# Supplementary material for: De novo transcriptome analysis using 454 pyrosequencing of the Himalayan Mayapple, Podophyllum hexandrum
Source: BMC Genomics. 2013 Nov 1;14:748. doi: 10.1186/1471-2164-14-748 (PMC3840631; doi:10.1186/1471-2164-14-748)
Supplement: Additional file 2 — Annotation by BLASTX assembles sequences generated using Newbler with default parameters. [file 1471-2164-14-748-S2.xls]

## Sheet: callus_control_anno
Transcript_ID	Sequence Description	Transcript length	Hit Description	Hit Accession	E-Value	Similarity	Score	Alignment length	Positives
transcript_1	ctr1-like protein kinase	219	gi|147820287|emb|CAN71466.1|hypothetical protein VITISV_038987 [Vitis vinifera]	CAN71466	1.78989e-13	61	62.003	55	34
transcript_2	membrane-bound atp synthase subunit b	1590	gi|357146348|ref|XP_003573959.1|PREDICTED: LOW QUALITY PROTEIN: ATP synthase subunit beta, chloroplastic-like [Brachypodium distachyon]	XP_003573959	0	90	867.455	527	476
transcript_3	ribosomal protein l2	402	gi|340806880|gb|AEK71516.1|ribosomal protein L2 [Melianthus comosus]	AEK71516	1.16123e-93	98	268.47	130	128
transcript_4	hypothetical chloroplast rf2	1005	gi|325126908|ref|YP_004286145.1|hypothetical chloroplast RF2 [Fragaria vesca subsp. vesca] >gi|325126927|ref|YP_004286163.1| hypothetical chloroplast RF2 [Fragaria vesca subsp. vesca] >gi|324022820|gb|ADY15394.1| hypothetical chloroplast RF2 [Fragaria vesca subsp. vesca] >gi|324022839|gb|ADY15413.1| hypothetical chloroplast RF2 [Fragaria vesca subsp. vesca]	YP_004286145	0	98	601.282	336	331
transcript_5	apocytochrome b	504	gi|353526468|ref|YP_004927538.1|cob (mitochondrion) [Brassica carinata] >gi|335354999|gb|AEH43553.1| cob [Brassica carinata]	YP_004927538	1.02883e-69	67	217.624	174	118
transcript_6	ribosomal protein s3	1155	gi|302748555|gb|ADL63758.1|ribosomal protein S3 [Arbutus canariensis]	ADL63758	5.32968e-146	98	426.017	238	234
transcript_7	hypothetical chloroplast rf21	1059	gi|325126908|ref|YP_004286145.1|hypothetical chloroplast RF2 [Fragaria vesca subsp. vesca] >gi|325126927|ref|YP_004286163.1| hypothetical chloroplast RF2 [Fragaria vesca subsp. vesca] >gi|324022820|gb|ADY15394.1| hypothetical chloroplast RF2 [Fragaria vesca subsp. vesca] >gi|324022839|gb|ADY15413.1| hypothetical chloroplast RF2 [Fragaria vesca subsp. vesca]	YP_004286145	3.36429e-103	94	335.495	212	201
transcript_8	cytochrome c oxidase subunit 3	729	gi|1502353|emb|CAA92273.1|cytochrome oxidase subunit 3 [Magnolia grandiflora]	CAA92273	7.78445e-164	98	457.218	242	239
transcript_9	retrotransposon gag protein	1917	gi|89179406|gb|ABD63142.1|Retrotransposon gag protein [Asparagus officinalis]	ABD63142	0	67	674.085	673	452
transcript_10	cell wall-associated hydrolase	348	gi|357492397|ref|XP_003616487.1|Metallocarboxypeptidase inhibitor [Medicago truncatula] >gi|355517822|gb|AES99445.1| Metallocarboxypeptidase inhibitor [Medicago truncatula]	XP_003616487	4.01548e-47	74	158.303	114	85
transcript_11	adp-glucose pyrophosphorylase large subunit 1	261	gi|134286711|dbj|BAF50334.1|hypothetical protein [Crucihimalaya wallichii] >gi|134286725|dbj|BAF50348.1| hypothetical protein [Crucihimalaya wallichii] >gi|134286888|dbj|BAF50509.1| hypothetical protein [Lepidium virginicum] >gi|134286902|dbj|BAF50523.1| hypothetical protein [Lepidium virginicum] >gi|134286977|dbj|BAF50597.1| hypothetical protein [Lobularia maritima] >gi|134286991|dbj|BAF50611.1|…	BAF50334	4.33368e-12	92	50.447	27	25
transcript_12	ribosomal protein l12	975	gi|224178075|ref|YP_002600904.1|ribosomal protein L12 [Pyramimonas parkeae] >gi|215882742|gb|ACJ71115.1| ribosomal protein L12 [Pyramimonas parkeae]	YP_002600904	2.03795e-19	73	81.2629	71	52
transcript_13	maturase-related protein	1209	gi|224020953|ref|YP_002608186.1|maturase-related protein [Carica papaya] >gi|170522365|gb|ACB20475.1| maturase-related protein (mitochondrion) [Carica papaya]	YP_002608186	0	96	682.945	402	386
transcript_14	ribosomal protein s12	396	gi|357458595|ref|XP_003599578.1|NAD(P)H-quinone oxidoreductase subunit 2 A [Medicago truncatula] >gi|355488626|gb|AES69829.1| NAD(P)H-quinone oxidoreductase subunit 2 A [Medicago truncatula]	XP_003599578	1.31407e-58	93	193.356	108	101
transcript_15	atp synthase f0 subunit 1	759	gi|4680283|gb|AAD27607.1|AF121902_2F1-ATP synthase subunit alpha [Nicotiana repanda] >gi|4680286|gb|AAD27609.1|AF121903_2 F1-ATP synthase subunit alpha [Nicotiana tabacum]	AAD27607	9.07462e-25	87	93.9745	58	51
transcript_16	photosystem ii cp47 chlorophyll apoprotein	762	gi|305672078|gb|ADM63437.1|photosystem II cp47 protein [Pentaphragma sp. Duangjai 49]	ADM63437	0	99	520.776	253	251
transcript_17	-trehalose-phosphate synthase	1311	gi|308799041|ref|XP_003074301.1|SL-TPS/P (ISS) [Ostreococcus tauri] >gi|116000472|emb|CAL50152.1| SL-TPS/P (ISS) [Ostreococcus tauri]	XP_003074301	2.09906e-65	47	224.942	462	219
transcript_18	leucine rich protein	924	gi|111379068|gb|ABH09321.1|leucine rich protein [Arachis hypogaea]	ABH09321	5.30664e-08	45	49.2914	128	58
transcript_19	beta-glucosidase d2	1494	gi|170286899|dbj|BAG13451.1|beta-glucosidase [Rosa hybrid cultivar]	BAG13451	0	92	957.207	515	478
transcript_20	ribosomal protein s18	483	gi|377829897|ref|YP_005296122.1|rps18 gene product (chloroplast) [Pentactina rupicola] >gi|371532645|gb|AEX31755.1| ribosomal protein S18 (chloroplast) [Pentactina rupicola]	YP_005296122	8.65962e-28	100	99.7525	50	50
transcript_21	cytochrome f	969	gi|325126878|ref|YP_004286115.1|cytochrome f [Fragaria vesca subsp. vesca] >gi|324022790|gb|ADY15364.1| cytochrome f [Fragaria vesca subsp. vesca]	YP_004286115	0	99	617.461	322	319
transcript_22	nadh dehydrogenase subunit 1	264	gi|255590535|ref|XP_002535294.1|NADH dehydrogenase, putative [Ricinus communis] >gi|223523524|gb|EEF27088.1| NADH dehydrogenase, putative [Ricinus communis]	XP_002535294	6.77524e-30	98	102.449	52	51
transcript_23	homeobox-leucine zipper protein meristem l1	1494	gi|224078678|ref|XP_002305602.1|predicted protein [Populus trichocarpa] >gi|222848566|gb|EEE86113.1| predicted protein [Populus trichocarpa]	XP_002305602	1.84611e-68	52	233.802	458	240
transcript_24	protein	1452	gi|160895838|ref|YP_001561420.1|elongation factor Tu [Delftia acidovorans SPH-1] >gi|160361422|gb|ABX33035.1| translation elongation factor Tu [Delftia acidovorans SPH-1] >gi|222839154|gb|EEE77505.1| predicted protein [Populus trichocarpa]	EEE77505	0	86	608.601	395	342
transcript_25	atp synthase cf1 alpha subunit	1296	gi|325126850|ref|YP_004286087.1|ATP synthase CF1 alpha subunit [Fragaria vesca subsp. vesca] >gi|324022762|gb|ADY15336.1| ATP synthase CF1 alpha subunit [Fragaria vesca subsp. vesca]	YP_004286087	0	100	781.556	431	431
transcript_26	integrase core domain protein	1173	gi|222871369|gb|EEF08500.1|predicted protein [Populus trichocarpa]	EEF08500	1.89687e-143	78	414.846	305	240
transcript_27	rna polymerase beta subunit	939	gi|377829867|ref|YP_005296092.1|rpoB gene product (chloroplast) [Pentactina rupicola] >gi|371532615|gb|AEX31725.1| RNA polymerase beta subunit (chloroplast) [Pentactina rupicola]	YP_005296092	0	98	612.838	310	306
transcript_28	cell division protease ftsh-like protein	1386	gi|255607303|ref|XP_002538709.1|conserved hypothetical protein [Ricinus communis] >gi|223510830|gb|EEF23675.1| conserved hypothetical protein [Ricinus communis]	XP_002538709	3.43538e-09	46	53.1434	184	85
transcript_29	1-deoxy-d-xylulose-5-phosphate synthase	1203	gi|302815172|ref|XP_002989268.1|hypothetical protein SELMODRAFT_427859 [Selaginella moellendorffii] >gi|300143011|gb|EFJ09706.1| hypothetical protein SELMODRAFT_427859 [Selaginella moellendorffii]	XP_002989268	4.07127e-161	70	472.241	430	301
transcript_30	cytochrome c oxidase subunit 2	876	gi|162279926|ref|NP_064061.2|cox2 gene product (mitochondrion) [Beta vulgaris subsp. vulgaris] >gi|323435041|ref|YP_004222256.1| cytochrome c oxidase subunit 2 [Beta vulgaris subsp. maritima] >gi|346683134|ref|YP_004842063.1| cytochrome c oxidase subunit 2 [Beta macrocarpa] >gi|87248025|gb|ABD36067.1| cytochrome oxidase subunit 2 [Beta vulgaris subsp. vulgaris] >gi|148491430|dbj|BAA99453.2| cytoc…	NP_064061	2.52892e-174	98	484.182	258	255
transcript_31	protein	1377	gi|302793077|ref|XP_002978304.1|hypothetical protein SELMODRAFT_176842 [Selaginella moellendorffii] >gi|300154325|gb|EFJ20961.1| hypothetical protein SELMODRAFT_176842 [Selaginella moellendorffii]	XP_002978304	2.34599e-175	82	508.064	429	354
transcript_32	protein	1335	gi|255600300|ref|XP_002537428.1|Lateral flagellin, putative [Ricinus communis] >gi|223516384|gb|EEF24955.1| Lateral flagellin, putative [Ricinus communis]	XP_002537428	2.39197e-06	44	45.4394	125	56
transcript_33	maturase	591	gi|357436151|ref|XP_003588351.1|Maturase [Medicago truncatula] >gi|355477399|gb|AES58602.1| Maturase [Medicago truncatula]	XP_003588351	5.91667e-83	71	264.618	212	152
transcript_34	vacuolar transporter chaperone	1260	gi|159484432|ref|XP_001700260.1|predicted protein [Chlamydomonas reinhardtii] >gi|158272427|gb|EDO98227.1| predicted protein [Chlamydomonas reinhardtii]	XP_001700260	4.32133e-05	44	42.743	146	65
transcript_35	at5g37510-like partial	1218	gi|255594150|ref|XP_002536031.1|formate dehydrogenase, putative [Ricinus communis] >gi|223521136|gb|EEF26352.1| formate dehydrogenase, putative [Ricinus communis]	XP_002536031	8.07035e-60	80	204.142	133	107
transcript_36	cytochrome c oxidase subunit 1	954	gi|295311683|ref|YP_003587346.1|cytochrome c oxidase subunit 1 [Cucurbita pepo] >gi|259156811|gb|ACV96672.1| cytochrome c oxidase subunit 1 [Cucurbita pepo]	YP_003587346	0	100	665.226	317	317
transcript_37	beta subunit of rna polymerase	1263	gi|124112109|ref|YP_001019103.1|beta' subunit of RNA polymerase [Chlorokybus atmophyticus] >gi|212288593|sp|Q19V99.2|RPOC1_CHLAT RecName: Full=DNA-directed RNA polymerase subunit beta'; AltName: Full=PEP; AltName: Full=Plastid-encoded RNA polymerase subunit beta'; Short=RNA polymerase subunit beta' >gi|124012218|gb|ABD62241.2| beta' subunit of RNA polymerase [Chlorokybus atmophyticus]	YP_001019103	6.86459e-161	77	472.626	385	298
transcript_38	ribosomal protein s4	462	gi|32401824|gb|AAP80900.1|small ribosomal protein 4, partial (chloroplast) [Rubus odoratus]	AAP80900	3.15522e-105	99	300.442	151	150
transcript_39	photosystem i assembly protein ycf3	249	gi|81176251|ref|YP_398330.1|photosystem I assembly protein Ycf3 [Lactuca sativa] >gi|297840977|ref|XP_002888370.1| photosystem I assembly protein Ycf3 [Arabidopsis lyrata subsp. lyrata] >gi|78675169|dbj|BAE47595.1| photosystem I assembly protein ycf3 [Lactuca sativa] >gi|255631288|gb|ACU16011.1| unknown [Glycine max] >gi|297334211|gb|EFH64629.1| photosystem I assembly protein Ycf3 [Arabidopsis ly…	YP_398330	1.2126e-56	98	170.244	82	81
transcript_40	photosystem i assembly protein ycf3	213	gi|357501307|ref|XP_003620942.1|Photosystem I assembly protein Ycf3 [Medicago truncatula] >gi|355495957|gb|AES77160.1| Photosystem I assembly protein Ycf3 [Medicago truncatula]	XP_003620942	5.03459e-42	92	132.109	70	65
transcript_41	protein	1026	gi|222874336|gb|EEF11467.1|predicted protein [Populus trichocarpa]	EEF11467	3.32107e-63	71	206.068	178	127
transcript_42	photosystem ii 44 kda protein	222	gi|32487327|emb|CAE05902.1|OSJNBa0061C08.9 [Oryza sativa Japonica Group]	CAE05902	5.12211e-30	87	107.457	72	63
transcript_43	orf764 gene product	1191	gi|147842208|emb|CAN73595.1|hypothetical protein VITISV_004697 [Vitis vinifera]	CAN73595	7.90938e-99	60	314.694	376	226
transcript_44	gag-pol precursor	1077	gi|158828181|gb|ABW81060.1|GagPol3 [Arabidopsis lyrata subsp. lyrata]	ABW81060	6.14792e-140	71	426.787	385	275
transcript_45	atp synthase cf0 b subunit	621	gi|346683280|ref|YP_004842225.1|ATP synthase CF0 subunit I [Pyrus pyrifolia] >gi|377829861|ref|YP_005296086.1| atpF gene product (chloroplast) [Pentactina rupicola] >gi|345433547|dbj|BAK69369.1| ATP synthase CF0 subunit I [Pyrus pyrifolia] >gi|371532609|gb|AEX31719.1| ATPase subunit I (chloroplast) [Pentactina rupicola]	YP_004842225	5.54718e-90	95	264.233	144	138
transcript_46	cytochrome b6	459	gi|139390378|ref|YP_001122976.1|cytochrome B6 [Aethionema cordifolium] >gi|134286171|dbj|BAF49800.1| cytochrome B6 [Aethionema cordifolium]	YP_001122976	1.93863e-106	100	305.064	151	151
transcript_47	ribulose- -bisphosphate carboxylase oxygenase large subunit	540	gi|49823207|gb|AAT68670.1|ribulose-1,5-bisphosphate carboxylase/oxygenase large subunit [Marila laxiflora]	AAT68670	9.8184e-131	100	367.081	179	179
transcript_48	photosystem i p700 apoprotein a2	684	gi|346683293|ref|YP_004842238.1|photosystem I P700 apoprotein A2 [Pyrus pyrifolia] >gi|345433560|dbj|BAK69382.1| photosystem I P700 apoprotein A2 [Pyrus pyrifolia]	YP_004842238	3.62338e-158	100	458.373	227	227
transcript_49	protein	1170	gi|115451717|ref|NP_001049459.1|Os03g0231300 [Oryza sativa Japonica Group] >gi|108706989|gb|ABF94784.1| expressed protein [Oryza sativa Japonica Group] >gi|113547930|dbj|BAF11373.1| Os03g0231300 [Oryza sativa Japonica Group]	NP_001049459	9.63732e-05	40	41.5874	123	50
transcript_50	protein	783	gi|222834319|gb|EEE72796.1|predicted protein [Populus trichocarpa]	EEE72796	2.15996e-77	76	236.113	230	176
transcript_51	protein of clr family	282	gi|226495833|ref|NP_001146777.1|uncharacterized protein LOC100280380 precursor [Zea mays] >gi|219888707|gb|ACL54728.1| unknown [Zea mays]	NP_001146777	1.59145e-06	57	39.2762	33	19
transcript_52	protein	789	gi|255593281|ref|XP_002535829.1|xanthine dehydrogenase, putative [Ricinus communis] >gi|223521803|gb|EEF26554.1| xanthine dehydrogenase, putative [Ricinus communis]	XP_002535829	1.81349e-20	42	87.4261	260	111
transcript_53	starch branching enzyme i	309	gi|388519883|gb|AFK48003.1|unknown [Medicago truncatula]	AFK48003	0.00159255	49	32.3426	77	38
transcript_54	probable wrky transcription factor 11	609	gi|356532698|ref|XP_003534908.1|PREDICTED: probable WRKY transcription factor 11 [Glycine max]	XP_003534908	0.00105555	48	35.4242	109	53
transcript_55	photosystem ii protein d1	1062	gi|309322193|ref|YP_003934108.1|photosystem II protein D1 [Geranium palmatum] >gi|313183802|ref|YP_004021645.1| photosystem II protein D1 [Prunus persica] >gi|325126845|ref|YP_004286082.1| photosystem II protein A [Fragaria vesca subsp. vesca] >gi|346578171|ref|YP_004841763.1| phostosystem II protein D1 [Cucumis melo subsp. melo] >gi|346683274|ref|YP_004842219.1| photosystem II protein D1 [Pyrus …	YP_003934108	0	100	691.034	353	353
transcript_56	protein	1053	gi|222834299|gb|EEE72776.1|predicted protein [Populus trichocarpa]	EEE72776	1.35887e-08	40	51.6026	184	74
transcript_57	gag protein	423	gi|147797586|emb|CAN71431.1|hypothetical protein VITISV_040319 [Vitis vinifera]	CAN71431	7.23396e-10	47	53.9138	134	63
transcript_58	retrotransposon ty3-gypsy subclass	237	gi|1666236|gb|AAB18645.1|unknown [Hordeum vulgare]	AAB18645	6.05311e-10	72	51.6026	40	29
transcript_59	centriole proteome protein	888	gi|356542305|ref|XP_003539609.1|PREDICTED: uncharacterized protein LOC100818049 [Glycine max]	XP_003539609	0.000257063	48	39.2762	107	52
transcript_60	en spm-like transposon protein	1053	gi|68685735|gb|AAY99342.1|gag [Silene latifolia]	AAY99342	1.51823e-07	60	49.2914	53	32
transcript_61	af288216_1telomerase reverse transcriptase	678	gi|302823684|ref|XP_002993492.1|hypothetical protein SELMODRAFT_431559 [Selaginella moellendorffii] >gi|300138693|gb|EFJ05452.1| hypothetical protein SELMODRAFT_431559 [Selaginella moellendorffii]	XP_002993492	0.00867396	44	34.2686	97	43
transcript_62	pentatricopeptide repeat-containing protein	306	gi|359806342|ref|NP_001241484.1|uncharacterized protein LOC100782051 [Glycine max] >gi|255642207|gb|ACU21368.1| unknown [Glycine max]	NP_001241484	0.00414164	43	32.3426	83	36
transcript_63	lon protease	945	gi|222871189|gb|EEF08320.1|predicted protein [Populus trichocarpa]	EEF08320	1.50348e-112	87	330.102	221	194
transcript_64	atpase subunit 4	486	gi|295311634|ref|YP_003587262.1|ATPase subunit 4 [Citrullus lanatus] >gi|259156762|gb|ACV96624.1| ATPase subunit 4 [Citrullus lanatus]	YP_003587262	1.22155e-79	97	236.113	127	124
transcript_65	nadh-plastoquinone oxidoreductase subunit 7	567	gi|357467749|ref|XP_003604159.1|NAD(P)H-quinone oxidoreductase subunit H [Medicago truncatula] >gi|355505214|gb|AES86356.1| NAD(P)H-quinone oxidoreductase subunit H [Medicago truncatula]	XP_003604159	3.08469e-105	79	323.168	220	174
transcript_66	protein	1059	gi|125603593|gb|EAZ42918.1|hypothetical protein OsJ_27508 [Oryza sativa Japonica Group]	EAZ42918	0.00999481	45	35.4242	127	58
transcript_67	homeobox-leucine zipper protein protodermal factor 2	1065	gi|312282177|dbj|BAJ33954.1|unnamed protein product [Thellungiella halophila]	BAJ33954	4.36304e-80	56	261.151	388	218
transcript_68	nadh dehydrogenase subunit 5	528	gi|302748317|gb|ADL63639.1|NADH dehydrogenase subunit 5 [Malpighia glabra]	ADL63639	5.68914e-122	100	346.28	175	175
transcript_69	atpase subunit 1	648	gi|316996023|dbj|BAD83524.2|ATP synthase F1 subunit 1 [Nicotiana tabacum]	BAD83524	6.45504e-139	92	401.364	231	213
transcript_70	atpase subunit 1	516	gi|89214160|gb|ABD64407.1|AtpA [Secale strictum subsp. africanum]	ABD64407	9.95657e-56	100	177.948	92	92
transcript_71	ribosomal protein s4	1008	gi|372450304|ref|YP_005090486.1|ribosomal protein S4 (mitochondrion) [Lotus japonicus] >gi|357197350|gb|AET62946.1| ribosomal protein S4 (mitochondrion) [Lotus japonicus]	YP_005090486	0	96	580.867	335	323
transcript_72	acetolactate synthase	1029	gi|83281047|dbj|BAE53604.1|acetolactate synthase [Monochoria vaginalis]	BAE53604	7.86838e-88	61	277.33	331	202
transcript_73	acyl:coa ligase acetate-coa synthetase-like protein	789	gi|307105675|gb|EFN53923.1|hypothetical protein CHLNCDRAFT_48981 [Chlorella variabilis]	EFN53923	1.79535e-93	66	286.574	269	178
transcript_74	c2 domain-containing	405	gi|147772612|emb|CAN73973.1|hypothetical protein VITISV_023797 [Vitis vinifera]	CAN73973	2.36179e-18	65	76.6406	70	46
transcript_75	cbs domain protein	429	gi|224127037|ref|XP_002319991.1|predicted protein [Populus trichocarpa] >gi|222858367|gb|EEE95914.1| predicted protein [Populus trichocarpa]	XP_002319991	1.201e-24	63	93.5893	124	79
transcript_76	pyruvate kinase	459	gi|50725115|dbj|BAD33732.1|unknown protein [Oryza sativa Japonica Group]	BAD33732	1.28332e-06	41	41.5874	100	41
transcript_77	protein	756	gi|255593155|ref|XP_002535806.1|conserved hypothetical protein [Ricinus communis] >gi|223521907|gb|EEF26578.1| conserved hypothetical protein [Ricinus communis]	XP_002535806	1.44251e-06	47	42.743	74	35
transcript_78	cytochrome c biogenesis fn	744	gi|255590610|ref|XP_002535315.1|conserved hypothetical protein [Ricinus communis] >gi|223523473|gb|EEF27070.1| conserved hypothetical protein [Ricinus communis]	XP_002535315	4.84339e-130	93	374.015	245	230
transcript_79	protein	336	gi|302843240|ref|XP_002953162.1|hypothetical protein VOLCADRAFT_118298 [Volvox carteri f. nagariensis] >gi|300261549|gb|EFJ45761.1| hypothetical protein VOLCADRAFT_118298 [Volvox carteri f. nagariensis]	XP_002953162	2.70768e-05	42	36.965	83	35
transcript_80	protein	948	gi|222834501|gb|EEE72978.1|predicted protein [Populus trichocarpa]	EEE72978	1.93679e-25	51	98.9821	175	90
transcript_81	orf169 gene product	213	gi|9838433|ref|NP_064047.1|orf169 gene product (mitochondrion) [Beta vulgaris subsp. vulgaris] >gi|323435071|ref|YP_004222289.1| hypothetical protein BevumaM_p051 [Beta vulgaris subsp. maritima] >gi|346683271|ref|YP_004842203.1| hypothetical protein BemaM_p159 [Beta macrocarpa] >gi|9049347|dbj|BAA99357.1| orf169 [Beta vulgaris subsp. vulgaris] >gi|317905724|emb|CBJ14109.1| hypothetical protein [B…	NP_064047	3.51736e-14	96	59.6918	28	27
transcript_82	cell wall-associated partial	366	gi|57013942|ref|YP_173415.1|hypothetical protein NitaMp073 [Nicotiana tabacum] >gi|56806578|dbj|BAD83479.1| hypothetical protein [Nicotiana tabacum]	YP_173415	2.45487e-06	48	38.5058	50	24
transcript_83	perk2_arath ame: full=proline-rich receptor-like protein kinase perk2 ame: full=proline-rich extensin-like receptor kinase 2 short= 2 ame: full=somatic embryogenesis receptor kinase-like protein	663	gi|224032415|gb|ACN35283.1|unknown [Zea mays]	ACN35283	4.11887e-05	38	38.5058	103	40
transcript_84	homeobox-leucine zipper protein meristem l1	876	gi|224116084|ref|XP_002317205.1|predicted protein [Populus trichocarpa] >gi|222860270|gb|EEE97817.1| predicted protein [Populus trichocarpa]	XP_002317205	4.02311e-64	59	212.231	308	182
transcript_85	allergen gly m bd	558	gi|116782029|gb|ABK22340.1|unknown [Picea sitchensis] >gi|116785084|gb|ABK23586.1| unknown [Picea sitchensis] >gi|116794483|gb|ABK27158.1| unknown [Picea sitchensis]	ABK22340	0.00143182	42	33.113	135	57
transcript_86	2-isopropylmalate synthase	687	gi|53801468|gb|AAU93936.1|plastid isopropylmalate synthase [Helicosporidium sp. ex Simulium jonesi]	AAU93936	7.479e-70	68	216.468	222	152
transcript_87	ribosomal protein s11	378	gi|325126898|ref|YP_004286135.1|ribosomal protein S11 [Fragaria vesca subsp. vesca] >gi|324022810|gb|ADY15384.1| ribosomal protein S11 [Fragaria vesca subsp. vesca]	YP_004286135	7.34037e-42	98	134.806	87	86
transcript_88	nadh-ubiquinone oxidoreductase chain	303	gi|224135189|ref|XP_002322005.1|predicted protein [Populus trichocarpa] >gi|222869001|gb|EEF06132.1| predicted protein [Populus trichocarpa]	XP_002322005	1.18806e-52	82	160.229	103	85
transcript_89	rna polymerase sigma-70 factor	867	gi|222832154|gb|EEE70631.1|predicted protein [Populus trichocarpa]	EEE70631	8.87123e-29	53	109.383	213	113
transcript_90	elongation factor chloroplastic-like	864	gi|255602381|ref|XP_002537843.1|Elongation factor G, putative [Ricinus communis] >gi|223514864|gb|EEF24540.1| Elongation factor G, putative [Ricinus communis]	XP_002537843	2.27364e-41	54	146.362	268	146
transcript_91	orf101b	243	gi|386799308|ref|YP_006291796.1|orf58 gene product (mitochondrion) [Daucus carota subsp. sativus] >gi|374082011|gb|AEY81203.1| orf58 (mitochondrion) [Daucus carota subsp. sativus]	YP_006291796	7.30085e-32	95	86.6557	42	40
transcript_92	zinc-finger protein 1	246	gi|218188392|gb|EEC70819.1|hypothetical protein OsI_02284 [Oryza sativa Indica Group]	EEC70819	0.00399436	48	30.4166	45	22
transcript_93	retrotransposon unclassified	309	gi|359494872|ref|XP_002263027.2|PREDICTED: uncharacterized protein LOC100265351 [Vitis vinifera]	XP_002263027	0.000824166	44	33.113	74	33
transcript_94	betaine aldehyde dehydrogenase	891	gi|357147809|ref|XP_003574495.1|PREDICTED: betaine aldehyde dehydrogenase 1, chloroplastic-like [Brachypodium distachyon]	XP_003574495	2.96251e-70	61	225.328	252	156
transcript_95	transcription elongation factor spt6	759	gi|226509010|ref|NP_001143822.1|uncharacterized protein LOC100276601 [Zea mays] >gi|195627732|gb|ACG35696.1| hypothetical protein [Zea mays]	NP_001143822	0.000368456	48	35.039	64	31
transcript_96	maturation-associated partial	930	gi|351727455|ref|NP_001238185.1|maturation-associated protein [Glycine max] >gi|170024|gb|AAA33992.1| maturation-associated protein [Glycine max]	NP_001238185	3.39559e-06	40	42.743	129	52
transcript_97	succinate dehydrogenase	612	gi|356558789|ref|XP_003547685.1|PREDICTED: succinate dehydrogenase [ubiquinone] iron-sulfur subunit 2, mitochondrial-like [Glycine max]	XP_003547685	2.10812e-98	79	286.96	197	156
transcript_98	nadh-plastoquinone oxidoreductase subunit k	522	gi|325126869|ref|YP_004286106.1|NADH-plastoquinone oxidoreductase subunit K [Fragaria vesca subsp. vesca] >gi|324022781|gb|ADY15355.1| NADH-plastoquinone oxidoreductase subunit K [Fragaria vesca subsp. vesca]	YP_004286106	2.65978e-113	100	321.627	172	172
transcript_99	protein translocase subunit chloroplastic-like	948	gi|125570149|gb|EAZ11664.1|hypothetical protein OsJ_01526 [Oryza sativa Japonica Group]	EAZ11664	1.34266e-34	53	130.954	271	144
transcript_100	predicted protein [Physcomitrella patens subsp. patens]	693	gi|168045227|ref|XP_001775080.1|predicted protein [Physcomitrella patens subsp. patens] >gi|162673667|gb|EDQ60187.1| predicted protein [Physcomitrella patens subsp. patens]	XP_001775080	0.00713392	52	31.9574	44	23
transcript_101	protein	834	gi|255590243|ref|XP_002535210.1|conserved hypothetical protein [Ricinus communis] >gi|223523732|gb|EEF27172.1| conserved hypothetical protein [Ricinus communis]	XP_002535210	3.85575e-27	57	102.834	163	93
transcript_102	s1 rna-binding domain-containing protein	900	gi|222612339|gb|EEE50471.1|hypothetical protein OsJ_30517 [Oryza sativa Japonica Group]	EEE50471	5.70606e-56	82	183.341	128	105
transcript_103	glycosyl hydrolase family 38 partial	846	gi|222874238|gb|EEF11369.1|predicted protein [Populus trichocarpa]	EEF11369	5.38625e-16	48	69.707	140	68
transcript_104	endothelial differentiation-related factor 1	600	gi|255616990|ref|XP_002539799.1|conserved hypothetical protein [Ricinus communis] >gi|223502237|gb|EEF22585.1| conserved hypothetical protein [Ricinus communis]	XP_002539799	3.52177e-08	52	45.0542	68	36
transcript_105	dicer-like protein	459	gi|125539132|gb|EAY85527.1|hypothetical protein OsI_06902 [Oryza sativa Indica Group]	EAY85527	3.25687e-07	51	43.8986	60	31
transcript_106	nadh dehydrogenase subunit 7	783	gi|388509876|gb|AFK43004.1|unknown [Lotus japonicus] >gi|388517563|gb|AFK46843.1| unknown [Lotus japonicus]	AFK43004	0	100	533.487	260	260
transcript_107	transmembrane protein	783	gi|46850169|gb|AAT02516.1|unknown [Chlamydomonas reinhardtii]	AAT02516	1.80895e-11	46	57.7658	186	87
transcript_108	pr1-like protein	582	gi|162662267|gb|EDQ49165.1|predicted protein [Physcomitrella patens subsp. patens]	EDQ49165	7.51323e-10	60	52.373	73	44
transcript_109	protein	708	gi|302857984|ref|XP_002959990.1|hypothetical protein VOLCADRAFT_101503 [Volvox carteri f. nagariensis] >gi|300253642|gb|EFJ38945.1| hypothetical protein VOLCADRAFT_101503 [Volvox carteri f. nagariensis]	XP_002959990	2.73133e-12	50	60.4622	123	62
transcript_110	ac034107_18est gb	468	gi|9719733|gb|AAF97835.1|AC034107_18EST gb|AI997943 comes from this gene [Arabidopsis thaliana]	AAF97835	0.000434906	45	34.6538	95	43
transcript_111	-dimethyl-8-ribityllumazine synthase	492	gi|224095325|ref|XP_002310376.1|predicted protein [Populus trichocarpa] >gi|222853279|gb|EEE90826.1| predicted protein [Populus trichocarpa]	XP_002310376	6.75129e-18	50	72.7886	143	72
transcript_112	hypothetical protein VOLCADRAFT_100209 [Volvox carteri f. nagariensis]	390	gi|302854762|ref|XP_002958886.1|hypothetical protein VOLCADRAFT_100209 [Volvox carteri f. nagariensis] >gi|300255788|gb|EFJ40074.1| hypothetical protein VOLCADRAFT_100209 [Volvox carteri f. nagariensis]	XP_002958886	0.00124242	49	32.3426	65	32
transcript_113	protein	729	gi|302782471|ref|XP_002973009.1|hypothetical protein SELMODRAFT_98666 [Selaginella moellendorffii] >gi|300159610|gb|EFJ26230.1| hypothetical protein SELMODRAFT_98666 [Selaginella moellendorffii]	XP_002973009	4.80276e-15	50	67.781	142	72
transcript_114	ribosomal protein s13	351	gi|159792882|gb|ABW98661.1|ribosomal protein S13 [Malus x domestica]	ABW98661	5.68731e-79	98	227.254	116	114
transcript_115	apetala3-like protein	768	gi|95115649|gb|ABF56128.1|APETALA3-like protein [Corylopsis pauciflora]	ABF56128	0.000434025	48	35.039	70	34
transcript_116	iq-domain 13	450	gi|297727179|ref|NP_001175953.1|Os09g0532600 [Oryza sativa Japonica Group] >gi|255679083|dbj|BAH94681.1| Os09g0532600 [Oryza sativa Japonica Group]	NP_001175953	3.45928e-07	51	43.1282	83	43
transcript_117	cold-shock dna-binding domain-containing protein	210	gi|253998300|ref|YP_003050363.1|cold-shock DNA-binding domain-containing protein [Methylovorus glucosetrophus SIP3-4] >gi|255599837|ref|XP_002537322.1| cold shock domain containing proteins, putative [Ricinus communis] >gi|313200374|ref|YP_004039032.1| cold-shock DNA-binding domain-containing protein [Methylovorus sp. MP688] >gi|223516741|gb|EEF25061.1| cold shock domain containing proteins, puta…	XP_002537322	7.99754e-20	73	73.1738	57	42
transcript_118	protein	273	gi|219886903|gb|ACL53826.1|unknown [Zea mays]	ACL53826	0.0015312	47	30.8018	46	22
transcript_119	protein	816	gi|307105754|gb|EFN54002.1|hypothetical protein CHLNCDRAFT_136008 [Chlorella variabilis]	EFN54002	2.79712e-44	60	152.14	217	132
transcript_120	protein	390	gi|242081451|ref|XP_002445494.1|hypothetical protein SORBIDRAFT_07g020395 [Sorghum bicolor] >gi|241941844|gb|EES14989.1| hypothetical protein SORBIDRAFT_07g020395 [Sorghum bicolor]	XP_002445494	0.000208266	50	34.2686	42	21
transcript_121	haus augmin-like complex subunit	663	gi|222873831|gb|EEF10962.1|predicted protein [Populus trichocarpa]	EEF10962	1.10856e-81	88	247.284	160	141
transcript_122	protein	606	gi|255607378|ref|XP_002538719.1|localization factor podJL, putative [Ricinus communis] >gi|223510764|gb|EEF23664.1| localization factor podJL, putative [Ricinus communis]	XP_002538719	3.79744e-10	48	53.9138	100	48
transcript_123	protein	279	gi|224101915|ref|XP_002334232.1|predicted protein [Populus trichocarpa] >gi|222870215|gb|EEF07346.1| predicted protein [Populus trichocarpa]	XP_002334232	7.6684e-16	96	65.4698	30	29
transcript_124	appr-1-p processing enzyme family protein	516	gi|159484174|ref|XP_001700135.1|predicted protein [Chlamydomonas reinhardtii] >gi|158272631|gb|EDO98429.1| predicted protein [Chlamydomonas reinhardtii]	XP_001700135	2.36525e-22	68	85.8853	77	53
transcript_125	clathrin assembly protein	774	gi|115438669|ref|NP_001043614.1|Os01g0622800 [Oryza sativa Japonica Group] >gi|54290236|dbj|BAD61168.1| unknown protein [Oryza sativa Japonica Group] >gi|113533145|dbj|BAF05528.1| Os01g0622800 [Oryza sativa Japonica Group]	NP_001043614	0.00230174	45	33.113	64	29
transcript_126	ectonucleotide pyrophosphatase	468	gi|302849768|ref|XP_002956413.1|hypothetical protein VOLCADRAFT_107189 [Volvox carteri f. nagariensis] >gi|300258319|gb|EFJ42557.1| hypothetical protein VOLCADRAFT_107189 [Volvox carteri f. nagariensis]	XP_002956413	0.000155608	38	35.8094	119	46
transcript_127	rna recognition motif-containing protein	279	gi|326500250|dbj|BAK06214.1|predicted protein [Hordeum vulgare subsp. vulgare]	BAK06214	0.000124151	63	34.2686	33	21
transcript_128	leucine-rich repeat protein kinase-like protein	363	gi|297820090|ref|XP_002877928.1|hypothetical protein ARALYDRAFT_906749 [Arabidopsis lyrata subsp. lyrata] >gi|297323766|gb|EFH54187.1| hypothetical protein ARALYDRAFT_906749 [Arabidopsis lyrata subsp. lyrata]	XP_002877928	0.000316189	53	33.8834	79	42
transcript_129	phosphatidylinositol-4-phosphate 5-kinase 8	231	gi|222616618|gb|EEE52750.1|hypothetical protein OsJ_35186 [Oryza sativa Japonica Group]	EEE52750	5.43875e-05	55	35.039	47	26
transcript_130	lon protease	792	gi|293335495|ref|NP_001170220.1|uncharacterized protein LOC100384172 [Zea mays] >gi|224034425|gb|ACN36288.1| unknown [Zea mays]	NP_001170220	3.28502e-61	66	192.2	208	138
transcript_131	aquaporin nip1-1	708	gi|94314624|ref|YP_587833.1|aquaporin [Cupriavidus metallidurans CH34] >gi|93358476|gb|ABF12564.1| aquaporin [Cupriavidus metallidurans CH34] >gi|222834610|gb|EEE73073.1| aquaporin, MIP family, NIP subfamily [Populus trichocarpa]	EEE73073	5.75089e-86	77	255.758	211	163
transcript_132	mitochondrial ribosomal protein l11	555	gi|94312269|ref|YP_585479.1|rplK gene product [Cupriavidus metallidurans CH34] >gi|113869448|ref|YP_727937.1| 50S ribosomal protein L11 [Ralstonia eutropha H16] >gi|194291039|ref|YP_002006946.1| 50S ribosomal protein L11 [Cupriavidus taiwanensis LMG 19424] >gi|118597280|sp|Q1LI16.1|RL11_RALME RecName: Full=50S ribosomal protein L11 >gi|122946531|sp|Q0K602.1|RL11_RALEH RecName: Full=50S ribosomal …	EEE72824	1.30095e-46	79	149.828	105	83
transcript_133	ribosomal protein s7	468	gi|313183867|ref|YP_004021710.1|ribosomal protein S7 [Prunus persica] >gi|313183881|ref|YP_004021723.1| ribosomal protein S7 [Prunus persica] >gi|325126910|ref|YP_004286147.1| ribosomal protein S7 [Fragaria vesca subsp. vesca] >gi|325126925|ref|YP_004286161.1| ribosomal protein S7 [Fragaria vesca subsp. vesca] >gi|346683338|ref|YP_004842283.1| ribosomal protein S7 [Pyrus pyrifolia] >gi|346683352|…	YP_004021710	9.34253e-107	100	302.368	155	155
transcript_134	protein	708	gi|255606776|ref|XP_002538631.1|conserved hypothetical protein [Ricinus communis] >gi|223511279|gb|EEF23753.1| conserved hypothetical protein [Ricinus communis]	XP_002538631	4.73321e-10	68	52.7582	47	32
transcript_135	2-hydroxyacyl- lyase-like	729	gi|302798619|ref|XP_002981069.1|hypothetical protein SELMODRAFT_178690 [Selaginella moellendorffii] >gi|300151123|gb|EFJ17770.1| hypothetical protein SELMODRAFT_178690 [Selaginella moellendorffii]	XP_002981069	1.23102e-62	61	204.912	250	154
transcript_136	protein	675	gi|222838673|gb|EEE77038.1|predicted protein [Populus trichocarpa]	EEE77038	2.07516e-19	47	80.1073	195	92
transcript_137	zinc finger ccch domain-containing protein 62-like	681	gi|218199908|gb|EEC82335.1|hypothetical protein OsI_26632 [Oryza sativa Indica Group]	EEC82335	6.64374e-05	42	38.1206	73	31
transcript_138	glutathione peroxidase-like partial	657	gi|5804778|dbj|BAA83594.1|glutathione peroxidase [Chlamydomonas sp. W80]	BAA83594	1.17363e-38	61	129.798	149	91
transcript_139	nodule-specific glycine-rich protein	693	gi|20043020|gb|AAM08828.1|AC113335_8Hypothetical protein [Oryza sativa Japonica Group]	AAM08828	0.00027116	47	35.4242	53	25
transcript_140	protein	762	gi|326531054|dbj|BAK04878.1|predicted protein [Hordeum vulgare subsp. vulgare]	BAK04878	6.52574e-46	59	158.303	254	150
transcript_141	protein	456	gi|255589654|ref|XP_002535037.1|valacyclovir hydrolase, putative [Ricinus communis] >gi|223524150|gb|EEF27347.1| valacyclovir hydrolase, putative [Ricinus communis]	XP_002535037	1.00287e-34	60	117.472	138	83
transcript_142	respiratory burst oxidase homolog	690	gi|55296539|dbj|BAD68843.1|hypothetical protein [Oryza sativa Japonica Group] >gi|55297632|dbj|BAD69075.1| hypothetical protein [Oryza sativa Japonica Group]	BAD68843	1.49718e-06	61	41.2022	39	24
transcript_143	cell division protein ftsh -like	780	gi|222870499|gb|EEF07630.1|predicted protein [Populus trichocarpa]	EEF07630	2.10076e-83	71	252.677	246	177
transcript_144	ovate protein	357	gi|242050206|ref|XP_002462847.1|hypothetical protein SORBIDRAFT_02g033030 [Sorghum bicolor] >gi|241926224|gb|EER99368.1| hypothetical protein SORBIDRAFT_02g033030 [Sorghum bicolor]	XP_002462847	0.000132134	53	35.4242	66	35
transcript_145	retrotransposon expressed	336	gi|293332041|ref|NP_001168268.1|uncharacterized protein LOC100382032 [Zea mays] >gi|223947129|gb|ACN27648.1| unknown [Zea mays]	NP_001168268	0.000494473	42	33.4982	59	25
transcript_146	riboflavin biosynthesis protein	798	gi|302837698|ref|XP_002950408.1|ferroportin [Volvox carteri f. nagariensis] >gi|300264413|gb|EFJ48609.1| ferroportin [Volvox carteri f. nagariensis]	XP_002950408	0.00716637	58	35.4242	55	32
transcript_147	mitochondrial processing peptidase	729	gi|255601042|ref|XP_002537592.1|metalloprotease, putative [Ricinus communis] >gi|223515808|gb|EEF24791.1| metalloprotease, putative [Ricinus communis]	XP_002537592	6.18193e-49	81	167.162	138	112
transcript_148	rna polymerase beta subunit	519	gi|325126855|ref|YP_004286092.1|RNA polymerase beta subunit [Fragaria vesca subsp. vesca] >gi|324022767|gb|ADY15341.1| RNA polymerase beta subunit [Fragaria vesca subsp. vesca]	YP_004286092	1.33449e-101	93	318.546	175	164
transcript_149	upf0481 protein at3g02645-like	621	gi|255589305|ref|XP_002534912.1|conserved hypothetical protein [Ricinus communis] >gi|223524373|gb|EEF27471.1| conserved hypothetical protein [Ricinus communis]	XP_002534912	4.27184e-10	60	56.225	58	35
transcript_150	gag protein	531	gi|109676376|gb|ABG37670.1|integrase [Populus trichocarpa]	ABG37670	3.51971e-93	85	285.804	176	151
transcript_151	retrotransposon ty1-copia subclass	720	gi|255598294|ref|XP_002536975.1|conserved hypothetical protein [Ricinus communis] >gi|223517937|gb|EEF25408.1| conserved hypothetical protein [Ricinus communis]	XP_002536975	8.63715e-26	60	99.7525	116	70
transcript_152	cyclin dependent kinase	213	gi|224071063|ref|XP_002303351.1|predicted protein [Populus trichocarpa] >gi|222840783|gb|EEE78330.1| predicted protein [Populus trichocarpa]	XP_002303351	0.00634536	72	28.8758	22	16
transcript_153	predicted protein [Physcomitrella patens subsp. patens]	699	gi|168009950|ref|XP_001757668.1|predicted protein [Physcomitrella patens subsp. patens] >gi|162691362|gb|EDQ77725.1| predicted protein [Physcomitrella patens subsp. patens]	XP_001757668	0.00180734	46	32.7278	50	23
transcript_154	arabinogalactan protein	510	gi|224156094|ref|XP_002337672.1|predicted protein [Populus trichocarpa] >gi|222869531|gb|EEF06662.1| predicted protein [Populus trichocarpa]	XP_002337672	5.69023e-76	85	233.032	163	139
transcript_155	tso1-like protein	696	gi|115436280|ref|NP_001042898.1|Os01g0323600 [Oryza sativa Japonica Group] >gi|113532429|dbj|BAF04812.1| Os01g0323600 [Oryza sativa Japonica Group]	NP_001042898	5.77007e-05	45	38.1206	98	45
transcript_156	u4 tri-snrnp-associated	714	gi|255580405|ref|XP_002531029.1|U4/U6.U5 tri-snRNP-associated protein, putative [Ricinus communis] >gi|223529382|gb|EEF31346.1| U4/U6.U5 tri-snRNP-associated protein, putative [Ricinus communis]	XP_002531029	6.93575e-05	54	37.7354	42	23
transcript_157	dna-directed rna polymerase d subunit 2a-like	231	gi|159477044|ref|XP_001696621.1|hypothetical protein CHLREDRAFT_167400 [Chlamydomonas reinhardtii] >gi|158282846|gb|EDP08598.1| predicted protein [Chlamydomonas reinhardtii]	XP_001696621	0.000115786	78	34.2686	23	18
transcript_158	serine--glyoxylate aminotransferase	315	gi|326490678|dbj|BAJ90006.1|predicted protein [Hordeum vulgare subsp. vulgare] >gi|326494288|dbj|BAJ90413.1| predicted protein [Hordeum vulgare subsp. vulgare] >gi|326505666|dbj|BAJ95504.1| predicted protein [Hordeum vulgare subsp. vulgare] >gi|326507214|dbj|BAJ95684.1| predicted protein [Hordeum vulgare subsp. vulgare]	BAJ90006	1.39413e-18	60	75.485	98	59
transcript_159	acetyl- acyltransferase	564	gi|363543377|ref|NP_001241698.1|3-ketoacyl-CoA thiolase 2, peroxisomal precursor [Zea mays] >gi|195634961|gb|ACG36949.1| 3-ketoacyl-CoA thiolase 2, peroxisomal precursor [Zea mays]	NP_001241698	5.05089e-50	65	166.007	188	124
transcript_160	retrotransposon expressed	636	gi|326515870|dbj|BAJ92292.1|predicted protein [Hordeum vulgare subsp. vulgare]	BAJ92292	8.21398e-07	43	43.8986	146	64
transcript_161	actin filament-coating protein tropomyosin	372	gi|308808492|ref|XP_003081556.1|Actin filament-coating protein tropomyosin (ISS) [Ostreococcus tauri] >gi|116060021|emb|CAL56080.1| Actin filament-coating protein tropomyosin (ISS) [Ostreococcus tauri]	XP_003081556	0.000140498	50	35.4242	69	35
transcript_162	ribosomal protein s2	630	gi|124112118|ref|YP_001019101.1|ribosomal protein S2 [Chlorokybus atmophyticus] >gi|209573730|sp|Q19VA1.2|RR2_CHLAT RecName: Full=30S ribosomal protein S2, chloroplastic >gi|124012225|gb|ABD62250.2| ribosomal protein S2 [Chlorokybus atmophyticus]	YP_001019101	3.21097e-67	65	205.682	202	133
transcript_163	peptidase s41 family protein	720	gi|356574722|ref|XP_003555494.1|PREDICTED: carboxyl-terminal-processing protease-like [Glycine max]	XP_003555494	3.07329e-28	52	108.612	242	127
transcript_164	protein	693	gi|255617549|ref|XP_002539853.1|conserved hypothetical protein [Ricinus communis] >gi|223501731|gb|EEF22530.1| conserved hypothetical protein [Ricinus communis]	XP_002539853	9.29238e-30	64	110.153	119	77
transcript_165	hox15_orysj ame: full=homeobox-leucine zipper protein hox15 ame: full=hd-zip protein hox15 ame: full=homeodomain transcription factor hox15 ame: full= ox15	633	gi|148283393|gb|ABQ57277.1|hox15, partial [Oryza sativa Indica Group]	ABQ57277	0.000540063	53	33.113	56	30
transcript_166	e1 subunit of 2-oxoglutarate dehydrogenase	621	gi|255620582|ref|XP_002540124.1|oxoglutarate dehydrogenase, putative [Ricinus communis] >gi|223498969|gb|EEF22259.1| oxoglutarate dehydrogenase, putative [Ricinus communis]	XP_002540124	1.04492e-79	77	239.965	183	142
transcript_167	50s ribosomal protein l27	339	gi|307109766|gb|EFN58003.1|hypothetical protein CHLNCDRAFT_142177 [Chlorella variabilis]	EFN58003	6.13763e-13	57	58.5362	70	40
transcript_168	protein	726	gi|255606149|ref|XP_002538513.1|conserved hypothetical protein [Ricinus communis] >gi|223511789|gb|EEF23872.1| conserved hypothetical protein [Ricinus communis]	XP_002538513	2.49911e-18	63	75.485	99	63
transcript_169	ribosomal protein s2	678	gi|346683283|ref|YP_004842228.1|ribosomal protein S2 [Pyrus pyrifolia] >gi|345433550|dbj|BAK69372.1| ribosomal protein S2 [Pyrus pyrifolia]	YP_004842228	2.94385e-165	100	456.833	225	225
transcript_170	succinate-semialdehyde mitochondrial-like	684	gi|168056921|ref|XP_001780466.1|SSADH [Physcomitrella patens subsp. patens] >gi|162668142|gb|EDQ54756.1| SSADH [Physcomitrella patens subsp. patens]	XP_001780466	1.65613e-68	75	218.394	227	172
transcript_171	glycosyl hydrolases family 17 expressed	645	gi|222838459|gb|EEE76824.1|predicted protein [Populus trichocarpa]	EEE76824	1.47579e-15	45	68.5514	191	86
transcript_172	ent-kaurenoic acid 13-hydroxylase	288	gi|255539158|ref|XP_002510644.1|conserved hypothetical protein [Ricinus communis] >gi|223551345|gb|EEF52831.1| conserved hypothetical protein [Ricinus communis]	XP_002510644	0.000259276	57	32.7278	59	34
transcript_173	alpha- -galacturonosyltransferase	261	gi|147828078|emb|CAN68509.1|hypothetical protein VITISV_005244 [Vitis vinifera]	CAN68509	4.92006e-07	63	41.2022	66	42
transcript_174	predicted protein [Populus trichocarpa]	327	gi|222872026|gb|EEF09157.1|predicted protein [Populus trichocarpa]	EEF09157	1.28286e-07	64	43.1282	54	35
transcript_175	dwnn domain-containing protein	483	gi|2245100|emb|CAB10522.1|DNA-binding protein homolog [Arabidopsis thaliana] >gi|7268493|emb|CAB78744.1| DNA-binding protein homolog [Arabidopsis thaliana]	CAB10522	0.000148264	38	35.4242	110	42
transcript_176	proline betaine	705	gi|302828598|ref|XP_002945866.1|hypothetical protein VOLCADRAFT_55387 [Volvox carteri f. nagariensis] >gi|300268681|gb|EFJ52861.1| hypothetical protein VOLCADRAFT_55387 [Volvox carteri f. nagariensis]	XP_002945866	4.52228e-20	49	82.8037	221	109
transcript_177	bifunctional dihydrofolate reductase-thymidylate synthase	666	gi|303275197|ref|XP_003056897.1|bifunctional dihydrofolate reductase-thymidylate synthase [Micromonas pusilla CCMP1545] >gi|226461249|gb|EEH58542.1| bifunctional dihydrofolate reductase-thymidylate synthase [Micromonas pusilla CCMP1545]	XP_003056897	7.87764e-87	69	265.003	238	166
transcript_178	Novel Gene
transcript_179	crs2-associated factor 2	666	gi|255088858|ref|XP_002506351.1|predicted protein [Micromonas sp. RCC299] >gi|226521623|gb|ACO67609.1| predicted protein [Micromonas sp. RCC299]	XP_002506351	0.000158561	45	36.5798	129	59
transcript_180	methionine synthase 3	714	gi|326518198|dbj|BAK07351.1|predicted protein [Hordeum vulgare subsp. vulgare]	BAK07351	1.31771e-67	67	219.55	235	159
transcript_181	retroelement pol polyprotein	429	gi|158828181|gb|ABW81060.1|GagPol3 [Arabidopsis lyrata subsp. lyrata]	ABW81060	1.14888e-27	66	107.071	118	78
transcript_182	succinoaminoimidazolecarboximide ribonucleotide synthetase	603	gi|222832159|gb|EEE70636.1|predicted protein [Populus trichocarpa]	EEE70636	3.239e-48	62	159.844	188	117
transcript_183	sugar transporter	636	gi|159476200|ref|XP_001696199.1|hypothetical protein CHLREDRAFT_54232 [Chlamydomonas reinhardtii] >gi|158282424|gb|EDP08176.1| predicted protein [Chlamydomonas reinhardtii]	XP_001696199	5.2029e-20	57	85.5001	196	112
transcript_184	atp synthase cf0 a subunit	324	gi|356999205|gb|AET47086.1|ATP synthase CF0 A subunit [Pinus muricata]	AET47086	1.90337e-54	99	170.244	106	105
transcript_185	hypothetical protein VITISV_012803 [Vitis vinifera]	213	gi|147801882|emb|CAN72758.1|hypothetical protein VITISV_012803 [Vitis vinifera]	CAN72758	2.10705e-20	71	80.4925	67	48
transcript_186	lojap-related protein	561	gi|225425859|ref|XP_002266055.1|PREDICTED: uncharacterized protein LOC100249470 [Vitis vinifera]	XP_002266055	3.98238e-09	57	48.9062	90	52
transcript_187	ribosomal protein l2	309	gi|21304463|emb|CAD29834.2|putative ribosomal protein L2 [Vitis vinifera]	CAD29834	1.68396e-41	97	132.88	83	81
transcript_188	heat shock protein 70	588	gi|302834782|ref|XP_002948953.1|hypothetical protein VOLCADRAFT_89338 [Volvox carteri f. nagariensis] >gi|300265698|gb|EFJ49888.1| hypothetical protein VOLCADRAFT_89338 [Volvox carteri f. nagariensis]	XP_002948953	0.000152932	52	36.1946	51	27
transcript_189	rna pseudourine synthase 2	735	gi|222874381|gb|EEF11512.1|predicted protein [Populus trichocarpa]	EEF11512	8.66535e-21	56	84.3445	120	68
transcript_190	at5g37830 k22f20_70	264	gi|110737709|dbj|BAF00793.1|5-oxoprolinase -like protein [Arabidopsis thaliana]	BAF00793	0.00241498	46	30.4166	65	30
transcript_191	photosystem ii protein d2	447	gi|281190720|ref|YP_003330957.1|photosystem II protein D2 [Parthenium argentatum] >gi|269924833|gb|ACZ52706.1| photosystem II protein D2 [Parthenium argentatum]	YP_003330957	5.29228e-90	89	261.922	163	146
transcript_192	magnesium chelatase subunit h	276	gi|159478537|ref|XP_001697359.1|magnesium chelatase subunit H [Chlamydomonas reinhardtii] >gi|158274517|gb|EDP00299.1| magnesium chelatase subunit H [Chlamydomonas reinhardtii]	XP_001697359	0.00481172	50	31.9574	40	20
transcript_193	hesb-like domain-containing protein 2	558	gi|225440900|ref|XP_002282752.1|PREDICTED: iron-sulfur assembly protein IscA-like 1, mitochondrial [Vitis vinifera] >gi|297740107|emb|CBI30289.3| unnamed protein product [Vitis vinifera]	XP_002282752	2.05222e-32	71	113.62	105	75
transcript_194	rna polymerase beta subunit	585	gi|325126855|ref|YP_004286092.1|RNA polymerase beta subunit [Fragaria vesca subsp. vesca] >gi|324022767|gb|ADY15341.1| RNA polymerase beta subunit [Fragaria vesca subsp. vesca]	YP_004286092	1.44166e-121	98	374.785	193	191
transcript_195	retrotransposon unclassified	408	gi|147817060|emb|CAN66444.1|hypothetical protein VITISV_011563 [Vitis vinifera]	CAN66444	0.00260527	53	33.8834	78	42
transcript_196	ribulose- -bisphosphate carboxylase oxygenase large subunit	390	gi|380035071|gb|AFD30915.1|ribulose-1,5-bisphosphate carboxylase/oxygenase large subunit, partial (chloroplast) [Paeonia lactiflora]	AFD30915	2.66334e-92	100	268.085	129	129
transcript_197	multiprotein-bridging factor 1c	372	gi|255600423|ref|XP_002537454.1|conserved hypothetical protein [Ricinus communis] >gi|223516285|gb|EEF24927.1| conserved hypothetical protein [Ricinus communis]	XP_002537454	5.75672e-08	52	45.0542	87	46
transcript_198	casein kinase i	711	gi|357452919|ref|XP_003596736.1|hypothetical protein MTR_2g084760, partial [Medicago truncatula] >gi|355485784|gb|AES66987.1| hypothetical protein MTR_2g084760, partial [Medicago truncatula]	XP_003596736	4.70533e-06	49	44.2838	73	36
transcript_199	retrotransposon ty1-copia subclass	330	gi|46576026|gb|AAT01387.1|putative polyprotein [Oryza sativa Japonica Group] >gi|48475101|gb|AAT44170.1| putative polyprotein [Oryza sativa Japonica Group]	AAT01387	2.46083e-26	59	102.064	118	70
transcript_200	protein	594	gi|255593863|ref|XP_002535966.1|Protein srpB, putative [Ricinus communis] >gi|223521358|gb|EEF26417.1| Protein srpB, putative [Ricinus communis]	XP_002535966	5.10823e-27	72	100.908	88	64
transcript_201	tropinone expressed	546	gi|307106165|gb|EFN54412.1|hypothetical protein CHLNCDRAFT_58302 [Chlorella variabilis]	EFN54412	2.03627e-13	62	63.5438	86	54
transcript_202	copia-like polyprotein	267	gi|147768194|emb|CAN71647.1|hypothetical protein VITISV_015503 [Vitis vinifera]	CAN71647	3.46714e-12	60	56.9954	69	42
transcript_203	probable transport protein	597	gi|222837901|gb|EEE76266.1|ABC transporter family protein [Populus trichocarpa]	EEE76266	9.41855e-23	67	89.7373	89	60
transcript_204	dehydroquinate dehydratase	561	gi|308810206|ref|XP_003082412.1|putative dehydroquinate dehydratase (ISS) [Ostreococcus tauri] >gi|116060880|emb|CAL57358.1| putative dehydroquinate dehydratase (ISS) [Ostreococcus tauri]	XP_003082412	8.64337e-25	53	99.7525	193	104
transcript_205	pksa o-methyltransferase	507	gi|62701713|gb|AAX92786.1|PKSA putative O-methyltransferase [Oryza sativa Japonica Group] >gi|108864349|gb|ABA93404.2| expressed protein [Oryza sativa Japonica Group]	AAX92786	0.00737074	42	33.113	52	22
transcript_206	e3 ubiquitin-protein ligase upl3	372	gi|222612339|gb|EEE50471.1|hypothetical protein OsJ_30517 [Oryza sativa Japonica Group]	EEE50471	2.02732e-21	59	85.1149	111	66
transcript_207	protein	615	gi|297721319|ref|NP_001173022.1|Os02g0557000 [Oryza sativa Japonica Group] >gi|255671002|dbj|BAH91751.1| Os02g0557000 [Oryza sativa Japonica Group]	NP_001173022	1.83191e-06	39	43.8986	118	47
transcript_208	subtilisin-like protein	627	gi|159464817|ref|XP_001690638.1|secreted protease and protease inhibitor [Chlamydomonas reinhardtii] >gi|158280138|gb|EDP05897.1| secreted protease and protease inhibitor [Chlamydomonas reinhardtii]	XP_001690638	9.86263e-10	48	54.6842	125	61
transcript_209	voltage-gated ion channel superfamily	582	gi|94309344|ref|YP_582554.1|gltI gene product [Cupriavidus metallidurans CH34] >gi|93353196|gb|ABF07285.1| glutamate and aspartate transporter subunit ; periplasmic-binding component of ABC superfamily [Cupriavidus metallidurans CH34] >gi|222871736|gb|EEF08867.1| predicted protein [Populus trichocarpa]	EEF08867	2.61696e-44	64	149.443	173	111
transcript_210	dead box atp-dependent rna	471	gi|255621484|ref|XP_002540211.1|dead box ATP-dependent RNA helicase, putative [Ricinus communis] >gi|223498154|gb|EEF22172.1| dead box ATP-dependent RNA helicase, putative [Ricinus communis]	XP_002540211	5.8729e-37	74	124.79	99	74
transcript_211	pat gene product	429	gi|255595825|ref|XP_002536396.1|conserved hypothetical protein [Ricinus communis] >gi|223519826|gb|EEF25987.1| conserved hypothetical protein [Ricinus communis]	XP_002536396	1.55413e-07	57	45.8246	49	28
transcript_212	hypothetical chloroplast rf1	219	gi|224159026|ref|XP_002338037.1|predicted protein [Populus trichocarpa] >gi|222870392|gb|EEF07523.1| predicted protein [Populus trichocarpa]	XP_002338037	6.83169e-45	100	140.584	72	72
transcript_213	phosphoribosyl-atp pyrophosphohydrolase at-ie	630	gi|159470785|ref|XP_001693537.1|bifunctional phosphoribosyl-AMP cyclohydrolase/phosphoribosyl-ATP pyrophosphatase [Chlamydomonas reinhardtii] >gi|158283040|gb|EDP08791.1| bifunctional phosphoribosyl-AMP cyclohydrolase/phosphoribosyl-ATP pyrophosphatase [Chlamydomonas reinhardtii]	XP_001693537	8.92857e-21	63	85.1149	108	69
transcript_214	maturase [Dulacia candida]	567	gi|187237173|gb|ACD02209.1|maturase [Dulacia candida]	ACD02209	0.0016395	54	35.039	33	18
transcript_215	transport protein sec24-like cef	606	gi|79314149|ref|NP_001030808.1|transport protein sec24-like CEF [Arabidopsis thaliana] >gi|332644373|gb|AEE77894.1| transport protein sec24-like CEF [Arabidopsis thaliana]	NP_001030808	0.000366984	45	37.3502	90	41
transcript_216	ubiquitin-like protein	270	gi|303289479|ref|XP_003064027.1|predicted protein [Micromonas pusilla CCMP1545] >gi|226454343|gb|EEH51649.1| predicted protein [Micromonas pusilla CCMP1545]	XP_003064027	0.000532289	43	32.3426	64	28
transcript_217	predicted protein [Physcomitrella patens subsp. patens]	657	gi|168070677|ref|XP_001786898.1|predicted protein [Physcomitrella patens subsp. patens] >gi|162660216|gb|EDQ48288.1| predicted protein [Physcomitrella patens subsp. patens]	XP_001786898	4.32278e-13	45	61.6178	176	80
transcript_218	nadh dehydrogenase subunit 1	225	gi|388522519|gb|AFK49321.1|unknown [Lotus japonicus]	AFK49321	3.54048e-43	98	133.65	68	67
transcript_219	protein	489	gi|242066336|ref|XP_002454457.1|hypothetical protein SORBIDRAFT_04g031430 [Sorghum bicolor] >gi|241934288|gb|EES07433.1| hypothetical protein SORBIDRAFT_04g031430 [Sorghum bicolor]	XP_002454457	0.000707749	40	33.8834	62	25
transcript_220	pinus taeda anonymous locus umn_881_01 genomic sequence	567	gi|307105702|gb|EFN53950.1|hypothetical protein CHLNCDRAFT_58404 [Chlorella variabilis]	EFN53950	0.00350258	45	32.3426	71	32
transcript_221	glutamate receptor	636	gi|222833248|gb|EEE71725.1|predicted protein [Populus trichocarpa]	EEE71725	2.71621e-14	43	67.0106	196	85
transcript_222	protein	369	gi|242040359|ref|XP_002467574.1|hypothetical protein SORBIDRAFT_01g030328 [Sorghum bicolor] >gi|241921428|gb|EER94572.1| hypothetical protein SORBIDRAFT_01g030328 [Sorghum bicolor]	XP_002467574	6.94917e-06	40	39.2762	118	48
transcript_223	photosystem ii d2 protein	378	gi|255605282|ref|XP_002538367.1|Photosystem II D2 protein, putative [Ricinus communis] >gi|255610919|ref|XP_002539249.1| Photosystem II D2 protein, putative [Ricinus communis] >gi|223507753|gb|EEF23134.1| Photosystem II D2 protein, putative [Ricinus communis] >gi|223512508|gb|EEF24016.1| Photosystem II D2 protein, putative [Ricinus communis]	XP_002538367	1.27092e-80	100	234.572	113	113
transcript_224	succinyl- ligase	642	gi|384245897|gb|EIE19389.1|succinate-CoA ligase beta chain [Coccomyxa subellipsoidea C-169]	EIE19389	1.68858e-46	58	157.918	215	125
transcript_225	arabinogalactan protein 5	591	gi|255082968|ref|XP_002504470.1|predicted protein [Micromonas sp. RCC299] >gi|226519738|gb|ACO65728.1| predicted protein [Micromonas sp. RCC299]	XP_002504470	1.94815e-06	43	42.3578	71	31
transcript_226	cold-shock dna-binding domain-containing protein	327	gi|326489997|dbj|BAJ94072.1|predicted protein [Hordeum vulgare subsp. vulgare]	BAJ94072	8.9325e-20	75	75.0998	52	39
transcript_227	major facilitator superfamily transporter	639	gi|326504486|dbj|BAJ91075.1|predicted protein [Hordeum vulgare subsp. vulgare]	BAJ91075	0.000234378	40	35.4242	105	42
transcript_228	protein	489	gi|307105702|gb|EFN53950.1|hypothetical protein CHLNCDRAFT_58404 [Chlorella variabilis]	EFN53950	6.61157e-07	50	43.5134	60	30
transcript_229	hypothetical protein VITISV_013641 [Vitis vinifera]	513	gi|147789529|emb|CAN69758.1|hypothetical protein VITISV_013641 [Vitis vinifera]	CAN69758	3.06174e-15	70	66.6254	58	41
transcript_230	yeast general negative regulator of transcription subunit 1	273	gi|255597973|ref|XP_002536898.1|conserved hypothetical protein [Ricinus communis] >gi|223518181|gb|EEF25485.1| conserved hypothetical protein [Ricinus communis]	XP_002536898	4.93377e-21	68	80.1073	86	59
transcript_231	clp atpase	639	gi|15983763|gb|AAL10478.1|AT3g48870/T21J18_140 [Arabidopsis thaliana]	AAL10478	9.14911e-71	77	225.328	179	138
transcript_232	homeobox-leucine zipper protein meristem l1	588	gi|255554965|ref|XP_002518520.1|homeobox protein, putative [Ricinus communis] >gi|223542365|gb|EEF43907.1| homeobox protein, putative [Ricinus communis]	XP_002518520	1.20698e-20	60	87.0409	124	75
transcript_233	phytochrome a	411	gi|242048556|ref|XP_002462024.1|hypothetical protein SORBIDRAFT_02g012866 [Sorghum bicolor] >gi|241925401|gb|EER98545.1| hypothetical protein SORBIDRAFT_02g012866 [Sorghum bicolor]	XP_002462024	0.00124612	39	34.2686	133	52
transcript_234	exopolysaccharide production protein	423	gi|255606701|ref|XP_002538617.1|Exopolysaccharide production protein PSS, putative [Ricinus communis] >gi|223511339|gb|EEF23766.1| Exopolysaccharide production protein PSS, putative [Ricinus communis]	XP_002538617	4.36468e-20	65	81.2629	79	52
transcript_235	cc-nbs-lrr resistance protein	600	gi|308811685|ref|XP_003083150.1|unnamed protein product [Ostreococcus tauri] >gi|116055029|emb|CAL57425.1| unnamed protein product [Ostreococcus tauri]	XP_003083150	0.000411669	40	36.965	140	56
transcript_236	xanthine dehydrogenase	654	gi|255611479|ref|XP_002539313.1|xanthine dehydrogenase, putative [Ricinus communis] >gi|223507256|gb|EEF23070.1| xanthine dehydrogenase, putative [Ricinus communis]	XP_002539313	9.4927e-16	48	68.9366	174	84
transcript_237	two-component system sensor histidine kinase response	579	gi|124112128|ref|YP_001019064.1|regulatory component of sensory transduction system [Chlorokybus atmophyticus] >gi|124012235|gb|ABM87971.1| regulatory component of sensory transduction system [Chlorokybus atmophyticus]	YP_001019064	2.86838e-31	59	112.849	184	109
transcript_238	protein	507	gi|297720959|ref|NP_001172842.1|Os02g0193500 [Oryza sativa Japonica Group] >gi|255670683|dbj|BAH91571.1| Os02g0193500 [Oryza sativa Japonica Group]	NP_001172842	0.000844258	44	34.2686	83	37
transcript_239	protein	549	gi|357118217|ref|XP_003560854.1|PREDICTED: potassium channel KOR1-like [Brachypodium distachyon]	XP_003560854	1.60571e-05	63	40.817	49	31
transcript_240	splicing arginine serine-rich	426	gi|302848416|ref|XP_002955740.1|hypothetical protein VOLCADRAFT_106951 [Volvox carteri f. nagariensis] >gi|300258933|gb|EFJ43165.1| hypothetical protein VOLCADRAFT_106951 [Volvox carteri f. nagariensis]	XP_002955740	7.59871e-05	48	37.7354	81	39
transcript_241	protein	615	gi|255602922|ref|XP_002537952.1|dihydrolipoamide acetyltransferase component of pyruvate dehydrogenase, putative [Ricinus communis] >gi|223514453|gb|EEF24432.1| dihydrolipoamide acetyltransferase component of pyruvate dehydrogenase, putative [Ricinus communis]	XP_002537952	1.9392e-71	74	218.394	215	160
transcript_242	homeobox-leucine zipper protein protodermal factor 2	393	gi|345195182|tpg|DAA34956.1|TPA_exp: homeodomain leucine zipper family IV protein [Zea mays]	DAA34956	7.18157e-25	61	97.0561	137	84
transcript_243	fast evolving large orphan protein	303	gi|224149926|ref|XP_002336884.1|predicted protein [Populus trichocarpa] >gi|222837057|gb|EEE75436.1| predicted protein [Populus trichocarpa]	XP_002336884	0.00159958	51	32.3426	43	22
transcript_244	protein	606	gi|222832289|gb|EEE70766.1|predicted protein [Populus trichocarpa]	EEE70766	2.84158e-05	62	38.891	59	37
transcript_245	methylosome subunit	552	gi|255597193|ref|XP_002536717.1|conserved hypothetical protein [Ricinus communis] >gi|223518780|gb|EEF25666.1| conserved hypothetical protein [Ricinus communis]	XP_002536717	1.5747e-69	75	215.698	184	139
transcript_246	xanthine dehydrogenase	615	gi|222874900|gb|EEF12031.1|predicted protein [Populus trichocarpa]	EEF12031	2.1584e-15	44	69.707	200	89
transcript_247	ribosomal protein s3	243	gi|325126903|ref|YP_004286140.1|ribosomal protein S3 [Fragaria vesca subsp. vesca] >gi|324022815|gb|ADY15389.1| ribosomal protein S3 [Fragaria vesca subsp. vesca]	YP_004286140	3.85001e-24	100	88.1965	40	40
transcript_248	dicarboxylate amino acid:cation symporter family	585	gi|222871195|gb|EEF08326.1|predicted protein [Populus trichocarpa]	EEF08326	7.90619e-77	78	235.343	193	152
transcript_249	hypothetical protein VOLCADRAFT_88416 [Volvox carteri f. nagariensis]	534	gi|302833108|ref|XP_002948118.1|hypothetical protein VOLCADRAFT_88416 [Volvox carteri f. nagariensis] >gi|300266920|gb|EFJ51106.1| hypothetical protein VOLCADRAFT_88416 [Volvox carteri f. nagariensis]	XP_002948118	0.00621598	57	31.9574	47	27
transcript_250	transposon en spm sub-class	549	gi|242066536|ref|XP_002454557.1|hypothetical protein SORBIDRAFT_04g033270 [Sorghum bicolor] >gi|241934388|gb|EES07533.1| hypothetical protein SORBIDRAFT_04g033270 [Sorghum bicolor]	XP_002454557	0.00036506	43	35.4242	105	46
transcript_251	atp-dependent zinc metalloprotease ftsh chloroplastic-like	603	gi|168034706|ref|XP_001769853.1|predicted protein [Physcomitrella patens subsp. patens] >gi|162678962|gb|EDQ65415.1| predicted protein [Physcomitrella patens subsp. patens]	XP_001769853	4.55922e-28	51	108.612	194	100
transcript_252	cytochrome c biogenesis fn	282	gi|15963359|emb|CAC88785.1|putative polyprotein [Nicotiana tabacum]	CAC88785	4.72657e-06	51	40.4318	77	40
transcript_253	protein	429	gi|255605602|ref|XP_002538418.1|Bkd operon transcriptional regulator, putative [Ricinus communis] >gi|223512239|gb|EEF23965.1| Bkd operon transcriptional regulator, putative [Ricinus communis]	XP_002538418	1.84369e-26	58	97.0561	137	80
transcript_254	protein	486	gi|222832502|gb|EEE70979.1|predicted protein [Populus trichocarpa]	EEE70979	2.3644e-31	59	112.849	171	102
transcript_255	protein	468	gi|54291307|dbj|BAD62075.1|hypothetical protein [Oryza sativa Japonica Group]	BAD62075	9.32367e-06	44	40.817	109	48
transcript_256	protein	459	gi|255619953|ref|XP_002540065.1|conserved hypothetical protein [Ricinus communis] >gi|223499539|gb|EEF22318.1| conserved hypothetical protein [Ricinus communis]	XP_002540065	9.75368e-18	45	75.485	162	74
transcript_257	Os01g0886700 [Oryza sativa Japonica Group]	363	gi|297720645|ref|NP_001172684.1|Os01g0886700 [Oryza sativa Japonica Group] >gi|255673939|dbj|BAH91414.1| Os01g0886700 [Oryza sativa Japonica Group]	NP_001172684	0.000890351	75	33.8834	28	21
transcript_258	aspartate aminotransferase	621	gi|255608956|ref|XP_002538975.1|aspartate aminotransferase, putative [Ricinus communis] >gi|223509442|gb|EEF23408.1| aspartate aminotransferase, putative [Ricinus communis]	XP_002538975	2.19331e-74	69	226.868	202	141
transcript_259	lysine-specific demethylase 3a-b	642	gi|255590871|ref|XP_002535385.1|conserved hypothetical protein [Ricinus communis] >gi|223523278|gb|EEF26996.1| conserved hypothetical protein [Ricinus communis]	XP_002535385	9.62625e-09	51	51.9878	82	42
transcript_260	beta subunit of rna polymerase	600	gi|11466380|ref|NP_038383.1|RNA polymerase beta'' subunit [Mesostigma viride] >gi|13878755|sp|Q9MUS7.1|RPOC2_MESVI RecName: Full=DNA-directed RNA polymerase subunit beta''; AltName: Full=PEP; AltName: Full=Plastid-encoded RNA polymerase subunit beta''; Short=RNA polymerase subunit beta'' >gi|7259523|gb|AAF43824.1|AF166114_36 beta'' subunit of RNA polymerase [Mesostigma viride]	NP_038383	1.48661e-59	68	201.06	199	136
transcript_261	autophagy protein	204	gi|255557645|ref|XP_002519852.1|conserved hypothetical protein [Ricinus communis] >gi|223540898|gb|EEF42456.1| conserved hypothetical protein [Ricinus communis]	XP_002519852	0.00161875	65	31.5722	26	17
transcript_262	atp-dependent clp protease atp-binding subunit clpx	531	gi|145341067|ref|XP_001415637.1|mitochondrial ClpX chaperone [Ostreococcus lucimarinus CCE9901] >gi|144575860|gb|ABO93929.1| mitochondrial ClpX chaperone [Ostreococcus lucimarinus CCE9901]	XP_001415637	3.00061e-71	78	224.172	183	143
transcript_263	formin-like protein 19	387	gi|255607895|ref|XP_002538807.1|conserved hypothetical protein [Ricinus communis] >gi|223510335|gb|EEF23576.1| conserved hypothetical protein [Ricinus communis]	XP_002538807	0.000218188	35	35.8094	79	28
transcript_264	protein	462	gi|255592435|ref|XP_002535693.1|two component histidine kinase, putative [Ricinus communis] >gi|223522258|gb|EEF26689.1| two component histidine kinase, putative [Ricinus communis]	XP_002535693	5.50448e-30	64	110.153	137	89
transcript_265	white-brown-complex abc transporter family	459	gi|218185994|gb|EEC68421.1|hypothetical protein OsI_36597 [Oryza sativa Indica Group]	EEC68421	1.74732e-25	76	97.4413	86	66
transcript_266	peroxisomal protein importer family	555	gi|226495657|ref|NP_001146694.1|uncharacterized protein LOC100280295 precursor [Zea mays] >gi|219888371|gb|ACL54560.1| unknown [Zea mays]	NP_001146694	0.000218623	43	36.1946	93	40
transcript_267	protein	396	gi|255591769|ref|XP_002535590.1|signal peptidase I, putative [Ricinus communis] >gi|223522588|gb|EEF26794.1| signal peptidase I, putative [Ricinus communis]	XP_002535590	7.70679e-08	48	44.669	77	37
transcript_268	mal d	480	gi|260600662|gb|ACX47058.1|Fra a 3 allergen [Fragaria x ananassa]	ACX47058	9.36134e-108	98	304.294	159	156
transcript_269	soluble starch synthase chloroplastic amyloplastic-like	546	gi|224086693|ref|XP_002307934.1|predicted protein [Populus trichocarpa] >gi|222853910|gb|EEE91457.1| predicted protein [Populus trichocarpa]	XP_002307934	0.000862555	61	34.2686	36	22
transcript_270	superoxide dismutase	600	gi|307111243|gb|EFN59478.1|hypothetical protein CHLNCDRAFT_33910 [Chlorella variabilis]	EFN59478	1.15848e-71	72	216.853	197	143
transcript_271	protein	501	gi|151564662|gb|ABS17662.1|nucleoside-diphosphate-sugar epimerase [Arnebia euchroma]	ABS17662	1.40524e-37	61	126.716	156	96
transcript_272	chlorophyll a-b binding protein	576	gi|37991914|gb|AAR06360.1|putative metacaspase, having alternative splicing products [Oryza sativa Japonica Group]	AAR06360	0.000355858	56	33.4982	25	14
transcript_273	nodulin-like protein	564	gi|242057723|ref|XP_002458007.1|hypothetical protein SORBIDRAFT_03g025385 [Sorghum bicolor] >gi|241929982|gb|EES03127.1| hypothetical protein SORBIDRAFT_03g025385 [Sorghum bicolor]	XP_002458007	2.4735e-05	46	35.4242	54	25
transcript_274	chloroplast precursor	390	gi|168046495|ref|XP_001775709.1|predicted protein [Physcomitrella patens subsp. patens] >gi|162672982|gb|EDQ59512.1| predicted protein [Physcomitrella patens subsp. patens]	XP_001775709	0.000416907	35	31.9574	114	40
transcript_275	protein	246	gi|57013998|ref|YP_173469.1|hypothetical protein NitaMp132 [Nicotiana tabacum] >gi|56806634|dbj|BAD83535.1| hypothetical protein [Nicotiana tabacum]	YP_173469	3.92996e-10	81	46.9802	27	22
transcript_276	glutamyl-trna amidotransferase subunit	609	gi|255589324|ref|XP_002534919.1|glutamyl-tRNA(gln) amidotransferase subunit A, putative [Ricinus communis] >gi|223524358|gb|EEF27461.1| glutamyl-tRNA(gln) amidotransferase subunit A, putative [Ricinus communis]	XP_002534919	5.7193e-27	60	103.99	171	104
transcript_277	ribosomal protein s15	270	gi|124112114|ref|YP_001019160.1|ribosomal protein S15 [Chlorokybus atmophyticus] >gi|215274994|sp|A2CI66.1|RR15_CHLAT RecName: Full=30S ribosomal protein S15, chloroplastic >gi|124012222|gb|ABM87966.1| ribosomal protein S15 [Chlorokybus atmophyticus]	YP_001019160	2.0686e-21	65	77.7962	81	53
transcript_278	sensory transduction histidine	603	gi|255623558|ref|XP_002540380.1|two-component sensor histidine kinase bacteria, putative [Ricinus communis] >gi|223496248|gb|EEF22003.1| two-component sensor histidine kinase bacteria, putative [Ricinus communis]	XP_002540380	1.29628e-07	53	45.0542	71	38
transcript_279	rna polymerase sigma-e	594	gi|255606145|ref|XP_002538511.1|RNA polymerase sigma-E factor, putative [Ricinus communis] >gi|223511787|gb|EEF23870.1| RNA polymerase sigma-E factor, putative [Ricinus communis]	XP_002538511	3.56638e-54	77	167.933	137	106
transcript_280	uroporphyrinogen decarboxylase	597	gi|302849420|ref|XP_002956240.1|uroporphyrinogen decarboxylase chloroplast precursor [Volvox carteri f. nagariensis] >gi|300258543|gb|EFJ42779.1| uroporphyrinogen decarboxylase chloroplast precursor [Volvox carteri f. nagariensis]	XP_002956240	2.69804e-35	56	124.79	192	109
transcript_281	-alpha-glucan branching enzyme	570	gi|222837144|gb|EEE75523.1|predicted protein [Populus trichocarpa]	EEE75523	1.0464e-65	75	209.534	165	125
transcript_282	hypothetical protein SORBIDRAFT_0285s002020 [Sorghum bicolor]	252	gi|253761059|ref|XP_002489041.1|hypothetical protein SORBIDRAFT_0285s002020 [Sorghum bicolor] >gi|241947306|gb|EES20451.1| hypothetical protein SORBIDRAFT_0285s002020 [Sorghum bicolor]	XP_002489041	3.29774e-18	86	68.1662	38	33
transcript_283	retrotransposon expressed	312	gi|108707408|gb|ABF95203.1|retrotransposon protein, putative, unclassified, expressed [Oryza sativa Japonica Group] >gi|108707409|gb|ABF95204.1| retrotransposon protein, putative, unclassified, expressed [Oryza sativa Japonica Group]	ABF95203	0.000583637	47	31.5722	61	29
transcript_284	protein	462	gi|18135|emb|CAA35079.1|cgcr-1 product [Chlamydomonas reinhardtii]	CAA35079	1.04506e-05	40	37.7354	145	58
transcript_285	protein	537	gi|222873658|gb|EEF10789.1|predicted protein [Populus trichocarpa]	EEF10789	7.13594e-41	56	135.576	218	123
transcript_286	ct099	423	gi|168027814|ref|XP_001766424.1|predicted protein [Physcomitrella patens subsp. patens] >gi|162682333|gb|EDQ68752.1| predicted protein [Physcomitrella patens subsp. patens]	XP_001766424	0.000221508	55	34.2686	58	32
transcript_287	protein	207	gi|168028157|ref|XP_001766595.1|predicted protein [Physcomitrella patens subsp. patens] >gi|162682240|gb|EDQ68660.1| predicted protein [Physcomitrella patens subsp. patens]	XP_001766595	1.69662e-05	65	35.4242	44	29
transcript_288	protein	279	gi|356551324|ref|XP_003544026.1|PREDICTED: uncharacterized protein LOC100801029 [Glycine max]	XP_003544026	2.2406e-06	90	38.1206	22	20
transcript_289	vicilin-like antimicrobial peptides 2-3	531	gi|122245119|sp|Q2QKB3.1|U2A2A_WHEATRecName: Full=Splicing factor U2af large subunit A; AltName: Full=U2 auxiliary factor 65 kDa subunit A; AltName: Full=U2 small nuclear ribonucleoprotein auxiliary factor large subunit A; Short=U2 snRNP auxiliary factor large subunit A >gi|68036924|gb|AAY84881.1| U2AF large subunit [Triticum aestivum]	Q2QKB3	1.23519e-06	37	41.9726	145	55
transcript_290	plectin-related protein	339	gi|357150782|ref|XP_003575574.1|PREDICTED: histone-lysine N-methyltransferase ATX2-like [Brachypodium distachyon]	XP_003575574	5.5334e-05	51	35.4242	70	36
transcript_291	bifunctional inhibitor lipid-transfer protein seed storage 2s albumin-like protein	306	gi|15219547|ref|NP_177519.1|bifunctional inhibitor/lipid-transfer protein/seed storage 2S albumin-like protein [Arabidopsis thaliana] >gi|12324219|gb|AAG52085.1|AC012679_23 putative lipid transfer protein; 71816-72112 [Arabidopsis thaliana] >gi|332197387|gb|AEE35508.1| bifunctional inhibitor/lipid-transfer protein/seed storage 2S albumin-like protein [Arabidopsis thaliana]	NP_177519	0.00129294	50	30.4166	59	30
transcript_292	nadh dehydrogenase subunit 9	510	gi|9280612|gb|AAF86494.1|AF279447_1NADH dehydrogenase subunit 9 [Lupinus luteus] >gi|9280614|gb|AAF86495.1|AF279448_1 NADH dehydrogenase subunit 9 [Lupinus angustifolius]	AAF86494	3.38321e-127	100	354.755	169	169
transcript_293	phosphoribosylaminoimidazole carboxylase	546	gi|172045305|ref|XP_001786835.1|predicted protein [Physcomitrella patens subsp. patens] >gi|162660367|gb|EDQ48351.1| predicted protein [Physcomitrella patens subsp. patens]	XP_001786835	1.26133e-52	64	167.548	182	118
transcript_294	protein	537	gi|159472797|ref|XP_001694531.1|predicted protein [Chlamydomonas reinhardtii] >gi|158276755|gb|EDP02526.1| predicted protein [Chlamydomonas reinhardtii]	XP_001694531	6.69304e-05	53	37.3502	54	29
transcript_295	protein	387	gi|222874364|gb|EEF11495.1|predicted protein [Populus trichocarpa]	EEF11495	4.96649e-42	72	137.117	122	89
transcript_296	rna polymerase beta chain	291	gi|49387836|dbj|BAD26429.1|hypothetical protein [Oryza sativa Japonica Group] >gi|49389142|dbj|BAD26438.1| hypothetical protein [Oryza sativa Japonica Group]	BAD26429	0.0044489	51	31.187	43	22
transcript_297	beta subunit of rna polymerase	591	gi|212292059|gb|ACJ24144.1|RNA polymerase beta subunit [Rhododendron catawbiense]	ACJ24144	3.43161e-114	95	328.561	178	170
transcript_298	protein	525	gi|218197064|gb|EEC79491.1|hypothetical protein OsI_20540 [Oryza sativa Indica Group]	EEC79491	3.48627e-65	81	206.068	149	121
transcript_299	vic family transporter: sodium calcium ion channel	468	gi|326514280|dbj|BAJ92290.1|predicted protein [Hordeum vulgare subsp. vulgare]	BAJ92290	4.45968e-05	50	38.891	88	44
transcript_300	binding protein	393	gi|326521942|dbj|BAK04099.1|predicted protein [Hordeum vulgare subsp. vulgare]	BAK04099	0.000310413	49	33.8834	55	27
transcript_301	alpha-amylase subtilisin inhibitor	366	gi|388493670|gb|AFK34901.1|unknown [Lotus japonicus]	AFK34901	4.57289e-38	61	128.257	137	84
transcript_302	protein	576	gi|168070883|ref|XP_001786972.1|predicted protein [Physcomitrella patens subsp. patens] >gi|162660038|gb|EDQ48214.1| predicted protein [Physcomitrella patens subsp. patens]	XP_001786972	5.32452e-14	50	65.4698	145	73
transcript_303	pyridoxal phosphate phosphatase	387	gi|326507868|dbj|BAJ86677.1|predicted protein [Hordeum vulgare subsp. vulgare]	BAJ86677	0.0053626	44	33.113	63	28
transcript_304	porphobilinogen deaminase	471	gi|148909210|gb|ABR17705.1|unknown [Picea sitchensis]	ABR17705	1.36059e-11	56	59.3066	86	49
transcript_305	probable transport protein	591	gi|255594771|ref|XP_002536161.1|ATP binding cassette (abc) transporter, putative [Ricinus communis] >gi|223520646|gb|EEF26223.1| ATP binding cassette (abc) transporter, putative [Ricinus communis]	XP_002536161	8.64699e-20	60	80.8777	91	55
transcript_306	protein kinase-coding resistance protein	579	gi|255597776|ref|XP_002536853.1|conserved hypothetical protein [Ricinus communis] >gi|223518334|gb|EEF25531.1| conserved hypothetical protein [Ricinus communis]	XP_002536853	0.000216127	50	34.6538	73	37
transcript_307	callose synthase	507	gi|147825238|emb|CAN64405.1|hypothetical protein VITISV_003509 [Vitis vinifera]	CAN64405	0.00162986	65	33.4982	38	25
transcript_308	chromodomain helicase dna binding protein	381	gi|357474041|ref|XP_003607305.1|Chromodomain helicase DNA binding protein [Medicago truncatula] >gi|355508360|gb|AES89502.1| Chromodomain helicase DNA binding protein [Medicago truncatula]	XP_003607305	0.000843365	48	33.4982	56	27
transcript_309	protein	534	gi|27764666|gb|AAO23091.1|hypothetical protein [Oryza sativa Japonica Group]	AAO23091	1.394e-06	44	41.5874	107	48
transcript_310	two-component system sensor histidine kinase response	429	gi|255617131|ref|XP_002539813.1|two-component sensor histidine kinase bacteria, putative [Ricinus communis] >gi|223502109|gb|EEF22570.1| two-component sensor histidine kinase bacteria, putative [Ricinus communis]	XP_002539813	1.28586e-13	59	61.6178	77	46
transcript_311	jacalin-like lectin domain-containing protein	570	gi|326498081|dbj|BAJ94903.1|predicted protein [Hordeum vulgare subsp. vulgare]	BAJ94903	1.74579e-06	42	40.4318	97	41
transcript_312	protein	507	gi|303278270|ref|XP_003058428.1|predicted protein [Micromonas pusilla CCMP1545] >gi|226459588|gb|EEH56883.1| predicted protein [Micromonas pusilla CCMP1545]	XP_003058428	0.000418094	56	35.039	66	37
transcript_313	protein	480	gi|159486127|ref|XP_001701095.1|glutathione S-transferase [Chlamydomonas reinhardtii] >gi|158271989|gb|EDO97797.1| glutathione S-transferase [Chlamydomonas reinhardtii]	XP_001701095	9.84998e-09	54	47.7506	79	43
transcript_314	protein	300	gi|307105987|gb|EFN54234.1|hypothetical protein CHLNCDRAFT_135752 [Chlorella variabilis]	EFN54234	5.18062e-08	45	45.0542	81	37
transcript_315	protein	459	gi|307109440|gb|EFN57678.1|hypothetical protein CHLNCDRAFT_142849 [Chlorella variabilis]	EFN57678	0.000455807	40	34.6538	110	44
transcript_316	paired amphipathic helix repeat-containing protein transcription regulator-related	360	gi|255544948|ref|XP_002513535.1|hypothetical protein RCOM_1578820 [Ricinus communis] >gi|223547443|gb|EEF48938.1| hypothetical protein RCOM_1578820 [Ricinus communis]	XP_002513535	3.1867e-05	56	38.5058	67	38
transcript_317	single-stranded dna-binding protein	438	gi|222874341|gb|EEF11472.1|predicted protein [Populus trichocarpa]	EEF11472	2.96587e-42	83	136.732	100	83
transcript_318	protein	561	gi|297725869|ref|NP_001175298.1|Os07g0619300 [Oryza sativa Japonica Group] >gi|255677973|dbj|BAH94026.1| Os07g0619300 [Oryza sativa Japonica Group]	NP_001175298	0.00159609	58	32.7278	43	25
transcript_319	hsp100 -type	522	gi|145348985|ref|XP_001418921.1|chaperone, Hsp100 family, ClpC-type [Ostreococcus lucimarinus CCE9901] >gi|144579151|gb|ABO97214.1| chaperone, Hsp100 family, ClpC-type [Ostreococcus lucimarinus CCE9901]	XP_001418921	2.32791e-43	64	151.369	177	115
transcript_320	protein	495	gi|222869919|gb|EEF07050.1|predicted protein [Populus trichocarpa]	EEF07050	1.14085e-29	60	107.071	164	100
transcript_321	nuclear antigen ebna1-like protein	405	gi|302847484|ref|XP_002955276.1|hypothetical protein VOLCADRAFT_96183 [Volvox carteri f. nagariensis] >gi|300259348|gb|EFJ43576.1| hypothetical protein VOLCADRAFT_96183 [Volvox carteri f. nagariensis]	XP_002955276	3.15067e-06	44	40.0466	106	47
transcript_322	chloroplast elongation factor g	609	gi|62320532|dbj|BAD95114.1|elongation factor G [Arabidopsis thaliana]	BAD95114	1.07213e-86	77	261.536	204	159
transcript_323	maf-like protein	483	gi|255589372|ref|XP_002534938.1|Septum formation protein Maf, putative [Ricinus communis] >gi|223524332|gb|EEF27445.1| Septum formation protein Maf, putative [Ricinus communis]	XP_002534938	2.39727e-09	54	47.3654	93	51
transcript_324	predicted protein [Micromonas sp. RCC299]	390	gi|255071669|ref|XP_002499509.1|predicted protein [Micromonas sp. RCC299] >gi|226514771|gb|ACO60767.1| predicted protein [Micromonas sp. RCC299]	XP_002499509	0.00047397	52	33.4982	44	23
transcript_325	protein	240	gi|224166292|ref|XP_002338912.1|predicted protein [Populus trichocarpa] >gi|222873924|gb|EEF11055.1| predicted protein [Populus trichocarpa]	XP_002338912	9.45139e-07	75	39.6614	49	37
transcript_326	protein	273	gi|225458255|ref|XP_002281327.1|PREDICTED: CBS domain-containing protein CBSX3, mitochondrial [Vitis vinifera]	XP_002281327	1.37456e-11	60	55.0694	78	47
transcript_327	rna polymerase beta subunit	432	gi|82211|pir||A05030rpoC protein homolog - common tobacco chloroplast	A05030	3.59526e-85	92	250.366	142	132
transcript_328	dihydrofolate reductase-thymidylate synthase	483	gi|21702230|emb|CAD38046.1|dihydrofolate reductase-thymidylate synthase [Pisum sativum]	CAD38046	2.70258e-25	55	98.9821	167	92
transcript_329	abc transporter b family member 11-like	243	gi|356545816|ref|XP_003541330.1|PREDICTED: ABC transporter B family member 11-like [Glycine max]	XP_003541330	0.0210798	55	29.261	40	22
transcript_330	protein	318	gi|307111906|gb|EFN60140.1|hypothetical protein CHLNCDRAFT_56599 [Chlorella variabilis]	EFN60140	6.03814e-06	49	40.817	103	51
transcript_331	protein	456	gi|255595002|ref|XP_002536209.1|conserved hypothetical protein [Ricinus communis] >gi|223520462|gb|EEF26174.1| conserved hypothetical protein [Ricinus communis]	XP_002536209	5.64509e-39	63	134.806	151	96
transcript_332	aspartate aminotransferase	537	gi|255589613|ref|XP_002535023.1|aspartate aminotransferase, putative [Ricinus communis] >gi|223524173|gb|EEF27357.1| aspartate aminotransferase, putative [Ricinus communis]	XP_002535023	4.86471e-42	56	142.895	177	100
transcript_333	glycine-rich protein	486	gi|341616892|gb|AEK86263.1|ABI5-like protein [Pinus taeda]	AEK86263	0.000197959	65	35.039	32	21
transcript_334	cax-interacting protein 4 -like	474	gi|222630825|gb|EEE62957.1|hypothetical protein OsJ_17764 [Oryza sativa Japonica Group]	EEE62957	3.00285e-06	50	40.817	62	31
transcript_335	pectate lyase precursor	576	gi|255590979|ref|XP_002535409.1|conserved hypothetical protein [Ricinus communis] >gi|223523195|gb|EEF26973.1| conserved hypothetical protein [Ricinus communis]	XP_002535409	0.000728522	53	33.8834	45	24
transcript_336	protein	504	gi|168012500|ref|XP_001758940.1|plastid sigma facor SIG2 [Physcomitrella patens subsp. patens] >gi|12697780|dbj|BAB21618.1| PpSIG2 [Physcomitrella patens] >gi|14669832|dbj|BAB62008.1| PpSIG2 [Physcomitrella patens] >gi|162690077|gb|EDQ76446.1| plastid sigma facor SIG2 [Physcomitrella patens subsp. patens]	XP_001758940	1.3783e-53	73	176.407	164	121
transcript_337	ribosomal protein s7	369	gi|295311664|ref|YP_003587257.1|ribosomal protein S7 [Citrullus lanatus] >gi|259156792|gb|ACV96654.1| ribosomal protein S7 [Citrullus lanatus]	YP_003587257	4.09359e-79	96	229.18	125	120
transcript_338	exosomal 3 -5 exoribonuclease subunit rrp44 dis3	417	gi|297835314|ref|XP_002885539.1|hypothetical protein ARALYDRAFT_898792 [Arabidopsis lyrata subsp. lyrata] >gi|297331379|gb|EFH61798.1| hypothetical protein ARALYDRAFT_898792 [Arabidopsis lyrata subsp. lyrata]	XP_002885539	0.000166792	58	33.113	36	21
transcript_339	hypothetical protein COCSUDRAFT_56676 [Coccomyxa subellipsoidea C-169]	510	gi|384247975|gb|EIE21460.1|hypothetical protein COCSUDRAFT_56676 [Coccomyxa subellipsoidea C-169]	EIE21460	0.000958083	40	33.8834	71	29
transcript_340	pre-mrna splicing factor	372	gi|222874702|gb|EEF11833.1|predicted protein [Populus trichocarpa]	EEF11833	1.01673e-26	68	96.2857	97	66
transcript_341	protein	486	gi|222833241|gb|EEE71718.1|predicted protein [Populus trichocarpa]	EEE71718	4.94626e-18	48	73.559	151	73
transcript_342	chloroplast small heat shock protein	492	gi|255610344|ref|XP_002539174.1|Small heat shock protein hspH, putative [Ricinus communis] >gi|223508254|gb|EEF23210.1| Small heat shock protein hspH, putative [Ricinus communis]	XP_002539174	4.00029e-45	73	144.821	139	102
transcript_343	protein kinase-like	378	gi|46390483|dbj|BAD15943.1|protein kinase-like [Oryza sativa Japonica Group] >gi|50252690|dbj|BAD28858.1| protein kinase-like [Oryza sativa Japonica Group]	BAD15943	0.000750813	50	32.7278	56	28
transcript_344	protein	504	gi|326511515|dbj|BAJ91902.1|predicted protein [Hordeum vulgare subsp. vulgare] >gi|326516904|dbj|BAJ96444.1| predicted protein [Hordeum vulgare subsp. vulgare]	BAJ91902	1.2144e-06	40	41.9726	125	51
transcript_345	nac transcription factor	474	gi|358343283|ref|XP_003635734.1|hypothetical protein MTR_005s0007 [Medicago truncatula] >gi|355501669|gb|AES82872.1| hypothetical protein MTR_005s0007 [Medicago truncatula]	XP_003635734	0.000492311	43	33.8834	62	27
transcript_346	restricted tev movement 2	351	gi|302835864|ref|XP_002949493.1|hypothetical protein VOLCADRAFT_89782 [Volvox carteri f. nagariensis] >gi|300265320|gb|EFJ49512.1| hypothetical protein VOLCADRAFT_89782 [Volvox carteri f. nagariensis]	XP_002949493	0.000409375	44	35.4242	101	45
transcript_347	maturase-like protein	417	gi|302758358|ref|XP_002962602.1|hypothetical protein SELMODRAFT_438270 [Selaginella moellendorffii] >gi|300169463|gb|EFJ36065.1| hypothetical protein SELMODRAFT_438270 [Selaginella moellendorffii]	XP_002962602	0.000282394	50	36.5798	60	30
transcript_348	hypothetical chloroplast rf21	495	gi|224158240|ref|XP_002337949.1|predicted protein [Populus trichocarpa] >gi|222870061|gb|EEF07192.1| predicted protein [Populus trichocarpa]	XP_002337949	8.43942e-95	93	280.411	155	145
transcript_349	pinus taeda anonymous locus 0_13484_01 genomic sequence	441	gi|303287941|ref|XP_003063259.1|predicted protein [Micromonas pusilla CCMP1545] >gi|226455091|gb|EEH52395.1| predicted protein [Micromonas pusilla CCMP1545]	XP_003063259	6.45659e-05	47	38.5058	87	41
transcript_350	fumarate hydratase	297	gi|255645672|gb|ACU23330.1|unknown [Glycine max]	ACU23330	1.70975e-32	76	110.538	98	75
transcript_351	4-coumarate: ligase	393	gi|302772927|ref|XP_002969881.1|4-coumarate:CoA ligase [Selaginella moellendorffii] >gi|300162392|gb|EFJ29005.1| 4-coumarate:CoA ligase [Selaginella moellendorffii]	XP_002969881	8.78231e-10	45	52.373	140	63
transcript_352	retinal pigment epithelial membrane protein	447	gi|222631668|gb|EEE63800.1|hypothetical protein OsJ_18624 [Oryza sativa Japonica Group]	EEE63800	0.00112441	47	34.2686	61	29
transcript_353	dead deah box helicase	408	gi|255603223|ref|XP_002538010.1|conserved hypothetical protein [Ricinus communis] >gi|223514209|gb|EEF24373.1| conserved hypothetical protein [Ricinus communis]	XP_002538010	0.00153936	41	33.113	70	29
transcript_354	protein	438	gi|222870562|gb|EEF07693.1|predicted protein [Populus trichocarpa]	EEF07693	9.4437e-33	84	111.694	69	58
transcript_355	udp-3-o-	513	gi|167997651|ref|XP_001751532.1|predicted protein [Physcomitrella patens subsp. patens] >gi|162697513|gb|EDQ83849.1| predicted protein [Physcomitrella patens subsp. patens]	XP_001751532	1.9767e-23	56	91.6633	149	84
transcript_356	ribosomal protein l10	327	gi|224112078|ref|XP_002332837.1|predicted protein [Populus trichocarpa] >gi|222833276|gb|EEE71753.1| predicted protein [Populus trichocarpa]	XP_002332837	5.48365e-56	94	169.859	88	83
transcript_357	protein	474	gi|308807018|ref|XP_003080820.1|unnamed protein product [Ostreococcus tauri] >gi|116059281|emb|CAL54988.1| unnamed protein product [Ostreococcus tauri]	XP_003080820	2.16877e-05	39	37.7354	123	48
transcript_358	protein	426	gi|15208465|gb|AAK91821.1|AF272758_1kinesin heavy chain [Zea mays]	AAK91821	4.96188e-05	44	36.5798	106	47
transcript_359	protein	378	gi|255597266|ref|XP_002536734.1|conserved hypothetical protein [Ricinus communis] >gi|223518725|gb|EEF25650.1| conserved hypothetical protein [Ricinus communis]	XP_002536734	4.60382e-17	53	69.3218	107	57
transcript_360	flavin-containing monooxygenase	513	gi|159466550|ref|XP_001691472.1|flavin-containing monooxygenase [Chlamydomonas reinhardtii] >gi|158279444|gb|EDP05205.1| flavin-containing monooxygenase [Chlamydomonas reinhardtii]	XP_001691472	1.11925e-11	55	57.3806	110	61
transcript_361	protein	336	gi|168070046|ref|XP_001786672.1|predicted protein [Physcomitrella patens subsp. patens] >gi|162660742|gb|EDQ48513.1| predicted protein [Physcomitrella patens subsp. patens]	XP_001786672	5.47339e-11	55	53.9138	92	51
transcript_362	cytochrome c biogenesis fc	222	gi|295311637|ref|YP_003587254.1|cytochrome c biogenesis FC [Citrullus lanatus] >gi|259156765|gb|ACV96627.1| cytochrome c biogenesis FC [Citrullus lanatus]	YP_003587254	6.9799e-25	89	93.2041	76	68
transcript_363	at1g65450-like protein	486	gi|302832970|ref|XP_002948049.1|hypothetical protein VOLCADRAFT_103675 [Volvox carteri f. nagariensis] >gi|300266851|gb|EFJ51037.1| hypothetical protein VOLCADRAFT_103675 [Volvox carteri f. nagariensis]	XP_002948049	8.33718e-05	44	38.5058	115	51
transcript_364	rna polymerase ii transcription mediator	465	gi|40253391|dbj|BAD05321.1|hypothetical protein [Oryza sativa Japonica Group]	BAD05321	0.000176451	47	36.965	78	37
transcript_365	glutathione reductase	519	gi|255607246|ref|XP_002538699.1|mercuric reductase, putative [Ricinus communis] >gi|223510876|gb|EEF23684.1| mercuric reductase, putative [Ricinus communis]	XP_002538699	9.62325e-18	51	75.485	129	67
transcript_366	peptide nitrate transporter	207	gi|293335247|ref|NP_001169877.1|uncharacterized protein LOC100383771 [Zea mays] >gi|224032143|gb|ACN35147.1| unknown [Zea mays]	NP_001169877	2.49437e-06	64	38.1206	34	22
transcript_367	pathogenesis-related protein 10	444	gi|168021050|ref|XP_001763055.1|predicted protein [Physcomitrella patens subsp. patens] >gi|68532863|dbj|BAE06056.1| pyridine nucleotide-dependent nitrate reductase [Physcomitrella patens] >gi|71979793|dbj|BAE17052.1| nitrate reductase [Physcomitrella patens] >gi|73486689|dbj|BAE19754.1| nitrate reductase [Physcomitrella patens] >gi|162685867|gb|EDQ72260.1| predicted protein [Physcomitrella paten…	XP_001763055	0.00116153	42	34.6538	97	41
transcript_368	chloroplast atp synthase delta chain	249	gi|159486703|ref|XP_001701377.1|chloroplast ATP synthase delta chain [Chlamydomonas reinhardtii] >gi|2493039|sp|Q42687.1|ATPD_CHLRE RecName: Full=ATP synthase delta chain, chloroplastic; AltName: Full=F-ATPase delta chain; Flags: Precursor >gi|1134976|gb|AAB51365.1| chloroplast ATP synthase subunit delta precursor [Chlamydomonas reinhardtii] >gi|158271679|gb|EDO97493.1| chloroplast ATP synthase d…	XP_001701377	1.7722e-08	54	46.2098	85	46
transcript_369	sucrose synthase 2-like	522	gi|255590039|ref|XP_002535158.1|glycosyltransferase, putative [Ricinus communis] >gi|223523887|gb|EEF27227.1| glycosyltransferase, putative [Ricinus communis]	XP_002535158	8.60464e-16	48	70.8626	126	61
transcript_370	protein	369	gi|302142943|emb|CBI20238.3|unnamed protein product [Vitis vinifera]	CBI20238	0.00013595	39	36.5798	122	48
transcript_371	rna binding	459	gi|308804882|ref|XP_003079753.1|unnamed protein product [Ostreococcus tauri] >gi|116058210|emb|CAL53399.1| unnamed protein product [Ostreococcus tauri]	XP_003079753	0.000804775	49	30.8018	51	25
transcript_372	protein	354	gi|218198286|gb|EEC80713.1|hypothetical protein OsI_23161 [Oryza sativa Indica Group]	EEC80713	1.13136e-14	78	60.077	42	33
transcript_373	at1g31330 t19e23_1	471	gi|388507292|gb|AFK41712.1|unknown [Medicago truncatula]	AFK41712	7.06947e-107	99	303.138	156	155
transcript_374	protein	501	gi|168006075|ref|XP_001755735.1|predicted protein [Physcomitrella patens subsp. patens] >gi|162693054|gb|EDQ79408.1| predicted protein [Physcomitrella patens subsp. patens]	XP_001755735	1.78178e-71	80	215.312	162	130
transcript_375	cytosine-c5 specific dna methyltransferase	564	gi|222875271|gb|EEF12402.1|predicted protein [Populus trichocarpa]	EEF12402	7.54769e-16	47	67.0106	159	75
transcript_376	shikimate kinase	288	gi|380505030|gb|AFD62803.1|shikimate kinase, partial [Ipomoea purpurea]	AFD62803	1.2942e-06	68	38.891	44	30
transcript_377	protein	528	gi|222836476|gb|EEE74883.1|predicted protein [Populus trichocarpa]	EEE74883	1.81951e-39	64	136.732	144	93
transcript_378	protein	444	gi|168070883|ref|XP_001786972.1|predicted protein [Physcomitrella patens subsp. patens] >gi|162660038|gb|EDQ48214.1| predicted protein [Physcomitrella patens subsp. patens]	XP_001786972	6.24976e-13	60	57.7658	98	59
transcript_379	dna-directed rna polymerase	270	gi|356522037|ref|XP_003529656.1|PREDICTED: EH domain-containing protein 1-like [Glycine max]	XP_003529656	0.000367441	50	31.5722	55	28
transcript_380	protein	375	gi|326529297|dbj|BAK01042.1|predicted protein [Hordeum vulgare subsp. vulgare]	BAK01042	9.56083e-05	51	34.2686	56	29
transcript_381	50s ribosomal protein l20	360	gi|168040220|ref|XP_001772593.1|predicted protein [Physcomitrella patens subsp. patens] >gi|162676148|gb|EDQ62635.1| predicted protein [Physcomitrella patens subsp. patens]	XP_001772593	7.00286e-26	76	91.6633	81	62
transcript_382	protein	546	gi|159476100|ref|XP_001696152.1|hypothetical protein CHLREDRAFT_119554 [Chlamydomonas reinhardtii] >gi|158275323|gb|EDP01101.1| predicted protein [Chlamydomonas reinhardtii]	XP_001696152	1.2612e-30	58	114.39	155	91
transcript_383	af428276_1 at3g09000 t16o11_4	495	gi|242044808|ref|XP_002460275.1|hypothetical protein SORBIDRAFT_02g025860 [Sorghum bicolor] >gi|241923652|gb|EER96796.1| hypothetical protein SORBIDRAFT_02g025860 [Sorghum bicolor]	XP_002460275	4.53681e-08	42	46.2098	87	37
transcript_384	metal ion binding protein	258	gi|307110798|gb|EFN59033.1|hypothetical protein CHLNCDRAFT_137726 [Chlorella variabilis]	EFN59033	5.28775e-05	65	35.4242	35	23
transcript_385	semi-dwarf-2	411	gi|224167210|ref|XP_002339010.1|predicted protein [Populus trichocarpa] >gi|222874202|gb|EEF11333.1| predicted protein [Populus trichocarpa]	XP_002339010	2.76021e-18	62	72.0182	80	50
transcript_386	protein	384	gi|159485142|ref|XP_001700606.1|predicted protein [Chlamydomonas reinhardtii] >gi|158272130|gb|EDO97935.1| predicted protein [Chlamydomonas reinhardtii]	XP_001700606	0.00021232	45	34.2686	74	34
transcript_387	udp-xyl synthase 5	480	gi|2351580|gb|AAB68605.1|thymidine diphospho-glucose 4-6-dehydratase homolog [Prunus armeniaca]	AAB68605	4.63317e-111	99	316.62	159	158
transcript_388	50s ribosomal protein l17	414	gi|307109343|gb|EFN57581.1|hypothetical protein CHLNCDRAFT_17719, partial [Chlorella variabilis]	EFN57581	4.38944e-35	70	116.701	111	78
transcript_389	predicted protein [Populus trichocarpa]	444	gi|222834621|gb|EEE73084.1|predicted protein [Populus trichocarpa]	EEE73084	4.88182e-21	62	82.0333	87	54
transcript_390	brassinosteroid insensitive 1-associated receptor kinase 1	507	gi|297817452|ref|XP_002876609.1|predicted protein [Arabidopsis lyrata subsp. lyrata] >gi|297322447|gb|EFH52868.1| predicted protein [Arabidopsis lyrata subsp. lyrata]	XP_002876609	0.00105628	57	33.8834	42	24
transcript_391	predicted protein [Populus trichocarpa]	423	gi|222874702|gb|EEF11833.1|predicted protein [Populus trichocarpa]	EEF11833	6.11479e-37	67	124.79	140	95
transcript_392	protein	468	gi|308080054|ref|NP_001183645.1|uncharacterized protein LOC100502239 [Zea mays] >gi|238013636|gb|ACR37853.1| unknown [Zea mays]	NP_001183645	2.99125e-08	50	47.3654	110	55
transcript_393	photosystem i p700 apoprotein a2	348	gi|183229388|gb|ACC60246.1|PsaB [Cleistes uliginosa]	ACC60246	0.00420325	61	31.5722	34	21
transcript_394	cysteine proteinase	426	gi|225458701|ref|XP_002284973.1|PREDICTED: cysteine proteinase RD21a-like [Vitis vinifera]	XP_002284973	1.517e-52	79	171.785	122	97
transcript_395	protein	528	gi|255625407|ref|XP_002540624.1|conserved hypothetical protein [Ricinus communis] >gi|223494643|gb|EEF21759.1| conserved hypothetical protein [Ricinus communis]	XP_002540624	3.72714e-12	56	56.6102	71	40
transcript_396	pyruvate dehydrogenase e1 component alpha subunit	429	gi|357138187|ref|XP_003570679.1|PREDICTED: pyruvate dehydrogenase E1 component subunit alpha, mitochondrial-like [Brachypodium distachyon]	XP_003570679	6.94072e-41	70	137.887	138	97
transcript_397	protein	498	gi|303287987|ref|XP_003063282.1|predicted protein [Micromonas pusilla CCMP1545] >gi|226455114|gb|EEH52418.1| predicted protein [Micromonas pusilla CCMP1545]	XP_003063282	0.00106623	38	33.113	133	51
transcript_398	predicted protein [Micromonas pusilla CCMP1545]	411	gi|303283424|ref|XP_003061003.1|predicted protein [Micromonas pusilla CCMP1545] >gi|226457354|gb|EEH54653.1| predicted protein [Micromonas pusilla CCMP1545]	XP_003061003	0.00138392	53	31.9574	39	21
transcript_399	wuschel-related homeobox 11	417	gi|222874671|gb|EEF11802.1|predicted protein [Populus trichocarpa]	EEF11802	1.69144e-05	44	37.3502	115	51
transcript_400	protein	378	gi|167997587|ref|XP_001751500.1|predicted protein [Physcomitrella patens subsp. patens] >gi|162697481|gb|EDQ83817.1| predicted protein [Physcomitrella patens subsp. patens]	XP_001751500	6.11923e-15	53	65.4698	130	70
transcript_401	ankyrin repeat family protein	381	gi|297811691|ref|XP_002873729.1|ankyrin repeat family protein [Arabidopsis lyrata subsp. lyrata] >gi|297319566|gb|EFH49988.1| ankyrin repeat family protein [Arabidopsis lyrata subsp. lyrata]	XP_002873729	0.00102428	64	31.5722	34	22
transcript_402	protein	495	gi|255087602|ref|XP_002505724.1|predicted protein [Micromonas sp. RCC299] >gi|226520994|gb|ACO66982.1| predicted protein [Micromonas sp. RCC299]	XP_002505724	8.34618e-13	45	59.3066	166	75
transcript_403	hypothetical protein CHLNCDRAFT_18280 [Chlorella variabilis]	558	gi|307111397|gb|EFN59631.1|hypothetical protein CHLNCDRAFT_18280 [Chlorella variabilis]	EFN59631	1.25552e-81	77	254.988	202	156
transcript_404	chalcone synthase	495	gi|125582817|gb|EAZ23748.1|hypothetical protein OsJ_07452 [Oryza sativa Japonica Group]	EAZ23748	0.000102045	36	33.8834	92	34
transcript_405	at3g04930 t9j14_12	276	gi|17978964|gb|AAL47486.1|AT3g04930/T9J14_12 [Arabidopsis thaliana] >gi|18958044|gb|AAL79595.1| AT3g04930/T9J14_12 [Arabidopsis thaliana]	AAL47486	0.00030747	52	31.9574	34	18
transcript_406	isovaleryl- dehydrogenase	378	gi|255570831|ref|XP_002526368.1|acyl-CoA dehydrogenase, putative [Ricinus communis] >gi|223534327|gb|EEF36039.1| acyl-CoA dehydrogenase, putative [Ricinus communis]	XP_002526368	3.74999e-06	40	39.2762	110	45
transcript_407	mads-domain transcription partial	258	gi|168059116|ref|XP_001781550.1|predicted protein [Physcomitrella patens subsp. patens] >gi|162666960|gb|EDQ53601.1| predicted protein [Physcomitrella patens subsp. patens]	XP_001781550	0.000128565	56	33.8834	48	27
transcript_408	calcium dependent protein kinase 21	441	gi|255622364|ref|XP_002540275.1|formamidopyrimidine-DNA glycosylase, putative [Ricinus communis] >gi|223497337|gb|EEF22108.1| formamidopyrimidine-DNA glycosylase, putative [Ricinus communis]	XP_002540275	1.78874e-08	63	46.2098	86	55
transcript_409	family protein	417	gi|160898912|ref|YP_001564494.1|CsbD family protein [Delftia acidovorans SPH-1] >gi|333914967|ref|YP_004488699.1| CsbD family protein [Delftia sp. Cs1-4] >gi|160364496|gb|ABX36109.1| CsbD family protein [Delftia acidovorans SPH-1] >gi|222834175|gb|EEE72652.1| predicted protein [Populus trichocarpa] >gi|333745167|gb|AEF90344.1| CsbD family protein [Delftia sp. Cs1-4]	EEE72652	6.21763e-08	58	41.9726	55	32
transcript_410	chloride carrier channel family	444	gi|326496352|dbj|BAJ94638.1|predicted protein [Hordeum vulgare subsp. vulgare]	BAJ94638	4.90508e-06	44	39.2762	76	34
transcript_411	trypsin protein inhibitor	537	gi|384245866|gb|EIE19358.1|soluble quino protein glucose dehydrogenase [Coccomyxa subellipsoidea C-169]	EIE19358	7.08091e-16	47	67.781	142	68
transcript_412	protein	264	gi|356505977|ref|XP_003521765.1|PREDICTED: uncharacterized protein LOC100802743 [Glycine max]	XP_003521765	4.63368e-05	60	33.113	40	24
transcript_413	protein kinase	477	gi|41469320|gb|AAS07176.1|putative protein kinase [Oryza sativa Japonica Group] >gi|108709530|gb|ABF97325.1| Protein kinase domain containing protein [Oryza sativa Japonica Group]	AAS07176	6.13198e-05	52	35.039	55	29
transcript_414	dna ligase	312	gi|356496557|ref|XP_003517133.1|PREDICTED: uncharacterized protein LOC100794888 [Glycine max]	XP_003517133	1.32654e-05	49	35.4242	77	38
transcript_415	protein	426	gi|326495780|dbj|BAJ85986.1|predicted protein [Hordeum vulgare subsp. vulgare]	BAJ85986	2.00124e-05	43	35.8094	136	59
transcript_416	ribonuclease ii family protein	387	gi|297842545|ref|XP_002889154.1|ribonuclease II family protein [Arabidopsis lyrata subsp. lyrata] >gi|297334995|gb|EFH65413.1| ribonuclease II family protein [Arabidopsis lyrata subsp. lyrata]	XP_002889154	0.000583782	53	33.113	66	35
transcript_417	60s ribosomal protein l13	291	gi|159466872|ref|XP_001691622.1|predicted protein [Chlamydomonas reinhardtii] >gi|158278968|gb|EDP04730.1| predicted protein [Chlamydomonas reinhardtii]	XP_001691622	0.000297809	52	32.7278	44	23
transcript_418	glutathione s-transferase	453	gi|255597350|ref|XP_002536752.1|glutathione s-transferase, putative [Ricinus communis] >gi|223518659|gb|EEF25632.1| glutathione s-transferase, putative [Ricinus communis]	XP_002536752	2.35251e-13	46	59.6918	166	77
transcript_419	g-type lectin s-receptor-like serine threonine-protein kinase	534	gi|218190261|gb|EEC72688.1|hypothetical protein OsI_06261 [Oryza sativa Indica Group]	EEC72688	8.94227e-05	50	36.1946	57	29
transcript_420	xanthine dehydrogenase 1	450	gi|255593281|ref|XP_002535829.1|xanthine dehydrogenase, putative [Ricinus communis] >gi|223521803|gb|EEF26554.1| xanthine dehydrogenase, putative [Ricinus communis]	XP_002535829	2.64237e-06	36	40.4318	136	50
transcript_421	membrane protein	471	gi|255590690|ref|XP_002535338.1|conserved hypothetical protein [Ricinus communis] >gi|223523414|gb|EEF27045.1| conserved hypothetical protein [Ricinus communis]	XP_002535338	8.3192e-10	55	53.1434	96	53
transcript_422	pol [Pisum sativum]	441	gi|34761718|gb|AAQ82031.1|pol [Pisum sativum]	AAQ82031	1.25562e-50	78	161.77	126	99
transcript_423	nadh dehydrogenase subunit 4l	312	gi|320148048|emb|CBJ20711.1|NADH dehydrogenase subunit 4L [Beta vulgaris subsp. maritima]	CBJ20711	1.22884e-23	100	86.2705	59	59
transcript_424	pinus taeda anonymous locus 2_4196_01 genomic sequence	321	gi|4680490|gb|AAD27670.1|AF119222_2hypothetical protein [Oryza sativa Japonica Group]	AAD27670	0.000358338	50	34.6538	59	30
transcript_425	isocitrate lyase	447	gi|326491633|dbj|BAJ94294.1|predicted protein [Hordeum vulgare subsp. vulgare]	BAJ94294	1.27426e-09	69	52.373	42	29
transcript_426	protein	489	gi|54290272|dbj|BAD61217.1|hypothetical protein [Oryza sativa Japonica Group] >gi|54290846|dbj|BAD61507.1| hypothetical protein [Oryza sativa Japonica Group]	BAD61217	0.000464624	43	33.8834	74	32
transcript_427	protein	468	gi|302852236|ref|XP_002957639.1|hypothetical protein VOLCADRAFT_98711 [Volvox carteri f. nagariensis] >gi|300257051|gb|EFJ41305.1| hypothetical protein VOLCADRAFT_98711 [Volvox carteri f. nagariensis]	XP_002957639	0.00153482	47	33.113	46	22
transcript_428	protein binding	390	gi|115443627|ref|NP_001045593.1|Os02g0101900 [Oryza sativa Japonica Group] >gi|41052896|dbj|BAD07808.1| proline-rich protein-like [Oryza sativa Japonica Group] >gi|41053230|dbj|BAD08191.1| proline-rich protein-like [Oryza sativa Japonica Group] >gi|113535124|dbj|BAF07507.1| Os02g0101900 [Oryza sativa Japonica Group]	NP_001045593	3.16867e-05	56	36.965	46	26
transcript_429	protein	348	gi|222834215|gb|EEE72692.1|predicted protein [Populus trichocarpa]	EEE72692	7.14418e-07	46	41.2022	107	50
transcript_430	protein	423	gi|255590192|ref|XP_002535199.1|adenylosuccinate synthetase, putative [Ricinus communis] >gi|308191498|sp|B9TAD0.1|PURA1_RICCO RecName: Full=Adenylosuccinate synthetase 1, chloroplastic; Short=AMPSase 1; Short=AdSS 1; AltName: Full=IMP--aspartate ligase 1; Flags: Precursor >gi|223523776|gb|EEF27187.1| adenylosuccinate synthetase, putative [Ricinus communis]	XP_002535199	1.00837e-42	65	144.05	144	95
transcript_431	phosphoenolpyruvate partial	402	gi|380691857|emb|CCB84876.1|phosphoenolpyruvate carboxykinase, partial [Dichanthelium cumbucana]	CCB84876	8.13994e-81	98	241.506	134	132
transcript_432	transcriptional activator protein ahyr	489	gi|255608035|ref|XP_002538833.1|Transcriptional activator protein ahyR/asaR, putative [Ricinus communis] >gi|223510221|gb|EEF23550.1| Transcriptional activator protein ahyR/asaR, putative [Ricinus communis]	XP_002538833	7.72301e-10	50	52.7582	83	42
transcript_433	probable transport protein	453	gi|218185994|gb|EEC68421.1|hypothetical protein OsI_36597 [Oryza sativa Indica Group]	EEC68421	3.66916e-25	54	97.0561	153	84
transcript_434	Protein prkA, putative [Ricinus communis]	429	gi|255598586|ref|XP_002537042.1|Protein prkA, putative [Ricinus communis] >gi|223517712|gb|EEF25341.1| Protein prkA, putative [Ricinus communis]	XP_002537042	8.50417e-11	42	56.225	151	64
transcript_435	rna binding	387	gi|308802085|ref|XP_003078356.1|unnamed protein product [Ostreococcus tauri] >gi|116056808|emb|CAL53097.1| unnamed protein product, partial [Ostreococcus tauri]	XP_003078356	9.43886e-14	57	62.7734	88	51
transcript_436	protein	447	gi|255593058|ref|XP_002535783.1|tRNA (5-methylaminomethyl-2-thiouridylate)-methyltransferase, putative [Ricinus communis] >gi|223521982|gb|EEF26602.1| tRNA (5-methylaminomethyl-2-thiouridylate)-methyltransferase, putative [Ricinus communis]	XP_002535783	1.20273e-34	63	118.242	125	79
transcript_437	heat shock protein mitochondrial precursor	453	gi|293332225|ref|NP_001169624.1|uncharacterized protein LOC100383505 [Zea mays] >gi|224030491|gb|ACN34321.1| unknown [Zea mays]	NP_001169624	5.59659e-75	83	226.483	149	125
transcript_438	septum-site determining protein	477	gi|222872345|gb|EEF09476.1|predicted protein [Populus trichocarpa]	EEF09476	1.4304e-30	62	112.079	143	89
transcript_439	hypothetical chloroplast rf1	222	gi|325126911|ref|YP_004286148.1|hypothetical chloroplast RF1 [Fragaria vesca subsp. vesca] >gi|324022823|gb|ADY15397.1| hypothetical chloroplast RF1 [Fragaria vesca subsp. vesca]	YP_004286148	5.99254e-41	94	136.732	71	67
transcript_440	protein	438	gi|303280848|ref|XP_003059716.1|predicted protein [Micromonas pusilla CCMP1545] >gi|226458371|gb|EEH55668.1| predicted protein [Micromonas pusilla CCMP1545]	XP_003059716	1.19929e-17	52	73.1738	152	80
transcript_441	cytochrome cyp85 clan	381	gi|302832886|ref|XP_002948007.1|hypothetical protein VOLCADRAFT_88180 [Volvox carteri f. nagariensis] >gi|300266809|gb|EFJ50995.1| hypothetical protein VOLCADRAFT_88180 [Volvox carteri f. nagariensis]	XP_002948007	5.43504e-06	46	38.891	83	39
transcript_442	heat- and acid-stable phosphoprotein	270	gi|242058709|ref|XP_002458500.1|hypothetical protein SORBIDRAFT_03g034800 [Sorghum bicolor] >gi|241930475|gb|EES03620.1| hypothetical protein SORBIDRAFT_03g034800 [Sorghum bicolor]	XP_002458500	4.08271e-05	50	34.6538	73	37
transcript_443	protein	540	gi|222833037|gb|EEE71514.1|predicted protein [Populus trichocarpa]	EEE71514	1.09483e-36	59	125.176	161	95
transcript_444	ap-1 complex subunit gamma-2	369	gi|226497504|ref|NP_001151063.1|uclacyanin-2 precursor [Zea mays] >gi|195644020|gb|ACG41478.1| uclacyanin-2 precursor [Zea mays]	NP_001151063	2.26478e-05	50	36.5798	62	31
transcript_445	inner membrane lipoprotein yiad	495	gi|255624443|ref|XP_002540477.1|Inner membrane lipoprotein yiaD precursor, putative [Ricinus communis] >gi|223495460|gb|EEF21906.1| Inner membrane lipoprotein yiaD precursor, putative [Ricinus communis]	XP_002540477	5.13829e-15	50	64.6994	116	58
transcript_446	flagella membrane glycoprotein	504	gi|168011586|ref|XP_001758484.1|predicted protein [Physcomitrella patens subsp. patens] >gi|162690519|gb|EDQ76886.1| predicted protein [Physcomitrella patens subsp. patens]	XP_001758484	0.00339528	35	33.113	134	48
transcript_447	methionine synthase	480	gi|6716760|gb|AAF26735.1|methionine synthase [Coffea arabica]	AAF26735	1.57635e-56	75	176.407	158	119
transcript_448	protein	507	gi|326500176|dbj|BAJ90922.1|predicted protein [Hordeum vulgare subsp. vulgare]	BAJ90922	1.45796e-44	66	149.828	171	113
transcript_449	ketol-acid reductoisomerase	513	gi|212276005|ref|NP_001130698.1|uncharacterized protein LOC100191801 [Zea mays] >gi|194689866|gb|ACF79017.1| unknown [Zea mays]	NP_001130698	5.07551e-19	53	79.7221	177	94
transcript_450	protease C56, putative [Ricinus communis]	342	gi|255602941|ref|XP_002537955.1|protease C56, putative [Ricinus communis] >gi|223514437|gb|EEF24429.1| protease C56, putative [Ricinus communis]	XP_002537955	0.00125418	61	32.7278	31	19
transcript_451	protein	288	gi|222872396|gb|EEF09527.1|predicted protein [Populus trichocarpa]	EEF09527	1.5488e-14	52	63.5438	96	50
transcript_452	atp-dependent clp protease atp-binding subunit	237	gi|255589433|ref|XP_002534959.1|ATP-dependent clp protease ATP-binding subunit clpx, putative [Ricinus communis] >gi|223524290|gb|EEF27422.1| ATP-dependent clp protease ATP-binding subunit clpx, putative [Ricinus communis]	XP_002534959	3.48949e-33	86	109.383	74	64
transcript_453	aldehyde dehydrogenase family 2 member mitochondrial	522	gi|225424691|ref|XP_002263479.1|PREDICTED: aldehyde dehydrogenase family 2 member B4, mitochondrial [Vitis vinifera] >gi|296086543|emb|CBI32132.3| unnamed protein product [Vitis vinifera]	XP_002263479	7.45699e-46	70	155.606	162	114
transcript_454	asparagine synthetase	258	gi|332656158|gb|AEE81749.1|asparagine synthetase [Morus alba var. multicaulis]	AEE81749	4.58027e-28	94	102.834	70	66
transcript_455	ribonuclease 2	501	gi|255567146|ref|XP_002524554.1|ribonuclease t2, putative [Ricinus communis] >gi|223536107|gb|EEF37762.1| ribonuclease t2, putative [Ricinus communis]	XP_002524554	0.000385109	43	34.6538	46	20
transcript_456	af134579_1arabinogalactan protein	492	gi|242096374|ref|XP_002438677.1|hypothetical protein SORBIDRAFT_10g024160 [Sorghum bicolor] >gi|241916900|gb|EER90044.1| hypothetical protein SORBIDRAFT_10g024160 [Sorghum bicolor]	XP_002438677	1.36099e-05	38	39.6614	182	70
transcript_457	ribosomal protein s19	444	gi|208751321|gb|ACI31273.1|ribosomal protein S19 [Volvox carteri] >gi|261888165|gb|ACY06020.1| ribosomal protein S19 [Volvox carteri f. nagariensis]	ACI31273	9.26901e-34	73	113.235	91	67
transcript_458	protein	471	gi|297742116|emb|CBI33903.3|unnamed protein product [Vitis vinifera]	CBI33903	1.41098e-05	46	39.6614	130	61
transcript_459	cyclopropane-fatty-acyl-phospholipid synthase	459	gi|222874483|gb|EEF11614.1|predicted protein [Populus trichocarpa]	EEF11614	3.33044e-63	76	194.897	148	113
transcript_460	ocl5 protein	393	gi|345195182|tpg|DAA34956.1|TPA_exp: homeodomain leucine zipper family IV protein [Zea mays]	DAA34956	2.46406e-25	59	97.8265	131	78
transcript_461	protein disulfide-isomerase	477	gi|38637515|dbj|BAD03769.1|hypothetical protein [Oryza sativa Japonica Group] >gi|38637520|dbj|BAD03773.1| hypothetical protein [Oryza sativa Japonica Group]	BAD03769	2.51231e-05	47	37.7354	48	23
transcript_462	nadh dehydrogenase	384	gi|255078918|ref|XP_002503039.1|predicted protein [Micromonas sp. RCC299] >gi|226518305|gb|ACO64297.1| predicted protein [Micromonas sp. RCC299]	XP_002503039	3.48446e-63	82	197.593	126	104
transcript_463	protein	441	gi|218198736|gb|EEC81163.1|hypothetical protein OsI_24129 [Oryza sativa Indica Group]	EEC81163	9.70562e-49	78	153.68	118	93
transcript_464	ankyrin repeat domain-containing protein 17-like	366	gi|242090127|ref|XP_002440896.1|hypothetical protein SORBIDRAFT_09g015893 [Sorghum bicolor] >gi|241946181|gb|EES19326.1| hypothetical protein SORBIDRAFT_09g015893 [Sorghum bicolor]	XP_002440896	0.00139972	45	30.8018	57	26
transcript_465	protein	324	gi|255593391|ref|XP_002535857.1|glutathione-s-transferase theta, gst, putative [Ricinus communis] >gi|223521719|gb|EEF26524.1| glutathione-s-transferase theta, gst, putative [Ricinus communis]	XP_002535857	1.76047e-12	58	56.225	75	44
transcript_466	protein	432	gi|218198349|gb|EEC80776.1|hypothetical protein OsI_23296 [Oryza sativa Indica Group]	EEC80776	7.89131e-20	49	82.8037	145	72
transcript_467	protein	477	gi|255594194|ref|XP_002536045.1|Nodulation protein W, putative [Ricinus communis] >gi|223521105|gb|EEF26337.1| Nodulation protein W, putative [Ricinus communis]	XP_002536045	4.52685e-44	65	144.05	150	98
transcript_468	cyclophylin-like protein	372	gi|302841011|ref|XP_002952051.1|hypothetical protein VOLCADRAFT_92730 [Volvox carteri f. nagariensis] >gi|300262637|gb|EFJ46842.1| hypothetical protein VOLCADRAFT_92730 [Volvox carteri f. nagariensis]	XP_002952051	0.000554007	47	33.8834	61	29
transcript_469	cytochrome p450 liketbp	417	gi|297836880|ref|XP_002886322.1|hypothetical protein ARALYDRAFT_900485 [Arabidopsis lyrata subsp. lyrata] >gi|297332162|gb|EFH62581.1| hypothetical protein ARALYDRAFT_900485 [Arabidopsis lyrata subsp. lyrata]	XP_002886322	1.7784e-10	88	50.0618	25	22
transcript_470	unknown [Zea mays]	345	gi|219887839|gb|ACL54294.1|unknown [Zea mays]	ACL54294	0.00630314	64	30.8018	28	18
transcript_471	protein	345	gi|253720701|gb|ACT33452.1|SU(VAR)3-9-like protein 2 [Brassica rapa subsp. pekinensis]	ACT33452	0.000976779	55	33.4982	34	19
transcript_472	ribonucleoside-diphosphate reductase large subunit	435	gi|222834322|gb|EEE72799.1|predicted protein [Populus trichocarpa]	EEE72799	4.69397e-76	86	231.876	145	126
transcript_473	peroxisomal -dienoyl- reductase	483	gi|242074306|ref|XP_002447089.1|hypothetical protein SORBIDRAFT_06g028410 [Sorghum bicolor] >gi|241938272|gb|EES11417.1| hypothetical protein SORBIDRAFT_06g028410 [Sorghum bicolor]	XP_002447089	1.56421e-27	53	102.449	169	91
transcript_474	hydrogenase nickel insertion protein	447	gi|222871727|gb|EEF08858.1|predicted protein [Populus trichocarpa]	EEF08858	4.49239e-10	56	53.1434	72	41
transcript_475	rna recognition motif -containing protein	387	gi|255568826|ref|XP_002525384.1|conserved hypothetical protein [Ricinus communis] >gi|223535347|gb|EEF37022.1| conserved hypothetical protein [Ricinus communis]	XP_002525384	3.13563e-06	50	39.2762	94	47
transcript_476	prolyl-trna synthetase	396	gi|222873081|gb|EEF10212.1|predicted protein [Populus trichocarpa]	EEF10212	9.40214e-12	63	55.4546	65	41
transcript_477	protein	462	gi|222869507|gb|EEF06638.1|predicted protein [Populus trichocarpa]	EEF06638	6.90465e-37	57	125.946	152	88
transcript_478	serine acetyltransferase	375	gi|168045401|ref|XP_001775166.1|predicted protein [Physcomitrella patens subsp. patens] >gi|162673505|gb|EDQ60027.1| predicted protein [Physcomitrella patens subsp. patens]	XP_001775166	7.38011e-40	77	131.724	114	88
transcript_479	glycoside-hydrolase-like protein	201	gi|238010724|gb|ACR36397.1|unknown [Zea mays]	ACR36397	3.38966e-05	39	32.7278	61	24
transcript_480	calpain-type cysteine protease	231	gi|363806690|ref|NP_001242265.1|uncharacterized protein LOC100798817 [Glycine max] >gi|255639851|gb|ACU20218.1| unknown [Glycine max]	NP_001242265	0.000618034	55	31.187	38	21
transcript_481	pathogenesis-related protein 4	438	gi|384236234|gb|AFH74426.1|pathogenesis-related protein 4 [Malus x domestica]	AFH74426	1.02526e-83	86	243.432	139	120
transcript_482	transposon unclassified	321	gi|222873991|gb|EEF11122.1|predicted protein [Populus trichocarpa]	EEF11122	3.94648e-12	47	58.151	110	52
transcript_483	retrotransposon ty1-copia subclass	399	gi|147862031|emb|CAN80895.1|hypothetical protein VITISV_031817 [Vitis vinifera]	CAN80895	3.15529e-52	75	167.933	129	98
transcript_484	protein	339	gi|159471606|ref|XP_001693947.1|predicted protein [Chlamydomonas reinhardtii] >gi|158277114|gb|EDP02883.1| predicted protein [Chlamydomonas reinhardtii]	XP_001693947	0.000167605	39	36.1946	78	31
transcript_485	15-hydroxyprostaglandin dehydrogenase	372	gi|224143098|ref|XP_002335987.1|predicted protein [Populus trichocarpa] >gi|222837877|gb|EEE76242.1| predicted protein [Populus trichocarpa]	XP_002335987	2.23918e-10	48	54.6842	115	56
transcript_486	dna repair protein reca homolog mitochondrial-like	426	gi|222871902|gb|EEF09033.1|predicted protein [Populus trichocarpa]	EEF09033	5.55589e-63	90	193.741	119	108
transcript_487	aldehyde oxidase	450	gi|255593281|ref|XP_002535829.1|xanthine dehydrogenase, putative [Ricinus communis] >gi|223521803|gb|EEF26554.1| xanthine dehydrogenase, putative [Ricinus communis]	XP_002535829	2.04208e-18	48	77.7962	137	67
transcript_488	protein argonaute pnh1-like	432	gi|255601155|ref|XP_002537616.1|conserved hypothetical protein [Ricinus communis] >gi|223515719|gb|EEF24767.1| conserved hypothetical protein [Ricinus communis]	XP_002537616	1.24288e-17	50	74.3294	108	55
transcript_489	af093639_1flax rust resistance protein	390	gi|307102710|gb|EFN50979.1|hypothetical protein CHLNCDRAFT_141629 [Chlorella variabilis]	EFN50979	0.000158971	52	35.4242	63	33
transcript_490	cleavage and polyadenylation specificity factor subunit 3-i-like	384	gi|218194450|gb|EEC76877.1|hypothetical protein OsI_15081 [Oryza sativa Indica Group]	EEC76877	4.25265e-33	65	120.553	120	79
transcript_491	receptor kinase	411	gi|302852006|ref|XP_002957525.1|hypothetical protein VOLCADRAFT_107700 [Volvox carteri f. nagariensis] >gi|300257167|gb|EFJ41419.1| hypothetical protein VOLCADRAFT_107700 [Volvox carteri f. nagariensis]	XP_002957525	0.00502359	47	31.9574	97	46
transcript_492	pyrophosphate-energized membrane proton pump 2	432	gi|384249892|gb|EIE23372.1|H+-translocating pyrophosphatase [Coccomyxa subellipsoidea C-169]	EIE23372	9.41062e-18	55	76.6406	167	92
transcript_493	protein	312	gi|222833248|gb|EEE71725.1|predicted protein [Populus trichocarpa]	EEE71725	4.79526e-09	50	48.9062	95	48
transcript_494	penicillin-binding protein 2	360	gi|26986204|emb|CAA37752.2|penicillin-binding protein 2 [Zea mays]	CAA37752	3.29271e-05	42	37.7354	85	36
transcript_495	atp-dependent clp protease proteolytic subunit	429	gi|377829899|ref|YP_005296125.1|clpP gene product (chloroplast) [Pentactina rupicola] >gi|371532647|gb|AEX31757.1| clp protease proteolytic subunit (chloroplast) [Pentactina rupicola]	YP_005296125	4.40593e-97	99	278.485	141	140
transcript_496	cytochrome c oxidase subunit 1	465	gi|166165003|gb|ABY83852.1|cytochrome oxidase subunit 1 [Plantago uniglumis]	ABY83852	5.05887e-58	80	180.259	156	126
transcript_497	protein	309	gi|145352925|ref|XP_001420784.1|predicted protein [Ostreococcus lucimarinus CCE9901] >gi|144581019|gb|ABO99077.1| predicted protein [Ostreococcus lucimarinus CCE9901]	XP_001420784	0.00152195	43	32.7278	106	46
transcript_498	protein	303	gi|356551861|ref|XP_003544291.1|PREDICTED: ABC transporter G family member 31-like [Glycine max]	XP_003544291	7.94686e-05	47	36.5798	95	45
transcript_499	cysteinyl-trna synthetase	345	gi|222833248|gb|EEE71725.1|predicted protein [Populus trichocarpa]	EEE71725	5.44492e-08	54	46.2098	81	44
transcript_500	oligopeptide-binding protein appa	462	gi|222832661|gb|EEE71138.1|predicted protein [Populus trichocarpa]	EEE71138	4.63326e-38	83	124.79	83	69
transcript_501	eukaryotic translation initiation factor 3d	210	gi|226528066|ref|NP_001149941.1|glyoxal oxidase precursor [Zea mays] >gi|195635637|gb|ACG37287.1| glyoxal oxidase [Zea mays]	NP_001149941	0.00068947	50	32.7278	46	23
transcript_502	protein	459	gi|255595502|ref|XP_002536324.1|Gluconolactonase precursor, putative [Ricinus communis] >gi|223520076|gb|EEF26058.1| Gluconolactonase precursor, putative [Ricinus communis]	XP_002536324	2.09173e-35	63	122.479	147	94
transcript_503	protein	450	gi|302844337|ref|XP_002953709.1|hypothetical protein VOLCADRAFT_94443 [Volvox carteri f. nagariensis] >gi|300261118|gb|EFJ45333.1| hypothetical protein VOLCADRAFT_94443 [Volvox carteri f. nagariensis]	XP_002953709	0.000725453	45	35.039	85	39
transcript_504	bev1e_betve ame: full=major pollen allergen bet v 1-e ame: full=allergen bet v i-e ame: allergen=bet v 1-e	216	gi|357143398|ref|XP_003572907.1|PREDICTED: uncharacterized protein LOC100829613 [Brachypodium distachyon]	XP_003572907	0.00599261	66	29.261	36	24
transcript_505	protein	354	gi|160896769|ref|YP_001562351.1|two component transcriptional regulator [Delftia acidovorans SPH-1] >gi|333916785|ref|YP_004490517.1| winged helix family two component transcriptional regulator [Delftia sp. Cs1-4] >gi|160362353|gb|ABX33966.1| two component transcriptional regulator, winged helix family [Delftia acidovorans SPH-1] >gi|222836939|gb|EEE75332.1| predicted protein [Populus trichocarpa…	EEE75332	2.92024e-33	67	115.161	120	81
transcript_506	disease resistance-like protein	399	gi|297726825|ref|NP_001175776.1|Os09g0325800 [Oryza sativa Japonica Group] >gi|255678783|dbj|BAH94504.1| Os09g0325800 [Oryza sativa Japonica Group]	NP_001175776	0.000624002	52	32.7278	40	21
transcript_507	protein	354	gi|259479244|dbj|BAI40157.1|hypothetical protein [Diospyros kaki]	BAI40157	0.000427988	51	33.113	68	35
transcript_508	pr1-like protein	438	gi|218189917|gb|EEC72344.1|hypothetical protein OsI_05575 [Oryza sativa Indica Group]	EEC72344	6.32141e-28	58	105.145	148	87
transcript_509	rs29_culqu 40s ribosomal protein s29	375	gi|77549260|gb|ABA92057.1|retrotransposon protein, putative, Ty3-gypsy subclass [Oryza sativa Japonica Group]	ABA92057	1.81432e-05	42	36.965	68	29
transcript_510	glutathione transferase	357	gi|255592512|ref|XP_002535712.1|glutathione-s-transferase theta, gst, putative [Ricinus communis] >gi|223522199|gb|EEF26669.1| glutathione-s-transferase theta, gst, putative [Ricinus communis]	XP_002535712	4.74528e-19	61	75.485	98	60
transcript_511	acetyl- acyltransferase	417	gi|21537268|gb|AAM61609.1|putative acetyl-CoA acyltransferase [Arabidopsis thaliana]	AAM61609	3.77043e-36	66	125.176	138	92
transcript_512	hypothetical protein SORBIDRAFT_01g020510 [Sorghum bicolor]	258	gi|242039515|ref|XP_002467152.1|hypothetical protein SORBIDRAFT_01g020510 [Sorghum bicolor] >gi|241921006|gb|EER94150.1| hypothetical protein SORBIDRAFT_01g020510 [Sorghum bicolor]	XP_002467152	0.00245378	48	28.8758	29	14
transcript_513	mitochondrial-processing peptidase subunit mitochondrial	426	gi|302832788|ref|XP_002947958.1|hypothetical protein VOLCADRAFT_103741 [Volvox carteri f. nagariensis] >gi|300266760|gb|EFJ50946.1| hypothetical protein VOLCADRAFT_103741 [Volvox carteri f. nagariensis]	XP_002947958	7.39761e-08	46	44.669	123	57
transcript_514	protein	318	gi|145347621|ref|XP_001418261.1|predicted protein [Ostreococcus lucimarinus CCE9901] >gi|144578490|gb|ABO96554.1| predicted protein [Ostreococcus lucimarinus CCE9901]	XP_001418261	9.2184e-05	47	34.2686	68	32
transcript_515	protein	381	gi|159463420|ref|XP_001689940.1|predicted protein [Chlamydomonas reinhardtii] >gi|158283928|gb|EDP09678.1| predicted protein [Chlamydomonas reinhardtii]	XP_001689940	2.08883e-05	43	36.965	79	34
transcript_516	PREDICTED: uncharacterized protein LOC100822764 [Brachypodium distachyon]	276	gi|357143126|ref|XP_003572812.1|PREDICTED: uncharacterized protein LOC100822764 [Brachypodium distachyon]	XP_003572812	0.000310663	56	31.5722	44	25
transcript_517	hth-type transcriptional regulator	204	gi|222872882|gb|EEF10013.1|predicted protein [Populus trichocarpa]	EEF10013	2.27004e-10	72	48.521	51	37
transcript_518	hth-type transcriptional regulator	504	gi|255591679|ref|XP_002535565.1|Regulatory protein nocR, putative [Ricinus communis] >gi|223522654|gb|EEF26820.1| Regulatory protein nocR, putative [Ricinus communis]	XP_002535565	3.72244e-31	57	108.612	162	93
transcript_519	homeobox-leucine zipper protein hdg2	270	gi|212721452|ref|NP_001131209.1|uncharacterized protein LOC100192517 [Zea mays] >gi|194690878|gb|ACF79523.1| unknown [Zea mays]	NP_001131209	4.64038e-05	43	32.7278	62	27
transcript_520	pathogenesis-related genes transcriptional activator	381	gi|302830007|ref|XP_002946570.1|pathogenesis-related genes transcriptional activator [Volvox carteri f. nagariensis] >gi|300268316|gb|EFJ52497.1| pathogenesis-related genes transcriptional activator [Volvox carteri f. nagariensis]	XP_002946570	5.41228e-05	45	35.039	72	33
transcript_521	3-isopropylmalate dehydrogenase	399	gi|255589328|ref|XP_002534921.1|Tartrate dehydrogenase, putative [Ricinus communis] >gi|223524360|gb|EEF27463.1| Tartrate dehydrogenase, putative [Ricinus communis]	XP_002534921	1.76455e-66	84	204.912	136	115
transcript_522	protein	426	gi|94311730|ref|YP_584940.1|matR gene product [Cupriavidus metallidurans CH34] >gi|93355582|gb|ABF09671.1| transcriptional regulator, regulatory protein GntR-family , HTH:GntR, C-terminal [Cupriavidus metallidurans CH34] >gi|222832887|gb|EEE71364.1| predicted protein [Populus trichocarpa]	EEE71364	1.23263e-23	53	89.7373	136	73
transcript_523	carbohydrate kinase	447	gi|384248608|gb|EIE22092.1|hypothetical protein COCSUDRAFT_83483 [Coccomyxa subellipsoidea C-169]	EIE22092	1.98821e-39	66	130.954	137	91
transcript_524	retrotransposon ty3-gypsy subclass	375	gi|302771413|ref|XP_002969125.1|hypothetical protein SELMODRAFT_267231 [Selaginella moellendorffii] >gi|300163630|gb|EFJ30241.1| hypothetical protein SELMODRAFT_267231 [Selaginella moellendorffii]	XP_002969125	0.00224462	45	32.3426	70	32
transcript_525	anthranilate synthase component	453	gi|255597131|ref|XP_002536702.1|anthranilate synthase component I, putative [Ricinus communis] >gi|223518827|gb|EEF25681.1| anthranilate synthase component I, putative [Ricinus communis]	XP_002536702	1.2597e-19	65	79.337	81	53
transcript_526	protein	324	gi|326525465|dbj|BAJ88779.1|predicted protein [Hordeum vulgare subsp. vulgare]	BAJ88779	0.000160987	61	36.965	44	27
transcript_527	glutamine synthetase i	357	gi|168040136|ref|XP_001772551.1|predicted protein [Physcomitrella patens subsp. patens] >gi|162676106|gb|EDQ62593.1| predicted protein [Physcomitrella patens subsp. patens]	XP_001772551	7.40012e-16	55	71.2478	116	64
transcript_528	autophagy protein beclin1	438	gi|38344115|emb|CAE01722.2|OSJNBb0050O03.12 [Oryza sativa Japonica Group]	CAE01722	0.00247296	53	34.6538	54	29
transcript_529	proline-rich extensin-like family protein	390	gi|218198433|gb|EEC80860.1|hypothetical protein OsI_23479 [Oryza sativa Indica Group]	EEC80860	2.78095e-13	58	63.929	72	42
transcript_530	nadh dehydrogenase subunit 4	381	gi|9838468|ref|NP_064081.1|orf288 gene product (mitochondrion) [Beta vulgaris subsp. vulgaris] >gi|323435102|ref|YP_004222319.1| hypothetical protein BevumaM_p084 [Beta vulgaris subsp. maritima] >gi|346683193|ref|YP_004842125.1| hypothetical protein BemaM_p080 [Beta macrocarpa] >gi|9087330|dbj|BAA99474.1| orf288 [Beta vulgaris subsp. vulgaris] >gi|317905657|emb|CBJ14053.1| hypothetical protein [B…	NP_064081	7.9425e-82	98	243.432	125	123
transcript_531	copper ion binding	423	gi|255558988|ref|XP_002520517.1|copper ion binding protein, putative [Ricinus communis] >gi|223540359|gb|EEF41930.1| copper ion binding protein, putative [Ricinus communis]	XP_002520517	7.19381e-05	47	37.7354	69	33
transcript_532	protein	207	gi|34395087|dbj|BAC84804.1|hypothetical protein [Oryza sativa Japonica Group]	BAC84804	0.00395328	58	30.0314	34	20
transcript_533	protein	465	gi|255589392|ref|XP_002534946.1|Metalloregulation DNA-binding stress protein, putative [Ricinus communis] >gi|223524324|gb|EEF27441.1| Metalloregulation DNA-binding stress protein, putative [Ricinus communis]	XP_002534946	6.49864e-14	59	62.3882	79	47
transcript_534	ribulose- -bisphosphate carboxylase oxygenase large subunit	369	gi|303288453|ref|XP_003063515.1|predicted protein [Micromonas pusilla CCMP1545] >gi|226455347|gb|EEH52651.1| predicted protein [Micromonas pusilla CCMP1545]	XP_003063515	0.000509203	41	34.2686	91	38
transcript_535	protein	369	gi|255612760|ref|XP_002539437.1|conserved hypothetical protein [Ricinus communis] >gi|223506103|gb|EEF22946.1| conserved hypothetical protein [Ricinus communis]	XP_002539437	6.83834e-07	49	42.743	83	41
transcript_536	oligopeptide-binding protein appa	351	gi|255615739|ref|XP_002539703.1|Oligopeptide-binding protein appA precursor, putative [Ricinus communis] >gi|223503391|gb|EEF22680.1| Oligopeptide-binding protein appA precursor, putative [Ricinus communis]	XP_002539703	1.11472e-11	53	56.6102	78	42
transcript_537	protein	405	gi|159467731|ref|XP_001692045.1|hypothetical protein CHLREDRAFT_128562 [Chlamydomonas reinhardtii] >gi|158278772|gb|EDP04535.1| predicted protein [Chlamydomonas reinhardtii]	XP_001692045	1.45646e-06	49	42.3578	73	36
transcript_538	protein	243	gi|159475575|ref|XP_001695894.1|hypothetical protein CHLREDRAFT_118641 [Chlamydomonas reinhardtii] >gi|158275454|gb|EDP01231.1| predicted protein [Chlamydomonas reinhardtii]	XP_001695894	8.6529e-05	50	36.1946	76	38
transcript_539	ribosomal protein s4	450	gi|254798683|ref|YP_003058268.1|ribosomal protein S4 [Parachlorella kessleri] >gi|229915631|gb|ACQ90974.1| ribosomal protein S4 [Parachlorella kessleri]	YP_003058268	3.01923e-28	59	102.834	141	84
transcript_540	arabinogalactan protein	465	gi|357465117|ref|XP_003602840.1|hypothetical protein MTR_3g099520 [Medicago truncatula] >gi|355491888|gb|AES73091.1| hypothetical protein MTR_3g099520 [Medicago truncatula]	XP_003602840	2.27749e-06	49	41.5874	85	42
transcript_541	auxin response factor 15-like	423	gi|225442875|ref|XP_002281761.1|PREDICTED: uncharacterized protein LOC100244693 [Vitis vinifera]	XP_002281761	0.000372765	57	32.7278	49	28
transcript_542	polygalacturonase inhibiting protein	204	gi|168053078|ref|XP_001778965.1|predicted protein [Physcomitrella patens subsp. patens] >gi|162669637|gb|EDQ56220.1| predicted protein [Physcomitrella patens subsp. patens]	XP_001778965	2.24262e-12	72	53.5286	47	34
transcript_543	suppressor of forked protein containing expressed	363	gi|308803036|ref|XP_003078831.1|unnamed protein product [Ostreococcus tauri] >gi|116057284|emb|CAL51711.1| unnamed protein product [Ostreococcus tauri]	XP_003078831	3.80382e-05	43	33.8834	65	28
transcript_544	ribonucleoside-diphosphate reductase large subunit	375	gi|307103606|gb|EFN51865.1|hypothetical protein CHLNCDRAFT_32953 [Chlorella variabilis]	EFN51865	2.69823e-30	66	109.768	126	84
transcript_545	u1 small nuclear ribonucleoprotein 70 kda	396	gi|168035406|ref|XP_001770201.1|predicted protein [Physcomitrella patens subsp. patens] >gi|162678578|gb|EDQ65035.1| predicted protein [Physcomitrella patens subsp. patens]	XP_001770201	1.26305e-05	45	36.965	131	60
transcript_546	hgwp repeat containing	423	gi|293332693|ref|NP_001168290.1|uncharacterized protein LOC100382054 [Zea mays] >gi|223947255|gb|ACN27711.1| unknown [Zea mays]	NP_001168290	3.3759e-07	45	43.8986	83	38
transcript_547	delta tonoplast intrinsic protein	333	gi|350543338|gb|AEQ29858.1|aquaporin TIP2 [Malus prunifolia]	AEQ29858	1.91418e-57	97	177.563	108	105
transcript_548	f-box protein	315	gi|384249157|gb|EIE22639.1|hypothetical protein COCSUDRAFT_66323 [Coccomyxa subellipsoidea C-169]	EIE22639	0.00113765	40	32.7278	82	33
transcript_549	glycoside hydrolase family 103 protein	384	gi|222833254|gb|EEE71731.1|predicted protein [Populus trichocarpa]	EEE71731	1.0212e-18	56	77.411	116	66
transcript_550	mediator of rna polymerase ii transcription subunit 31-like	228	gi|159475856|ref|XP_001696030.1|hypothetical protein CHLREDRAFT_192216 [Chlamydomonas reinhardtii] >gi|158275201|gb|EDP00979.1| predicted protein [Chlamydomonas reinhardtii]	XP_001696030	0.00224811	62	30.8018	24	15
transcript_551	atp synthase b chain	381	gi|222832550|gb|EEE71027.1|predicted protein [Populus trichocarpa]	EEE71027	3.90897e-11	55	53.1434	99	55
transcript_552	hypothetical protein VITISV_029179 [Vitis vinifera]	210	gi|147767557|emb|CAN75642.1|hypothetical protein VITISV_029179 [Vitis vinifera]	CAN75642	0.00466658	52	29.6462	40	21
transcript_553	hypothetical chloroplast rf1	258	gi|54290178|dbj|BAD61066.1|putative proteophosphoglycan [Oryza sativa Japonica Group] >gi|222617711|gb|EEE53843.1| hypothetical protein OsJ_00320 [Oryza sativa Japonica Group]	BAD61066	6.00281e-07	55	41.9726	80	44
transcript_554	trf4 poly polymerase	342	gi|159478216|ref|XP_001697200.1|trf4 poly(A) polymerase [Chlamydomonas reinhardtii] >gi|158274674|gb|EDP00455.1| trf4 poly(A) polymerase [Chlamydomonas reinhardtii]	XP_001697200	0.00047856	75	33.8834	24	18
transcript_555	protein	453	gi|222832162|gb|EEE70639.1|predicted protein [Populus trichocarpa]	EEE70639	1.2792e-34	60	121.324	150	90
transcript_556	homeobox-leucine zipper protein meristem l1	435	gi|255554965|ref|XP_002518520.1|homeobox protein, putative [Ricinus communis] >gi|223542365|gb|EEF43907.1| homeobox protein, putative [Ricinus communis]	XP_002518520	1.20045e-20	60	84.7297	112	68
transcript_557	disease resistance protein rpm1-like	324	gi|356524263|ref|XP_003530749.1|PREDICTED: disease resistance protein RPM1-like [Glycine max]	XP_003530749	0.00293576	53	31.5722	64	34
transcript_558	ribosomal protein s12	369	gi|28202218|ref|NP_777387.1|ribosomal protein S12 [Anthoceros formosae] >gi|41688682|sp|Q85BW6.1|RR12_ANTFO RecName: Full=30S ribosomal protein S12, chloroplastic >gi|27807920|dbj|BAC55395.1| ribosomal protein S12 [Anthoceros formosae] >gi|27808039|dbj|BAC55469.1| ribosomal protein S12 (chloroplast) [Anthoceros formosae]	NP_777387	1.92485e-66	86	196.823	123	107
transcript_559	chromodomain-helicase-dna-binding protein	411	gi|219885221|gb|ACL52985.1|unknown [Zea mays]	ACL52985	2.09583e-05	38	38.5058	141	54
transcript_560	-dichloro- -cyclohexadiene- -diol	348	gi|255596218|ref|XP_002536489.1|2,5-dichloro-2,5-cyclohexadiene-1,4-diol dehydrogenase, putative [Ricinus communis] >gi|223519527|gb|EEF25895.1| 2,5-dichloro-2,5-cyclohexadiene-1,4-diol dehydrogenase, putative [Ricinus communis]	XP_002536489	1.80382e-10	68	53.1434	79	54
transcript_561	3-methylcrotonyl- carboxylase	309	gi|307106055|gb|EFN54302.1|hypothetical protein CHLNCDRAFT_56212 [Chlorella variabilis]	EFN54302	2.32593e-28	69	105.145	102	71
transcript_562	homeobox-leucine zipper protein meristem l1	315	gi|255554965|ref|XP_002518520.1|homeobox protein, putative [Ricinus communis] >gi|223542365|gb|EEF43907.1| homeobox protein, putative [Ricinus communis]	XP_002518520	5.59935e-23	59	90.5077	115	68
transcript_563	protein	453	gi|255608939|ref|XP_002538971.1|conserved hypothetical protein [Ricinus communis] >gi|223509454|gb|EEF23411.1| conserved hypothetical protein [Ricinus communis]	XP_002538971	0.000531505	43	34.2686	80	35
transcript_564	gdp-mannose-dependent alpha-mannosyltransferase-like	468	gi|297740238|emb|CBI30420.3|unnamed protein product [Vitis vinifera]	CBI30420	9.21061e-14	46	64.6994	146	68
transcript_565	amidophosphoribosyltransferase	276	gi|1709919|sp|P52419.1|PUR1_VIGACRecName: Full=Amidophosphoribosyltransferase, chloroplastic; Short=ATase; AltName: Full=Glutamine phosphoribosylpyrophosphate amidotransferase; Short=GPAT; Flags: Precursor >gi|439105|gb|AAA73944.1| glutamine phosphoribosylpyrophosphate amidotransferase, partial [Vigna aconitifolia]	P52419	5.84807e-19	65	77.7962	73	48
transcript_566	homeobox-leucine zipper protein meristem l1	453	gi|255554965|ref|XP_002518520.1|homeobox protein, putative [Ricinus communis] >gi|223542365|gb|EEF43907.1| homeobox protein, putative [Ricinus communis]	XP_002518520	8.22048e-24	60	93.9745	123	75
transcript_567	semi-dwarf-3	411	gi|384247203|gb|EIE20690.1|glutathione S-transferase-like protein [Coccomyxa subellipsoidea C-169]	EIE20690	9.86638e-09	60	47.7506	55	33
transcript_568	fructokinase 1	345	gi|302831672|ref|XP_002947401.1|hypothetical protein VOLCADRAFT_103482 [Volvox carteri f. nagariensis] >gi|300267265|gb|EFJ51449.1| hypothetical protein VOLCADRAFT_103482 [Volvox carteri f. nagariensis]	XP_002947401	4.43244e-10	48	51.9878	110	53
transcript_569	e3 ubiquitin-protein ligase rhf2a	303	gi|168071003|ref|XP_001787018.1|predicted protein [Physcomitrella patens subsp. patens] >gi|162659923|gb|EDQ48168.1| predicted protein [Physcomitrella patens subsp. patens]	XP_001787018	1.88711e-09	52	49.2914	70	37
transcript_570	acetyl- cytosolic	411	gi|330417990|gb|AEC13714.1|acetoacetyl-CoA thiolase [Catharanthus roseus]	AEC13714	6.6277e-13	45	60.8474	132	60
transcript_571	protein	450	gi|222837098|gb|EEE75477.1|predicted protein [Populus trichocarpa]	EEE75477	5.64775e-08	43	45.0542	138	60
transcript_572	elongation factor chloroplastic-like	408	gi|168070802|ref|XP_001786944.1|predicted protein [Physcomitrella patens subsp. patens] >gi|162660110|gb|EDQ48242.1| predicted protein [Physcomitrella patens subsp. patens]	XP_001786944	9.12086e-25	60	93.5893	123	74
transcript_573	seed length and weight protein long form for short seed	348	gi|218194347|gb|EEC76774.1|hypothetical protein OsI_14862 [Oryza sativa Indica Group]	EEC76774	0.00152681	68	32.3426	29	20
transcript_574	atp-binding cassette superfamily	273	gi|384249188|gb|EIE22670.1|P-loop containing nucleoside triphosphate hydrolase protein [Coccomyxa subellipsoidea C-169]	EIE22670	2.00349e-05	67	37.3502	37	25
transcript_575	tetratricopeptide repeat-containing protein	429	gi|307107773|gb|EFN56015.1|hypothetical protein CHLNCDRAFT_145421 [Chlorella variabilis]	EFN56015	0.000182222	43	35.8094	62	27
transcript_576	ferrioxamine receptor	429	gi|255588997|ref|XP_002534793.1|Ferrioxamine receptor precursor, putative [Ricinus communis] >gi|223524559|gb|EEF27587.1| Ferrioxamine receptor precursor, putative [Ricinus communis]	XP_002534793	2.6023e-29	54	107.457	143	78
transcript_577	translation initiation factor if-2	381	gi|159466592|ref|XP_001691491.1|translation initiation factor-like protein [Chlamydomonas reinhardtii] >gi|158268938|gb|EDO95743.1| translation initiation factor-like protein [Chlamydomonas reinhardtii]	XP_001691491	2.90599e-36	74	120.553	120	89
transcript_578	dna-damage-inducible protein	378	gi|255543377|ref|XP_002512751.1|conserved hypothetical protein [Ricinus communis] >gi|223547762|gb|EEF49254.1| conserved hypothetical protein [Ricinus communis]	XP_002512751	7.79435e-17	58	72.4034	92	54
transcript_579	retrotransposon ty3-gypsy subclass	282	gi|50508930|dbj|BAD31835.1|putative high-affinity potassium transporter [Oryza sativa Japonica Group] >gi|215694830|dbj|BAG90021.1| unnamed protein product [Oryza sativa Japonica Group]	BAD31835	3.74453e-05	49	36.1946	79	39
transcript_580	ribosomal protein l14	369	gi|346683329|ref|YP_004842274.1|ribosomal protein L14 [Pyrus pyrifolia] >gi|345433596|dbj|BAK69418.1| ribosomal protein L14 [Pyrus pyrifolia]	YP_004842274	1.45257e-82	99	237.269	122	121
transcript_581	atp synthase subunit beta	249	gi|253757982|ref|XP_002488870.1|hypothetical protein SORBIDRAFT_3036s002010 [Sorghum bicolor] >gi|241947312|gb|EES20457.1| hypothetical protein SORBIDRAFT_3036s002010 [Sorghum bicolor]	XP_002488870	3.51001e-29	100	96.6709	45	45
transcript_582	protein	333	gi|356570929|ref|XP_003553635.1|PREDICTED: uncharacterized protein LOC100799711 [Glycine max]	XP_003553635	0.000649877	43	32.3426	62	27
transcript_583	peptide chain release factor 2	366	gi|255599990|ref|XP_002537362.1|flagellum-specific ATP synthase alpha subunit, putative [Ricinus communis] >gi|223516629|gb|EEF25022.1| flagellum-specific ATP synthase alpha subunit, putative [Ricinus communis]	XP_002537362	6.04097e-09	56	46.2098	71	40
transcript_584	protein	348	gi|302839924|ref|XP_002951518.1|hypothetical protein VOLCADRAFT_92100 [Volvox carteri f. nagariensis] >gi|300263127|gb|EFJ47329.1| hypothetical protein VOLCADRAFT_92100 [Volvox carteri f. nagariensis]	XP_002951518	1.67287e-08	59	46.2098	52	31
transcript_585	polyneuridine-aldehyde esterase-like	441	gi|357131132|ref|XP_003567195.1|PREDICTED: polyneuridine-aldehyde esterase-like [Brachypodium distachyon]	XP_003567195	0.000362241	40	33.8834	116	47
transcript_586	cysteine-rich receptor-like protein partial	222	gi|255557903|ref|XP_002519980.1|Ethanolamine-phosphate cytidylyltransferase, putative [Ricinus communis] >gi|223540744|gb|EEF42304.1| Ethanolamine-phosphate cytidylyltransferase, putative [Ricinus communis]	XP_002519980	0.00209335	52	30.0314	50	26
transcript_587	protein	384	gi|255603801|ref|XP_002538117.1|conserved hypothetical protein [Ricinus communis] >gi|223513740|gb|EEF24267.1| conserved hypothetical protein [Ricinus communis]	XP_002538117	4.29158e-29	80	100.523	84	68
transcript_588	atp-binding cassette subfamily member group llp protein 22	420	gi|168069773|ref|XP_001786573.1|ATP-binding cassette transporter, subfamily B, member 22, group LLP protein PpABCB22 [Physcomitrella patens subsp. patens] >gi|162660969|gb|EDQ48615.1| ATP-binding cassette transporter, subfamily B, member 22, group LLP protein PpABCB22 [Physcomitrella patens subsp. patens]	XP_001786573	1.11097e-06	51	41.5874	126	65
transcript_589	protein	444	gi|303288285|ref|XP_003063431.1|hypothetical protein MICPUCDRAFT_53057 [Micromonas pusilla CCMP1545] >gi|226455263|gb|EEH52567.1| hypothetical protein MICPUCDRAFT_53057 [Micromonas pusilla CCMP1545]	XP_003063431	0.000398506	47	34.2686	68	32
transcript_590	duf185-domain-containing protein	201	gi|384245129|gb|EIE18624.1|DUF185-domain-containing protein [Coccomyxa subellipsoidea C-169]	EIE18624	0.000642826	56	31.5722	46	26
transcript_591	protein	462	gi|168015024|ref|XP_001760051.1|predicted protein [Physcomitrella patens subsp. patens] >gi|162688801|gb|EDQ75176.1| predicted protein [Physcomitrella patens subsp. patens]	XP_001760051	7.65378e-06	43	38.891	92	40
transcript_592	protein	222	gi|326497695|dbj|BAK05937.1|predicted protein [Hordeum vulgare subsp. vulgare]	BAK05937	0.000194893	76	31.9574	21	16
transcript_593	phosphoglycerate dehydrogenase	288	gi|167998190|ref|XP_001751801.1|predicted protein [Physcomitrella patens subsp. patens] >gi|162696899|gb|EDQ83236.1| predicted protein [Physcomitrella patens subsp. patens]	XP_001751801	5.40392e-09	55	46.9802	63	35
transcript_594	protein	357	gi|159466720|ref|XP_001691546.1|predicted protein [Chlamydomonas reinhardtii] >gi|158278892|gb|EDP04654.1| predicted protein [Chlamydomonas reinhardtii]	XP_001691546	0.000169876	46	33.8834	60	28
transcript_595	hypothetical protein OsJ_28997 [Oryza sativa Japonica Group]	240	gi|125605338|gb|EAZ44374.1|hypothetical protein OsJ_28997 [Oryza sativa Japonica Group]	EAZ44374	0.000408134	58	30.8018	31	18
transcript_596	atp synthase subunits region	420	gi|242061548|ref|XP_002452063.1|hypothetical protein SORBIDRAFT_04g018053 [Sorghum bicolor] >gi|241931894|gb|EES05039.1| hypothetical protein SORBIDRAFT_04g018053 [Sorghum bicolor]	XP_002452063	1.53744e-05	36	38.5058	134	49
transcript_597	protein	369	gi|222839444|gb|EEE77781.1|predicted protein [Populus trichocarpa]	EEE77781	3.84534e-23	68	88.5817	122	83
transcript_598	vitamin b12	399	gi|255588997|ref|XP_002534793.1|Ferrioxamine receptor precursor, putative [Ricinus communis] >gi|223524559|gb|EEF27587.1| Ferrioxamine receptor precursor, putative [Ricinus communis]	XP_002534793	3.19952e-37	65	129.413	132	86
transcript_599	cytochrome oxidase subunit partial	417	gi|168069726|ref|XP_001786556.1|predicted protein [Physcomitrella patens subsp. patens] >gi|162661013|gb|EDQ48631.1| predicted protein [Physcomitrella patens subsp. patens]	XP_001786556	1.30837e-46	76	155.606	139	106
transcript_600	protein	243	gi|22213214|gb|AAM94554.1|hypothetical protein [Oryza sativa Japonica Group]	AAM94554	0.000984344	48	31.9574	50	24
transcript_601	protein	255	gi|326492678|dbj|BAJ90195.1|predicted protein [Hordeum vulgare subsp. vulgare]	BAJ90195	4.82479e-06	51	37.3502	43	22
transcript_602	protein	414	gi|222833241|gb|EEE71718.1|predicted protein [Populus trichocarpa]	EEE71718	5.2347e-11	48	52.373	136	66
transcript_603	protein	282	gi|224127013|ref|XP_002319985.1|predicted protein [Populus trichocarpa] >gi|222858361|gb|EEE95908.1| predicted protein [Populus trichocarpa]	XP_002319985	3.97578e-05	50	34.2686	61	31
transcript_604	flagellar inner arm dynein 1 heavy chain alpha	354	gi|302843856|ref|XP_002953469.1|flagellar inner arm dynein 1 heavy chain alpha [Volvox carteri f. nagariensis] >gi|300261228|gb|EFJ45442.1| flagellar inner arm dynein 1 heavy chain alpha [Volvox carteri f. nagariensis]	XP_002953469	1.32763e-05	53	36.965	52	28
transcript_605	protein	357	gi|255597744|ref|XP_002536846.1|conserved hypothetical protein [Ricinus communis] >gi|223518358|gb|EEF25537.1| conserved hypothetical protein [Ricinus communis]	XP_002536846	8.78761e-05	48	34.2686	64	31
transcript_606	chlorophyll a oxygenase	279	gi|242051737|ref|XP_002455014.1|hypothetical protein SORBIDRAFT_03g002997 [Sorghum bicolor] >gi|241926989|gb|EES00134.1| hypothetical protein SORBIDRAFT_03g002997 [Sorghum bicolor]	XP_002455014	0.00069846	43	33.4982	81	35
transcript_607	protein	438	gi|255077296|ref|XP_002502292.1|predicted protein [Micromonas sp. RCC299] >gi|226517557|gb|ACO63550.1| predicted protein [Micromonas sp. RCC299]	XP_002502292	0.000116929	44	37.7354	63	28
transcript_608	beta subunit of rna polymerase	405	gi|124112110|ref|YP_001019102.1|beta'' subunit of RNA polymerase [Chlorokybus atmophyticus] >gi|212277728|sp|Q19VA0.2|RPOC2_CHLAT RecName: Full=DNA-directed RNA polymerase subunit beta''; AltName: Full=PEP; AltName: Full=Plastid-encoded RNA polymerase subunit beta''; Short=RNA polymerase subunit beta'' >gi|124012219|gb|ABD62242.2| beta'' subunit of RNA polymerase [Chlorokybus atmophyticus]	YP_001019102	2.57987e-16	45	73.1738	152	69
transcript_609	protein	255	gi|242035201|ref|XP_002464995.1|hypothetical protein SORBIDRAFT_01g030075 [Sorghum bicolor] >gi|241918849|gb|EER91993.1| hypothetical protein SORBIDRAFT_01g030075 [Sorghum bicolor]	XP_002464995	0.000787783	48	33.4982	41	20
transcript_610	zinc finger ccch domain-containing protein	291	gi|168036463|ref|XP_001770726.1|predicted protein [Physcomitrella patens subsp. patens] >gi|162677944|gb|EDQ64408.1| predicted protein [Physcomitrella patens subsp. patens]	XP_001770726	9.42523e-05	39	36.5798	89	35
transcript_611	n-terminal-transmembrane-c2 domain type protein	384	gi|37935727|gb|AAP69752.1|NAD-dependent sorbitol dehydrogenase 3 [Malus x domestica]	AAP69752	0.00339046	55	33.4982	47	26
transcript_612	protein	405	gi|148909525|gb|ABR17858.1|unknown [Picea sitchensis]	ABR17858	1.06472e-31	60	115.546	132	80
transcript_613	sugar abc	420	gi|218185989|gb|EEC68416.1|hypothetical protein OsI_36592 [Oryza sativa Indica Group]	EEC68416	3.39307e-31	63	112.849	138	88
transcript_614	protein	288	gi|357121392|ref|XP_003562404.1|PREDICTED: uncharacterized protein LOC100841811 isoform 1 [Brachypodium distachyon] >gi|357121394|ref|XP_003562405.1| PREDICTED: uncharacterized protein LOC100841811 isoform 2 [Brachypodium distachyon]	XP_003562404	0.000306151	41	35.4242	82	34
transcript_615	protein	336	gi|226529014|ref|NP_001147523.1|expressed in cucumber hypocotyls precursor [Zea mays] >gi|195611970|gb|ACG27815.1| expressed in cucumber hypocotyls [Zea mays]	NP_001147523	6.65322e-05	50	37.7354	56	28
transcript_616	protein	240	gi|56784025|dbj|BAD81497.1|hypothetical protein [Oryza sativa Japonica Group]	BAD81497	0.00455379	37	30.8018	62	23
transcript_617	ribosomal protein l19	264	gi|89895338|ref|YP_518825.1|50S ribosomal protein L19 [Desulfitobacterium hafniense Y51] >gi|219669772|ref|YP_002460207.1| 50S ribosomal protein L19 [Desulfitobacterium hafniense DCB-2] >gi|116256000|sp|Q24UB1.1|RL19_DESHY RecName: Full=50S ribosomal protein L19 >gi|254799780|sp|B8FRL1.1|RL19_DESHD RecName: Full=50S ribosomal protein L19 >gi|89334786|dbj|BAE84381.1| 50S ribosomal protein L19 [Des…	EEF10527	7.24791e-16	56	65.855	94	53
transcript_618	c3h4 type zinc finger protein	204	gi|242059379|ref|XP_002458835.1|hypothetical protein SORBIDRAFT_03g041087 [Sorghum bicolor] >gi|241930810|gb|EES03955.1| hypothetical protein SORBIDRAFT_03g041087 [Sorghum bicolor]	XP_002458835	0.00366626	47	31.187	67	32
transcript_619	retrotransposon unclassified	375	gi|77554412|gb|ABA97208.1|retrotransposon protein, putative, unclassified [Oryza sativa Japonica Group]	ABA97208	4.89432e-38	71	126.331	108	77
transcript_620	granule-bound starch synthase i	306	gi|48716161|dbj|BAD23201.1|hypothetical protein [Oryza sativa Japonica Group]	BAD23201	0.000396111	62	34.2686	40	25
transcript_621	peptidyl-prolyl cis-trans isomerase pin1-like	231	gi|242067975|ref|XP_002449264.1|hypothetical protein SORBIDRAFT_05g006952 [Sorghum bicolor] >gi|241935107|gb|EES08252.1| hypothetical protein SORBIDRAFT_05g006952 [Sorghum bicolor]	XP_002449264	1.26874e-05	58	35.4242	48	28
transcript_622	protein	429	gi|224145321|ref|XP_002336218.1|predicted protein [Populus trichocarpa] >gi|222832674|gb|EEE71151.1| predicted protein [Populus trichocarpa]	XP_002336218	1.06776e-35	58	122.094	155	91
transcript_623	protein	411	gi|326511561|dbj|BAJ91925.1|predicted protein [Hordeum vulgare subsp. vulgare]	BAJ91925	0.000322611	46	34.2686	92	43
transcript_624	mei2-like protein 1	387	gi|115450105|ref|NP_001048653.1|Os03g0101400 [Oryza sativa Japonica Group] >gi|113547124|dbj|BAF10567.1| Os03g0101400 [Oryza sativa Japonica Group]	NP_001048653	2.16632e-05	55	37.3502	54	30
transcript_625	retrotransposon expressed	300	gi|222869510|gb|EEF06641.1|predicted protein [Populus trichocarpa]	EEF06641	4.09277e-43	83	138.658	100	83
transcript_626	protein	378	gi|168021139|ref|XP_001763099.1|predicted protein [Physcomitrella patens subsp. patens] >gi|162685582|gb|EDQ71976.1| predicted protein [Physcomitrella patens subsp. patens]	XP_001763099	0.000638471	50	35.8094	65	33
transcript_627	hypothetical protein CHLREDRAFT_188181 [Chlamydomonas reinhardtii]	264	gi|159490990|ref|XP_001703456.1|hypothetical protein CHLREDRAFT_188181 [Chlamydomonas reinhardtii] >gi|158280380|gb|EDP06138.1| hypothetical protein CHLREDRAFT_188181 [Chlamydomonas reinhardtii]	XP_001703456	0.00931794	51	31.187	37	19
transcript_628	abc transporter b family member mitochondrial-like	276	gi|388492076|gb|AFK34104.1|unknown [Lotus japonicus]	AFK34104	1.51371e-22	72	84.7297	92	67
transcript_629	protein	366	gi|34393685|dbj|BAC83415.1|cell wall protein-like [Oryza sativa Japonica Group] >gi|50508862|dbj|BAD31639.1| cell wall protein-like [Oryza sativa Japonica Group]	BAC83415	0.00203938	40	33.8834	104	42
transcript_630	protein	393	gi|222832221|gb|EEE70698.1|predicted protein [Populus trichocarpa]	EEE70698	7.27422e-22	64	86.2705	81	52
transcript_631	probable transport protein	345	gi|160900596|ref|YP_001566178.1|ABC transporter-like protein [Delftia acidovorans SPH-1] >gi|333913106|ref|YP_004486838.1| monosaccharide-transporting ATPase [Delftia sp. Cs1-4] >gi|160366180|gb|ABX37793.1| ABC transporter related [Delftia acidovorans SPH-1] >gi|222874704|gb|EEF11835.1| predicted protein [Populus trichocarpa] >gi|333743306|gb|AEF88483.1| Monosaccharide-transporting ATPase [Delfti…	EEF11835	8.61269e-18	61	72.4034	110	68
transcript_632	c2 domain-containing protein	207	gi|242085972|ref|XP_002443411.1|hypothetical protein SORBIDRAFT_08g019080 [Sorghum bicolor] >gi|241944104|gb|EES17249.1| hypothetical protein SORBIDRAFT_08g019080 [Sorghum bicolor]	XP_002443411	0.000235338	62	31.187	29	18
transcript_633	mitogen-activated protein kinase kinase kinase 9	300	gi|293334861|ref|NP_001170744.1|uncharacterized protein LOC100384836 [Zea mays] >gi|238007300|gb|ACR34685.1| unknown [Zea mays]	NP_001170744	0.00020949	60	34.2686	45	27
transcript_634	drug metabolite transporter superfamily	306	gi|303273660|ref|XP_003056183.1|Drug/Metabolite transporter superfamily [Micromonas pusilla CCMP1545] >gi|226462267|gb|EEH59559.1| Drug/Metabolite transporter superfamily [Micromonas pusilla CCMP1545]	XP_003056183	2.05468e-05	43	37.3502	99	43
transcript_635	at2g07360-like protein	390	gi|222874702|gb|EEF11833.1|predicted protein [Populus trichocarpa]	EEF11833	4.79308e-39	67	129.413	128	86
transcript_636	two-component system sensor histidine kinase response	339	gi|222875029|gb|EEF12160.1|predicted protein [Populus trichocarpa]	EEF12160	4.33992e-36	69	120.553	112	78
transcript_637	udp-glucose glucosyltransferase	384	gi|115473025|ref|NP_001060111.1|Os07g0582800 [Oryza sativa Japonica Group] >gi|34393634|dbj|BAC83314.1| unknown protein [Oryza sativa Japonica Group] >gi|113611647|dbj|BAF22025.1| Os07g0582800 [Oryza sativa Japonica Group]	NP_001060111	0.000606923	57	33.8834	38	22
transcript_638	alpha methylacyl-	306	gi|384246655|gb|EIE20144.1|L-carnitine dehydratase/bile acid-inducible protein F [Coccomyxa subellipsoidea C-169]	EIE20144	3.31294e-22	64	85.5001	84	54
transcript_639	dihydrodipicolinate synthase	405	gi|222616186|gb|EEE52318.1|hypothetical protein OsJ_34336 [Oryza sativa Japonica Group]	EEE52318	2.81391e-11	48	56.9954	107	52
transcript_640	acyl:coa ligase	357	gi|222872804|gb|EEF09935.1|ABC transporter family protein [Populus trichocarpa]	EEF09935	1.73348e-12	44	60.4622	123	55
transcript_641	protein	300	gi|222831815|gb|EEE70292.1|predicted protein [Populus trichocarpa]	EEE70292	4.43018e-11	63	50.8322	57	36
transcript_642	ebna-1 nuclear	426	gi|194708170|gb|ACF88169.1|unknown [Zea mays]	ACF88169	3.15771e-07	37	43.1282	144	54
transcript_643	flavonol synthase flavanone 3-	336	gi|242078271|ref|XP_002443904.1|hypothetical protein SORBIDRAFT_07g004100 [Sorghum bicolor] >gi|241940254|gb|EES13399.1| hypothetical protein SORBIDRAFT_07g004100 [Sorghum bicolor]	XP_002443904	0.000183113	43	34.2686	51	22
transcript_644	dna glycosylase	246	gi|384245866|gb|EIE19358.1|soluble quino protein glucose dehydrogenase [Coccomyxa subellipsoidea C-169]	EIE19358	3.93046e-12	46	56.225	98	46
transcript_645	protein	339	gi|255077482|ref|XP_002502380.1|predicted protein [Micromonas sp. RCC299] >gi|226517645|gb|ACO63638.1| predicted protein [Micromonas sp. RCC299]	XP_002502380	0.000543617	48	33.113	70	34
transcript_646	cation efflux system protein	384	gi|255596088|ref|XP_002536457.1|Cation efflux system protein czcA, putative [Ricinus communis] >gi|223519624|gb|EEF25926.1| Cation efflux system protein czcA, putative [Ricinus communis]	XP_002536457	5.13401e-23	60	87.4261	102	62
transcript_647	protein	426	gi|50300499|gb|AAT73642.1|putative polyprotein [Oryza sativa Japonica Group] >gi|53749298|gb|AAU90157.1| putative polyprotein [Oryza sativa Japonica Group]	AAT73642	6.54429e-06	43	37.3502	96	42
transcript_648	protein	438	gi|255599763|ref|XP_002537301.1|conserved hypothetical protein [Ricinus communis] >gi|223516795|gb|EEF25083.1| conserved hypothetical protein [Ricinus communis]	XP_002537301	7.62386e-33	64	109.768	120	77
transcript_649	plant-specific domain tigr01568 family protein	390	gi|159468660|ref|XP_001692492.1|predicted protein [Chlamydomonas reinhardtii] >gi|158278205|gb|EDP03970.1| predicted protein [Chlamydomonas reinhardtii]	XP_001692492	0.000193702	53	32.7278	73	39
transcript_650	homeodomain protein	225	gi|31430665|gb|AAP52546.1|retrotransposon protein, putative, Ty1-copia subclass [Oryza sativa Japonica Group] >gi|62733446|gb|AAX95563.1| hypothetical protein [Oryza sativa Japonica Group]	AAP52546	0.000173736	50	31.187	57	29
transcript_651	armadillo beta-catenin repeat family protein	222	gi|242071339|ref|XP_002450946.1|hypothetical protein SORBIDRAFT_05g021510 [Sorghum bicolor] >gi|241936789|gb|EES09934.1| hypothetical protein SORBIDRAFT_05g021510 [Sorghum bicolor]	XP_002450946	0.000271413	64	32.7278	25	16
transcript_652	protein	279	gi|145353821|ref|XP_001421199.1|predicted protein [Ostreococcus lucimarinus CCE9901] >gi|144581436|gb|ABO99492.1| predicted protein, partial [Ostreococcus lucimarinus CCE9901]	XP_001421199	4.9521e-30	57	108.997	139	80
transcript_653	protein	234	gi|212721434|ref|NP_001131610.1|uncharacterized protein LOC100192962 [Zea mays] >gi|194692030|gb|ACF80099.1| unknown [Zea mays]	NP_001131610	8.34677e-05	59	35.039	44	26
transcript_654	protein	405	gi|303287376|ref|XP_003062977.1|predicted protein [Micromonas pusilla CCMP1545] >gi|226455613|gb|EEH52916.1| predicted protein [Micromonas pusilla CCMP1545]	XP_003062977	7.27585e-06	70	38.891	34	24
transcript_655	glutamine synthetase i	450	gi|147777294|emb|CAN73462.1|hypothetical protein VITISV_033907 [Vitis vinifera]	CAN73462	1.09843e-10	42	54.6842	156	67
transcript_656	phosphoglucomutase c-terminal	336	gi|147832591|emb|CAN63753.1|hypothetical protein VITISV_005664 [Vitis vinifera]	CAN63753	0.000319369	62	33.8834	37	23
transcript_657	serine hydroxymethyltransferase	384	gi|302782519|ref|XP_002973033.1|hypothetical protein SELMODRAFT_232016 [Selaginella moellendorffii] >gi|300159634|gb|EFJ26254.1| hypothetical protein SELMODRAFT_232016 [Selaginella moellendorffii]	XP_002973033	3.53687e-25	54	95.1301	143	78
transcript_658	peptidase family m48 family protein	402	gi|357134404|ref|XP_003568807.1|PREDICTED: uncharacterized protein LOC100839697 [Brachypodium distachyon]	XP_003568807	1.15681e-12	57	59.3066	76	44
transcript_659	cytochrome oxidase subunit 1	222	gi|255077147|ref|XP_002502224.1|glycoside hydrolase family 37 protein [Micromonas sp. RCC299] >gi|226517489|gb|ACO63482.1| glycoside hydrolase family 37 protein [Micromonas sp. RCC299]	XP_002502224	0.00279432	46	30.0314	43	20
transcript_660	protein	420	gi|222834292|gb|EEE72769.1|predicted protein [Populus trichocarpa]	EEE72769	4.343e-39	68	134.806	132	90
transcript_661	fad-dependent oxidoreductase	366	gi|302834665|ref|XP_002948895.1|hypothetical protein VOLCADRAFT_104084 [Volvox carteri f. nagariensis] >gi|300266086|gb|EFJ50275.1| hypothetical protein VOLCADRAFT_104084 [Volvox carteri f. nagariensis]	XP_002948895	2.5323e-33	77	119.398	93	72
transcript_662	mitochondrial nadh ubiquinone oxidoreductase 29 kda subunit	366	gi|302829218|ref|XP_002946176.1|hypothetical protein VOLCADRAFT_115755 [Volvox carteri f. nagariensis] >gi|300268991|gb|EFJ53171.1| hypothetical protein VOLCADRAFT_115755 [Volvox carteri f. nagariensis]	XP_002946176	3.38497e-05	57	35.8094	63	36
transcript_663	pinus taeda anonymous locus 0_6008_01 genomic sequence	354	gi|255616612|ref|XP_002539765.1|conserved hypothetical protein [Ricinus communis] >gi|223502581|gb|EEF22619.1| conserved hypothetical protein [Ricinus communis]	XP_002539765	9.77024e-29	73	98.5969	90	66
transcript_664	cytochrome p450-like tbp protein	342	gi|293334855|ref|NP_001169136.1|uncharacterized protein LOC100382981 [Zea mays] >gi|223975109|gb|ACN31742.1| unknown [Zea mays]	NP_001169136	1.13269e-10	55	49.6766	52	29
transcript_665	ferric-pseudobactin 358 receptor	396	gi|222874420|gb|EEF11551.1|predicted protein [Populus trichocarpa]	EEF11551	1.41033e-21	60	74.7146	98	59
transcript_666	glycerol-3-phosphatase 1	246	gi|126742092|gb|ABO27094.1|unknown [Chlorella vulgaris]	ABO27094	0.000136437	54	34.2686	44	24
transcript_667	protein	384	gi|326511399|dbj|BAJ87713.1|predicted protein [Hordeum vulgare subsp. vulgare]	BAJ87713	8.92954e-08	48	45.0542	88	43
transcript_668	protein	384	gi|222875177|gb|EEF12308.1|predicted protein [Populus trichocarpa]	EEF12308	9.98251e-64	85	196.438	126	108
transcript_669	20s proteasome subunit beta-4	285	gi|115489074|ref|NP_001067024.1|Os12g0561900 [Oryza sativa Japonica Group] >gi|113649531|dbj|BAF30043.1| Os12g0561900 [Oryza sativa Japonica Group]	NP_001067024	8.39886e-05	45	35.039	70	32
transcript_670	ubiquitin conjugating enzyme 11	345	gi|168027585|ref|XP_001766310.1|predicted protein [Physcomitrella patens subsp. patens] >gi|162682524|gb|EDQ68942.1| predicted protein [Physcomitrella patens subsp. patens]	XP_001766310	1.87819e-44	85	140.969	89	76
transcript_671	protein	234	gi|222831920|gb|EEE70397.1|predicted protein [Populus trichocarpa]	EEE70397	1.52393e-05	62	34.6538	27	17
transcript_672	pathogenesis-related thaumatin-like protein	354	gi|84322434|gb|ABC55724.1|osmotin-like protein [Fragaria x ananassa]	ABC55724	1.45625e-84	97	246.128	116	113
transcript_673	uncharacterized protein LOC100383268 [Zea mays]	411	gi|293331677|ref|NP_001169399.1|uncharacterized protein LOC100383268 [Zea mays] >gi|224029129|gb|ACN33640.1| unknown [Zea mays]	NP_001169399	1.67629e-05	63	38.5058	36	23
transcript_674	cold partial	288	gi|255597485|ref|XP_002536785.1|conserved hypothetical protein [Ricinus communis] >gi|223518556|gb|EEF25598.1| conserved hypothetical protein [Ricinus communis]	XP_002536785	3.33708e-07	64	41.9726	39	25
transcript_675	abc transporter	429	gi|102139879|gb|ABF70032.1|hypothetical protein MA4_42M13.14 [Musa acuminata]	ABF70032	5.97909e-05	39	36.965	102	40
transcript_676	hypothetical protein [Oryza sativa Japonica Group]	435	gi|47497090|dbj|BAD19141.1|hypothetical protein [Oryza sativa Japonica Group] >gi|47497210|dbj|BAD19256.1| hypothetical protein [Oryza sativa Japonica Group] >gi|222623889|gb|EEE58021.1| hypothetical protein OsJ_08810 [Oryza sativa Japonica Group]	BAD19141	2.62653e-05	47	37.3502	67	32
transcript_677	protein	393	gi|308809942|ref|XP_003082280.1|geranylgeranyl diphosphate synthase (ISS) [Ostreococcus tauri] >gi|116060748|emb|CAL57226.1| geranylgeranyl diphosphate synthase (ISS) [Ostreococcus tauri]	XP_003082280	4.55714e-22	60	86.2705	131	79
transcript_678	bkrf1 encodes ebna-1	408	gi|326488403|dbj|BAJ93870.1|predicted protein [Hordeum vulgare subsp. vulgare]	BAJ93870	1.35606e-07	46	45.4394	134	62
transcript_679	subtilisin-like serine endopeptidase family protein	387	gi|307106271|gb|EFN54517.1|hypothetical protein CHLNCDRAFT_135242 [Chlorella variabilis]	EFN54517	9.06052e-08	48	45.8246	96	47
transcript_680	gdp-mannose golgi apparatus	444	gi|242094678|ref|XP_002437829.1|hypothetical protein SORBIDRAFT_10g003275 [Sorghum bicolor] >gi|241916052|gb|EER89196.1| hypothetical protein SORBIDRAFT_10g003275 [Sorghum bicolor]	XP_002437829	0.00034099	45	34.6538	60	27
transcript_681	protein	288	gi|255601339|ref|XP_002537659.1|conserved hypothetical protein [Ricinus communis] >gi|223515577|gb|EEF24723.1| conserved hypothetical protein [Ricinus communis]	XP_002537659	1.18677e-05	48	38.1206	89	43
transcript_682	abc transporter g family member 40	384	gi|218202027|gb|EEC84454.1|hypothetical protein OsI_31077 [Oryza sativa Indica Group]	EEC84454	0.00109943	62	33.4982	40	25
transcript_683	uncharacterized protein LOC100194373 [Zea mays]	411	gi|212720936|ref|NP_001132880.1|uncharacterized protein LOC100194373 [Zea mays] >gi|194695646|gb|ACF81907.1| unknown [Zea mays]	NP_001132880	0.000567071	48	34.2686	47	23
transcript_684	hsp100 clpb-type	396	gi|145346802|ref|XP_001417871.1|chaperone, Hsp100 family, ClpB-type [Ostreococcus lucimarinus CCE9901] >gi|144578099|gb|ABO96164.1| chaperone, Hsp100 family, ClpB-type [Ostreococcus lucimarinus CCE9901]	XP_001417871	1.11777e-44	76	153.295	126	96
transcript_685	diaminopimelate epimerase	336	gi|255597224|ref|XP_002536724.1|Diaminopimelate epimerase, putative [Ricinus communis] >gi|223518756|gb|EEF25659.1| Diaminopimelate epimerase, putative [Ricinus communis]	XP_002536724	3.41284e-13	51	60.077	111	57
transcript_686	atp binding	243	gi|224120064|ref|XP_002318233.1|predicted protein [Populus trichocarpa] >gi|222858906|gb|EEE96453.1| predicted protein [Populus trichocarpa]	XP_002318233	0.000407594	54	30.8018	37	20
transcript_687	protein transport protein sec24-like at3g07100-like	270	gi|350538997|ref|NP_001234113.1|uncharacterized protein LOC778318 precursor [Solanum lycopersicum] >gi|62751091|dbj|BAD95793.1| hypothetical protein [Solanum lycopersicum]	NP_001234113	1.22023e-05	65	35.4242	35	23
transcript_688	hydroquinone glucosyltransferase-like	312	gi|356503297|ref|XP_003520447.1|PREDICTED: hydroquinone glucosyltransferase-like [Glycine max]	XP_003520447	0.00072745	57	30.8018	40	23
transcript_689	Novel Gene
transcript_690	plastid division protein	411	gi|44917129|dbj|BAD12165.1|plastid division protein FtsZ [Nannochloris bacillaris]	BAD12165	1.918e-35	72	122.094	129	94
transcript_691	hypothetical protein LOC_Os12g20090 [Oryza sativa Japonica Group]	375	gi|77555014|gb|ABA97810.1|hypothetical protein LOC_Os12g20090 [Oryza sativa Japonica Group]	ABA97810	0.00162809	41	31.9574	63	26
transcript_692	protein	249	gi|5360263|dbj|BAA81904.1|NtPRp27 [Nicotiana tabacum]	BAA81904	1.43064e-35	82	119.013	81	67
transcript_693	probable aquaporin nip-type-like	378	gi|356519751|ref|XP_003528533.1|PREDICTED: probable aquaporin NIP-type-like [Glycine max]	XP_003528533	6.25797e-05	56	36.1946	60	34
transcript_694	ubiquitin 11	219	gi|284927592|gb|ADC29516.1|polyubiquitin [Citrus sinensis] >gi|376008204|gb|AFB18313.1| ubiquitin, partial [Citrus maxima]	ADC29516	3.69046e-39	89	124.02	75	67
transcript_695	hydroxymethylglutaryl- lyase	387	gi|357155347|ref|XP_003577090.1|PREDICTED: LOW QUALITY PROTEIN: hydroxymethylglutaryl-CoA lyase, mitochondrial-like [Brachypodium distachyon]	XP_003577090	1.87003e-40	75	137.117	129	97
transcript_696	nucleoside diphosphate	423	gi|255603058|ref|XP_002537979.1|nucleoside diphosphate kinase, putative [Ricinus communis] >gi|223514343|gb|EEF24404.1| nucleoside diphosphate kinase, putative [Ricinus communis]	XP_002537979	4.87114e-66	83	196.823	137	114
transcript_697	alanine glyoxylate aminotransferase 2-like protein partial	444	gi|222832631|gb|EEE71108.1|predicted protein [Populus trichocarpa]	EEE71108	3.87297e-06	43	40.4318	155	68
transcript_698	semi-dwarf-3	234	gi|242085028|ref|XP_002442939.1|hypothetical protein SORBIDRAFT_08g005100 [Sorghum bicolor] >gi|241943632|gb|EES16777.1| hypothetical protein SORBIDRAFT_08g005100 [Sorghum bicolor]	XP_002442939	0.000351059	50	33.113	34	17
transcript_699	peroxin 5	402	gi|255072029|ref|XP_002499689.1|predicted protein [Micromonas sp. RCC299] >gi|226514951|gb|ACO60947.1| predicted protein [Micromonas sp. RCC299]	XP_002499689	5.3636e-09	51	48.9062	95	49
transcript_700	sulfate thiosulfate import atp-binding protein	216	gi|222872658|gb|EEF09789.1|predicted protein [Populus trichocarpa]	EEF09789	5.20822e-23	71	85.1149	69	49
transcript_701	protein	351	gi|255603284|ref|XP_002538019.1|conserved hypothetical protein [Ricinus communis] >gi|223514156|gb|EEF24363.1| conserved hypothetical protein [Ricinus communis]	XP_002538019	0.000154798	52	34.6538	53	28
transcript_702	zf-hd protein dimerisation region containing protein	270	gi|238008580|gb|ACR35325.1|unknown [Zea mays]	ACR35325	0.000200266	43	33.4982	57	25
transcript_703	protein	399	gi|222874567|gb|EEF11698.1|predicted protein [Populus trichocarpa]	EEF11698	1.67413e-34	59	116.316	130	77
transcript_704	plastidic glucose transporter 4	354	gi|219888211|gb|ACL54480.1|unknown [Zea mays]	ACL54480	1.73147e-06	60	40.817	56	34
transcript_705	protein	393	gi|222831890|gb|EEE70367.1|predicted protein [Populus trichocarpa]	EEE70367	1.63433e-18	79	74.7146	58	46
transcript_706	ap2 domain-containing transcription factor	411	gi|168021255|ref|XP_001763157.1|predicted protein [Physcomitrella patens subsp. patens] >gi|162685640|gb|EDQ72034.1| predicted protein [Physcomitrella patens subsp. patens]	XP_001763157	5.01292e-05	62	34.2686	29	18
transcript_707	transcriptional -family	345	gi|94312396|ref|YP_585606.1|unnamed protein product [Cupriavidus metallidurans CH34] >gi|93356248|gb|ABF10337.1| transcriptional regulator, AraC-family [Cupriavidus metallidurans CH34] >gi|222839436|gb|EEE77773.1| predicted protein [Populus trichocarpa]	EEE77773	7.78406e-06	53	36.965	47	25
transcript_708	xylose isomerase	357	gi|147787652|emb|CAN65150.1|hypothetical protein VITISV_037086 [Vitis vinifera]	CAN65150	2.74351e-83	99	248.825	119	118
transcript_709	abc transporter family protein	399	gi|222637739|gb|EEE67871.1|hypothetical protein OsJ_25686 [Oryza sativa Japonica Group]	EEE67871	2.17487e-16	61	69.707	113	70
transcript_710	protein	441	gi|222839441|gb|EEE77778.1|predicted protein [Populus trichocarpa]	EEE77778	3.64755e-22	50	84.3445	143	72
transcript_711	ribosomal protein s14	303	gi|110225650|ref|YP_665656.1|ribosomal protein S14 [Nephroselmis olivacea] >gi|6066165|gb|AAF03183.1|AF110138_15 ribosomal protein S14 [Nephroselmis olivacea]	YP_665656	5.35666e-22	74	80.4925	71	53
transcript_712	dehydroquinate dehydratase	369	gi|159472414|ref|XP_001694346.1|dehydroquinate dehydratase [Chlamydomonas reinhardtii] >gi|158277009|gb|EDP02779.1| dehydroquinate dehydratase [Chlamydomonas reinhardtii]	XP_001694346	4.48259e-15	51	66.6254	118	61
transcript_713	rna binding	297	gi|255599416|ref|XP_002537225.1|nitrate reductase, putative [Ricinus communis] >gi|223517065|gb|EEF25158.1| nitrate reductase, putative [Ricinus communis]	XP_002537225	8.17081e-11	49	53.1434	102	50
transcript_714	chlorophyll synthase	243	gi|15231043|ref|NP_190750.1|chlorophyll synthase [Arabidopsis thaliana] >gi|75275182|sp|Q38833.1|CHLG_ARATH RecName: Full=Chlorophyll synthase, chloroplastic; AltName: Full=Polyprenyl transferase; AltName: Full=Protein G4; Short=AtG4; Flags: Precursor >gi|972938|gb|AAA96740.1| putative chlorophyll synthetase [Arabidopsis thaliana] >gi|3068709|gb|AAC14409.1| putative chlorophyll synthetase [Arabid…	NP_190750	8.64563e-08	49	43.5134	81	40
transcript_715	pr1-like protein	375	gi|293334925|ref|NP_001170454.1|uncharacterized protein LOC100384447 [Zea mays] >gi|224035943|gb|ACN37047.1| unknown [Zea mays]	NP_001170454	0.000168176	37	34.6538	97	36
transcript_716	hypothetical protein VITISV_016505 [Vitis vinifera]	324	gi|147799774|emb|CAN61847.1|hypothetical protein VITISV_016505 [Vitis vinifera]	CAN61847	3.58256e-25	73	95.9005	90	66
transcript_717	thaumatin-like protein precursor	312	gi|302321437|gb|ADL16641.1|thaumatin-like protein [Fragaria chiloensis]	ADL16641	9.84171e-65	92	196.438	102	94
transcript_718	plastid acetyl- carboxylase	258	gi|357113658|ref|XP_003558618.1|PREDICTED: tRNA wybutosine-synthesizing protein 1 homolog [Brachypodium distachyon]	XP_003558618	0.00117233	46	32.7278	82	38
transcript_719	p-type atpase superfamily	381	gi|226533154|ref|NP_001146069.1|uncharacterized protein LOC100279600 [Zea mays] >gi|219885549|gb|ACL53149.1| unknown [Zea mays]	NP_001146069	0.000396946	50	35.039	55	28
transcript_720	protein	324	gi|242053317|ref|XP_002455804.1|hypothetical protein SORBIDRAFT_03g025455 [Sorghum bicolor] >gi|241927779|gb|EES00924.1| hypothetical protein SORBIDRAFT_03g025455 [Sorghum bicolor]	XP_002455804	0.000395852	50	33.113	42	21
transcript_721	protein	381	gi|308801759|ref|XP_003078193.1|LeuA (ISS) [Ostreococcus tauri] >gi|116056644|emb|CAL52933.1| LeuA (ISS) [Ostreococcus tauri]	XP_003078193	1.07568e-52	88	174.481	126	111
transcript_722	granule-bound starch synthase	318	gi|384246840|gb|EIE20329.1|hypothetical protein COCSUDRAFT_30877 [Coccomyxa subellipsoidea C-169]	EIE20329	8.41724e-21	63	84.3445	104	66
transcript_723	protein	225	gi|242085276|ref|XP_002443063.1|hypothetical protein SORBIDRAFT_08g007270 [Sorghum bicolor] >gi|241943756|gb|EES16901.1| hypothetical protein SORBIDRAFT_08g007270 [Sorghum bicolor]	XP_002443063	2.82804e-14	65	63.5438	60	39
transcript_724	s-adenosylmethionine:trna ribosyltransferase-	423	gi|222637741|gb|EEE67873.1|hypothetical protein OsJ_25689 [Oryza sativa Japonica Group]	EEE67873	3.57922e-45	68	157.147	141	96
transcript_725	maf family protein	264	gi|195970398|gb|ACG60686.1|En/Spm-related transposon protein [Brassica oleracea var. alboglabra]	ACG60686	0.000115283	51	36.1946	74	38
transcript_726	protein	375	gi|222832232|gb|EEE70709.1|predicted protein [Populus trichocarpa]	EEE70709	1.17024e-13	59	60.8474	83	49
transcript_727	predicted protein [Populus trichocarpa]	396	gi|222874483|gb|EEF11614.1|predicted protein [Populus trichocarpa]	EEF11614	1.60115e-12	69	57.7658	46	32
transcript_728	auxilin-like protein	249	gi|356516393|ref|XP_003526879.1|PREDICTED: auxilin-related protein 2-like [Glycine max]	XP_003526879	5.5156e-07	57	41.2022	54	31
transcript_729	abc transporter family of the mitochondria family	306	gi|224145391|ref|XP_002325625.1|ABC transporter family of the mitochondria family [Populus trichocarpa] >gi|222862500|gb|EEF00007.1| ABC transporter family of the mitochondria family [Populus trichocarpa]	XP_002325625	6.68796e-20	73	79.7221	101	74
transcript_730	zinc finger protein hangover	321	gi|38175622|dbj|BAD01330.1|hypothetical protein [Oryza sativa Japonica Group]	BAD01330	1.74397e-05	41	35.8094	89	37
transcript_731	rrna intron-encoded homing endonuclease	282	gi|195610700|gb|ACG27180.1|hypothetical protein [Zea mays] >gi|195616218|gb|ACG29939.1| hypothetical protein [Zea mays]	ACG27180	3.32661e-46	98	142.124	68	67
transcript_732	inositol transporter 4	300	gi|115477256|ref|NP_001062224.1|Os08g0513100 [Oryza sativa Japonica Group] >gi|113624193|dbj|BAF24138.1| Os08g0513100 [Oryza sativa Japonica Group]	NP_001062224	3.26212e-06	44	37.3502	88	39
transcript_733	trigger factor-like	357	gi|357124460|ref|XP_003563918.1|PREDICTED: trigger factor-like [Brachypodium distachyon]	XP_003563918	1.83442e-08	50	46.2098	121	61
transcript_734	nodule-specific protein nlj70	291	gi|242079529|ref|XP_002444533.1|hypothetical protein SORBIDRAFT_07g023370 [Sorghum bicolor] >gi|241940883|gb|EES14028.1| hypothetical protein SORBIDRAFT_07g023370 [Sorghum bicolor]	XP_002444533	1.03651e-05	48	36.965	81	39
transcript_735	myosin heavy chain-fluke	357	gi|308806548|ref|XP_003080585.1|myosin heavy chain-fluke (ISS) [Ostreococcus tauri] >gi|116059046|emb|CAL54753.1| myosin heavy chain-fluke (ISS) [Ostreococcus tauri]	XP_003080585	0.000220785	56	33.8834	57	32
transcript_736	1-deoxy-d-xylulose 5-phosphate synthase	288	gi|388509648|gb|AFK42890.1|unknown [Lotus japonicus]	AFK42890	1.66901e-31	69	106.301	94	65
transcript_737	protein	240	gi|224155173|ref|XP_002337572.1|predicted protein [Populus trichocarpa] >gi|222839588|gb|EEE77925.1| predicted protein [Populus trichocarpa]	XP_002337572	9.28046e-15	63	62.3882	76	48
transcript_738	atp-dependent dna helicase recq	222	gi|168002393|ref|XP_001753898.1|predicted protein [Physcomitrella patens subsp. patens] >gi|162694874|gb|EDQ81220.1| predicted protein [Physcomitrella patens subsp. patens]	XP_001753898	0.000253012	45	34.2686	60	27
transcript_739	ac090873_10 cytochrome p450	234	gi|308806732|ref|XP_003080677.1|unnamed protein product [Ostreococcus tauri] >gi|116059138|emb|CAL54845.1| unnamed protein product [Ostreococcus tauri]	XP_003080677	0.00862197	60	29.6462	40	24
transcript_740	3-oxoacyl-	405	gi|302782151|ref|XP_002972849.1|hypothetical protein SELMODRAFT_228168 [Selaginella moellendorffii] >gi|300159450|gb|EFJ26070.1| hypothetical protein SELMODRAFT_228168 [Selaginella moellendorffii]	XP_002972849	1.64685e-16	51	70.8626	141	73
transcript_741	hypothetical protein SORBIDRAFT_04g008365 [Sorghum bicolor]	438	gi|242061082|ref|XP_002451830.1|hypothetical protein SORBIDRAFT_04g008365 [Sorghum bicolor] >gi|241931661|gb|EES04806.1| hypothetical protein SORBIDRAFT_04g008365 [Sorghum bicolor]	XP_002451830	4.20333e-06	55	38.1206	45	25
transcript_742	protein	393	gi|168025862|ref|XP_001765452.1|predicted protein [Physcomitrella patens subsp. patens] >gi|162683302|gb|EDQ69713.1| predicted protein [Physcomitrella patens subsp. patens]	XP_001765452	1.79549e-51	73	166.777	132	97
transcript_743	fasciclin-like arabinogalactan protein 7 isoform 2	318	gi|218190688|gb|EEC73115.1|hypothetical protein OsI_07113 [Oryza sativa Indica Group]	EEC73115	7.36823e-05	49	34.2686	59	29
transcript_744	peptide methionine sulfoxide reductase	273	gi|242076256|ref|XP_002448064.1|hypothetical protein SORBIDRAFT_06g020380 [Sorghum bicolor] >gi|241939247|gb|EES12392.1| hypothetical protein SORBIDRAFT_06g020380 [Sorghum bicolor]	XP_002448064	3.66695e-07	63	40.0466	30	19
transcript_745	protein	363	gi|255604016|ref|XP_002538154.1|conserved hypothetical protein [Ricinus communis] >gi|223513562|gb|EEF24230.1| conserved hypothetical protein [Ricinus communis]	XP_002538154	9.59522e-57	79	172.94	118	94
transcript_746	multidrug resistance protein mdta	357	gi|255611455|ref|XP_002539311.1|conserved hypothetical protein [Ricinus communis] >gi|223507279|gb|EEF23073.1| conserved hypothetical protein [Ricinus communis]	XP_002539311	9.68836e-12	52	52.7582	73	38
transcript_747	cysteine hydrolase	357	gi|313929929|gb|ADR83703.1|nicotinamidase [Nicotiana tabacum]	ADR83703	1.1795e-11	58	52.7582	70	41
transcript_748	protein	222	gi|48716453|dbj|BAD23060.1|hypothetical protein [Oryza sativa Japonica Group]	BAD23060	6.8568e-05	54	33.113	55	30
transcript_749	7s vicilin	243	gi|284434673|gb|ADB85380.1|putative retrotransposon protein [Phyllostachys edulis]	ADB85380	0.000115359	62	33.113	29	18
transcript_750	dephospho- kinase	318	gi|159470939|ref|XP_001693614.1|predicted protein [Chlamydomonas reinhardtii] >gi|158283117|gb|EDP08868.1| predicted protein [Chlamydomonas reinhardtii]	XP_001693614	2.82151e-27	66	96.2857	90	60
transcript_751	flavin-containing monooxygenase	300	gi|384246512|gb|EIE20002.1|FAD/NAD(P)-binding domain-containing protein [Coccomyxa subellipsoidea C-169]	EIE20002	6.05985e-06	59	38.5058	42	25
transcript_752	plasminogen activator inhibitor 1 rna-binding protein	333	gi|77551021|gb|ABA93818.1|hypothetical protein LOC_Os11g30450 [Oryza sativa Japonica Group]	ABA93818	0.000108443	47	33.4982	46	22
transcript_753	rna polymerase c	414	gi|197210520|gb|ACH48236.1|arsenate reductase [Pteris vittata]	ACH48236	2.8609e-22	65	82.8037	86	56
transcript_754	protein	396	gi|162660782|gb|EDQ48534.1|predicted protein [Physcomitrella patens subsp. patens]	EDQ48534	1.11361e-06	44	41.5874	79	35
transcript_755	electron transfer flavoprotein subunit beta	405	gi|307111539|gb|EFN59773.1|hypothetical protein CHLNCDRAFT_33597 [Chlorella variabilis]	EFN59773	5.44379e-61	83	187.193	137	115
transcript_756	sensory transduction histidine	342	gi|255590816|ref|XP_002535370.1|sensory transduction histidine kinase, putative [Ricinus communis] >gi|223523317|gb|EEF27010.1| sensory transduction histidine kinase, putative [Ricinus communis]	XP_002535370	1.30359e-11	54	53.9138	111	60
transcript_757	2-oxoglutarate mitochondrial-like	378	gi|255575120|ref|XP_002528465.1|2-oxoglutarate dehydrogenase, putative [Ricinus communis] >gi|223532141|gb|EEF33948.1| 2-oxoglutarate dehydrogenase, putative [Ricinus communis]	XP_002528465	2.57599e-44	75	150.984	125	94
transcript_758	insect intestinal mucin iim22	279	gi|222616191|gb|EEE52323.1|hypothetical protein OsJ_34342 [Oryza sativa Japonica Group]	EEE52323	5.45784e-26	65	94.3597	93	61
transcript_759	rna-binding region-containing	252	gi|255545750|ref|XP_002513935.1|RNA-binding region-containing protein, putative [Ricinus communis] >gi|223547021|gb|EEF48518.1| RNA-binding region-containing protein, putative [Ricinus communis]	XP_002513935	4.27906e-05	42	34.6538	68	29
transcript_760	3-hydroxybutyryl- dehydrogenase	357	gi|302770038|ref|XP_002968438.1|hypothetical protein SELMODRAFT_89801 [Selaginella moellendorffii] >gi|300164082|gb|EFJ30692.1| hypothetical protein SELMODRAFT_89801 [Selaginella moellendorffii]	XP_002968438	1.17057e-54	77	170.244	117	91
transcript_761	methionine synthase	354	gi|302772695|ref|XP_002969765.1|hypothetical protein SELMODRAFT_171028 [Selaginella moellendorffii] >gi|300162276|gb|EFJ28889.1| hypothetical protein SELMODRAFT_171028 [Selaginella moellendorffii]	XP_002969765	6.16542e-54	84	177.178	116	98
transcript_762	acyl- dehydrogenase	411	gi|7549632|gb|AAF63817.1|acetyl-coA dehydrogenase, putative [Arabidopsis thaliana]	AAF63817	3.23798e-20	57	82.0333	112	64
transcript_763	protein	318	gi|168047353|ref|XP_001776135.1|predicted protein [Physcomitrella patens subsp. patens] >gi|162672510|gb|EDQ59046.1| predicted protein [Physcomitrella patens subsp. patens]	XP_001776135	9.59489e-14	53	60.8474	102	55
transcript_764	3-hydroxybutyryl- dehydrogenase	324	gi|312283461|dbj|BAJ34596.1|unnamed protein product [Thellungiella halophila]	BAJ34596	2.39208e-25	66	93.9745	102	68
transcript_765	protein	357	gi|255071425|ref|XP_002499386.1|predicted protein [Micromonas sp. RCC299] >gi|226514649|gb|ACO60645.1| predicted protein [Micromonas sp. RCC299]	XP_002499386	0.000440742	44	34.2686	69	31
transcript_766	transmembrane protein 14c	342	gi|21555480|gb|AAM63868.1|unknown [Arabidopsis thaliana]	AAM63868	0.000437858	57	33.113	45	26
transcript_767	Novel Gene
transcript_768	carbamoyl-phosphate synthase large chain-like	264	gi|6552726|gb|AAF16526.1|AF191301_2ADP-forming, carbamate-phosphorylating [Medicago sativa]	AAF16526	1.41164e-12	62	58.5362	79	49
transcript_769	ankyrin-like protein	330	gi|302849372|ref|XP_002956216.1|hypothetical protein VOLCADRAFT_66661 [Volvox carteri f. nagariensis] >gi|300258519|gb|EFJ42755.1| hypothetical protein VOLCADRAFT_66661 [Volvox carteri f. nagariensis]	XP_002956216	6.41181e-07	40	41.2022	102	41
transcript_770	aci-reductone dioxygenase	366	gi|242039643|ref|XP_002467216.1|hypothetical protein SORBIDRAFT_01g021500 [Sorghum bicolor] >gi|241921070|gb|EER94214.1| hypothetical protein SORBIDRAFT_01g021500 [Sorghum bicolor]	XP_002467216	3.20658e-06	50	39.6614	67	34
transcript_771	phospholipase d	357	gi|357111960|ref|XP_003557778.1|PREDICTED: phospholipase D alpha 1-like [Brachypodium distachyon]	XP_003557778	7.62031e-09	52	48.521	89	47
transcript_772	protein	423	gi|302838710|ref|XP_002950913.1|hypothetical protein VOLCADRAFT_91380 [Volvox carteri f. nagariensis] >gi|300264030|gb|EFJ48228.1| hypothetical protein VOLCADRAFT_91380 [Volvox carteri f. nagariensis]	XP_002950913	0.000448396	41	34.6538	111	46
transcript_773	ac090120_13 dna ligase	303	gi|218184789|gb|EEC67216.1|hypothetical protein OsI_34114 [Oryza sativa Indica Group] >gi|222613048|gb|EEE51180.1| hypothetical protein OsJ_31972 [Oryza sativa Japonica Group]	EEC67216	0.000749539	48	32.7278	47	23
transcript_774	b3 domain-containing transcription factor fus3	300	gi|224055811|ref|XP_002298665.1|predicted protein [Populus trichocarpa] >gi|222845923|gb|EEE83470.1| predicted protein [Populus trichocarpa]	XP_002298665	0.00161248	54	31.5722	59	32
transcript_775	dormancy-associated 1	381	gi|218201593|gb|EEC84020.1|hypothetical protein OsI_30240 [Oryza sativa Indica Group]	EEC84020	5.44793e-50	97	154.836	109	106
transcript_776	leucine-responsive regulatory	300	gi|255605602|ref|XP_002538418.1|Bkd operon transcriptional regulator, putative [Ricinus communis] >gi|223512239|gb|EEF23965.1| Bkd operon transcriptional regulator, putative [Ricinus communis]	XP_002538418	4.96855e-22	63	81.2629	99	63
transcript_777	transposon unclassified	303	gi|326503088|dbj|BAJ99169.1|predicted protein [Hordeum vulgare subsp. vulgare]	BAJ99169	0.000194095	56	32.7278	37	21
transcript_778	protein	210	gi|222628823|gb|EEE60955.1|hypothetical protein OsJ_14717 [Oryza sativa Japonica Group]	EEE60955	0.00014852	47	31.9574	59	28
transcript_779	tetrapyrrole methylase family protein	339	gi|168002066|ref|XP_001753735.1|predicted protein [Physcomitrella patens subsp. patens] >gi|162695142|gb|EDQ81487.1| predicted protein [Physcomitrella patens subsp. patens]	XP_001753735	2.99716e-08	47	44.2838	110	52
transcript_780	cation hydrogen -type	360	gi|159477571|ref|XP_001696882.1|cation/hydrogen exchanger, NhaP-type [Chlamydomonas reinhardtii] >gi|158274794|gb|EDP00574.1| cation/hydrogen exchanger, NhaP-type [Chlamydomonas reinhardtii]	XP_001696882	3.55091e-07	42	41.5874	92	39
transcript_781	transcription elongation protein	312	gi|255611947|ref|XP_002539363.1|Transcription elongation protein nusA, putative [Ricinus communis] >gi|223506838|gb|EEF23020.1| Transcription elongation protein nusA, putative [Ricinus communis]	XP_002539363	1.83741e-47	87	153.295	102	89
transcript_782	platz transcription factor	210	gi|195650865|gb|ACG44900.1|thioredoxin-like 1 [Zea mays]	ACG44900	1.22896e-05	50	37.3502	70	35
transcript_783	amp dependent	351	gi|307107566|gb|EFN55808.1|hypothetical protein CHLNCDRAFT_7741, partial [Chlorella variabilis]	EFN55808	1.85302e-13	62	62.3882	79	49
transcript_784	protein	369	gi|168070335|ref|XP_001786775.1|predicted protein [Physcomitrella patens subsp. patens] >gi|162660511|gb|EDQ48411.1| predicted protein [Physcomitrella patens subsp. patens]	XP_001786775	1.28484e-45	81	151.754	123	100
transcript_785	carbamoyl-phosphate synthase large chain-like	324	gi|6552726|gb|AAF16526.1|AF191301_2ADP-forming, carbamate-phosphorylating [Medicago sativa]	AAF16526	1.56835e-19	84	80.4925	53	45
transcript_786	homeobox-leucine zipper protein protodermal factor 2	354	gi|345195182|tpg|DAA34956.1|TPA_exp: homeodomain leucine zipper family IV protein [Zea mays]	DAA34956	3.18827e-28	62	105.145	120	75
transcript_787	nadh-ubiquinone oxidoreductase chain	285	gi|357435985|ref|XP_003588268.1|NADH-ubiquinone oxidoreductase chain [Medicago truncatula] >gi|355477316|gb|AES58519.1| NADH-ubiquinone oxidoreductase chain [Medicago truncatula]	XP_003588268	4.40374e-14	100	63.1586	27	27
transcript_788	superoxide chloroplast	360	gi|168012068|ref|XP_001758724.1|predicted protein [Physcomitrella patens subsp. patens] >gi|162689861|gb|EDQ76230.1| predicted protein [Physcomitrella patens subsp. patens]	XP_001758724	0.000216476	47	34.2686	67	32
transcript_789	protein	345	gi|145347600|ref|XP_001418251.1|predicted protein [Ostreococcus lucimarinus CCE9901] >gi|144578480|gb|ABO96544.1| predicted protein [Ostreococcus lucimarinus CCE9901]	XP_001418251	4.20245e-42	70	137.117	112	79
transcript_790	at5g37510-like partial	366	gi|302843509|ref|XP_002953296.1|NADH:ubiquinone oxidoreductase 76 kDa subunit [Volvox carteri f. nagariensis] >gi|300261393|gb|EFJ45606.1| NADH:ubiquinone oxidoreductase 76 kDa subunit [Volvox carteri f. nagariensis]	XP_002953296	9.28616e-06	46	38.891	93	43
transcript_791	acetyl synthetase	321	gi|222839583|gb|EEE77920.1|predicted protein [Populus trichocarpa]	EEE77920	5.8752e-11	55	55.0694	65	36
transcript_792	starch branching enzyme 3	327	gi|155966700|gb|ABU41261.1|starch branching enzyme 3 [Oryza sativa] >gi|155966702|gb|ABU41262.1| starch branching enzyme 3 [Oryza sativa] >gi|155966708|gb|ABU41265.1| starch branching enzyme 3 [Oryza sativa]	ABU41261	0.0015859	51	31.187	43	22
transcript_793	protein	384	gi|255074887|ref|XP_002501118.1|predicted protein [Micromonas sp. RCC299] >gi|226516381|gb|ACO62376.1| predicted protein [Micromonas sp. RCC299]	XP_002501118	9.47106e-05	64	36.5798	48	31
transcript_794	limiting co2 inducible protein	330	gi|303290166|ref|XP_003064370.1|predicted protein [Micromonas pusilla CCMP1545] >gi|226453968|gb|EEH51275.1| predicted protein [Micromonas pusilla CCMP1545]	XP_003064370	0.00102491	51	33.113	37	19
transcript_795	ddt domain-containing protein	306	gi|222837873|gb|EEE76238.1|ECOLI acriflavine resistance protein b [Populus trichocarpa]	EEE76238	2.43542e-16	79	70.8626	100	79
transcript_796	protein	282	gi|108862968|gb|ABG22087.1|hypothetical protein LOC_Os12g42284 [Oryza sativa Japonica Group]	ABG22087	0.000157412	54	36.1946	42	23
transcript_797	wrky transcription factor	225	gi|255638894|gb|ACU19749.1|unknown [Glycine max]	ACU19749	0.00395675	69	31.5722	26	18
transcript_798	dehydrin erd10	324	gi|194702432|gb|ACF85300.1|unknown [Zea mays]	ACF85300	0.000160998	46	36.5798	78	36
transcript_799	photosystem i reaction center subunit iv a	330	gi|307111507|gb|EFN59741.1|hypothetical protein CHLNCDRAFT_133347 [Chlorella variabilis]	EFN59741	0.00416593	35	32.7278	95	34
transcript_800	atp binding cassette	423	gi|255594771|ref|XP_002536161.1|ATP binding cassette (abc) transporter, putative [Ricinus communis] >gi|223520646|gb|EEF26223.1| ATP binding cassette (abc) transporter, putative [Ricinus communis]	XP_002536161	2.60184e-16	72	69.707	66	48
transcript_801	kinase family protein	369	gi|297744550|emb|CBI37812.3|unnamed protein product [Vitis vinifera]	CBI37812	5.31484e-57	82	184.496	119	98
transcript_802	two-component sensor histidine kinase	375	gi|308044537|ref|NP_001183891.1|uncharacterized protein LOC100502484 [Zea mays] >gi|238015290|gb|ACR38680.1| unknown [Zea mays]	NP_001183891	2.38823e-08	43	46.2098	97	42
transcript_803	uncharacterized wd repeat-containing protein alr3466-like	381	gi|238009852|gb|ACR35961.1|unknown [Zea mays]	ACR35961	0.000243684	40	34.6538	87	35
transcript_804	retrotransposon unclassified	393	gi|38344702|emb|CAE05244.2|OSJNBb0115I09.6 [Oryza sativa Japonica Group]	CAE05244	0.000587736	50	34.2686	84	42
transcript_805	predicted protein [Populus trichocarpa]	234	gi|224130876|ref|XP_002328398.1|predicted protein [Populus trichocarpa] >gi|222838113|gb|EEE76478.1| predicted protein [Populus trichocarpa]	XP_002328398	0.001825	60	31.187	45	27
transcript_806	cyclophilin 59	363	gi|255598450|ref|XP_002537012.1|Phosphatidate cytidylyltransferase, putative [Ricinus communis] >gi|223517819|gb|EEF25372.1| Phosphatidate cytidylyltransferase, putative [Ricinus communis]	XP_002537012	1.40972e-05	58	36.5798	34	20
transcript_807	oligopeptide transporter	330	gi|302834273|ref|XP_002948699.1|hypothetical protein VOLCADRAFT_104026 [Volvox carteri f. nagariensis] >gi|300265890|gb|EFJ50079.1| hypothetical protein VOLCADRAFT_104026 [Volvox carteri f. nagariensis]	XP_002948699	6.05398e-06	45	37.7354	101	46
transcript_808	transcription factor bhlh47	297	gi|326524842|dbj|BAK04357.1|predicted protein [Hordeum vulgare subsp. vulgare]	BAK04357	5.75298e-05	53	34.2686	67	36
transcript_809	mre11 dna repair recombination protein	396	gi|125603043|gb|EAZ42368.1|hypothetical protein OsJ_26948 [Oryza sativa Japonica Group]	EAZ42368	0.000391798	48	31.187	39	19
transcript_810	cation efflux system protein	378	gi|222831813|gb|EEE70290.1|predicted protein [Populus trichocarpa]	EEE70290	3.05912e-12	53	56.225	124	66
transcript_811	retroelement pol poly	282	gi|84620090|gb|ABC59305.1|integrase-like protein [(Populus tomentosa x P. bolleana) x P. tomentosa var. truncata]	ABC59305	1.68907e-41	79	132.88	91	72
transcript_812	prophage cp4-57	432	gi|255600250|ref|XP_002537418.1|Prophage CP4-57 integrase, putative [Ricinus communis] >gi|223516424|gb|EEF24965.1| Prophage CP4-57 integrase, putative [Ricinus communis]	XP_002537418	1.10327e-23	58	92.4337	141	82
transcript_813	protein	357	gi|384251754|gb|EIE25231.1|hypothetical protein COCSUDRAFT_46645 [Coccomyxa subellipsoidea C-169]	EIE25231	0.000446459	40	35.4242	116	47
transcript_814	ap2 domain-containing transcription factor	216	gi|357129013|ref|XP_003566163.1|PREDICTED: uncharacterized protein LOC100827565 [Brachypodium distachyon]	XP_003566163	0.00680945	46	30.4166	56	26
transcript_815	iron-sulfur cluster assembly protein	258	gi|302841908|ref|XP_002952498.1|iron-sulfur cluster assembly protein [Volvox carteri f. nagariensis] >gi|300262137|gb|EFJ46345.1| iron-sulfur cluster assembly protein [Volvox carteri f. nagariensis]	XP_002952498	5.23645e-39	87	133.65	87	76
transcript_816	peptide methionine sulfoxide reductase b2	303	gi|160898742|ref|YP_001564324.1|methionine-R-sulfoxide reductase [Delftia acidovorans SPH-1] >gi|333915083|ref|YP_004488815.1| methionine-R-sulfoxide reductase [Delftia sp. Cs1-4] >gi|160364326|gb|ABX35939.1| methionine-R-sulfoxide reductase [Delftia acidovorans SPH-1] >gi|222872052|gb|EEF09183.1| methionine sulfoxide reductase type b [Populus trichocarpa] >gi|333745283|gb|AEF90460.1| methionine-…	EEF09183	1.45229e-26	62	93.9745	93	58
transcript_817	protein	357	gi|255601042|ref|XP_002537592.1|metalloprotease, putative [Ricinus communis] >gi|223515808|gb|EEF24791.1| metalloprotease, putative [Ricinus communis]	XP_002537592	1.53362e-18	69	76.6406	93	65
transcript_818	aminolevulinic acid dehydratase	417	gi|222873736|gb|EEF10867.1|predicted protein [Populus trichocarpa]	EEF10867	3.22602e-68	85	207.223	136	116
transcript_819	flavonoid glycosyltransferase	279	gi|90265701|dbj|BAE91897.1|glycine-rich RNA-binding protein [Lolium perenne]	BAE91897	0.000822824	57	31.5722	35	20
transcript_820	protein	201	gi|224116142|ref|XP_002331972.1|predicted protein [Populus trichocarpa] >gi|222832096|gb|EEE70573.1| predicted protein [Populus trichocarpa]	XP_002331972	7.27647e-05	56	34.6538	57	32
transcript_821	protein	264	gi|51477417|gb|AAU04617.1|CENP-C [Medicago truncatula]	AAU04617	0.000538834	48	35.039	64	31
transcript_822	atp-binding cassette transporter	351	gi|222875318|gb|EEF12449.1|ABC transporter family protein, heavy metal exporter [Populus trichocarpa]	EEF12449	6.05286e-36	78	124.02	102	80
transcript_823	inosine triphosphate pyrophosphatase	294	gi|358348946|ref|XP_003638502.1|Inosine triphosphate pyrophosphatase [Medicago truncatula] >gi|217075372|gb|ACJ86046.1| unknown [Medicago truncatula] >gi|355504437|gb|AES85640.1| Inosine triphosphate pyrophosphatase [Medicago truncatula] >gi|388518191|gb|AFK47157.1| unknown [Medicago truncatula]	XP_003638502	1.91398e-08	51	47.3654	76	39
transcript_824	protein	336	gi|303271905|ref|XP_003055314.1|predicted protein [Micromonas pusilla CCMP1545] >gi|226463288|gb|EEH60566.1| predicted protein [Micromonas pusilla CCMP1545]	XP_003055314	6.29677e-05	49	38.5058	101	50
transcript_825	serine threonine protein kinase	252	gi|255599107|ref|XP_002537152.1|conserved hypothetical protein [Ricinus communis] >gi|223517300|gb|EEF25230.1| conserved hypothetical protein [Ricinus communis]	XP_002537152	0.00668176	49	31.187	79	39
transcript_826	reca dna recombinase	279	gi|222871902|gb|EEF09033.1|predicted protein [Populus trichocarpa]	EEF09033	9.11799e-21	79	78.5666	64	51
transcript_827	serine acetyltransferase	372	gi|357164557|ref|XP_003580093.1|PREDICTED: AP2-like ethylene-responsive transcription factor BBM2-like [Brachypodium distachyon]	XP_003580093	0.00053878	44	32.3426	47	21
transcript_828	transposon protein	369	gi|7267141|emb|CAB80809.1|putative transposon protein [Arabidopsis thaliana]	CAB80809	6.04597e-05	45	35.039	75	34
transcript_829	protein	345	gi|222612908|gb|EEE51040.1|hypothetical protein OsJ_31696 [Oryza sativa Japonica Group]	EEE51040	7.16778e-23	68	88.5817	82	56
transcript_830	vegetative cell wall protein gp1-like	291	gi|224092920|ref|XP_002309754.1|predicted protein [Populus trichocarpa] >gi|222852657|gb|EEE90204.1| predicted protein [Populus trichocarpa]	XP_002309754	0.000256269	51	32.3426	43	22
transcript_831	probable transport protein	363	gi|11467821|ref|NP_050872.1|probable transport protein [Nephroselmis olivacea] >gi|34222659|sp|Q9TKX3.1|CYSA_NEPOL RecName: Full=Sulfate/thiosulfate import ATP-binding protein cysA; AltName: Full=Sulfate-transporting ATPase >gi|5880750|gb|AAD54843.1|AF137379_66 probable transport protein (chloroplast) [Nephroselmis olivacea]	NP_050872	1.35376e-32	76	116.701	96	73
transcript_832	protein	342	gi|168003956|ref|XP_001754678.1|predicted protein [Physcomitrella patens subsp. patens] >gi|162694299|gb|EDQ80648.1| predicted protein [Physcomitrella patens subsp. patens]	XP_001754678	5.72987e-24	64	92.4337	96	62
transcript_833	splicing factor u2af small subunit a-like isoform 1	324	gi|384246351|gb|EIE19841.1|hypothetical protein COCSUDRAFT_58078 [Coccomyxa subellipsoidea C-169]	EIE19841	0.00126183	68	34.2686	41	28
transcript_834	glycine proline-rich protein	309	gi|226491223|ref|NP_001152132.1|skin secretory protein xP2 precursor [Zea mays] >gi|195653087|gb|ACG46011.1| skin secretory protein xP2 precursor [Zea mays]	NP_001152132	1.56312e-05	43	38.891	46	20
transcript_835	protein	261	gi|293335717|ref|NP_001169918.1|uncharacterized protein LOC100383815 precursor [Zea mays] >gi|224032371|gb|ACN35261.1| unknown [Zea mays]	NP_001169918	0.00143803	46	33.4982	78	36
transcript_836	protein	333	gi|303274620|ref|XP_003056628.1|predicted protein [Micromonas pusilla CCMP1545] >gi|226462712|gb|EEH60004.1| predicted protein [Micromonas pusilla CCMP1545]	XP_003056628	3.44912e-18	63	72.7886	100	63
transcript_837	protein	366	gi|222838350|gb|EEE76715.1|predicted protein [Populus trichocarpa]	EEE76715	4.3447e-14	70	58.9214	60	42
transcript_838	non-discriminatory gln-glu-trna synthetase	327	gi|384253158|gb|EIE26633.1|non-discriminatory gln-glu-trna synthetase [Coccomyxa subellipsoidea C-169]	EIE26633	3.95477e-08	38	44.669	108	42
transcript_839	glycine decarboxylase complex subunit p	273	gi|222839740|gb|EEE78063.1|p-protein [Populus trichocarpa]	EEE78063	1.12397e-35	83	117.472	77	64
transcript_840	epstein-barr virus ebna-1-like protein	354	gi|302846708|ref|XP_002954890.1|hypothetical protein VOLCADRAFT_95715 [Volvox carteri f. nagariensis] >gi|300259865|gb|EFJ44089.1| hypothetical protein VOLCADRAFT_95715 [Volvox carteri f. nagariensis]	XP_002954890	7.24092e-05	60	35.039	28	17
transcript_841	heat shock protein	336	gi|302857454|ref|XP_002959873.1|hypothetical protein VOLCADRAFT_101390 [Volvox carteri f. nagariensis] >gi|300254056|gb|EFJ39063.1| hypothetical protein VOLCADRAFT_101390 [Volvox carteri f. nagariensis]	XP_002959873	3.82507e-22	62	85.5001	108	67
transcript_842	protein	303	gi|308811086|ref|XP_003082851.1|phosphoribosylimida (ISS) [Ostreococcus tauri] >gi|116054729|emb|CAL56806.1| phosphoribosylimida (ISS) [Ostreococcus tauri]	XP_003082851	5.53593e-06	52	40.0466	75	39
transcript_843	acetyl- synthetase	402	gi|159488061|ref|XP_001702039.1|acetyl CoA synthetase [Chlamydomonas reinhardtii] >gi|158271413|gb|EDO97232.1| acetyl CoA synthetase [Chlamydomonas reinhardtii]	XP_001702039	2.36479e-26	58	101.293	131	77
transcript_844	saposin b domain-containing protein	279	gi|168009862|ref|XP_001757624.1|predicted protein [Physcomitrella patens subsp. patens] >gi|162691318|gb|EDQ77681.1| predicted protein [Physcomitrella patens subsp. patens]	XP_001757624	0.00327836	53	31.5722	45	24
transcript_845	protein	261	gi|224121268|ref|XP_002330785.1|predicted protein [Populus trichocarpa] >gi|222872587|gb|EEF09718.1| predicted protein [Populus trichocarpa]	XP_002330785	0.000260586	45	34.6538	86	39
transcript_846	late embryogenesis abundant domain-containing protein	393	gi|4539485|emb|CAA79329.1|BP8 [Betula pendula]	CAA79329	3.87333e-05	52	36.1946	110	58
transcript_847	citrate synthase	390	gi|255086669|ref|XP_002509301.1|predicted protein [Micromonas sp. RCC299] >gi|226524579|gb|ACO70559.1| predicted protein [Micromonas sp. RCC299]	XP_002509301	5.23621e-49	72	158.688	128	93
transcript_848	auxin response	336	gi|222834608|gb|EEE73071.1|predicted protein [Populus trichocarpa]	EEE73071	4.78619e-18	51	74.7146	108	56
transcript_849	hth-type transcriptional regulator	273	gi|222834152|gb|EEE72629.1|predicted protein [Populus trichocarpa]	EEE72629	1.59703e-05	75	35.8094	37	28
transcript_850	protein	321	gi|222871734|gb|EEF08865.1|predicted protein [Populus trichocarpa]	EEF08865	8.47619e-52	85	159.073	105	90
transcript_851	protein	201	gi|303280487|ref|XP_003059536.1|predicted protein [Micromonas pusilla CCMP1545] >gi|226459372|gb|EEH56668.1| predicted protein [Micromonas pusilla CCMP1545]	XP_003059536	0.000472629	53	31.5722	43	23
transcript_852	rare lipoprotein a	273	gi|255594984|ref|XP_002536203.1|conserved hypothetical protein [Ricinus communis] >gi|223520473|gb|EEF26179.1| conserved hypothetical protein [Ricinus communis]	XP_002536203	1.29685e-26	78	93.2041	80	63
transcript_853	dynein heavy chain 3	231	gi|159476346|ref|XP_001696272.1|dynein heavy chain 3 [Chlamydomonas reinhardtii] >gi|158282497|gb|EDP08249.1| dynein heavy chain 3 [Chlamydomonas reinhardtii]	XP_001696272	0.000584728	52	31.5722	38	20
transcript_854	tubulin tyrosine ligase	291	gi|297598333|ref|NP_001045413.2|Os01g0951400 [Oryza sativa Japonica Group] >gi|7381464|gb|AAF61492.1|AF210325_1 truncated UMP synthase [Oryza sativa Japonica Group] >gi|255674076|dbj|BAF07327.2| Os01g0951400 [Oryza sativa Japonica Group]	NP_001045413	3.75508e-06	58	38.5058	43	25
transcript_855	circumsporozoite protein	297	gi|255594941|ref|XP_002536197.1|Circumsporozoite protein precursor, putative [Ricinus communis] >gi|223520511|gb|EEF26186.1| Circumsporozoite protein precursor, putative [Ricinus communis]	XP_002536197	9.73393e-06	40	36.965	82	33
transcript_856	protein	405	gi|242081497|ref|XP_002445517.1|hypothetical protein SORBIDRAFT_07g020850 [Sorghum bicolor] >gi|241941867|gb|EES15012.1| hypothetical protein SORBIDRAFT_07g020850 [Sorghum bicolor]	XP_002445517	0.00015182	51	36.1946	56	29
transcript_857	4-coumarate- ligase-like protein	357	gi|255604755|ref|XP_002538279.1|aminopeptidase n, putative [Ricinus communis] >gi|223512947|gb|EEF24104.1| aminopeptidase n, putative [Ricinus communis]	XP_002538279	0.00534062	50	31.187	42	21
transcript_858	protein	291	gi|302857166|ref|XP_002959807.1|hypothetical protein VOLCADRAFT_101325 [Volvox carteri f. nagariensis] >gi|300254280|gb|EFJ39128.1| hypothetical protein VOLCADRAFT_101325 [Volvox carteri f. nagariensis]	XP_002959807	1.05354e-13	70	56.225	47	33
transcript_859	beta subunit of acetyl- carboxylase carboxytransferase	390	gi|94311400|ref|YP_584610.1|accD gene product [Cupriavidus metallidurans CH34] >gi|93355252|gb|ABF09341.1| acetyl-CoA carboxylase, beta (carboxyltranferase) subunit [Cupriavidus metallidurans CH34] >gi|222873507|gb|EEF10638.1| predicted protein [Populus trichocarpa]	EEF10638	2.40839e-53	77	169.088	130	101
transcript_860	60s ribosomal protein l5-like	351	gi|356560595|ref|XP_003548576.1|PREDICTED: 60S ribosomal protein L5-like [Glycine max]	XP_003548576	5.59137e-71	97	214.157	116	113
transcript_861	radical sam domain-containing protein	396	gi|116787825|gb|ABK24655.1|unknown [Picea sitchensis]	ABK24655	9.90336e-29	62	104.375	117	73
transcript_862	protein	357	gi|226501494|ref|NP_001142299.1|uncharacterized protein LOC100274468 [Zea mays] >gi|194708094|gb|ACF88131.1| unknown [Zea mays]	NP_001142299	1.41489e-05	50	36.5798	53	27
transcript_863	hgwp repeat containing	282	gi|226503141|ref|NP_001143067.1|uncharacterized protein LOC100275539 [Zea mays] >gi|194701172|gb|ACF84670.1| unknown [Zea mays] >gi|195613734|gb|ACG28697.1| hypothetical protein [Zea mays]	NP_001143067	4.80953e-05	57	34.6538	28	16
transcript_864	auxin-induced protein 5ng4-like	348	gi|302802093|ref|XP_002982802.1|hypothetical protein SELMODRAFT_32417 [Selaginella moellendorffii] >gi|300149392|gb|EFJ16047.1| hypothetical protein SELMODRAFT_32417 [Selaginella moellendorffii]	XP_002982802	0.00121549	50	31.5722	65	33
transcript_865	helicase-c and dead-like helicase domain-containing protein	273	gi|226503547|ref|NP_001142389.1|goliath1 [Zea mays] >gi|194708594|gb|ACF88381.1| unknown [Zea mays]	NP_001142389	2.56111e-05	56	35.039	37	21
transcript_866	glycosyltransferase family 51 protein	321	gi|303271089|ref|XP_003054906.1|glycosyltransferase family 51 protein [Micromonas pusilla CCMP1545] >gi|226462880|gb|EEH60158.1| glycosyltransferase family 51 protein [Micromonas pusilla CCMP1545]	XP_003054906	3.72287e-08	51	45.0542	81	42
transcript_867	late embryogenesis abundant hydroxyproline-rich glycoprotein	348	gi|255545130|ref|XP_002513626.1|conserved hypothetical protein [Ricinus communis] >gi|223547534|gb|EEF49029.1| conserved hypothetical protein [Ricinus communis]	XP_002513626	3.1401e-31	68	107.842	114	78
transcript_868	protein	333	gi|46390039|dbj|BAD15415.1|hypothetical protein [Oryza sativa Japonica Group] >gi|46390070|dbj|BAD15445.1| hypothetical protein [Oryza sativa Japonica Group]	BAD15415	9.61574e-05	47	34.2686	82	39
transcript_869	sirohydrochlorin sirb	339	gi|357149379|ref|XP_003575092.1|PREDICTED: U-box domain-containing protein 27-like [Brachypodium distachyon]	XP_003575092	0.00065789	42	32.3426	57	24
transcript_870	nol1 nop2 sun family protein	291	gi|293334197|ref|NP_001168809.1|uncharacterized protein LOC100382611 [Zea mays] >gi|223973123|gb|ACN30749.1| unknown [Zea mays]	NP_001168809	1.14905e-05	50	35.8094	71	36
transcript_871	antifreeze protein	363	gi|160898912|ref|YP_001564494.1|CsbD family protein [Delftia acidovorans SPH-1] >gi|333914967|ref|YP_004488699.1| CsbD family protein [Delftia sp. Cs1-4] >gi|160364496|gb|ABX36109.1| CsbD family protein [Delftia acidovorans SPH-1] >gi|222834175|gb|EEE72652.1| predicted protein [Populus trichocarpa] >gi|333745167|gb|AEF90344.1| CsbD family protein [Delftia sp. Cs1-4]	EEE72652	9.12193e-10	57	48.1358	59	34
transcript_872	homeobox-leucine zipper protein hdg2	261	gi|356543720|ref|XP_003540308.1|PREDICTED: homeobox-leucine zipper protein HDG2-like [Glycine max]	XP_003540308	1.97267e-12	53	58.9214	83	44
transcript_873	peptide methionine sulfoxide reductase	327	gi|308811090|ref|XP_003082853.1|Peptide methionine sulfoxide reductase (ISS) [Ostreococcus tauri] >gi|116054731|emb|CAL56808.1| Peptide methionine sulfoxide reductase (ISS) [Ostreococcus tauri]	XP_003082853	2.32388e-43	76	142.895	101	77
transcript_874	enolase-phosphatase e1	336	gi|224128103|ref|XP_002329082.1|predicted protein [Populus trichocarpa] >gi|296439678|sp|B9N1F9.1|MTBC_POPTR RecName: Full=Probable bifunctional methylthioribulose-1-phosphate dehydratase/enolase-phosphatase E1; Includes: RecName: Full=Methylthioribulose-1-phosphate dehydratase; Short=MTRu-1-P dehydratase; Includes: RecName: Full=Enolase-phosphatase E1; AltName: Full=2,3-diketo-5-methylthio-1-pho…	XP_002329082	3.6641e-07	53	43.5134	66	35
transcript_875	germin-like protein	243	gi|357456861|ref|XP_003598711.1|Germin-like protein [Medicago truncatula] >gi|355487759|gb|AES68962.1| Germin-like protein [Medicago truncatula]	XP_003598711	1.96137e-05	50	36.965	58	29
transcript_876	4-coumarate: ligase	288	gi|9367319|emb|CAB97359.1|4-coumarate-CoA ligase [Juglans nigra]	CAB97359	7.59537e-08	51	43.8986	81	42
transcript_877	ribosomal protein s11	267	gi|224178089|ref|YP_002600907.1|ribosomal protein S11 [Pyramimonas parkeae] >gi|215882756|gb|ACJ71129.1| ribosomal protein S11 [Pyramimonas parkeae]	YP_002600907	4.03471e-19	78	73.559	69	54
transcript_878	monoterpene synthase	354	gi|159479400|ref|XP_001697781.1|hypothetical protein CHLREDRAFT_192748 [Chlamydomonas reinhardtii] >gi|158274149|gb|EDO99933.1| predicted protein [Chlamydomonas reinhardtii]	XP_001697781	0.00104853	46	32.3426	50	23
transcript_879	protein	354	gi|307106168|gb|EFN54415.1|hypothetical protein CHLNCDRAFT_53248 [Chlorella variabilis]	EFN54415	0.000578034	45	33.4982	57	26
transcript_880	ecoli acriflavine resistance protein b	246	gi|74422536|gb|ABA06483.1|hypothetical protein, partial [Casuarina equisetifolia]	ABA06483	1.80268e-10	77	49.6766	40	31
transcript_881	tbc domain-containing protein	255	gi|194688902|gb|ACF78535.1|unknown [Zea mays]	ACF78535	0.000199327	50	33.4982	52	26
transcript_882	protein	321	gi|303274781|ref|XP_003056705.1|predicted protein [Micromonas pusilla CCMP1545] >gi|226461057|gb|EEH58350.1| predicted protein [Micromonas pusilla CCMP1545]	XP_003056705	1.38862e-06	61	40.4318	42	26
transcript_883	methylcrotonoyl- carboxylase subunit alpha	306	gi|18379053|ref|NP_563674.1|methylcrotonoyl-CoA carboxylase subunit alpha [Arabidopsis thaliana] >gi|332189407|gb|AEE27528.1| methylcrotonoyl-CoA carboxylase subunit alpha [Arabidopsis thaliana]	NP_563674	5.34978e-13	67	60.077	67	45
transcript_884	enoyl- hydratase	324	gi|159487551|ref|XP_001701786.1|predicted protein [Chlamydomonas reinhardtii] >gi|158281005|gb|EDP06761.1| predicted protein [Chlamydomonas reinhardtii]	XP_001701786	1.38032e-09	55	49.2914	109	61
transcript_885	protein	237	gi|303276877|ref|XP_003057732.1|predicted protein [Micromonas pusilla CCMP1545] >gi|226460389|gb|EEH57683.1| predicted protein [Micromonas pusilla CCMP1545]	XP_003057732	5.05475e-08	51	43.5134	64	33
transcript_886	atp binding	357	gi|255589454|ref|XP_002534966.1|conserved hypothetical protein [Ricinus communis] >gi|223524277|gb|EEF27416.1| conserved hypothetical protein [Ricinus communis]	XP_002534966	4.17466e-60	80	180.259	118	95
transcript_887	pathogenesis-related thaumatin-like protein	255	gi|357129535|ref|XP_003566417.1|PREDICTED: programmed cell death protein 2-like [Brachypodium distachyon]	XP_003566417	0.000188666	51	32.7278	54	28
transcript_888	ornithine decarboxylase	312	gi|159481612|ref|XP_001698872.1|ornithine decarboxylase 2 [Chlamydomonas reinhardtii] >gi|158273364|gb|EDO99154.1| ornithine decarboxylase 2 [Chlamydomonas reinhardtii]	XP_001698872	3.51598e-13	56	59.6918	107	60
transcript_889	chlorophyll a-b binding protein	300	gi|242072488|ref|XP_002446180.1|hypothetical protein SORBIDRAFT_06g003115 [Sorghum bicolor] >gi|241937363|gb|EES10508.1| hypothetical protein SORBIDRAFT_06g003115 [Sorghum bicolor]	XP_002446180	3.4262e-05	41	34.2686	87	36
transcript_890	cytokinin dehydrogenase 7	294	gi|297808185|ref|XP_002871976.1|hypothetical protein ARALYDRAFT_489034 [Arabidopsis lyrata subsp. lyrata] >gi|297317813|gb|EFH48235.1| hypothetical protein ARALYDRAFT_489034 [Arabidopsis lyrata subsp. lyrata]	XP_002871976	0.00119354	44	30.8018	58	26
transcript_891	dna gyrase subunit a	348	gi|40786593|gb|AAR89868.1|putative DNA gyrase/topoisomerase A subunit [Oryza sativa Japonica Group]	AAR89868	4.48319e-43	74	144.821	117	87
transcript_892	protein kinase receptor type precursor	309	gi|67906424|gb|AAY82589.1|bZIP [Nicotiana tabacum]	AAY82589	0.002833	45	31.9574	87	40
transcript_893	amp-binding protein	402	gi|145341146|ref|XP_001415675.1|predicted protein [Ostreococcus lucimarinus CCE9901] >gi|144575898|gb|ABO93967.1| predicted protein [Ostreococcus lucimarinus CCE9901]	XP_001415675	5.91399e-14	58	64.3142	81	47
transcript_894	protein	363	gi|222832485|gb|EEE70962.1|predicted protein [Populus trichocarpa]	EEE70962	3.40449e-23	59	91.2781	115	68
transcript_895	protein	240	gi|226531474|ref|NP_001144047.1|uncharacterized protein LOC100276871 [Zea mays] >gi|195636058|gb|ACG37497.1| hypothetical protein [Zea mays]	NP_001144047	8.13954e-06	35	37.3502	96	34
transcript_896	12-oxophytodienoic acid reductase	291	gi|255604312|ref|XP_002538201.1|2,4-dienoyl-CoA reductase [NADPH], putative [Ricinus communis] >gi|223513312|gb|EEF24182.1| 2,4-dienoyl-CoA reductase [NADPH], putative [Ricinus communis]	XP_002538201	1.45694e-29	67	105.145	89	60
transcript_897	hth-type transcriptional regulator	270	gi|255606793|ref|XP_002538636.1|conserved hypothetical protein [Ricinus communis] >gi|223511267|gb|EEF23748.1| conserved hypothetical protein [Ricinus communis]	XP_002538636	2.35257e-07	48	42.3578	70	34
transcript_898	b-block binding subunit of tfiiic	204	gi|302795239|ref|XP_002979383.1|hypothetical protein SELMODRAFT_419062 [Selaginella moellendorffii] >gi|300153151|gb|EFJ19791.1| hypothetical protein SELMODRAFT_419062 [Selaginella moellendorffii]	XP_002979383	2.84354e-05	53	35.4242	58	31
transcript_899	protein	318	gi|258644447|dbj|BAI39706.1|pr1-like [Oryza sativa Indica Group] >gi|258644672|dbj|BAI39920.1| pr1-like [Oryza sativa Indica Group]	BAI39706	6.78763e-06	39	38.5058	105	41
transcript_900	chloroplast protein hcf243	360	gi|226497950|ref|NP_001146198.1|uncharacterized protein LOC100279768 [Zea mays] >gi|219886155|gb|ACL53452.1| unknown [Zea mays]	NP_001146198	6.40481e-06	49	39.2762	69	34
transcript_901	kif9 kinesin	267	gi|222617913|gb|EEE54045.1|hypothetical protein OsJ_00731 [Oryza sativa Japonica Group]	EEE54045	2.02531e-05	54	35.039	51	28
transcript_902	protein	360	gi|222873263|gb|EEF10394.1|predicted protein [Populus trichocarpa]	EEF10394	4.69529e-31	67	107.842	107	72
transcript_903	protein	321	gi|357123530|ref|XP_003563463.1|PREDICTED: pentatricopeptide repeat-containing protein At1g74850, chloroplastic-like [Brachypodium distachyon]	XP_003563463	0.000674238	49	31.9574	61	30
transcript_904	signal peptide peptidase	345	gi|384251723|gb|EIE25200.1|hypothetical protein COCSUDRAFT_40523 [Coccomyxa subellipsoidea C-169]	EIE25200	1.48045e-26	72	95.5153	104	75
transcript_905	protein	306	gi|326517156|dbj|BAJ99944.1|predicted protein [Hordeum vulgare subsp. vulgare]	BAJ99944	3.41977e-26	62	95.5153	101	63
transcript_906	atp-binding cassette transporter	345	gi|357135737|ref|XP_003569465.1|PREDICTED: uncharacterized protein LOC100834196 [Brachypodium distachyon]	XP_003569465	5.43327e-05	55	35.8094	60	33
transcript_907	protein	288	gi|224033809|gb|ACN35980.1|unknown [Zea mays]	ACN35980	0.000172282	43	32.7278	78	34
transcript_908	two-component system sensor histidine kinase response	240	gi|56130780|ref|YP_145683.1|two component response transcription regulator [Ralstonia metallidurans CH34] >gi|94152513|ref|YP_581920.1| regulator protein CopR [Cupriavidus metallidurans CH34] >gi|10047062|emb|CAC07978.1| CopR protein [Ralstonia metallidurans CH34] >gi|56068770|emb|CAI11332.1| two component response transcription regulator [Cupriavidus metallidurans CH34] >gi|93358883|gb|ABF12970.…	EEF12309	2.82023e-15	62	63.1586	72	45
transcript_909	protein	243	gi|225427419|ref|XP_002264766.1|PREDICTED: COBW domain-containing protein 2 [Vitis vinifera] >gi|296088399|emb|CBI37390.3| unnamed protein product [Vitis vinifera]	XP_002264766	6.51263e-05	60	34.6538	40	24
transcript_910	molybdenum cofactor-binding domain-containing protein	294	gi|302851024|ref|XP_002957037.1|hypothetical protein VOLCADRAFT_98105 [Volvox carteri f. nagariensis] >gi|300257593|gb|EFJ41839.1| hypothetical protein VOLCADRAFT_98105 [Volvox carteri f. nagariensis]	XP_002957037	2.09824e-09	52	49.2914	67	35
transcript_911	nickel transport system permease protein	390	gi|255598700|ref|XP_002537063.1|Nickel transport system permease protein nikC, putative [Ricinus communis] >gi|223517619|gb|EEF25320.1| Nickel transport system permease protein nikC, putative [Ricinus communis]	XP_002537063	1.09112e-25	78	97.4413	83	65
transcript_912	zeaxanthin epoxidase	309	gi|255608211|ref|XP_002538863.1|monoxygenase, putative [Ricinus communis] >gi|223510075|gb|EEF23520.1| monoxygenase, putative [Ricinus communis]	XP_002538863	1.17064e-07	48	45.8246	74	36
transcript_913	rna polymerase beta subunit	342	gi|124112108|ref|YP_001019104.1|beta subunit of RNA polymerase [Chlorokybus atmophyticus] >gi|158564117|sp|Q19V98.2|RPOB_CHLAT RecName: Full=DNA-directed RNA polymerase subunit beta; AltName: Full=PEP; AltName: Full=Plastid-encoded RNA polymerase subunit beta; Short=RNA polymerase subunit beta >gi|124012217|gb|ABD62240.2| beta subunit of RNA polymerase [Chlorokybus atmophyticus]	YP_001019104	2.25206e-23	81	93.2041	86	70
transcript_914	chaperonin cpn60- mitochondrial-like isoform 2	297	gi|222872490|gb|EEF09621.1|predicted protein [Populus trichocarpa]	EEF09621	1.15469e-37	91	129.028	99	91
transcript_915	reverse transcriptase	261	gi|255089390|ref|XP_002506617.1|predicted protein [Micromonas sp. RCC299] >gi|226521889|gb|ACO67875.1| predicted protein [Micromonas sp. RCC299]	XP_002506617	0.00698741	71	31.187	28	20
transcript_916	nodulation protein	309	gi|255605727|ref|XP_002538438.1|Nodulation protein nolR, putative [Ricinus communis] >gi|223512134|gb|EEF23945.1| Nodulation protein nolR, putative [Ricinus communis]	XP_002538438	3.31794e-07	54	39.6614	72	39
transcript_917	early nodulin 20 precursor	306	gi|225452551|ref|XP_002280219.1|PREDICTED: uncharacterized protein LOC100259439 [Vitis vinifera]	XP_002280219	2.75994e-06	57	38.891	54	31
transcript_918	transposon en spm sub-class	333	gi|41469531|gb|AAS07297.1|hypothetical protein [Oryza sativa Japonica Group] >gi|108708987|gb|ABF96782.1| transposon protein, putative, CACTA, En/Spm sub-class [Oryza sativa Japonica Group]	AAS07297	3.61965e-05	40	36.1946	64	26
transcript_919	protein	207	gi|222872083|gb|EEF09214.1|predicted protein [Populus trichocarpa]	EEF09214	1.02632e-27	90	95.1301	63	57
transcript_920	protein	297	gi|308799039|ref|XP_003074300.1|DNA repair protein recN (ISS) [Ostreococcus tauri] >gi|116000471|emb|CAL50151.1| DNA repair protein recN (ISS) [Ostreococcus tauri]	XP_003074300	2.2444e-06	62	39.6614	43	27
transcript_921	amp dependent	348	gi|222872364|gb|EEF09495.1|predicted protein [Populus trichocarpa]	EEF09495	4.1006e-20	91	80.1073	45	41
transcript_922	atp-binding cassette	234	gi|147845531|emb|CAN80610.1|hypothetical protein VITISV_042903 [Vitis vinifera]	CAN80610	2.05017e-22	78	88.5817	79	62
transcript_923	protein	363	gi|255596311|ref|XP_002536509.1|conserved hypothetical protein [Ricinus communis] >gi|223519454|gb|EEF25875.1| conserved hypothetical protein [Ricinus communis]	XP_002536509	4.1621e-12	47	56.9954	134	64
transcript_924	dynein heavy chain 9	357	gi|302846887|ref|XP_002954979.1|dynein heavy chain 9 [Volvox carteri f. nagariensis] >gi|300259742|gb|EFJ43967.1| dynein heavy chain 9 [Volvox carteri f. nagariensis]	XP_002954979	0.00074011	44	34.6538	109	49
transcript_925	receptor-like protein kinase	306	gi|54291504|dbj|BAD62410.1|hypothetical protein [Oryza sativa Japonica Group] >gi|125596965|gb|EAZ36745.1| hypothetical protein OsJ_21081 [Oryza sativa Japonica Group]	BAD62410	0.0146356	53	30.0314	41	22
transcript_926	protein	288	gi|222839500|gb|EEE77837.1|predicted protein [Populus trichocarpa]	EEE77837	2.46688e-22	75	88.1965	78	59
transcript_927	nad synthetase	243	gi|308807737|ref|XP_003081179.1|putative NAD synthetase (ISS) [Ostreococcus tauri] >gi|116059641|emb|CAL55348.1| putative NAD synthetase (ISS) [Ostreococcus tauri]	XP_003081179	2.65564e-05	54	38.5058	53	29
transcript_928	peptidase c26	312	gi|94314679|ref|YP_587888.1|peptidase C26 [Cupriavidus metallidurans CH34] >gi|93358531|gb|ABF12619.1| peptidase C26 [Cupriavidus metallidurans CH34] >gi|222833626|gb|EEE72103.1| predicted protein [Populus trichocarpa]	EEE72103	1.09275e-05	47	39.6614	67	32
transcript_929	phosphinothricin n-acetyltransferase	363	gi|94312368|ref|YP_585578.1|pat gene product [Cupriavidus metallidurans CH34] >gi|93356220|gb|ABF10309.1| Phosphinothricin N-acetyltransferase [Cupriavidus metallidurans CH34] >gi|222839382|gb|EEE77719.1| predicted protein [Populus trichocarpa]	EEE77719	2.4214e-28	58	102.449	116	68
transcript_930	gag-pol precursor	294	gi|54606728|dbj|BAD66751.1|orf764 [Beta vulgaris subsp. vulgaris]	BAD66751	2.11564e-22	72	89.3521	88	64
transcript_931	electron transporter	363	gi|308080738|ref|NP_001183003.1|uncharacterized protein LOC100501323 [Zea mays] >gi|238008744|gb|ACR35407.1| unknown [Zea mays] >gi|238009802|gb|ACR35936.1| unknown [Zea mays] >gi|238010466|gb|ACR36268.1| unknown [Zea mays] >gi|238011104|gb|ACR36587.1| unknown [Zea mays]	NP_001183003	3.0261e-06	43	39.2762	94	41
transcript_932	protein	345	gi|255086669|ref|XP_002509301.1|predicted protein [Micromonas sp. RCC299] >gi|226524579|gb|ACO70559.1| predicted protein [Micromonas sp. RCC299]	XP_002509301	1.2459e-38	71	130.568	115	82
transcript_933	protein	249	gi|145345344|ref|XP_001417174.1|predicted protein [Ostreococcus lucimarinus CCE9901] >gi|144577401|gb|ABO95467.1| predicted protein [Ostreococcus lucimarinus CCE9901]	XP_001417174	0.000256402	54	32.7278	55	30
transcript_934	polyphenol oxidase	240	gi|222640396|gb|EEE68528.1|hypothetical protein OsJ_26970 [Oryza sativa Japonica Group]	EEE68528	1.91855e-13	60	60.4622	78	47
transcript_935	epstein-barr virus ebna-1-like protein	282	gi|255593778|ref|XP_002535947.1|conserved hypothetical protein [Ricinus communis] >gi|223521423|gb|EEF26435.1| conserved hypothetical protein [Ricinus communis]	XP_002535947	4.94977e-05	49	35.039	81	40
transcript_936	bactoprenol glucosyl	321	gi|255604647|ref|XP_002538258.1|Bactoprenol glucosyl transferase, putative [Ricinus communis] >gi|223513033|gb|EEF24124.1| Bactoprenol glucosyl transferase, putative [Ricinus communis]	XP_002538258	4.22071e-15	50	62.7734	100	50
transcript_937	ethylene response factor erf2	321	gi|326524510|dbj|BAK00638.1|predicted protein [Hordeum vulgare subsp. vulgare]	BAK00638	6.99687e-06	60	36.1946	48	29
transcript_938	atp synthase subunit beta	213	gi|357488211|ref|XP_003614393.1|hypothetical protein MTR_5g051120 [Medicago truncatula] >gi|355515728|gb|AES97351.1| hypothetical protein MTR_5g051120 [Medicago truncatula]	XP_003614393	4.21094e-43	95	139.043	67	64
transcript_939	taurine-binding periplasmic protein	282	gi|255589925|ref|XP_002535127.1|Taurine-binding periplasmic protein precursor, putative [Ricinus communis] >gi|223523966|gb|EEF27254.1| Taurine-binding periplasmic protein precursor, putative [Ricinus communis]	XP_002535127	2.25186e-11	51	51.9878	82	42
transcript_940	protein	297	gi|168069871|ref|XP_001786607.1|predicted protein [Physcomitrella patens subsp. patens] >gi|162660887|gb|EDQ48580.1| predicted protein [Physcomitrella patens subsp. patens]	XP_001786607	9.62891e-06	43	35.4242	60	26
transcript_941	protein	324	gi|255618785|ref|XP_002539972.1|HTH-type transcriptional regulator hmrR, putative [Ricinus communis] >gi|223500614|gb|EEF22411.1| HTH-type transcriptional regulator hmrR, putative [Ricinus communis]	XP_002539972	5.12723e-09	46	44.669	103	48
transcript_942	ankyrin repeat family protein	336	gi|302855840|ref|XP_002959394.1|hypothetical protein VOLCADRAFT_100842 [Volvox carteri f. nagariensis] >gi|300255191|gb|EFJ39539.1| hypothetical protein VOLCADRAFT_100842 [Volvox carteri f. nagariensis]	XP_002959394	1.48067e-05	46	35.8094	84	39
transcript_943	ubiquitin ligase e3	330	gi|255569018|ref|XP_002525479.1|conserved hypothetical protein [Ricinus communis] >gi|223535292|gb|EEF36969.1| conserved hypothetical protein [Ricinus communis]	XP_002525479	8.8544e-05	45	34.2686	85	39
transcript_944	at5g25610 t14c9_150	330	gi|115472483|ref|NP_001059840.1|Os07g0529100 [Oryza sativa Japonica Group] >gi|113611376|dbj|BAF21754.1| Os07g0529100 [Oryza sativa Japonica Group]	NP_001059840	0.000217433	62	32.7278	29	18
transcript_945	hypothetical protein MTR_7g011710 [Medicago truncatula]	321	gi|357502043|ref|XP_003621310.1|hypothetical protein MTR_7g011710 [Medicago truncatula] >gi|355496325|gb|AES77528.1| hypothetical protein MTR_7g011710 [Medicago truncatula]	XP_003621310	0.00102213	53	30.8018	54	29
transcript_946	receptor-type protein kinase lrk1	309	gi|222636380|gb|EEE66512.1|hypothetical protein OsJ_22983 [Oryza sativa Japonica Group]	EEE66512	9.87419e-05	53	35.039	83	44
transcript_947	dihydrolipoamide acetyltransferase component of pyruvate	345	gi|222873052|gb|EEF10183.1|predicted protein [Populus trichocarpa]	EEF10183	3.00405e-31	87	109.768	70	61
transcript_948	transcription factor pif5-like	234	gi|225446765|ref|XP_002278399.1|PREDICTED: transcription factor PIF5-like [Vitis vinifera]	XP_002278399	1.73014e-17	62	72.0182	78	49
transcript_949	domain protein	330	gi|147801029|emb|CAN66618.1|hypothetical protein VITISV_028368 [Vitis vinifera]	CAN66618	2.78412e-05	52	36.5798	50	26
transcript_950	protein	201	gi|255589574|ref|XP_002535010.1|two component histidine kinase, putative [Ricinus communis] >gi|223524204|gb|EEF27375.1| two component histidine kinase, putative [Ricinus communis]	XP_002535010	3.60732e-07	66	41.5874	39	26
transcript_951	protein	336	gi|222872998|gb|EEF10129.1|predicted protein [Populus trichocarpa]	EEF10129	2.01071e-05	55	36.1946	58	32
transcript_952	cystathionine gamma-synthase	273	gi|302843992|ref|XP_002953537.1|hypothetical protein VOLCADRAFT_75793 [Volvox carteri f. nagariensis] >gi|300261296|gb|EFJ45510.1| hypothetical protein VOLCADRAFT_75793 [Volvox carteri f. nagariensis]	XP_002953537	4.91608e-20	62	78.5666	90	56
transcript_953	myosin class ii heavy chain	270	gi|193848576|gb|ACF22761.1|protein kinase [Brachypodium distachyon]	ACF22761	0.000667195	46	31.187	52	24
transcript_954	protein	231	gi|168031091|ref|XP_001768055.1|predicted protein [Physcomitrella patens subsp. patens] >gi|162680693|gb|EDQ67127.1| predicted protein [Physcomitrella patens subsp. patens]	XP_001768055	0.000296254	52	31.9574	50	26
transcript_955	protein	237	gi|255593144|ref|XP_002535803.1|conserved hypothetical protein [Ricinus communis] >gi|223521913|gb|EEF26579.1| conserved hypothetical protein [Ricinus communis]	XP_002535803	2.07858e-05	51	35.039	49	25
transcript_956	protein	285	gi|222870801|gb|EEF07932.1|predicted protein [Populus trichocarpa]	EEF07932	5.89108e-16	58	67.0106	75	44
transcript_957	hypothetical protein VOLCADRAFT_32853 [Volvox carteri f. nagariensis]	285	gi|302849471|ref|XP_002956265.1|hypothetical protein VOLCADRAFT_32853 [Volvox carteri f. nagariensis] >gi|300258377|gb|EFJ42614.1| hypothetical protein VOLCADRAFT_32853 [Volvox carteri f. nagariensis]	XP_002956265	0.000155148	62	34.6538	40	25
transcript_958	ubiquitin-like protein	336	gi|78708477|gb|ABB47452.1|transposon protein, putative, unclassified [Oryza sativa Japonica Group]	ABB47452	0.000328897	39	34.2686	86	34
transcript_959	4-coumarate-coa ligase	276	gi|222870677|gb|EEF07808.1|predicted protein [Populus trichocarpa]	EEF07808	1.11088e-33	82	112.464	73	60
transcript_960	naphthoate synthase	309	gi|225425573|ref|XP_002267500.1|PREDICTED: 1,4-Dihydroxy-2-naphthoyl-CoA synthase, peroxisomal [Vitis vinifera] >gi|297739062|emb|CBI28551.3| unnamed protein product [Vitis vinifera]	XP_002267500	8.89772e-15	51	65.0846	102	53
transcript_961	protein	246	gi|356552594|ref|XP_003544650.1|PREDICTED: probable exocyst complex component 6-like [Glycine max]	XP_003544650	0.000436165	50	31.5722	52	26
transcript_962	condensin complex subunit 3-like	312	gi|255619919|ref|XP_002540061.1|conserved hypothetical protein [Ricinus communis] >gi|223499570|gb|EEF22323.1| conserved hypothetical protein [Ricinus communis]	XP_002540061	4.25468e-46	79	142.124	102	81
transcript_963	hgwp repeat containing	375	gi|255595442|ref|XP_002536306.1|conserved hypothetical protein [Ricinus communis] >gi|223520119|gb|EEF26077.1| conserved hypothetical protein [Ricinus communis]	XP_002536306	2.69934e-05	42	36.1946	64	27
transcript_964	50s ribosomal protein l3-2	291	gi|307106714|gb|EFN54959.1|hypothetical protein CHLNCDRAFT_48876 [Chlorella variabilis]	EFN54959	2.75568e-33	71	112.464	104	74
transcript_965	Novel Gene
transcript_966	protein	228	gi|308810240|ref|XP_003082429.1|unnamed protein product [Ostreococcus tauri] >gi|116060897|emb|CAL57375.1| unnamed protein product [Ostreococcus tauri]	XP_003082429	0.000116168	47	33.4982	67	32
transcript_967	protein	264	gi|168041860|ref|XP_001773408.1|predicted protein [Physcomitrella patens subsp. patens] >gi|162675284|gb|EDQ61781.1| predicted protein [Physcomitrella patens subsp. patens]	XP_001773408	1.59135e-08	61	45.4394	75	46
transcript_968	vacuolar proton translocating atpase subunit a	282	gi|255623824|ref|XP_002540407.1|conserved hypothetical protein [Ricinus communis] >gi|223496009|gb|EEF21976.1| conserved hypothetical protein [Ricinus communis]	XP_002540407	8.86681e-05	52	33.4982	50	26
transcript_969	lob domain-containing protein 4-like	213	gi|224075266|ref|XP_002304584.1|predicted protein [Populus trichocarpa] >gi|222842016|gb|EEE79563.1| predicted protein [Populus trichocarpa]	XP_002304584	1.48911e-31	65	105.531	101	66
transcript_970	histone deacetylase sin3 component	213	gi|40253464|dbj|BAD05415.1|hypothetical protein [Oryza sativa Japonica Group]	BAD05415	0.000851721	62	28.8758	32	20
transcript_971	asparagine synthetase	234	gi|224059791|ref|XP_002299991.1|predicted protein [Populus trichocarpa] >gi|222847249|gb|EEE84796.1| predicted protein [Populus trichocarpa]	XP_002299991	4.93455e-36	84	124.02	78	66
transcript_972	amp-binding protein	381	gi|255607923|ref|XP_002538811.1|AMP dependent CoA ligase, putative [Ricinus communis] >gi|223510310|gb|EEF23571.1| AMP dependent CoA ligase, putative [Ricinus communis]	XP_002538811	1.5116e-07	48	42.743	75	36
transcript_973	aaa-type atpase family protein	279	gi|302775110|ref|XP_002970972.1|hypothetical protein SELMODRAFT_441340 [Selaginella moellendorffii] >gi|300160954|gb|EFJ27570.1| hypothetical protein SELMODRAFT_441340 [Selaginella moellendorffii]	XP_002970972	0.000218818	41	33.8834	60	25
transcript_974	hypothetical protein [Oryza sativa Japonica Group]	273	gi|51090657|dbj|BAD36438.1|hypothetical protein [Oryza sativa Japonica Group]	BAD36438	0.000155711	48	33.8834	35	17
transcript_975	protein	318	gi|168070802|ref|XP_001786944.1|predicted protein [Physcomitrella patens subsp. patens] >gi|162660110|gb|EDQ48242.1| predicted protein [Physcomitrella patens subsp. patens]	XP_001786944	4.02649e-25	63	93.2041	105	67
transcript_976	maternal effect embryo arrest 22	282	gi|224061597|ref|XP_002300559.1|predicted protein [Populus trichocarpa] >gi|222847817|gb|EEE85364.1| predicted protein [Populus trichocarpa]	XP_002300559	1.32446e-22	63	87.0409	86	55
transcript_977	-independent transporter protein	222	gi|255606988|ref|XP_002538660.1|conserved hypothetical protein [Ricinus communis] >gi|223511096|gb|EEF23724.1| conserved hypothetical protein [Ricinus communis]	XP_002538660	2.38188e-05	50	33.113	51	26
transcript_978	rsp4_caeel probable splicing arginine serine-rich 4	324	gi|255588007|ref|XP_002534471.1|conserved hypothetical protein [Ricinus communis] >gi|223525219|gb|EEF27901.1| conserved hypothetical protein [Ricinus communis]	XP_002534471	4.54018e-08	58	41.5874	53	31
transcript_979	loricrin-like protein	273	gi|242095850|ref|XP_002438415.1|hypothetical protein SORBIDRAFT_10g017785 [Sorghum bicolor] >gi|241916638|gb|EER89782.1| hypothetical protein SORBIDRAFT_10g017785 [Sorghum bicolor]	XP_002438415	7.99705e-05	44	32.7278	49	22
transcript_980	af427791_26sukkula-1b polyprotein	201	gi|159464483|ref|XP_001690471.1|hypothetical protein CHLREDRAFT_169536 [Chlamydomonas reinhardtii] >gi|158279971|gb|EDP05730.1| predicted protein [Chlamydomonas reinhardtii]	XP_001690471	0.00181169	72	28.8758	22	16
transcript_981	Novel Gene
transcript_982	nac domain-containing protein 8-like	243	gi|226491630|ref|NP_001146652.1|uncharacterized protein LOC100280252 [Zea mays] >gi|219888189|gb|ACL54469.1| unknown [Zea mays]	NP_001146652	0.000123708	64	32.3426	37	24
transcript_983	nuclear pore protein 84 107 containing expressed	279	gi|222839521|gb|EEE77858.1|predicted protein [Populus trichocarpa]	EEE77858	1.77271e-13	65	57.3806	61	40
transcript_984	nitrilase and fragile histidine triad fusion	285	gi|255601260|ref|XP_002537644.1|nitrilase and fragile histidine triad fusion protein, putative [Ricinus communis] >gi|223515641|gb|EEF24738.1| nitrilase and fragile histidine triad fusion protein, putative [Ricinus communis]	XP_002537644	1.1865e-28	65	100.523	94	62
transcript_985	transcription factor-like	312	gi|326496719|dbj|BAJ98386.1|predicted protein [Hordeum vulgare subsp. vulgare]	BAJ98386	2.00597e-05	45	35.4242	85	39
transcript_986	beta-xylosidase 1	210	gi|86553064|gb|AAS17751.2|beta xylosidase [Fragaria x ananassa]	AAS17751	2.3609e-22	100	85.5001	40	40
transcript_987	protein breast cancer susceptibility 1 homolog	252	gi|302847867|ref|XP_002955467.1|hypothetical protein VOLCADRAFT_96344 [Volvox carteri f. nagariensis] >gi|300259309|gb|EFJ43538.1| hypothetical protein VOLCADRAFT_96344 [Volvox carteri f. nagariensis]	XP_002955467	0.00275425	50	29.6462	55	28
transcript_988	hypothetical protein CHLNCDRAFT_135201 [Chlorella variabilis]	252	gi|307106399|gb|EFN54645.1|hypothetical protein CHLNCDRAFT_135201 [Chlorella variabilis]	EFN54645	0.00116388	55	30.8018	38	21
transcript_989	nadh:ubiquinone oxidoreductase 18 kda subunit	282	gi|159474980|ref|XP_001695601.1|NADH:ubiquinone oxidoreductase 18 kDa subunit [Chlamydomonas reinhardtii] >gi|34334026|gb|AAQ64640.1| NADH:ubiquinone oxidoreductase 18 kD-like subunit [Chlamydomonas reinhardtii] >gi|158275612|gb|EDP01388.1| NADH:ubiquinone oxidoreductase 18 kDa subunit [Chlamydomonas reinhardtii]	XP_001695601	0.00066063	39	31.5722	83	33
transcript_990	protein	291	gi|222833248|gb|EEE71725.1|predicted protein [Populus trichocarpa]	EEE71725	6.94267e-06	55	37.7354	69	38
transcript_991	glycoside hydrolase family 13 protein	318	gi|255593650|ref|XP_002535920.1|alpha-amylase, putative [Ricinus communis] >gi|223521525|gb|EEF26463.1| alpha-amylase, putative [Ricinus communis]	XP_002535920	5.75901e-50	80	164.081	105	85
transcript_992	glutathione s-transferase-like partial	312	gi|384246757|gb|EIE20246.1|maleylpyruvate isomerase [Coccomyxa subellipsoidea C-169]	EIE20246	6.04625e-11	51	52.7582	85	44
transcript_993	bggp beta-1-3-galactosyl-o-glycosyl-glycoprotein	264	gi|255587928|ref|XP_002534443.1|conserved hypothetical protein [Ricinus communis] >gi|223525280|gb|EEF27939.1| conserved hypothetical protein [Ricinus communis]	XP_002534443	0.000496815	55	33.113	34	19
transcript_994	protein kinase-like protein	273	gi|326488649|dbj|BAJ97936.1|predicted protein [Hordeum vulgare subsp. vulgare]	BAJ97936	1.65507e-05	60	37.7354	46	28
transcript_995	nadh dehydrogenase	303	gi|302788642|ref|XP_002976090.1|hypothetical protein SELMODRAFT_104564 [Selaginella moellendorffii] >gi|300156366|gb|EFJ22995.1| hypothetical protein SELMODRAFT_104564 [Selaginella moellendorffii]	XP_002976090	1.32692e-05	52	38.1206	87	46
transcript_996	atp-binding cassette superfamily	303	gi|384250634|gb|EIE24113.1|ABC family transporter [Coccomyxa subellipsoidea C-169]	EIE24113	1.34414e-24	76	93.5893	102	78
transcript_997	protein of clr family	297	gi|242048328|ref|XP_002461910.1|hypothetical protein SORBIDRAFT_02g010513 [Sorghum bicolor] >gi|241925287|gb|EER98431.1| hypothetical protein SORBIDRAFT_02g010513 [Sorghum bicolor]	XP_002461910	4.45049e-05	41	35.4242	85	35
transcript_998	alpha phosphoglucan water dikinase	306	gi|223942635|gb|ACN25401.1|unknown [Zea mays]	ACN25401	5.06441e-05	44	36.1946	76	34
transcript_999	nadh dehydrogenase subunit 7	264	gi|162134230|gb|ABX82551.1|NADH dehydrogenase subunit 7 [Trebouxia aggregata]	ABX82551	1.10468e-17	84	72.7886	44	37
transcript_1000	protein	342	gi|224116058|ref|XP_002317196.1|predicted protein [Populus trichocarpa] >gi|222860261|gb|EEE97808.1| predicted protein [Populus trichocarpa]	XP_002317196	3.94865e-06	43	39.6614	104	45
transcript_1001	protein	327	gi|255600988|ref|XP_002537580.1|Transcriptional regulator slyA, putative [Ricinus communis] >gi|223515851|gb|EEF24804.1| Transcriptional regulator slyA, putative [Ricinus communis]	XP_002537580	1.96518e-23	60	87.8113	104	63
transcript_1002	rna polymerase beta subunit	213	gi|124112108|ref|YP_001019104.1|beta subunit of RNA polymerase [Chlorokybus atmophyticus] >gi|158564117|sp|Q19V98.2|RPOB_CHLAT RecName: Full=DNA-directed RNA polymerase subunit beta; AltName: Full=PEP; AltName: Full=Plastid-encoded RNA polymerase subunit beta; Short=RNA polymerase subunit beta >gi|124012217|gb|ABD62240.2| beta subunit of RNA polymerase [Chlorokybus atmophyticus]	YP_001019104	1.65393e-09	56	49.6766	75	42
transcript_1003	fructose-bisphosphate aldolase-like protein	312	gi|34394827|dbj|BAC84239.1|hypothetical protein [Oryza sativa Japonica Group]	BAC84239	1.16172e-05	50	38.1206	66	33
transcript_1004	protein	216	gi|159490252|ref|XP_001703094.1|hypothetical protein CHLREDRAFT_180410 [Chlamydomonas reinhardtii] >gi|158270790|gb|EDO96624.1| predicted protein [Chlamydomonas reinhardtii]	XP_001703094	0.000572549	52	32.7278	50	26
transcript_1005	protein	258	gi|14587365|dbj|BAB61266.1|WRKY8 [Oryza sativa Japonica Group] >gi|33519186|gb|AAQ20908.1| WRKY8 [Oryza sativa Japonica Group]	BAB61266	1.02962e-05	48	38.1206	68	33
transcript_1006	protein	285	gi|326519630|dbj|BAK00188.1|predicted protein [Hordeum vulgare subsp. vulgare]	BAK00188	0.000102533	41	31.5722	58	24
transcript_1007	protein	291	gi|222833629|gb|EEE72106.1|predicted protein [Populus trichocarpa]	EEE72106	6.01821e-18	58	72.0182	97	57
transcript_1008	copper ion binding	342	gi|357154838|ref|XP_003576919.1|PREDICTED: pre-mRNA-splicing factor CWC22 homolog [Brachypodium distachyon]	XP_003576919	7.62718e-05	52	33.113	70	37
transcript_1009	clp protease adaptor protein	333	gi|218193695|gb|EEC76122.1|hypothetical protein OsI_13390 [Oryza sativa Indica Group]	EEC76122	1.22281e-23	76	89.7373	77	59
transcript_1010	Novel Gene
transcript_1011	lin-54-like protein	258	gi|308810184|ref|XP_003082401.1|unnamed protein product [Ostreococcus tauri] >gi|116060869|emb|CAL57347.1| unnamed protein product [Ostreococcus tauri]	XP_003082401	7.05452e-06	52	35.4242	53	28
transcript_1012	nucleolar and coiled-body phosphoprotein	210	gi|307109917|gb|EFN58154.1|hypothetical protein CHLNCDRAFT_141953 [Chlorella variabilis]	EFN58154	0.000282885	52	32.3426	40	21
transcript_1013	aldo-keto reductase family 4 member c9-like	282	gi|307104315|gb|EFN52569.1|hypothetical protein CHLNCDRAFT_32425 [Chlorella variabilis]	EFN52569	1.00037e-08	66	46.2098	45	30
transcript_1014	leo1-like family protein	351	gi|255584142|ref|XP_002532811.1|Chitinase 1 precursor, putative [Ricinus communis] >gi|223527431|gb|EEF29568.1| Chitinase 1 precursor, putative [Ricinus communis]	XP_002532811	6.57223e-06	46	38.1206	79	37
transcript_1015	pinus taeda anonymous locus 0_10956_02 genomic sequence	252	gi|222832323|gb|EEE70800.1|predicted protein [Populus trichocarpa]	EEE70800	5.26685e-11	68	51.9878	51	35
transcript_1016	ycf5	249	gi|147783806|emb|CAN74695.1|hypothetical protein VITISV_024648 [Vitis vinifera]	CAN74695	0.00297914	52	31.9574	38	20
transcript_1017	ribonuclease h-like protein	297	gi|226506642|ref|NP_001144539.1|uncharacterized protein LOC100277536 [Zea mays] >gi|195643592|gb|ACG41264.1| hypothetical protein [Zea mays]	NP_001144539	0.00502399	61	31.5722	42	26
transcript_1018	phytochrome e	333	gi|3176441|gb|AAC18659.1|phytochrome E [Gleditsia triacanthos]	AAC18659	4.60467e-15	54	65.4698	106	58
transcript_1019	ob-fold nucleic acid binding domain-containing protein	219	gi|357446711|ref|XP_003593631.1|hypothetical protein MTR_2g014360 [Medicago truncatula] >gi|355482679|gb|AES63882.1| hypothetical protein MTR_2g014360 [Medicago truncatula] >gi|388511651|gb|AFK43887.1| unknown [Medicago truncatula]	XP_003593631	0.000398164	45	33.4982	64	29
transcript_1020	copia-type pol poly	282	gi|261865343|gb|ACY01924.1|hypothetical protein [Beta vulgaris]	ACY01924	1.63254e-19	64	80.4925	91	59
transcript_1021	streptococcal hemagglutinin-like protein	291	gi|222838672|gb|EEE77037.1|predicted protein [Populus trichocarpa]	EEE77037	1.93646e-16	66	70.0922	72	48
transcript_1022	exinuclease abc subunits b and c-containing protein	267	gi|303288766|ref|XP_003063671.1|exinuclease ABC subunits B and C-containing protein [Micromonas pusilla CCMP1545] >gi|226454739|gb|EEH52044.1| exinuclease ABC subunits B and C-containing protein [Micromonas pusilla CCMP1545]	XP_003063671	5.35875e-17	72	71.633	66	48
transcript_1023	protein	210	gi|168046427|ref|XP_001775675.1|predicted protein [Physcomitrella patens subsp. patens] >gi|162672948|gb|EDQ59478.1| predicted protein [Physcomitrella patens subsp. patens]	XP_001775675	8.55909e-08	53	43.5134	75	40
transcript_1024	ribosomal protein s7	261	gi|226968683|ref|YP_002808643.1|small subunit ribosomal protein S7 [Micromonas sp. RCC299] >gi|226431161|gb|ACO55567.1| small subunit ribosomal protein S7 [Micromonas sp. RCC299]	YP_002808643	1.45102e-34	83	114.005	85	71
transcript_1025	ubiquitin carboxyl-terminal hydrolase 12-like	279	gi|222616179|gb|EEE52311.1|hypothetical protein OsJ_34325 [Oryza sativa Japonica Group]	EEE52311	0.000727934	73	31.9574	26	19
transcript_1026	transcription factor atr2	240	gi|18026958|gb|AAL55712.1|AF251690_1putative transcription factor BHLH5 [Arabidopsis thaliana]	AAL55712	3.21306e-05	59	34.6538	72	43
transcript_1027	protein	234	gi|145344330|ref|XP_001416688.1|predicted protein [Ostreococcus lucimarinus CCE9901] >gi|144576914|gb|ABO94981.1| predicted protein [Ostreococcus lucimarinus CCE9901]	XP_001416688	0.000259998	51	31.5722	54	28
transcript_1028	protein	261	gi|255580550|ref|XP_002531099.1|chloroplast-targeted copper chaperone, putative [Ricinus communis] >gi|223529295|gb|EEF31264.1| chloroplast-targeted copper chaperone, putative [Ricinus communis]	XP_002531099	5.30476e-05	45	33.8834	80	36
transcript_1029	multidrug resistance protein abc transporter	324	gi|159475906|ref|XP_001696055.1|hypothetical protein CHLREDRAFT_175626 [Chlamydomonas reinhardtii] >gi|158275226|gb|EDP01004.1| predicted protein [Chlamydomonas reinhardtii]	XP_001696055	4.18011e-05	50	35.039	40	20
transcript_1030	glutaryl- dehydrogenase	300	gi|302771341|ref|XP_002969089.1|hypothetical protein SELMODRAFT_90623 [Selaginella moellendorffii] >gi|300163594|gb|EFJ30205.1| hypothetical protein SELMODRAFT_90623 [Selaginella moellendorffii]	XP_002969089	5.04093e-16	56	67.0106	97	55
transcript_1031	rna polymerase iv second largest subunit	324	gi|255600166|ref|XP_002537399.1|conserved hypothetical protein [Ricinus communis] >gi|223516488|gb|EEF24983.1| conserved hypothetical protein [Ricinus communis]	XP_002537399	7.20295e-05	41	35.039	96	40
transcript_1032	protein	291	gi|222874297|gb|EEF11428.1|predicted protein [Populus trichocarpa]	EEF11428	1.90724e-12	52	55.8398	73	38
transcript_1033	protein	219	gi|224140627|ref|XP_002323683.1|predicted protein [Populus trichocarpa] >gi|222868313|gb|EEF05444.1| predicted protein [Populus trichocarpa]	XP_002323683	4.34774e-05	46	35.039	67	31
transcript_1034	helicase swr1	246	gi|302854194|ref|XP_002958607.1|hypothetical protein VOLCADRAFT_84510 [Volvox carteri f. nagariensis] >gi|300256068|gb|EFJ40344.1| hypothetical protein VOLCADRAFT_84510 [Volvox carteri f. nagariensis]	XP_002958607	6.77779e-05	51	34.6538	77	40
transcript_1035	nbs-lrr disease resistance-like protein	348	gi|300373056|gb|ADG43143.1|auxin response factor 9 [Zea mays]	ADG43143	0.00119914	50	31.9574	62	31
transcript_1036	beta-lactamase-like protein	219	gi|255623685|ref|XP_002540392.1|conserved hypothetical protein [Ricinus communis] >gi|223496133|gb|EEF21991.1| conserved hypothetical protein [Ricinus communis]	XP_002540392	5.91897e-08	53	41.5874	67	36
transcript_1037	3-isopropylmalate dehydrogenase	309	gi|255589328|ref|XP_002534921.1|Tartrate dehydrogenase, putative [Ricinus communis] >gi|223524360|gb|EEF27463.1| Tartrate dehydrogenase, putative [Ricinus communis]	XP_002534921	1.90947e-42	82	139.043	103	85
transcript_1038	transposon en spm sub-class	243	gi|125538174|gb|EAY84569.1|hypothetical protein OsI_05939 [Oryza sativa Indica Group]	EAY84569	1.60471e-24	67	91.2781	76	51
transcript_1039	protein	255	gi|255602941|ref|XP_002537955.1|protease C56, putative [Ricinus communis] >gi|223514437|gb|EEF24429.1| protease C56, putative [Ricinus communis]	XP_002537955	3.17053e-16	78	64.6994	52	41
transcript_1040	senescence-associated protein 3	228	gi|222832479|gb|EEE70956.1|predicted protein [Populus trichocarpa]	EEE70956	6.22866e-22	73	80.4925	75	55
transcript_1041	protein	327	gi|255593533|ref|XP_002535893.1|Outer membrane protein oprM precursor, putative [Ricinus communis] >gi|223521615|gb|EEF26490.1| Outer membrane protein oprM precursor, putative [Ricinus communis]	XP_002535893	3.74109e-22	78	85.8853	88	69
transcript_1042	terpene synthase metal binding domain containing protein	312	gi|168068603|ref|XP_001786138.1|predicted protein [Physcomitrella patens subsp. patens] >gi|162662072|gb|EDQ49052.1| predicted protein [Physcomitrella patens subsp. patens]	XP_001786138	5.10003e-05	52	34.6538	51	27
transcript_1043	protein	309	gi|224060471|ref|XP_002300216.1|predicted protein [Populus trichocarpa] >gi|222847474|gb|EEE85021.1| predicted protein [Populus trichocarpa]	XP_002300216	9.74009e-05	50	33.8834	51	26
transcript_1044	protein	279	gi|302840102|ref|XP_002951607.1|hypothetical protein VOLCADRAFT_105141 [Volvox carteri f. nagariensis] >gi|300263216|gb|EFJ47418.1| hypothetical protein VOLCADRAFT_105141 [Volvox carteri f. nagariensis]	XP_002951607	1.06603e-05	50	36.965	57	29
transcript_1045	protein	228	gi|225453466|ref|XP_002274231.1|PREDICTED: uncharacterized protein LOC100265039 [Vitis vinifera]	XP_002274231	0.000535437	45	31.187	75	34
transcript_1046	argonaute protein group	213	gi|226507594|ref|NP_001152640.1|virulent strain associated lipoprotein [Zea mays] >gi|195658443|gb|ACG48689.1| virulent strain associated lipoprotein [Zea mays]	NP_001152640	8.08675e-05	49	34.2686	61	30
transcript_1047	protein	279	gi|585083|sp|P35450.2|EFGC_PEARecName: Full=Elongation factor G, chloroplastic; Short=EF-G >gi|553080|gb|AAA33654.1| chloroplast EF-G, partial [Pisum sativum]	P35450	5.52088e-40	77	128.642	97	75
transcript_1048	nucleic acid binding protein	207	gi|253998300|ref|YP_003050363.1|cold-shock DNA-binding domain-containing protein [Methylovorus glucosetrophus SIP3-4] >gi|255599837|ref|XP_002537322.1| cold shock domain containing proteins, putative [Ricinus communis] >gi|313200374|ref|YP_004039032.1| cold-shock DNA-binding domain-containing protein [Methylovorus sp. MP688] >gi|223516741|gb|EEF25061.1| cold shock domain containing proteins, puta…	XP_002537322	3.22849e-19	76	72.0182	59	45
transcript_1049	transcriptional activator demeter	237	gi|147854089|emb|CAN79090.1|hypothetical protein VITISV_039001 [Vitis vinifera]	CAN79090	0.00394796	64	30.4166	28	18
transcript_1050	periplasmic beta-glucosidase	306	gi|222839521|gb|EEE77858.1|predicted protein [Populus trichocarpa]	EEE77858	0.000654661	57	33.113	40	23
transcript_1051	glutathione s-transferase	306	gi|255600295|ref|XP_002537426.1|conserved hypothetical protein [Ricinus communis] >gi|223516386|gb|EEF24956.1| conserved hypothetical protein [Ricinus communis]	XP_002537426	3.05763e-06	48	38.5058	83	40
transcript_1052	nadh-ubiquinone oxidoreductase chain	219	gi|357436071|ref|XP_003588311.1|NADH-ubiquinone oxidoreductase chain [Medicago truncatula] >gi|355477359|gb|AES58562.1| NADH-ubiquinone oxidoreductase chain [Medicago truncatula]	XP_003588311	2.6591e-24	67	90.5077	70	47
transcript_1053	protein	303	gi|255589725|ref|XP_002535066.1|alpha methylacyl-CoA racemase, putative [Ricinus communis] >gi|223524107|gb|EEF27317.1| alpha methylacyl-CoA racemase, putative [Ricinus communis]	XP_002535066	2.35117e-17	61	71.633	98	60
transcript_1054	protein	222	gi|159483153|ref|XP_001699627.1|hypothetical protein CHLREDRAFT_152819 [Chlamydomonas reinhardtii] >gi|158272732|gb|EDO98529.1| predicted protein [Chlamydomonas reinhardtii]	XP_001699627	2.27074e-05	57	35.8094	45	26
transcript_1055	4-hydroxy-3-methylbut-2-enyl diphosphate synthase	348	gi|222616188|gb|EEE52320.1|hypothetical protein OsJ_34339 [Oryza sativa Japonica Group]	EEE52320	3.30749e-48	87	162.925	116	101
transcript_1056	glycoside-hydrolase-like protein	315	gi|255077802|ref|XP_002502482.1|predicted protein [Micromonas sp. RCC299] >gi|226517747|gb|ACO63740.1| predicted protein [Micromonas sp. RCC299]	XP_002502482	0.000187252	52	33.4982	69	36
transcript_1057	n-acetyl-gamma-glutamyl-phosphate reductase	306	gi|307102654|gb|EFN50924.1|hypothetical protein CHLNCDRAFT_141716 [Chlorella variabilis]	EFN50924	4.535e-41	81	136.346	101	82
transcript_1058	heme-binding peroxidase	327	gi|145349668|ref|XP_001419250.1|predicted protein [Ostreococcus lucimarinus CCE9901] >gi|144579481|gb|ABO97543.1| predicted protein [Ostreococcus lucimarinus CCE9901]	XP_001419250	0.000131196	48	33.8834	56	27
transcript_1059	protein	327	gi|302828322|ref|XP_002945728.1|hypothetical protein VOLCADRAFT_109542 [Volvox carteri f. nagariensis] >gi|300268543|gb|EFJ52723.1| hypothetical protein VOLCADRAFT_109542 [Volvox carteri f. nagariensis]	XP_002945728	7.32507e-28	65	96.6709	89	58
transcript_1060	protein	207	gi|357129287|ref|XP_003566296.1|PREDICTED: uncharacterized protein LOC100838775 [Brachypodium distachyon]	XP_003566296	7.00435e-06	46	36.965	45	21
transcript_1061	protein	258	gi|222835787|gb|EEE74222.1|predicted protein [Populus trichocarpa]	EEE74222	3.42032e-24	62	90.8929	86	54
transcript_1062	cation efflux system protein cusb	255	gi|255607445|ref|XP_002538729.1|Cation efflux system protein cusB precursor, putative [Ricinus communis] >gi|223510707|gb|EEF23654.1| Cation efflux system protein cusB precursor, putative [Ricinus communis]	XP_002538729	8.26517e-11	60	51.6026	79	48
transcript_1063	ribosomal protein s13	309	gi|262186727|ref|YP_003275986.1|ribosomal protein S13 (mitochondrion) [Pleurozia purpurea] >gi|237780724|gb|ACR19370.1| ribosomal protein S13 [Pleurozia purpurea]	YP_003275986	5.17307e-26	70	91.2781	88	62
transcript_1064	protein	222	gi|255612449|ref|XP_002539418.1|conserved hypothetical protein [Ricinus communis] >gi|223506391|gb|EEF22965.1| conserved hypothetical protein [Ricinus communis]	XP_002539418	2.95051e-07	51	40.4318	74	38
transcript_1065	mitochondrial translational initiation	297	gi|253759094|ref|XP_002488912.1|hypothetical protein SORBIDRAFT_2001s002010 [Sorghum bicolor] >gi|241947248|gb|EES20393.1| hypothetical protein SORBIDRAFT_2001s002010 [Sorghum bicolor]	XP_002488912	1.56984e-25	67	95.1301	98	66
transcript_1066	amp dependent	336	gi|168018797|ref|XP_001761932.1|predicted protein [Physcomitrella patens subsp. patens] >gi|162686987|gb|EDQ73373.1| predicted protein [Physcomitrella patens subsp. patens]	XP_001761932	4.07967e-09	59	49.2914	59	35
transcript_1067	g2-like transcription factor	291	gi|218192992|gb|EEC75419.1|hypothetical protein OsI_11923 [Oryza sativa Indica Group]	EEC75419	1.80032e-05	45	35.8094	51	23
transcript_1068	homeobox-leucine zipper protein hdg2	312	gi|357471231|ref|XP_003605900.1|Homeobox-leucine zipper protein ROC7 [Medicago truncatula] >gi|355506955|gb|AES88097.1| Homeobox-leucine zipper protein ROC7 [Medicago truncatula]	XP_003605900	5.39153e-30	67	109.768	104	70
transcript_1069	endonuclease v-like	291	gi|222833629|gb|EEE72106.1|predicted protein [Populus trichocarpa]	EEE72106	4.41235e-16	64	69.707	81	52
transcript_1070	serine threonine protein kinase	252	gi|224110614|ref|XP_002333060.1|predicted protein [Populus trichocarpa] >gi|222834759|gb|EEE73222.1| predicted protein [Populus trichocarpa]	XP_002333060	0.00213371	48	30.8018	52	25
transcript_1071	3-oxoacid -transferase subunit b	264	gi|160899699|ref|YP_001565281.1|3-oxoacid CoA-transferase subunit B [Delftia acidovorans SPH-1] >gi|333914219|ref|YP_004487951.1| 3-oxoacid CoA-transferase subunit B [Delftia sp. Cs1-4] >gi|160365283|gb|ABX36896.1| 3-oxoacid CoA-transferase, B subunit [Delftia acidovorans SPH-1] >gi|222832292|gb|EEE70769.1| predicted protein [Populus trichocarpa] >gi|333744419|gb|AEF89596.1| 3-oxoacid CoA-transfe…	EEE70769	7.0663e-17	66	71.633	81	54
transcript_1072	protein	216	gi|222874761|gb|EEF11892.1|predicted protein [Populus trichocarpa]	EEF11892	8.47698e-14	67	63.5438	70	47
transcript_1073	ribosomal protein s18	324	gi|219885761|gb|ACL53255.1|unknown [Zea mays]	ACL53255	0.000602557	44	36.1946	69	31
transcript_1074	pinus taeda anonymous locus 2_2620_01 genomic sequence	234	gi|255601803|ref|XP_002537755.1|ATP-binding protein chvD, putative [Ricinus communis] >gi|223515210|gb|EEF24628.1| ATP-binding protein chvD, putative [Ricinus communis]	XP_002537755	2.22255e-12	57	60.4622	70	40
transcript_1075	f-box protein skip2	276	gi|147800094|emb|CAN66541.1|hypothetical protein VITISV_033474 [Vitis vinifera] >gi|296085845|emb|CBI31169.3| unnamed protein product [Vitis vinifera]	CAN66541	0.0224529	52	31.187	59	31
transcript_1076	protein	291	gi|297851920|ref|XP_002893841.1|hypothetical protein ARALYDRAFT_473621 [Arabidopsis lyrata subsp. lyrata] >gi|297339683|gb|EFH70100.1| hypothetical protein ARALYDRAFT_473621 [Arabidopsis lyrata subsp. lyrata]	XP_002893841	1.55451e-05	42	35.039	75	32
transcript_1077	citrate synthase	351	gi|303284339|ref|XP_003061460.1|predicted protein [Micromonas pusilla CCMP1545] >gi|226456790|gb|EEH54090.1| predicted protein [Micromonas pusilla CCMP1545]	XP_003061460	2.04834e-28	62	103.219	103	64
transcript_1078	cytochrome nitric oxide reductase	261	gi|148906863|gb|ABR16577.1|unknown [Picea sitchensis]	ABR16577	3.10056e-06	55	38.5058	61	34
transcript_1079	ccr4-not transcription complex subunit 3	315	gi|222834479|gb|EEE72956.1|predicted protein [Populus trichocarpa]	EEE72956	2.35809e-21	65	81.2629	101	66
transcript_1080	adenine nucleotide translocase	243	gi|125575102|gb|EAZ16386.1|hypothetical protein OsJ_31852 [Oryza sativa Japonica Group]	EAZ16386	0.000406912	45	31.9574	57	26
transcript_1081	retrotransposon unclassified	333	gi|326515386|dbj|BAK03606.1|predicted protein [Hordeum vulgare subsp. vulgare]	BAK03606	1.07952e-05	46	36.5798	100	46
transcript_1082	periplasmic binding ii	219	gi|302855782|ref|XP_002959370.1|hypothetical protein VOLCADRAFT_100813 [Volvox carteri f. nagariensis] >gi|300255232|gb|EFJ39570.1| hypothetical protein VOLCADRAFT_100813 [Volvox carteri f. nagariensis]	XP_002959370	0.000712349	51	30.4166	64	33
transcript_1083	protein	363	gi|159482228|ref|XP_001699173.1|translational inhibitor protein [Chlamydomonas reinhardtii] >gi|158273020|gb|EDO98813.1| translational inhibitor protein [Chlamydomonas reinhardtii]	XP_001699173	5.38276e-06	49	36.965	77	38
transcript_1084	modified zein precursor	288	gi|297726501|ref|NP_001175614.1|Os08g0465300 [Oryza sativa Japonica Group] >gi|255678508|dbj|BAH94342.1| Os08g0465300 [Oryza sativa Japonica Group]	NP_001175614	2.40703e-05	41	35.039	84	35
transcript_1085	protein	315	gi|222833728|gb|EEE72205.1|predicted protein [Populus trichocarpa]	EEE72205	1.4806e-16	63	67.781	83	53
transcript_1086	protein	297	gi|145346206|ref|XP_001417584.1|Putative mitochondrial ribosomal protein L28 [Ostreococcus lucimarinus CCE9901] >gi|144577811|gb|ABO95877.1| Putative mitochondrial ribosomal protein L28 [Ostreococcus lucimarinus CCE9901]	XP_001417584	3.01826e-09	54	45.8246	99	54
transcript_1087	protein	318	gi|222875350|gb|EEF12481.1|predicted protein [Populus trichocarpa]	EEF12481	3.54112e-17	63	69.707	72	46
transcript_1088	protein	228	gi|19920070|gb|AAM08502.1|AC068654_4Hypothetical protein [Oryza sativa Japonica Group] >gi|31429805|gb|AAP51807.1| hypothetical protein LOC_Os10g01880 [Oryza sativa Japonica Group]	AAM08502	9.90205e-05	43	33.8834	60	26
transcript_1089	6-phosphogluconate dehydrogenase	291	gi|168070838|ref|XP_001786957.1|predicted protein [Physcomitrella patens subsp. patens] >gi|162660078|gb|EDQ48229.1| predicted protein [Physcomitrella patens subsp. patens]	XP_001786957	2.83377e-25	64	91.2781	95	61
transcript_1090	atp-dependent rna helicase	279	gi|115451629|ref|NP_001049415.1|Os03g0221600 [Oryza sativa Japonica Group] >gi|113547886|dbj|BAF11329.1| Os03g0221600 [Oryza sativa Japonica Group]	NP_001049415	0.000105124	50	34.2686	60	30
transcript_1091	chloroplast tsca maturation factor	231	gi|255564972|ref|XP_002523479.1|conserved hypothetical protein [Ricinus communis] >gi|223537307|gb|EEF38938.1| conserved hypothetical protein [Ricinus communis]	XP_002523479	0.000535452	61	31.5722	39	24
transcript_1092	protein iq-domain 14	309	gi|297726323|ref|NP_001175525.1|Os08g0338600 [Oryza sativa Japonica Group] >gi|255678371|dbj|BAH94253.1| Os08g0338600 [Oryza sativa Japonica Group]	NP_001175525	0.000248448	52	33.4982	36	19
transcript_1093	protein	231	gi|374074371|pdb|3UIE|AChain A, Crystal Structure Of Adenosine 5'-Phosphosulfate Kinase From Arabidopsis Thaliana In Complex With Amppnp And Aps >gi|374074372|pdb|3UIE|B Chain B, Crystal Structure Of Adenosine 5'-Phosphosulfate Kinase From Arabidopsis Thaliana In Complex With Amppnp And Aps >gi|374074373|pdb|3UIE|C Chain C, Crystal Structure Of Adenosine 5'-Phosphosulfate Kinase From Arabidopsis …	3UIE_A	1.5125e-13	66	59.3066	57	38
transcript_1094	hypothetical protein [Oryza sativa Japonica Group]	318	gi|50726042|dbj|BAD33567.1|hypothetical protein [Oryza sativa Japonica Group]	BAD33567	0.00101896	58	32.7278	31	18
transcript_1095	transformer-sr ribonucleoprotein	306	gi|326506252|dbj|BAJ86444.1|predicted protein [Hordeum vulgare subsp. vulgare]	BAJ86444	3.87869e-05	45	36.965	73	33
transcript_1096	atp phosphoribosyltransferase	300	gi|357480029|ref|XP_003610300.1|ATP phosphoribosyltransferase [Medicago truncatula] >gi|355511355|gb|AES92497.1| ATP phosphoribosyltransferase [Medicago truncatula]	XP_003610300	0.000592975	55	31.5722	43	24
transcript_1097	protein	276	gi|125602073|gb|EAZ41398.1|hypothetical protein OsJ_25919 [Oryza sativa Japonica Group]	EAZ41398	8.85054e-13	80	54.6842	40	32
transcript_1098	membrane-anchored protein	216	gi|302834573|ref|XP_002948849.1|hypothetical protein VOLCADRAFT_104053 [Volvox carteri f. nagariensis] >gi|300266040|gb|EFJ50229.1| hypothetical protein VOLCADRAFT_104053 [Volvox carteri f. nagariensis]	XP_002948849	0.000365329	59	31.187	32	19
transcript_1099	atp-dependent clp protease atp-binding subunit -like	258	gi|357126242|ref|XP_003564797.1|PREDICTED: ATP-dependent Clp protease ATP-binding subunit ClpX-like [Brachypodium distachyon]	XP_003564797	4.08491e-17	70	70.4774	71	50
transcript_1100	granule bound starch synthase	297	gi|110289159|gb|ABB47729.2|expressed protein [Oryza sativa Japonica Group] >gi|110289160|gb|ABG66103.1| expressed protein [Oryza sativa Japonica Group] >gi|110289161|gb|ABG66104.1| expressed protein [Oryza sativa Japonica Group] >gi|110289162|gb|ABG66105.1| expressed protein [Oryza sativa Japonica Group] >gi|110289163|gb|ABG66106.1| expressed protein [Oryza sativa Japonica Group]	ABB47729	3.70422e-05	41	35.039	79	33
transcript_1101	cell surface protein homologous to bacterial outer membrane proteins	270	gi|224157530|ref|XP_002337859.1|predicted protein [Populus trichocarpa] >gi|222869924|gb|EEF07055.1| predicted protein [Populus trichocarpa]	XP_002337859	2.88092e-06	62	38.1206	43	27
transcript_1102	protein	294	gi|297847016|ref|XP_002891389.1|predicted protein [Arabidopsis lyrata subsp. lyrata] >gi|297337231|gb|EFH67648.1| predicted protein [Arabidopsis lyrata subsp. lyrata]	XP_002891389	0.000175611	70	33.113	31	22
transcript_1103	bahd family clade v	282	gi|255615739|ref|XP_002539703.1|Oligopeptide-binding protein appA precursor, putative [Ricinus communis] >gi|223503391|gb|EEF22680.1| Oligopeptide-binding protein appA precursor, putative [Ricinus communis]	XP_002539703	4.73141e-12	55	54.6842	94	52
transcript_1104	penicillin-binding protein	297	gi|255603386|ref|XP_002538039.1|conserved hypothetical protein [Ricinus communis] >gi|223514075|gb|EEF24344.1| conserved hypothetical protein [Ricinus communis]	XP_002538039	1.14435e-18	64	74.7146	94	61
transcript_1105	mrna cap guanine-n7 methyltransferase 1-like	264	gi|255617295|ref|XP_002539823.1|conserved hypothetical protein [Ricinus communis] >gi|223501955|gb|EEF22560.1| conserved hypothetical protein [Ricinus communis]	XP_002539823	1.51783e-06	43	38.891	100	43
transcript_1106	centromere protein-like [Oryza sativa Japonica Group]	210	gi|22324427|dbj|BAC10344.1|centromere protein-like [Oryza sativa Japonica Group] >gi|50509144|dbj|BAD30284.1| centromere protein-like [Oryza sativa Japonica Group]	BAC10344	0.000888381	56	30.0314	39	22
transcript_1107	protein	246	gi|225437637|ref|XP_002271963.1|PREDICTED: patatin-2-Kuras 2-like [Vitis vinifera]	XP_002271963	1.65593e-06	58	38.5058	43	25
transcript_1108	ap2 domain-containing transcription factor	318	gi|159476770|ref|XP_001696484.1|hypothetical protein CHLREDRAFT_142102 [Chlamydomonas reinhardtii] >gi|158282709|gb|EDP08461.1| predicted protein [Chlamydomonas reinhardtii]	XP_001696484	1.4164e-12	54	57.7658	99	54
transcript_1109	protein	300	gi|255602837|ref|XP_002537931.1|conserved hypothetical protein [Ricinus communis] >gi|223514515|gb|EEF24451.1| conserved hypothetical protein [Ricinus communis]	XP_002537931	1.1853e-06	39	38.891	91	36
transcript_1110	pumilio 23	294	gi|297742925|emb|CBI35792.3|unnamed protein product [Vitis vinifera]	CBI35792	1.22877e-31	73	112.464	98	72
transcript_1111	hypothetical protein VOLCADRAFT_107667 [Volvox carteri f. nagariensis]	246	gi|302851871|ref|XP_002957458.1|hypothetical protein VOLCADRAFT_107667 [Volvox carteri f. nagariensis] >gi|300257262|gb|EFJ41513.1| hypothetical protein VOLCADRAFT_107667 [Volvox carteri f. nagariensis]	XP_002957458	0.00128981	76	29.6462	21	16
transcript_1112	translational initiation factor 1	231	gi|119364596|sp|Q32RV0.2|IF1C_STAPURecName: Full=Translation initiation factor IF-1, chloroplastic	Q32RV0	4.16101e-25	75	85.8853	76	57
transcript_1113	molybdopterin biosynthesis protein cnx2	264	gi|222874685|gb|EEF11816.1|predicted protein [Populus trichocarpa]	EEF11816	1.24794e-09	66	46.9802	54	36
transcript_1114	protein	291	gi|159489454|ref|XP_001702712.1|predicted protein [Chlamydomonas reinhardtii] >gi|158280734|gb|EDP06491.1| predicted protein [Chlamydomonas reinhardtii]	XP_001702712	8.0804e-06	55	36.5798	47	26
transcript_1115	glutaredoxin family protein	243	gi|356567038|ref|XP_003551730.1|PREDICTED: uncharacterized protein At5g39865-like [Glycine max]	XP_003551730	0.000152246	56	32.3426	39	22
transcript_1116	snf2 family chromodomain-helicase	303	gi|255612306|ref|XP_002539403.1|conserved hypothetical protein [Ricinus communis] >gi|223506519|gb|EEF22980.1| conserved hypothetical protein [Ricinus communis]	XP_002539403	5.67417e-05	40	36.5798	105	43
transcript_1117	-like protein	264	gi|145346980|ref|XP_001417958.1|predicted protein [Ostreococcus lucimarinus CCE9901] >gi|144578186|gb|ABO96251.1| predicted protein [Ostreococcus lucimarinus CCE9901]	XP_001417958	6.28186e-10	60	50.8322	55	33
transcript_1118	dna-binding protein	228	gi|94152492|ref|YP_581899.1|histone-like bacterial DNA-binding protein (Bph2) [Cupriavidus metallidurans CH34] >gi|93358862|gb|ABF12949.1| Histone-like bacterial DNA-binding protein (Bph2) [Cupriavidus metallidurans CH34] >gi|222870016|gb|EEF07147.1| predicted protein [Populus trichocarpa]	EEF07147	8.70915e-09	50	45.4394	72	36
transcript_1119	protein	267	gi|255597234|ref|XP_002536727.1|conserved hypothetical protein [Ricinus communis] >gi|223518750|gb|EEF25657.1| conserved hypothetical protein [Ricinus communis]	XP_002536727	1.19757e-08	48	45.0542	101	49
transcript_1120	methylcrotonoyl- carboxylase subunit alpha	315	gi|384245700|gb|EIE19193.1|biotin carboxylase [Coccomyxa subellipsoidea C-169]	EIE19193	1.28317e-28	76	105.531	104	80
transcript_1121	mercaptopyruvate sulfurtransferase-like protein	294	gi|357136729|ref|XP_003569956.1|PREDICTED: 3-mercaptopyruvate sulfurtransferase-like [Brachypodium distachyon]	XP_003569956	6.9935e-31	69	107.842	94	65
transcript_1122	splicing arginine serine-rich 2	222	gi|226496531|ref|NP_001152123.1|splicing factor, arginine/serine-rich 2 [Zea mays] >gi|195652939|gb|ACG45937.1| splicing factor, arginine/serine-rich 2 [Zea mays]	NP_001152123	0.000137447	45	32.7278	42	19
transcript_1123	protein	261	gi|222872354|gb|EEF09485.1|predicted protein [Populus trichocarpa]	EEF09485	3.41579e-07	50	41.2022	64	32
transcript_1124	retrotransposon ty3-gypsy subclass	303	gi|218195786|gb|EEC78213.1|hypothetical protein OsI_17841 [Oryza sativa Indica Group]	EEC78213	0.000143744	56	33.8834	48	27
transcript_1125	protein	240	gi|357127411|ref|XP_003565374.1|PREDICTED: uncharacterized protein LOC100832537 [Brachypodium distachyon]	XP_003565374	5.00095e-05	54	35.039	42	23
transcript_1126	protein kinase-like protein	210	gi|357501435|ref|XP_003621006.1|U-box domain-containing protein [Medicago truncatula] >gi|124365538|gb|ABN09772.1| U box [Medicago truncatula] >gi|355496021|gb|AES77224.1| U-box domain-containing protein [Medicago truncatula]	XP_003621006	0.00035147	47	31.187	59	28
transcript_1127	nickel transport system permease protein	312	gi|255598700|ref|XP_002537063.1|Nickel transport system permease protein nikC, putative [Ricinus communis] >gi|223517619|gb|EEF25320.1| Nickel transport system permease protein nikC, putative [Ricinus communis]	XP_002537063	8.49229e-08	62	42.743	48	30
transcript_1128	hypothetical protein VOLCADRAFT_120230 [Volvox carteri f. nagariensis]	303	gi|302829332|ref|XP_002946233.1|hypothetical protein VOLCADRAFT_120230 [Volvox carteri f. nagariensis] >gi|300269048|gb|EFJ53228.1| hypothetical protein VOLCADRAFT_120230 [Volvox carteri f. nagariensis]	XP_002946233	0.000375668	63	31.9574	33	21
transcript_1129	protein	243	gi|21742552|emb|CAD39691.1|OSJNBb0089K06.3 [Oryza sativa Japonica Group] >gi|125589380|gb|EAZ29730.1| hypothetical protein OsJ_13792 [Oryza sativa Japonica Group]	CAD39691	5.76693e-06	43	36.5798	86	37
transcript_1130	lhc-related protein	219	gi|302828266|ref|XP_002945700.1|hypothetical protein VOLCADRAFT_120166 [Volvox carteri f. nagariensis] >gi|300268515|gb|EFJ52695.1| hypothetical protein VOLCADRAFT_120166 [Volvox carteri f. nagariensis]	XP_002945700	0.000344023	55	31.187	38	21
transcript_1131	protein	243	gi|307105027|gb|EFN53278.1|hypothetical protein CHLNCDRAFT_58575 [Chlorella variabilis]	EFN53278	9.65479e-23	69	85.8853	73	51
transcript_1132	isovaleryl- dehydrogenase	324	gi|159466250|ref|XP_001691322.1|predicted protein [Chlamydomonas reinhardtii] >gi|158279294|gb|EDP05055.1| predicted protein [Chlamydomonas reinhardtii]	XP_001691322	1.29287e-54	85	175.637	111	95
transcript_1133	protein	294	gi|222834133|gb|EEE72610.1|predicted protein [Populus trichocarpa]	EEE72610	1.18484e-14	56	63.929	98	55
transcript_1134	rwp-rk transcription factor	219	gi|222874761|gb|EEF11892.1|predicted protein [Populus trichocarpa]	EEF11892	1.73127e-09	56	49.6766	58	33
transcript_1135	gag-pol polyprotein	273	gi|109676368|gb|ABG37666.1|CCHC-type integrase [Populus trichocarpa]	ABG37666	1.30393e-39	89	133.65	87	78
transcript_1136	protease do-like 7	204	gi|356501989|ref|XP_003519805.1|PREDICTED: uncharacterized protein LOC100786809 [Glycine max]	XP_003519805	1.38754e-05	58	34.6538	41	24
transcript_1137	membrane protein partial	258	gi|222875138|gb|EEF12269.1|predicted protein [Populus trichocarpa]	EEF12269	4.2326e-09	56	45.8246	66	37
transcript_1138	chloroplastic group iia intron splicing facilitator chloroplastic	225	gi|242069801|ref|XP_002450177.1|hypothetical protein SORBIDRAFT_05g001540 [Sorghum bicolor] >gi|241936020|gb|EES09165.1| hypothetical protein SORBIDRAFT_05g001540 [Sorghum bicolor]	XP_002450177	0.000465956	60	30.8018	28	17
transcript_1139	polyphenol partial	228	gi|159465423|ref|XP_001690922.1|predicted protein [Chlamydomonas reinhardtii] >gi|158279608|gb|EDP05368.1| predicted protein [Chlamydomonas reinhardtii]	XP_001690922	2.617e-05	55	34.6538	54	30
transcript_1140	nadh dehydrogenase subunit 4	294	gi|218187938|gb|EEC70365.1|hypothetical protein OsI_01297 [Oryza sativa Indica Group] >gi|222618158|gb|EEE54290.1| hypothetical protein OsJ_01213 [Oryza sativa Japonica Group]	EEC70365	7.43449e-06	47	36.1946	78	37
transcript_1141	atp-binding protein	261	gi|38344010|emb|CAE03178.2|OSJNBa0070O11.9 [Oryza sativa Japonica Group]	CAE03178	5.26335e-07	49	40.4318	69	34
transcript_1142	2-oxoglutarate and fe -dependent oxygenase-like protein	315	gi|293336877|ref|NP_001168857.1|uncharacterized protein LOC100382662 [Zea mays] >gi|223973361|gb|ACN30868.1| unknown [Zea mays]	NP_001168857	2.00439e-41	73	140.584	106	78
transcript_1143	u4 small nuclear ribonucleoprotein 27 kda protein	234	gi|302771061|ref|XP_002968949.1|hypothetical protein SELMODRAFT_90954 [Selaginella moellendorffii] >gi|300163454|gb|EFJ30065.1| hypothetical protein SELMODRAFT_90954 [Selaginella moellendorffii]	XP_002968949	8.64011e-05	65	33.4982	32	21
transcript_1144	protein	288	gi|255594327|ref|XP_002536071.1|conserved hypothetical protein [Ricinus communis] >gi|223521000|gb|EEF26313.1| conserved hypothetical protein [Ricinus communis]	XP_002536071	1.17572e-06	50	39.2762	68	34
transcript_1145	nitrilase and fragile histidine triad fusion	291	gi|255601260|ref|XP_002537644.1|nitrilase and fragile histidine triad fusion protein, putative [Ricinus communis] >gi|223515641|gb|EEF24738.1| nitrilase and fragile histidine triad fusion protein, putative [Ricinus communis]	XP_002537644	9.47026e-33	73	112.464	89	65
transcript_1146	protein	273	gi|53981359|gb|AAV24913.1|putative polyprotein [Oryza sativa Japonica Group]	AAV24913	0.000310505	47	33.4982	70	33
transcript_1147	dead-box atp-dependent rna helicase 14-like	303	gi|115471233|ref|NP_001059215.1|Os07g0227200 [Oryza sativa Japonica Group] >gi|113610751|dbj|BAF21129.1| Os07g0227200 [Oryza sativa Japonica Group] >gi|215701331|dbj|BAG92755.1| unnamed protein product [Oryza sativa Japonica Group]	NP_001059215	0.000736696	44	32.3426	34	15
transcript_1148	fructose-bisphosphate aldolase	282	gi|307102699|gb|EFN50968.1|hypothetical protein CHLNCDRAFT_59826 [Chlorella variabilis]	EFN50968	1.17969e-27	70	99.7525	92	65
transcript_1149	protein	267	gi|255613362|ref|XP_002539503.1|conserved hypothetical protein [Ricinus communis] >gi|223505568|gb|EEF22881.1| conserved hypothetical protein [Ricinus communis]	XP_002539503	2.50086e-14	77	60.8474	49	38
transcript_1150	aspartate aminotransferase	291	gi|255607018|ref|XP_002538666.1|Transaminase mtnE, putative [Ricinus communis] >gi|223511072|gb|EEF23718.1| Transaminase mtnE, putative [Ricinus communis]	XP_002538666	4.62487e-57	96	175.252	97	94
transcript_1151	est gb	294	gi|222834581|gb|EEE73044.1|predicted protein [Populus trichocarpa]	EEE73044	1.22504e-15	56	65.855	98	55
transcript_1152	calcium-dependent protein kinase 4-like	237	gi|255594988|ref|XP_002536205.1|conserved hypothetical protein [Ricinus communis] >gi|223520475|gb|EEF26181.1| conserved hypothetical protein [Ricinus communis]	XP_002536205	3.7608e-07	65	38.1206	40	26
transcript_1153	probable inactive purple acid phosphatase 27-like	333	gi|326502590|dbj|BAJ98923.1|predicted protein [Hordeum vulgare subsp. vulgare]	BAJ98923	0.000756233	53	31.187	28	15
transcript_1154	protein	249	gi|18266432|gb|AAL67577.1|AF464188_1CP4EPSPS [Glycine max] >gi|27549260|gb|AAO17037.1| CP4EPSPS protein [synthetic construct] >gi|343966362|gb|AEM75108.1| CP4 EPSPS glyphosate tolarance protein [synthetic construct] >gi|347666423|gb|AEP17821.1| CP4 EPSPS [Expression vector pMON108080] >gi|347666427|gb|AEP17824.1| CP4 EPSPS [Expression vector pMON98939] >gi|347666430|gb|AEP17826.1| CP4 EPSPS [Expr…	AAL67577	6.42354e-23	72	85.8853	86	62
transcript_1155	ribosomal rna small subunit methyltransferase	255	gi|115470959|ref|NP_001059078.1|Os07g0187900 [Oryza sativa Japonica Group] >gi|113610614|dbj|BAF20992.1| Os07g0187900 [Oryza sativa Japonica Group]	NP_001059078	4.85522e-05	46	33.8834	86	40
transcript_1156	glyceraldehyde-3-phosphate dehydrogenase	234	gi|87331054|gb|ABD37966.1|glyceraldehyde-3-phosphate dehydrogenase subunit B [Spirogyra sp. SAG 170.80]	ABD37966	9.5833e-17	67	70.4774	76	51
transcript_1157	integrase core domain protein	324	gi|222872383|gb|EEF09514.1|predicted protein [Populus trichocarpa]	EEF09514	1.28415e-05	49	38.1206	83	41
transcript_1158	protein	291	gi|255081248|ref|XP_002507846.1|protein-synthesizing GTPase [Micromonas sp. RCC299] >gi|226523122|gb|ACO69104.1| protein-synthesizing GTPase [Micromonas sp. RCC299]	XP_002507846	2.80211e-45	90	152.91	97	88
transcript_1159	protein	327	gi|222871376|gb|EEF08507.1|predicted protein [Populus trichocarpa]	EEF08507	2.07158e-21	57	84.3445	107	61
transcript_1160	protein	225	gi|224148846|ref|XP_002336722.1|predicted protein [Populus trichocarpa] >gi|222836600|gb|EEE74993.1| predicted protein [Populus trichocarpa]	XP_002336722	2.72145e-06	57	39.6614	52	30
transcript_1161	isovaleryl- dehydrogenase	267	gi|147769055|emb|CAN70218.1|hypothetical protein VITISV_000576 [Vitis vinifera]	CAN70218	2.35795e-21	62	81.2629	89	56
transcript_1162	atp synthase subunit beta	213	gi|357488211|ref|XP_003614393.1|hypothetical protein MTR_5g051120 [Medicago truncatula] >gi|355515728|gb|AES97351.1| hypothetical protein MTR_5g051120 [Medicago truncatula]	XP_003614393	6.64109e-43	95	139.428	67	64
transcript_1163	conserved hypothetical protein [Ricinus communis]	285	gi|255600400|ref|XP_002537449.1|conserved hypothetical protein [Ricinus communis] >gi|223516303|gb|EEF24932.1| conserved hypothetical protein [Ricinus communis]	XP_002537449	2.22897e-08	55	43.5134	93	52
transcript_1164	protein	315	gi|255087884|ref|XP_002505865.1|predicted protein [Micromonas sp. RCC299] >gi|226521135|gb|ACO67123.1| predicted protein [Micromonas sp. RCC299]	XP_002505865	8.79714e-05	47	33.8834	36	17
transcript_1165	protein	204	gi|224122838|ref|XP_002330376.1|predicted protein [Populus trichocarpa] >gi|222871761|gb|EEF08892.1| predicted protein [Populus trichocarpa]	XP_002330376	0.000110215	45	32.7278	55	25
transcript_1166	two-component response regulator arr1	291	gi|356546098|ref|XP_003541468.1|PREDICTED: two-component response regulator ARR12-like [Glycine max]	XP_003541468	3.52659e-11	61	55.4546	67	41
transcript_1167	protein	225	gi|72384474|gb|AAZ67590.1|80A08_5 [Brassica rapa subsp. pekinensis]	AAZ67590	0.0014787	58	31.5722	46	27
transcript_1168	protein	273	gi|77555406|gb|ABA98202.1|retrotransposon protein, putative, Ty3-gypsy subclass [Oryza sativa Japonica Group] >gi|77555409|gb|ABA98205.1| retrotransposon protein, putative, Ty3-gypsy subclass [Oryza sativa Japonica Group]	ABA98202	0.000357885	59	33.4982	42	25
transcript_1169	thioredoxin m- chloroplastic-like	276	gi|326501130|dbj|BAJ98796.1|predicted protein [Hordeum vulgare subsp. vulgare] >gi|326502366|dbj|BAJ95246.1| predicted protein [Hordeum vulgare subsp. vulgare]	BAJ98796	0.00421062	53	30.4166	32	17
transcript_1170	histone h1	237	gi|255590863|ref|XP_002535382.1|conserved hypothetical protein [Ricinus communis] >gi|223523285|gb|EEF27001.1| conserved hypothetical protein [Ricinus communis]	XP_002535382	4.92956e-28	78	100.138	74	58
transcript_1171	Os07g0590000 [Oryza sativa Japonica Group]	207	gi|115473109|ref|NP_001060153.1|Os07g0590000 [Oryza sativa Japonica Group] >gi|34393448|dbj|BAC82987.1| unknown protein [Oryza sativa Japonica Group] >gi|113611689|dbj|BAF22067.1| Os07g0590000 [Oryza sativa Japonica Group]	NP_001060153	0.000189779	55	32.7278	40	22
transcript_1172	mfs family transporter: sugar	321	gi|218198287|gb|EEC80714.1|hypothetical protein OsI_23162 [Oryza sativa Indica Group]	EEC80714	2.27058e-12	51	58.9214	105	54
transcript_1173	nbs-type resistance protein	237	gi|293332035|ref|NP_001170706.1|uncharacterized protein LOC100384784 [Zea mays] >gi|238007058|gb|ACR34564.1| unknown [Zea mays]	NP_001170706	0.00292597	47	30.4166	36	17
transcript_1174	ubiquitin carboxyl-terminal hydrolase	234	gi|14029018|gb|AAK52559.1|AC079853_12Unknown protein [Oryza sativa Japonica Group] >gi|108708630|gb|ABF96425.1| hypothetical protein LOC_Os03g27890 [Oryza sativa Japonica Group]	AAK52559	0.000181488	40	33.4982	74	30
transcript_1175	shoot meristemless-like partial	303	gi|162660519|gb|EDQ48414.1|predicted protein [Physcomitrella patens subsp. patens]	EDQ48414	0.000871695	43	32.7278	71	31
transcript_1176	protein	267	gi|307107018|gb|EFN55262.1|hypothetical protein CHLNCDRAFT_57908 [Chlorella variabilis]	EFN55262	0.00074377	49	32.7278	57	28
transcript_1177	protein	288	gi|222839387|gb|EEE77724.1|predicted protein [Populus trichocarpa]	EEE77724	8.90805e-17	71	68.9366	73	52
transcript_1178	pinus taeda anonymous locus 2_4123_02 genomic sequence	279	gi|168034590|ref|XP_001769795.1|predicted protein [Physcomitrella patens subsp. patens] >gi|162678904|gb|EDQ65357.1| predicted protein [Physcomitrella patens subsp. patens]	XP_001769795	3.43112e-06	62	39.6614	53	33
transcript_1179	protein	327	gi|255592017|ref|XP_002535650.1|Integration host factor beta-subunit, putative [Ricinus communis] >gi|223522397|gb|EEF26731.1| Integration host factor beta-subunit, putative [Ricinus communis]	XP_002535650	7.71265e-39	77	124.79	93	72
transcript_1180	spf1 protein-sweet potato	282	gi|222640612|gb|EEE68744.1|hypothetical protein OsJ_27434 [Oryza sativa Japonica Group]	EEE68744	6.23954e-05	45	35.4242	73	33
transcript_1181	rna activating signal cointegrator 1	216	gi|308800766|ref|XP_003075164.1|unnamed protein product [Ostreococcus tauri] >gi|116061718|emb|CAL52436.1| unnamed protein product [Ostreococcus tauri]	XP_003075164	0.000444452	51	30.8018	39	20
transcript_1182	protein	285	gi|108864609|gb|ABA94915.2|expressed protein [Oryza sativa Japonica Group] >gi|215767547|dbj|BAG99775.1| unnamed protein product [Oryza sativa Japonica Group]	ABA94915	1.82288e-05	48	36.5798	75	36
transcript_1183	protein	204	gi|255606793|ref|XP_002538636.1|conserved hypothetical protein [Ricinus communis] >gi|223511267|gb|EEF23748.1| conserved hypothetical protein [Ricinus communis]	XP_002538636	6.49787e-08	71	42.743	42	30
transcript_1184	plant-specific domain tigr01568 family protein	252	gi|255591664|ref|XP_002535559.1|conserved hypothetical protein [Ricinus communis] >gi|223522664|gb|EEF26827.1| conserved hypothetical protein [Ricinus communis]	XP_002535559	2.61748e-25	72	89.7373	74	54
transcript_1185	protein	273	gi|871498|emb|CAA61277.1|DNA binding protein [Oryza sativa Indica Group]	CAA61277	8.11462e-09	44	44.2838	74	33
transcript_1186	carbohydrate-binding module family 20 protein	243	gi|255594112|ref|XP_002536019.1|2-hydroxyacid dehydrogenase, putative [Ricinus communis] >gi|223521161|gb|EEF26363.1| 2-hydroxyacid dehydrogenase, putative [Ricinus communis]	XP_002536019	2.01167e-17	64	70.0922	74	48
transcript_1187	lysine decarboxylase-like protein	300	gi|302840551|ref|XP_002951831.1|hypothetical protein VOLCADRAFT_61608 [Volvox carteri f. nagariensis] >gi|300263079|gb|EFJ47282.1| hypothetical protein VOLCADRAFT_61608 [Volvox carteri f. nagariensis]	XP_002951831	1.09295e-22	68	84.3445	77	53
transcript_1188	leucine rich repeat protein	258	gi|194707096|gb|ACF87632.1|unknown [Zea mays]	ACF87632	0.000115044	49	31.9574	55	27
transcript_1189	aspartate carbamoyltransferase	306	gi|222872035|gb|EEF09166.1|predicted protein [Populus trichocarpa]	EEF09166	2.49713e-18	74	73.1738	74	55
transcript_1190	semi-dwarf-3	264	gi|224149928|ref|XP_002336885.1|predicted protein [Populus trichocarpa] >gi|222837058|gb|EEE75437.1| predicted protein [Populus trichocarpa]	XP_002336885	1.07308e-32	77	114.005	86	67
transcript_1191	preprotein translocase seca family protein	222	gi|384252812|gb|EIE26287.1|hypothetical protein COCSUDRAFT_12244, partial [Coccomyxa subellipsoidea C-169]	EIE26287	4.24697e-21	82	81.6481	57	47
transcript_1192	cell wall	261	gi|222874692|gb|EEF11823.1|predicted protein [Populus trichocarpa]	EEF11823	3.20993e-06	71	38.5058	38	27
transcript_1193	nadh-ubiquinone oxidoreductase subunit-like protein	219	gi|94309504|ref|YP_582714.1|ldh gene product [Cupriavidus metallidurans CH34] >gi|93353356|gb|ABF07445.1| L-Lactate dehydrogenase [Cupriavidus metallidurans CH34] >gi|222833738|gb|EEE72215.1| predicted protein [Populus trichocarpa]	EEE72215	8.70423e-06	45	36.5798	71	32
transcript_1194	protein	282	gi|222874420|gb|EEF11551.1|predicted protein [Populus trichocarpa]	EEF11551	4.28533e-19	70	77.0258	71	50
transcript_1195	ac025296_6 gamma-lyase	204	gi|302843344|ref|XP_002953214.1|hypothetical protein VOLCADRAFT_93914 [Volvox carteri f. nagariensis] >gi|300261601|gb|EFJ45813.1| hypothetical protein VOLCADRAFT_93914 [Volvox carteri f. nagariensis]	XP_002953214	0.000135313	65	33.113	29	19
transcript_1196	dimethyladenosine transferase	264	gi|217073100|gb|ACJ84909.1|unknown [Medicago truncatula]	ACJ84909	2.70642e-07	54	41.5874	72	39
transcript_1197	protein	312	gi|224161500|ref|XP_002338338.1|predicted protein [Populus trichocarpa] >gi|222871933|gb|EEF09064.1| predicted protein [Populus trichocarpa]	XP_002338338	9.56583e-22	62	82.0333	103	64
transcript_1198	protein	318	gi|125559621|gb|EAZ05157.1|hypothetical protein OsI_27352 [Oryza sativa Indica Group]	EAZ05157	8.52436e-06	39	38.1206	102	40
transcript_1199	succinyl- ligase	306	gi|350537933|ref|NP_001234574.1|succinyl-CoA ligase [ADP-forming] subunit alpha-2, mitochondrial [Solanum lycopersicum] >gi|75120763|sp|Q6DQL1.1|SUCA2_SOLLC RecName: Full=Succinyl-CoA ligase [ADP-forming] subunit alpha-2, mitochondrial; Short=SlSCoALalpha2; Flags: Precursor >gi|49617539|gb|AAT67464.1| succinyl-CoA ligase alpha 2 subunit [Solanum lycopersicum]	NP_001234574	2.72957e-27	80	98.5969	97	78
transcript_1200	pathogenesis-related thaumatin-like protein	300	gi|307106428|gb|EFN54674.1|hypothetical protein CHLNCDRAFT_52997 [Chlorella variabilis]	EFN54674	1.05503e-05	60	36.965	43	26
transcript_1201	dna gyrase subunit b	231	gi|222872663|gb|EEF09794.1|predicted protein [Populus trichocarpa]	EEF09794	1.77171e-18	69	72.0182	66	46
transcript_1202	protein	225	gi|326534098|dbj|BAJ89399.1|predicted protein [Hordeum vulgare subsp. vulgare] >gi|326534252|dbj|BAJ89476.1| predicted protein [Hordeum vulgare subsp. vulgare]	BAJ89399	5.35435e-07	43	40.817	82	36
transcript_1203	nbs-lrr disease resistance protein	318	gi|159478513|ref|XP_001697347.1|hypothetical protein CHLREDRAFT_176730 [Chlamydomonas reinhardtii] >gi|158274505|gb|EDP00287.1| predicted protein [Chlamydomonas reinhardtii]	XP_001697347	0.000982219	48	32.3426	80	39
transcript_1204	epstein-barr virus ebna-1-like	210	gi|302814017|ref|XP_002988693.1|hypothetical protein SELMODRAFT_427387 [Selaginella moellendorffii] >gi|300143514|gb|EFJ10204.1| hypothetical protein SELMODRAFT_427387 [Selaginella moellendorffii]	XP_002988693	0.000473926	56	32.3426	37	21
transcript_1205	60s ribosomal protein l8	270	gi|37731421|gb|AAO23119.1|ribosomal protein L2 [Brassica juncea]	AAO23119	4.65735e-58	96	175.252	89	86
transcript_1206	thaumatin-like protein	330	gi|359744030|gb|AEV57471.1|thaumatin-like protein 2 [Prunus persica]	AEV57471	1.6229e-62	87	189.889	109	95
transcript_1207	arabinogalactan protein 11	324	gi|223942477|gb|ACN25322.1|unknown [Zea mays]	ACN25322	5.55007e-05	48	35.8094	62	30
transcript_1208	la-related protein 1b	225	gi|293332251|ref|NP_001169401.1|uncharacterized protein LOC100383270 [Zea mays] >gi|224029133|gb|ACN33642.1| unknown [Zea mays]	NP_001169401	0.000198644	54	33.113	48	26
transcript_1209	cobalt-zinc-cadmium resistance protein czcc	273	gi|255594535|ref|XP_002536109.1|Nickel-cobalt-cadmium resistance protein nccC precursor, putative [Ricinus communis] >gi|223520830|gb|EEF26275.1| Nickel-cobalt-cadmium resistance protein nccC precursor, putative [Ricinus communis]	XP_002536109	7.36693e-09	49	46.9802	87	43
transcript_1210	arginine decarboxylase	204	gi|34495199|emb|CAE02645.1|arginine decarboxylase [Lotus japonicus]	CAE02645	0.00100736	49	31.187	61	30
transcript_1211	nadph dependent thioredoxin reductase	207	gi|159488145|ref|XP_001702081.1|NADPH dependent thioredoxin reductase [Chlamydomonas reinhardtii] >gi|158271455|gb|EDO97274.1| NADPH dependent thioredoxin reductase [Chlamydomonas reinhardtii]	XP_001702081	1.52528e-20	78	78.5666	64	50
transcript_1212	chloroplastic isoform 1	276	gi|255083633|ref|XP_002508391.1|predicted protein [Micromonas sp. RCC299] >gi|226523668|gb|ACO69649.1| predicted protein [Micromonas sp. RCC299]	XP_002508391	0.00301633	55	30.0314	49	27
transcript_1213	riboflavin biosynthesis	222	gi|159489550|ref|XP_001702760.1|predicted protein [Chlamydomonas reinhardtii] >gi|158280782|gb|EDP06539.1| predicted protein [Chlamydomonas reinhardtii]	XP_001702760	8.66903e-06	54	37.3502	37	20
transcript_1214	hypothetical protein CHLREDRAFT_145037 [Chlamydomonas reinhardtii]	222	gi|159466204|ref|XP_001691299.1|hypothetical protein CHLREDRAFT_145037 [Chlamydomonas reinhardtii] >gi|158279271|gb|EDP05032.1| predicted protein [Chlamydomonas reinhardtii]	XP_001691299	0.001552	58	30.4166	31	18
transcript_1215	protein	282	gi|168071009|ref|XP_001787020.1|predicted protein [Physcomitrella patens subsp. patens] >gi|162659918|gb|EDQ48166.1| predicted protein [Physcomitrella patens subsp. patens]	XP_001787020	4.34478e-08	56	44.2838	64	36
transcript_1216	hypothetical protein SORBIDRAFT_02g008070 [Sorghum bicolor]	309	gi|242048086|ref|XP_002461789.1|hypothetical protein SORBIDRAFT_02g008070 [Sorghum bicolor] >gi|241925166|gb|EER98310.1| hypothetical protein SORBIDRAFT_02g008070 [Sorghum bicolor]	XP_002461789	0.000711171	45	32.3426	73	33
transcript_1217	thiosulfate transferase	231	gi|302840353|ref|XP_002951732.1|hypothetical protein VOLCADRAFT_92375 [Volvox carteri f. nagariensis] >gi|300262980|gb|EFJ47183.1| hypothetical protein VOLCADRAFT_92375 [Volvox carteri f. nagariensis]	XP_002951732	4.40935e-05	46	35.4242	76	35
transcript_1218	two component response transcription regulator	207	gi|222833243|gb|EEE71720.1|predicted protein [Populus trichocarpa]	EEE71720	3.76185e-06	55	37.7354	59	33
transcript_1219	nadh dehydrogenase subunit 7	246	gi|49147198|ref|YP_025791.1|NADH dehydrogenase subunit 7 [Pseudendoclonium akinetum] >gi|33439213|gb|AAQ18750.1| NADH dehydrogenase subunit 7 [Pseudendoclonium akinetum]	YP_025791	4.33356e-30	73	105.916	82	60
transcript_1220	protein	222	gi|303283744|ref|XP_003061163.1|predicted protein [Micromonas pusilla CCMP1545] >gi|226457514|gb|EEH54813.1| predicted protein [Micromonas pusilla CCMP1545]	XP_003061163	3.51783e-11	69	50.447	68	47
transcript_1221	protein	303	gi|255602920|ref|XP_002537951.1|pyruvate dehydrogenase, putative [Ricinus communis] >gi|223514452|gb|EEF24431.1| pyruvate dehydrogenase, putative [Ricinus communis]	XP_002537951	1.60796e-36	85	120.168	99	85
transcript_1222	short-chain dehydrogenase reductase sdr	270	gi|160901078|ref|YP_001566660.1|short-chain dehydrogenase/reductase SDR [Delftia acidovorans SPH-1] >gi|255595551|ref|XP_002536339.1| 3-oxoacyl-[acyl-carrier-protein] reductase, putative [Ricinus communis] >gi|160366662|gb|ABX38275.1| short-chain dehydrogenase/reductase SDR [Delftia acidovorans SPH-1] >gi|223520042|gb|EEF26043.1| 3-oxoacyl-[acyl-carrier-protein] reductase, putative [Ricinus commu…	XP_002536339	8.26621e-19	60	74.7146	83	50
transcript_1223	hypothetical chloroplast rf1	258	gi|242087409|ref|XP_002439537.1|hypothetical protein SORBIDRAFT_09g010725 [Sorghum bicolor] >gi|241944822|gb|EES17967.1| hypothetical protein SORBIDRAFT_09g010725 [Sorghum bicolor]	XP_002439537	0.000274096	46	33.8834	78	36
transcript_1224	polyamine oxidase	288	gi|357130155|ref|XP_003566717.1|PREDICTED: uncharacterized protein LOC100824795 [Brachypodium distachyon]	XP_003566717	0.000992941	50	32.7278	64	32
transcript_1225	aim1 protein	219	gi|62318895|dbj|BAD93971.1|AIM1 protein [Arabidopsis thaliana]	BAD93971	8.10573e-10	54	48.1358	57	31
transcript_1226	alpha subunit of rna polymerase	276	gi|124112107|ref|YP_001019081.1|alpha subunit of RNA polymerase [Chlorokybus atmophyticus] >gi|158512761|sp|A2CI44.1|RPOA_CHLAT RecName: Full=DNA-directed RNA polymerase subunit alpha; Short=PEP; AltName: Full=Plastid-encoded RNA polymerase subunit alpha; Short=RNA polymerase subunit alpha >gi|124012216|gb|ABM87965.1| alpha subunit of RNA polymerase [Chlorokybus atmophyticus]	YP_001019081	4.40347e-16	67	68.9366	64	43
transcript_1227	cytochrome p450	201	gi|159468742|ref|XP_001692533.1|cytochrome P450, CYP711 clan [Chlamydomonas reinhardtii] >gi|158278246|gb|EDP04011.1| cytochrome P450, CYP711 clan [Chlamydomonas reinhardtii]	XP_001692533	7.46657e-09	63	48.521	68	43
transcript_1228	splicing arginine serine-rich 7	279	gi|297746028|emb|CBI16084.3|unnamed protein product [Vitis vinifera]	CBI16084	0.000803085	58	33.8834	41	24
transcript_1229	fruit protein	207	gi|255079286|ref|XP_002503223.1|predicted protein [Micromonas sp. RCC299] >gi|226518489|gb|ACO64481.1| predicted protein [Micromonas sp. RCC299]	XP_002503223	0.00621553	53	30.4166	43	23
transcript_1230	protein	276	gi|255608412|ref|XP_002538897.1|conserved hypothetical protein [Ricinus communis] >gi|223509907|gb|EEF23485.1| conserved hypothetical protein [Ricinus communis]	XP_002538897	6.77051e-06	57	39.6614	57	33
transcript_1231	3 (2 ) 5 -bisphosphate nucleotidase-like protein	222	gi|222874761|gb|EEF11892.1|predicted protein [Populus trichocarpa]	EEF11892	9.27216e-20	72	74.7146	73	53
transcript_1232	protein	255	gi|384244985|gb|EIE18481.1|hypothetical protein COCSUDRAFT_5974, partial [Coccomyxa subellipsoidea C-169]	EIE18481	1.23802e-11	55	52.373	81	45
transcript_1233	protein	249	gi|242082211|ref|XP_002445874.1|hypothetical protein SORBIDRAFT_07g027220 [Sorghum bicolor] >gi|241942224|gb|EES15369.1| hypothetical protein SORBIDRAFT_07g027220 [Sorghum bicolor]	XP_002445874	0.000127182	56	32.3426	44	25
transcript_1234	protein	234	gi|168049686|ref|XP_001777293.1|predicted protein [Physcomitrella patens subsp. patens] >gi|162671395|gb|EDQ57948.1| predicted protein [Physcomitrella patens subsp. patens]	XP_001777293	0.00010364	58	31.9574	51	30
transcript_1235	dicer-like protein	267	gi|356546954|ref|XP_003541884.1|PREDICTED: uncharacterized protein LOC100789731 [Glycine max]	XP_003541884	0.000602143	58	30.4166	36	21
transcript_1236	ac069158_5 transposable element	213	gi|15451546|gb|AAK98670.1|AC021893_4Hypothetical protein [Oryza sativa Japonica Group] >gi|31431984|gb|AAP53683.1| hypothetical protein LOC_Os10g26550 [Oryza sativa Japonica Group]	AAK98670	0.000161614	56	34.6538	50	28
transcript_1237	AC068602_12F14D16.19 [Arabidopsis thaliana]	210	gi|8778280|gb|AAF79289.1|AC068602_12F14D16.19 [Arabidopsis thaliana]	AAF79289	0.00455999	62	30.8018	37	23
transcript_1238	3-ketoacyl- thiolase	267	gi|222833727|gb|EEE72204.1|predicted protein [Populus trichocarpa]	EEE72204	4.09945e-36	78	119.013	88	69
transcript_1239	rna polymerase beta subunit	237	gi|222834340|gb|EEE72817.1|predicted protein [Populus trichocarpa]	EEE72817	2.40422e-15	71	64.6994	57	41
transcript_1240	sensory transduction histidine	222	gi|255604558|ref|XP_002538245.1|two component histidine kinase, putative [Ricinus communis] >gi|223513110|gb|EEF24138.1| two component histidine kinase, putative [Ricinus communis]	XP_002538245	1.63021e-23	79	88.5817	74	59
transcript_1241	protein	270	gi|303290656|ref|XP_003064615.1|predicted protein [Micromonas pusilla CCMP1545] >gi|226454213|gb|EEH51520.1| predicted protein [Micromonas pusilla CCMP1545]	XP_003064615	6.061e-08	71	43.1282	45	32
transcript_1242	proline-rich protein	285	gi|158828236|gb|ABW81113.1|proline-rich protein [Boechera divaricarpa]	ABW81113	1.64981e-06	47	40.0466	59	28
transcript_1243	cytochrome p450	309	gi|384248780|gb|EIE22263.1|cytochrome P450 [Coccomyxa subellipsoidea C-169]	EIE22263	9.72795e-05	57	34.6538	45	26
transcript_1244	protein	294	gi|110289159|gb|ABB47729.2|expressed protein [Oryza sativa Japonica Group] >gi|110289160|gb|ABG66103.1| expressed protein [Oryza sativa Japonica Group] >gi|110289161|gb|ABG66104.1| expressed protein [Oryza sativa Japonica Group] >gi|110289162|gb|ABG66105.1| expressed protein [Oryza sativa Japonica Group] >gi|110289163|gb|ABG66106.1| expressed protein [Oryza sativa Japonica Group]	ABB47729	8.25701e-05	52	34.6538	38	20
transcript_1245	threonyl-trna synthetase	297	gi|222874274|gb|EEF11405.1|predicted protein [Populus trichocarpa]	EEF11405	6.77871e-38	80	124.02	99	80
transcript_1246	protein	288	gi|255610567|ref|XP_002539203.1|conserved hypothetical protein [Ricinus communis] >gi|223508060|gb|EEF23181.1| conserved hypothetical protein [Ricinus communis]	XP_002539203	0.000101139	43	34.2686	74	32
transcript_1247	granule bound starch synthase	270	gi|303272509|ref|XP_003055616.1|predicted protein [Micromonas pusilla CCMP1545] >gi|226463590|gb|EEH60868.1| predicted protein [Micromonas pusilla CCMP1545]	XP_003055616	5.72446e-06	44	38.1206	100	44
transcript_1248	anthocyanidin -o-glucosyltransferase-like	270	gi|159479540|ref|XP_001697848.1|hypothetical protein CHLREDRAFT_151478 [Chlamydomonas reinhardtii] >gi|158273946|gb|EDO99731.1| predicted protein [Chlamydomonas reinhardtii]	XP_001697848	9.05926e-05	55	34.6538	36	20
transcript_1249	retrotransposon expressed	297	gi|222873942|gb|EEF11073.1|predicted protein [Populus trichocarpa]	EEF11073	5.05701e-08	48	44.2838	89	43
transcript_1250	2-succinylbenzoate- ligase	297	gi|307105675|gb|EFN53923.1|hypothetical protein CHLNCDRAFT_48981 [Chlorella variabilis]	EFN53923	6.63875e-32	76	112.849	93	71
transcript_1251	protein	207	gi|222835787|gb|EEE74222.1|predicted protein [Populus trichocarpa]	EEE74222	6.07442e-05	60	35.039	43	26
transcript_1252	hypothetical protein SORBIDRAFT_03g027065 [Sorghum bicolor]	204	gi|242057925|ref|XP_002458108.1|hypothetical protein SORBIDRAFT_03g027065 [Sorghum bicolor] >gi|241930083|gb|EES03228.1| hypothetical protein SORBIDRAFT_03g027065 [Sorghum bicolor]	XP_002458108	0.0044239	45	28.8758	59	27
transcript_1253	isoamylase chloroplastic-like	324	gi|302792935|ref|XP_002978233.1|hypothetical protein SELMODRAFT_417966 [Selaginella moellendorffii] >gi|300154254|gb|EFJ20890.1| hypothetical protein SELMODRAFT_417966 [Selaginella moellendorffii]	XP_002978233	0.000102131	64	35.039	34	22
transcript_1254	beta-oxoacyl-acp reductase	249	gi|17780|emb|CAA45793.1|3-oxoacyl-[acyl-carrier protein] reductase [Brassica napus]	CAA45793	5.05399e-18	67	70.4774	77	52
transcript_1255	pinus taeda anonymous locus 2_5707_02 genomic sequence	255	gi|255087348|ref|XP_002505597.1|predicted protein [Micromonas sp. RCC299] >gi|226520867|gb|ACO66855.1| predicted protein [Micromonas sp. RCC299]	XP_002505597	4.44154e-14	59	62.003	79	47
transcript_1256	protein	240	gi|218194684|gb|EEC77111.1|hypothetical protein OsI_15534 [Oryza sativa Indica Group]	EEC77111	5.42216e-10	69	50.0618	55	38
transcript_1257	hypothetical protein SELMODRAFT_418558 [Selaginella moellendorffii]	210	gi|302793907|ref|XP_002978718.1|hypothetical protein SELMODRAFT_418558 [Selaginella moellendorffii] >gi|300153527|gb|EFJ20165.1| hypothetical protein SELMODRAFT_418558 [Selaginella moellendorffii]	XP_002978718	5.33501e-05	53	34.2686	45	24
transcript_1258	protein	243	gi|218196600|gb|EEC79027.1|hypothetical protein OsI_19567 [Oryza sativa Indica Group]	EEC79027	2.57475e-05	44	34.6538	75	33
transcript_1259	f-box protein	201	gi|302851362|ref|XP_002957205.1|hypothetical protein VOLCADRAFT_98299 [Volvox carteri f. nagariensis] >gi|300257455|gb|EFJ41703.1| hypothetical protein VOLCADRAFT_98299 [Volvox carteri f. nagariensis]	XP_002957205	4.53333e-05	56	34.2686	44	25
transcript_1260	fanconi anemia group i protein	291	gi|186530632|ref|NP_199722.2|fanconi anemia group I protein [Arabidopsis thaliana] >gi|332008388|gb|AED95771.1| fanconi anemia group I protein [Arabidopsis thaliana]	NP_199722	2.80742e-05	64	35.8094	39	25
transcript_1261	structural constituent of cell	216	gi|302831109|ref|XP_002947120.1|hypothetical protein VOLCADRAFT_87435 [Volvox carteri f. nagariensis] >gi|300267527|gb|EFJ51710.1| hypothetical protein VOLCADRAFT_87435 [Volvox carteri f. nagariensis]	XP_002947120	1.60307e-05	53	38.1206	30	16
transcript_1262	2-dehydro-3-deoxyphosphoheptonate aldolase	288	gi|156066904|gb|ABU43075.1|3-deoxy-arabino heptulosonate 7-phosphate synthase [Gossypium hirsutum]	ABU43075	4.26071e-30	77	105.916	77	60
transcript_1263	protein	282	gi|302767660|ref|XP_002967250.1|hypothetical protein SELMODRAFT_87543 [Selaginella moellendorffii] >gi|300165241|gb|EFJ31849.1| hypothetical protein SELMODRAFT_87543 [Selaginella moellendorffii]	XP_002967250	4.40203e-13	54	60.4622	91	50
transcript_1264	atidd4-domain 4	234	gi|242058971|ref|XP_002458631.1|hypothetical protein SORBIDRAFT_03g037030 [Sorghum bicolor] >gi|241930606|gb|EES03751.1| hypothetical protein SORBIDRAFT_03g037030 [Sorghum bicolor]	XP_002458631	3.99746e-05	44	36.5798	70	31
transcript_1265	transcription factor vp-1 homologue	213	gi|242043774|ref|XP_002459758.1|hypothetical protein SORBIDRAFT_02g009980 [Sorghum bicolor] >gi|241923135|gb|EER96279.1| hypothetical protein SORBIDRAFT_02g009980 [Sorghum bicolor]	XP_002459758	0.0018604	50	31.187	46	23
transcript_1266	unnamed protein product [Ostreococcus tauri]	237	gi|308808780|ref|XP_003081700.1|unnamed protein product [Ostreococcus tauri] >gi|116060165|emb|CAL56224.1| unnamed protein product [Ostreococcus tauri]	XP_003081700	1.57827e-06	50	38.1206	52	26
transcript_1267	dna binding protein	264	gi|238012748|gb|ACR37409.1|unknown [Zea mays]	ACR37409	0.000214431	69	31.5722	23	16
transcript_1268	protein	291	gi|255590276|ref|XP_002535223.1|Iron-binding protein iscA, putative [Ricinus communis] >gi|223523712|gb|EEF27159.1| Iron-binding protein iscA, putative [Ricinus communis]	XP_002535223	2.39491e-21	62	79.337	97	61
transcript_1269	resistance protein	243	gi|303284727|ref|XP_003061654.1|predicted protein [Micromonas pusilla CCMP1545] >gi|226456984|gb|EEH54284.1| predicted protein [Micromonas pusilla CCMP1545]	XP_003061654	0.00162285	55	30.8018	49	27
transcript_1270	ribonucleoside-diphosphate reductase small chain	303	gi|357124601|ref|XP_003563986.1|PREDICTED: ribonucleoside-diphosphate reductase small chain-like [Brachypodium distachyon]	XP_003563986	5.16316e-05	62	35.8094	37	23
transcript_1271	wd repeat-containing protein 75-like	258	gi|326489773|dbj|BAK01867.1|predicted protein [Hordeum vulgare subsp. vulgare]	BAK01867	0.000105833	50	32.3426	46	23
transcript_1272	maturase k	237	gi|302849000|ref|XP_002956031.1|hypothetical protein VOLCADRAFT_35327 [Volvox carteri f. nagariensis] >gi|300258757|gb|EFJ42991.1| hypothetical protein VOLCADRAFT_35327 [Volvox carteri f. nagariensis]	XP_002956031	2.33935e-18	67	69.3218	67	45
transcript_1273	rna polymerase beta subunit	264	gi|357455401|ref|XP_003597981.1|hypothetical protein MTR_2g104620 [Medicago truncatula] >gi|355487029|gb|AES68232.1| hypothetical protein MTR_2g104620 [Medicago truncatula]	XP_003597981	0.000383664	50	30.4166	54	27
transcript_1274	protein	231	gi|6981544|ref|NP_037162.1|sodium-dependent phosphate transport protein 2A [Rattus norvegicus] >gi|308081309|ref|NP_001183262.1| uncharacterized protein LOC100501653 [Zea mays] >gi|730114|sp|Q06496.1|NPT2A_RAT RecName: Full=Sodium-dependent phosphate transport protein 2A; Short=Sodium-phosphate transport protein 2A; AltName: Full=Na(+)-dependent phosphate cotransporter 2A; AltName: Full=Sodium/ph…	NP_001183262	0.000204941	50	31.187	65	33
transcript_1275	gag-pol precursor	234	gi|115486575|ref|NP_001068431.1|Os11g0671100 [Oryza sativa Japonica Group] >gi|113645653|dbj|BAF28794.1| Os11g0671100 [Oryza sativa Japonica Group]	NP_001068431	0.000223748	46	30.0314	32	15
transcript_1276	major facilitator superfamily	240	gi|297828521|ref|XP_002882143.1|hypothetical protein ARALYDRAFT_483994 [Arabidopsis lyrata subsp. lyrata] >gi|297327982|gb|EFH58402.1| hypothetical protein ARALYDRAFT_483994 [Arabidopsis lyrata subsp. lyrata]	XP_002882143	4.71294e-05	46	33.113	62	29
transcript_1277	protein	252	gi|222833651|gb|EEE72128.1|predicted protein [Populus trichocarpa]	EEE72128	2.16149e-08	56	43.5134	83	47
transcript_1278	protein	282	gi|116310245|emb|CAH67253.1|OSIGBa0101C23.5 [Oryza sativa Indica Group]	CAH67253	4.70092e-05	49	33.4982	55	27
transcript_1279	predicted protein [Hordeum vulgare subsp. vulgare]	240	gi|326523953|dbj|BAJ96987.1|predicted protein [Hordeum vulgare subsp. vulgare]	BAJ96987	0.000181752	63	31.5722	30	19
transcript_1280	protein	243	gi|255080118|ref|XP_002503639.1|predicted protein [Micromonas sp. RCC299] >gi|226518906|gb|ACO64897.1| predicted protein [Micromonas sp. RCC299]	XP_002503639	2.98991e-07	49	40.0466	81	40
transcript_1281	hypothetical protein ARALYDRAFT_901882 [Arabidopsis lyrata subsp. lyrata]	225	gi|297822647|ref|XP_002879206.1|hypothetical protein ARALYDRAFT_901882 [Arabidopsis lyrata subsp. lyrata] >gi|297325045|gb|EFH55465.1| hypothetical protein ARALYDRAFT_901882 [Arabidopsis lyrata subsp. lyrata]	XP_002879206	0.000204757	50	33.4982	60	30
transcript_1282	xanthine dehydrogenase 1	240	gi|255611479|ref|XP_002539313.1|xanthine dehydrogenase, putative [Ricinus communis] >gi|223507256|gb|EEF23070.1| xanthine dehydrogenase, putative [Ricinus communis]	XP_002539313	4.43793e-11	70	51.2174	44	31
transcript_1283	protein	246	gi|219885139|gb|ACL52944.1|unknown [Zea mays]	ACL52944	0.00113313	69	31.187	23	16
transcript_1284	serine-type peptidase	249	gi|255623858|ref|XP_002540411.1|Protease degQ precursor, putative [Ricinus communis] >gi|223495979|gb|EEF21972.1| Protease degQ precursor, putative [Ricinus communis]	XP_002540411	5.95395e-12	50	55.0694	73	37
transcript_1285	pathogenesis-related protein 1-like protein	237	gi|332322179|emb|CCA66187.1|hypothetical protein [Beta vulgaris subsp. vulgaris]	CCA66187	0.000214604	52	33.4982	50	26
transcript_1286	armadillo repeat-containing kinesin-like protein 2	285	gi|223950169|gb|ACN29168.1|unknown [Zea mays]	ACN29168	3.31991e-05	47	35.8094	51	24
transcript_1287	protein	207	gi|222833248|gb|EEE71725.1|predicted protein [Populus trichocarpa]	EEE71725	2.79728e-08	67	44.2838	43	29
transcript_1288	protein	219	gi|222832321|gb|EEE70798.1|predicted protein [Populus trichocarpa]	EEE70798	5.31207e-11	60	51.9878	69	42
transcript_1289	protein	258	gi|242096506|ref|XP_002438743.1|hypothetical protein SORBIDRAFT_10g025380 [Sorghum bicolor] >gi|241916966|gb|EER90110.1| hypothetical protein SORBIDRAFT_10g025380 [Sorghum bicolor]	XP_002438743	0.000287481	35	32.7278	73	26
transcript_1290	phytochrome b	297	gi|356556523|ref|XP_003546574.1|PREDICTED: phytochrome E-like [Glycine max]	XP_003546574	2.90415e-05	60	36.1946	46	28
transcript_1291	cellular nucleic acid binding	249	gi|307103347|gb|EFN51608.1|expressed protein [Chlorella variabilis]	EFN51608	0.000130421	77	32.3426	31	24
transcript_1292	protein	234	gi|297834734|ref|XP_002885249.1|hypothetical protein ARALYDRAFT_898196 [Arabidopsis lyrata subsp. lyrata] >gi|297331089|gb|EFH61508.1| hypothetical protein ARALYDRAFT_898196 [Arabidopsis lyrata subsp. lyrata]	XP_002885249	5.31255e-05	47	33.4982	69	33
transcript_1293	rna polymerase beta subunit	303	gi|12321749|gb|AAG50909.1|AC069159_10receptor protein kinase, putative [Arabidopsis thaliana]	AAG50909	0.000166312	50	32.7278	44	22
transcript_1294	short-chain dehydrogenase reductase	213	gi|255596524|ref|XP_002536560.1|conserved hypothetical protein [Ricinus communis] >gi|223519290|gb|EEF25822.1| conserved hypothetical protein [Ricinus communis]	XP_002536560	0.000129988	50	31.187	53	27
transcript_1295	cytochrome c biogenesis fn	201	gi|93116042|gb|ABE98675.1|cytochrome c biogenesis FN (mitochondrion) [Zea mays subsp. mays]	ABE98675	1.18163e-12	63	56.225	57	36
transcript_1296	glycolate oxidase	267	gi|218194683|gb|EEC77110.1|hypothetical protein OsI_15533 [Oryza sativa Indica Group]	EEC77110	9.63415e-22	71	84.3445	67	48
transcript_1297	histidine kinase	258	gi|218193648|gb|EEC76075.1|hypothetical protein OsI_13298 [Oryza sativa Indica Group]	EEC76075	1.20296e-21	71	86.2705	85	61
transcript_1298	protein	204	gi|388503744|gb|AFK39938.1|unknown [Medicago truncatula]	AFK39938	9.45418e-12	61	55.8398	65	40
transcript_1299	tetratricopeptide repeat-containing protein	255	gi|222831982|gb|EEE70459.1|ABC transporter family protein, bile acid:Na+ symporter [Populus trichocarpa]	EEE70459	1.63163e-07	64	43.8986	45	29
transcript_1300	electron transfer flavoprotein subunit alpha	273	gi|94309683|ref|YP_582893.1|etfA gene product [Cupriavidus metallidurans CH34] >gi|93353535|gb|ABF07624.1| Electron transfer flavoprotein subunit alpha (Alpha-ETF) (Electron transfer flavoprotein large subunit) (ETFLS) [Cupriavidus metallidurans CH34] >gi|222832477|gb|EEE70954.1| predicted protein [Populus trichocarpa]	EEE70954	1.28884e-30	77	108.612	90	70
transcript_1301	peptidylprolyl isomerase	207	gi|356554303|ref|XP_003545487.1|PREDICTED: uncharacterized protein LOC100801588 [Glycine max]	XP_003545487	0.000460714	54	32.3426	59	32
transcript_1302	cysteine protease	276	gi|222874702|gb|EEF11833.1|predicted protein [Populus trichocarpa]	EEF11833	5.58933e-06	61	38.1206	63	39
transcript_1303	ribonucleic acid binding protein	264	gi|242091455|ref|XP_002441560.1|hypothetical protein SORBIDRAFT_09g029345 [Sorghum bicolor] >gi|241946845|gb|EES19990.1| hypothetical protein SORBIDRAFT_09g029345 [Sorghum bicolor]	XP_002441560	1.61582e-06	45	38.891	75	34
transcript_1304	cytochrome o ubiquinol oxidase subunit ii	204	gi|94314712|ref|YP_587921.1|cytochrome o ubiquinol oxidase subunit II [Cupriavidus metallidurans CH34] >gi|93358564|gb|ABF12652.1| cytochrome o ubiquinol oxidase subunit II [Cupriavidus metallidurans CH34] >gi|222871520|gb|EEF08651.1| predicted protein [Populus trichocarpa]	EEF08651	1.11682e-22	75	84.3445	66	50
transcript_1305	strictosidine synthase-like partial	216	gi|255599627|ref|XP_002537269.1|conserved hypothetical protein [Ricinus communis] >gi|223516898|gb|EEF25114.1| conserved hypothetical protein [Ricinus communis]	XP_002537269	2.74224e-14	61	61.6178	57	35
transcript_1306	protein	222	gi|326525465|dbj|BAJ88779.1|predicted protein [Hordeum vulgare subsp. vulgare]	BAJ88779	5.24331e-05	56	35.039	41	23
transcript_1307	acetyl-coa biotin carboxyl carrier	273	gi|302780481|ref|XP_002972015.1|hypothetical protein SELMODRAFT_412461 [Selaginella moellendorffii] >gi|300160314|gb|EFJ26932.1| hypothetical protein SELMODRAFT_412461 [Selaginella moellendorffii]	XP_002972015	6.47644e-05	40	34.6538	85	34
transcript_1308	protein	258	gi|302768907|ref|XP_002967873.1|ATP-binding cassette transporter [Selaginella moellendorffii] >gi|300164611|gb|EFJ31220.1| ATP-binding cassette transporter [Selaginella moellendorffii]	XP_002967873	0.000659778	52	31.9574	59	31
transcript_1309	ethylene receptor	216	gi|42408291|dbj|BAD09446.1|hypothetical protein [Oryza sativa Japonica Group]	BAD09446	0.000516965	57	31.5722	33	19
transcript_1310	rna polymerase ii second largest subunit	204	gi|242068163|ref|XP_002449358.1|hypothetical protein SORBIDRAFT_05g008580 [Sorghum bicolor] >gi|241935201|gb|EES08346.1| hypothetical protein SORBIDRAFT_05g008580 [Sorghum bicolor]	XP_002449358	5.00117e-05	43	34.2686	55	24
transcript_1311	protein	219	gi|302852569|ref|XP_002957804.1|hypothetical protein VOLCADRAFT_98943 [Volvox carteri f. nagariensis] >gi|300256875|gb|EFJ41132.1| hypothetical protein VOLCADRAFT_98943 [Volvox carteri f. nagariensis]	XP_002957804	2.23015e-07	49	43.5134	71	35
transcript_1312	protein	228	gi|139388971|ref|YP_001123697.1|hypothetical protein LeviCp082 [Lepidium virginicum] >gi|182702255|sp|A4QLG7.1|YCF1_LEPVR RecName: Full=Putative membrane protein ycf1 >gi|134286901|dbj|BAF50522.1| hypothetical protein [Lepidium virginicum]	YP_001123697	0.000391817	51	33.4982	52	27
transcript_1313	methylmalonate-semialdehyde dehydrogenase	288	gi|110739844|dbj|BAF01828.1|F15N24.6 [Arabidopsis thaliana]	BAF01828	1.36345e-25	70	94.3597	93	66
transcript_1314	galactinol--sucrose galactosyltransferase 6	204	gi|224076114|ref|XP_002335829.1|predicted protein [Populus trichocarpa] >gi|222835067|gb|EEE73516.1| predicted protein [Populus trichocarpa]	XP_002335829	1.11178e-34	91	120.168	67	61
transcript_1315	protein	204	gi|302838259|ref|XP_002950688.1|hypothetical protein VOLCADRAFT_104814 [Volvox carteri f. nagariensis] >gi|300264237|gb|EFJ48434.1| hypothetical protein VOLCADRAFT_104814 [Volvox carteri f. nagariensis]	XP_002950688	3.05104e-08	50	44.669	75	38
transcript_1316	vicilin-like embryo storage protein	222	gi|51091880|dbj|BAD36692.1|unknown protein [Oryza sativa Japonica Group]	BAD36692	0.000218738	46	31.187	47	22
transcript_1317	protein	216	gi|222834359|gb|EEE72836.1|predicted protein [Populus trichocarpa]	EEE72836	2.49164e-08	62	42.743	32	20
transcript_1318	peptide transporter ptr2	225	gi|242095098|ref|XP_002438039.1|hypothetical protein SORBIDRAFT_10g007130 [Sorghum bicolor] >gi|241916262|gb|EER89406.1| hypothetical protein SORBIDRAFT_10g007130 [Sorghum bicolor]	XP_002438039	0.000188222	52	31.5722	40	21
transcript_1319	dynein heavy chain 3	213	gi|307107295|gb|EFN55538.1|hypothetical protein CHLNCDRAFT_133979 [Chlorella variabilis]	EFN55538	0.000115816	50	32.3426	58	29
transcript_1320	phosphoenolpyruvate carboxykinase	228	gi|356531401|ref|XP_003534266.1|PREDICTED: phosphoenolpyruvate carboxykinase [ATP]-like [Glycine max]	XP_003534266	6.60466e-18	84	71.633	46	39
transcript_1321	cytochrome b6 f complex subunit iv	207	gi|222871195|gb|EEF08326.1|predicted protein [Populus trichocarpa]	EEF08326	8.62105e-18	69	69.707	69	48
transcript_1322	protein	279	gi|255071705|ref|XP_002499527.1|JmjN/JmjC protein [Micromonas sp. RCC299] >gi|226514789|gb|ACO60785.1| JmjN/JmjC protein [Micromonas sp. RCC299]	XP_002499527	1.39495e-05	55	35.039	77	43
transcript_1323	high-affinity potassium transporter	231	gi|255611064|ref|XP_002539269.1|conserved hypothetical protein [Ricinus communis] >gi|223507628|gb|EEF23114.1| conserved hypothetical protein [Ricinus communis]	XP_002539269	8.33651e-09	49	43.8986	73	36
transcript_1324	hypothetical protein CHLNCDRAFT_145119 [Chlorella variabilis]	228	gi|307108024|gb|EFN56265.1|hypothetical protein CHLNCDRAFT_145119 [Chlorella variabilis]	EFN56265	0.00103418	65	28.8758	32	21
transcript_1325	protein	228	gi|159491038|ref|XP_001703480.1|hypothetical protein CHLREDRAFT_99520 [Chlamydomonas reinhardtii] >gi|158280404|gb|EDP06162.1| predicted protein [Chlamydomonas reinhardtii]	XP_001703480	3.52011e-08	63	42.3578	66	42
transcript_1326	protein	273	gi|255610344|ref|XP_002539174.1|Small heat shock protein hspH, putative [Ricinus communis] >gi|223508254|gb|EEF23210.1| Small heat shock protein hspH, putative [Ricinus communis]	XP_002539174	1.12656e-16	64	65.855	79	51
transcript_1327	protein	213	gi|302830298|ref|XP_002946715.1|hypothetical protein VOLCADRAFT_86956 [Volvox carteri f. nagariensis] >gi|300267759|gb|EFJ51941.1| hypothetical protein VOLCADRAFT_86956 [Volvox carteri f. nagariensis]	XP_002946715	3.93859e-05	48	33.8834	37	18
transcript_1328	dna binding protein	231	gi|222635626|gb|EEE65758.1|hypothetical protein OsJ_21427 [Oryza sativa Japonica Group]	EEE65758	8.52873e-05	46	32.7278	75	35
transcript_1329	hypothetical protein [Oryza sativa Japonica Group]	228	gi|38637073|dbj|BAD03330.1|hypothetical protein [Oryza sativa Japonica Group] >gi|40253823|dbj|BAD05759.1| hypothetical protein [Oryza sativa Japonica Group]	BAD03330	0.000499286	59	30.0314	32	19
transcript_1330	granule bound starch synthase	210	gi|255591472|ref|XP_002535520.1|protein with unknown function [Ricinus communis] >gi|223522817|gb|EEF26866.1| protein with unknown function [Ricinus communis]	XP_002535520	2.61715e-10	58	48.9062	70	41
transcript_1331	anthranilate phosphoribosyltransferase	264	gi|145347499|ref|XP_001418201.1|predicted protein [Ostreococcus lucimarinus CCE9901] >gi|144578430|gb|ABO96494.1| predicted protein [Ostreococcus lucimarinus CCE9901]	XP_001418201	1.16513e-15	65	66.6254	83	54
transcript_1332	3-isopropylmalate dehydratase large subunit 2	207	gi|222640612|gb|EEE68744.1|hypothetical protein OsJ_27434 [Oryza sativa Japonica Group]	EEE68744	1.5833e-05	55	35.8094	43	24
transcript_1333	lcr-like protein	201	gi|218191260|gb|EEC73687.1|hypothetical protein OsI_08258 [Oryza sativa Indica Group]	EEC73687	8.59508e-05	61	33.8834	34	21
transcript_1334	protein	246	gi|115481528|ref|NP_001064357.1|Os10g0328100 [Oryza sativa Japonica Group] >gi|20303625|gb|AAM19052.1|AC099774_14 putative antifreeze glycoprotein precursor [Oryza sativa Japonica Group] >gi|31431182|gb|AAP52997.1| hypothetical protein LOC_Os10g18090 [Oryza sativa Japonica Group] >gi|113638966|dbj|BAF26271.1| Os10g0328100 [Oryza sativa Japonica Group]	NP_001064357	1.28059e-06	53	38.891	63	34
transcript_1335	protein	225	gi|303277947|ref|XP_003058267.1|predicted protein [Micromonas pusilla CCMP1545] >gi|226460924|gb|EEH58218.1| predicted protein [Micromonas pusilla CCMP1545]	XP_003058267	0.000827382	42	31.5722	78	33
transcript_1336	protein	240	gi|357138525|ref|XP_003570842.1|PREDICTED: poly(A) RNA polymerase cid11-like [Brachypodium distachyon]	XP_003570842	0.000222359	49	31.9574	69	34
transcript_1337	bzip transcription factor	243	gi|357507823|ref|XP_003624200.1|Luc7-like protein [Medicago truncatula] >gi|355499215|gb|AES80418.1| Luc7-like protein [Medicago truncatula]	XP_003624200	0.00021519	42	31.9574	52	22
transcript_1338	rp3-like disease resistance protein	204	gi|302841683|ref|XP_002952386.1|hypothetical protein VOLCADRAFT_105511 [Volvox carteri f. nagariensis] >gi|300262322|gb|EFJ46529.1| hypothetical protein VOLCADRAFT_105511 [Volvox carteri f. nagariensis]	XP_002952386	0.00106008	57	29.6462	38	22
transcript_1339	dna gyrase subunit a	240	gi|168035418|ref|XP_001770207.1|predicted protein [Physcomitrella patens subsp. patens] >gi|162678584|gb|EDQ65041.1| predicted protein [Physcomitrella patens subsp. patens]	XP_001770207	7.78143e-15	61	63.5438	65	40
transcript_1340	4-hydroxyphenylpyruvate dioxygenase	219	gi|238478369|ref|NP_001154311.1|4-hydroxyphenylpyruvate dioxygenase [Arabidopsis thaliana] >gi|332189886|gb|AEE28007.1| 4-hydroxyphenylpyruvate dioxygenase [Arabidopsis thaliana]	NP_001154311	7.71119e-07	50	39.2762	71	36
transcript_1341	eukaryotic translation initiation factor 3 subunit a	249	gi|357121392|ref|XP_003562404.1|PREDICTED: uncharacterized protein LOC100841811 isoform 1 [Brachypodium distachyon] >gi|357121394|ref|XP_003562405.1| PREDICTED: uncharacterized protein LOC100841811 isoform 2 [Brachypodium distachyon]	XP_003562404	9.80516e-05	42	33.8834	56	24
transcript_1342	predicted protein [Physcomitrella patens subsp. patens]	273	gi|168009612|ref|XP_001757499.1|predicted protein [Physcomitrella patens subsp. patens] >gi|162691193|gb|EDQ77556.1| predicted protein [Physcomitrella patens subsp. patens]	XP_001757499	0.00253005	48	30.0314	43	21
transcript_1343	glutathione reductase	228	gi|82658844|gb|ABB88584.1|glutathione reductase [Ulva fasciata]	ABB88584	7.17943e-27	81	97.8265	72	59
transcript_1344	protein	234	gi|356568033|ref|XP_003552218.1|PREDICTED: DEAD-box ATP-dependent RNA helicase 18-like [Glycine max]	XP_003552218	6.59599e-05	50	34.6538	60	30
transcript_1345	dicer-like protein	291	gi|326498909|dbj|BAK02440.1|predicted protein [Hordeum vulgare subsp. vulgare]	BAK02440	1.47521e-16	72	56.6102	40	29
transcript_1346	hypothetical protein OsJ_08066 [Oryza sativa Japonica Group]	225	gi|222623509|gb|EEE57641.1|hypothetical protein OsJ_08066 [Oryza sativa Japonica Group]	EEE57641	0.00268749	68	29.6462	25	17
transcript_1347	hd1 protein	249	gi|384248511|gb|EIE21995.1|hypothetical protein COCSUDRAFT_33609 [Coccomyxa subellipsoidea C-169]	EIE21995	5.80258e-05	53	33.113	43	23
transcript_1348	helicase sant- dna binding protein	216	gi|219887345|gb|ACL54047.1|unknown [Zea mays]	ACL54047	0.000502454	54	30.0314	35	19
transcript_1349	delta-aminolevulinic acid dehydratase	255	gi|159487537|ref|XP_001701779.1|delta-aminolevulinic acid dehydratase [Chlamydomonas reinhardtii] >gi|158280998|gb|EDP06754.1| delta-aminolevulinic acid dehydratase [Chlamydomonas reinhardtii]	XP_001701779	4.60368e-11	57	53.5286	68	39
transcript_1350	tropine reductase i	222	gi|148910685|gb|ABR18410.1|unknown [Picea sitchensis]	ABR18410	4.23525e-11	61	52.7582	73	45
transcript_1351	protein	255	gi|222628624|gb|EEE60756.1|hypothetical protein OsJ_14313 [Oryza sativa Japonica Group]	EEE60756	5.15607e-17	66	70.0922	54	36
transcript_1352	protein	288	gi|307105435|gb|EFN53684.1|hypothetical protein CHLNCDRAFT_25506, partial [Chlorella variabilis]	EFN53684	5.05397e-08	63	44.2838	47	30
transcript_1353	protein	270	gi|222874692|gb|EEF11823.1|predicted protein [Populus trichocarpa]	EEF11823	1.49369e-18	70	75.485	68	48
transcript_1354	wrky transcription factor	213	gi|125528095|gb|EAY76209.1|hypothetical protein OsI_04145 [Oryza sativa Indica Group]	EAY76209	5.64672e-05	53	33.8834	43	23
transcript_1355	protein	279	gi|255594150|ref|XP_002536031.1|formate dehydrogenase, putative [Ricinus communis] >gi|223521136|gb|EEF26352.1| formate dehydrogenase, putative [Ricinus communis]	XP_002536031	4.57526e-39	81	132.494	93	76
transcript_1356	na+ solute symporter	201	gi|168061666|ref|XP_001782808.1|predicted protein [Physcomitrella patens subsp. patens] >gi|162665710|gb|EDQ52385.1| predicted protein [Physcomitrella patens subsp. patens]	XP_001782808	0.000886298	70	31.5722	40	28
transcript_1357	protein	204	gi|222834317|gb|EEE72794.1|predicted protein [Populus trichocarpa]	EEE72794	8.1085e-05	57	34.6538	40	23
transcript_1358	structural constituent of nuclear pore	228	gi|297824535|ref|XP_002880150.1|hypothetical protein ARALYDRAFT_483630 [Arabidopsis lyrata subsp. lyrata] >gi|297325989|gb|EFH56409.1| hypothetical protein ARALYDRAFT_483630 [Arabidopsis lyrata subsp. lyrata]	XP_002880150	2.33225e-05	68	36.965	41	28
transcript_1359	serine palmitoyltransferase	213	gi|222423341|dbj|BAH19645.1|AT5G23670 [Arabidopsis thaliana]	BAH19645	0.000487545	52	32.3426	42	22
transcript_1360	medium-chain-fatty-acid-- ligase-like	204	gi|195616080|gb|ACG29870.1|AMP-binding protein [Zea mays]	ACG29870	3.92031e-11	57	53.9138	68	39
transcript_1361	hypothetical protein VITISV_018223 [Vitis vinifera]	201	gi|147860519|emb|CAN79723.1|hypothetical protein VITISV_018223 [Vitis vinifera]	CAN79723	0.00118209	47	29.6462	42	20
transcript_1362	cytochrome b6-f complex iron-sulfur subunit	216	gi|297720673|ref|NP_001172698.1|Os01g0905550 [Oryza sativa Japonica Group] >gi|56784545|dbj|BAD82807.1| hypothetical protein [Oryza sativa Japonica Group] >gi|255673974|dbj|BAH91428.1| Os01g0905550 [Oryza sativa Japonica Group]	NP_001172698	2.17189e-05	60	34.2686	41	25
transcript_1363	dehydrin 13	249	gi|195625830|gb|ACG34745.1|dehydrin 13 [Zea mays]	ACG34745	3.87211e-06	51	35.8094	62	32
transcript_1364	xylose isomerase	231	gi|224142283|ref|XP_002324488.1|predicted protein [Populus trichocarpa] >gi|222865922|gb|EEF03053.1| predicted protein [Populus trichocarpa]	XP_002324488	3.25373e-47	100	152.91	77	77
transcript_1365	ein3-binding f-box protein	204	gi|222832485|gb|EEE70962.1|predicted protein [Populus trichocarpa]	EEE70962	2.82261e-13	68	58.5362	63	43
transcript_1366	bromodomain protein with a aaa atpase domain	216	gi|255599135|ref|XP_002537159.1|conserved hypothetical protein [Ricinus communis] >gi|223517279|gb|EEF25223.1| conserved hypothetical protein [Ricinus communis]	XP_002537159	6.69059e-09	67	45.8246	37	25
transcript_1367	dnaj heat shock n-terminal domain-containing protein	204	gi|224066313|ref|XP_002302078.1|predicted protein [Populus trichocarpa] >gi|222843804|gb|EEE81351.1| predicted protein [Populus trichocarpa]	XP_002302078	4.16104e-05	52	35.4242	68	36
transcript_1368	hexose transporter	246	gi|302144174|emb|CBI23301.3|unnamed protein product [Vitis vinifera]	CBI23301	3.05351e-32	97	113.235	80	78
transcript_1369	thioredoxin x	255	gi|125597357|gb|EAZ37137.1|hypothetical protein OsJ_21478 [Oryza sativa Japonica Group]	EAZ37137	0.000285725	52	33.113	40	21
transcript_1370	voltage-gated ca2+ alpha subunit	210	gi|159464527|ref|XP_001690493.1|voltage-gated Ca2+ channel, alpha subunit [Chlamydomonas reinhardtii] >gi|158279993|gb|EDP05752.1| voltage-gated Ca2+ channel, alpha subunit [Chlamydomonas reinhardtii]	XP_001690493	0.00287347	47	30.4166	69	33
transcript_1371	tudor pwwp mbt superfamily protein	204	gi|162660814|gb|EDQ48548.1|predicted protein [Physcomitrella patens subsp. patens]	EDQ48548	2.94614e-09	55	46.595	60	33
transcript_1372	zinc finger ccch domain-containing protein	201	gi|297793397|ref|XP_002864583.1|zinc finger (CCCH-type) family protein [Arabidopsis lyrata subsp. lyrata] >gi|297310418|gb|EFH40842.1| zinc finger (CCCH-type) family protein [Arabidopsis lyrata subsp. lyrata]	XP_002864583	3.96904e-05	57	35.039	49	28
transcript_1373	spermidine synthase	228	gi|253761045|ref|XP_002489040.1|hypothetical protein SORBIDRAFT_0297s002010 [Sorghum bicolor] >gi|241947310|gb|EES20455.1| hypothetical protein SORBIDRAFT_0297s002010 [Sorghum bicolor]	XP_002489040	0.000136853	50	33.4982	68	34
transcript_1374	protein	276	gi|242095676|ref|XP_002438328.1|hypothetical protein SORBIDRAFT_10g012245 [Sorghum bicolor] >gi|241916551|gb|EER89695.1| hypothetical protein SORBIDRAFT_10g012245 [Sorghum bicolor]	XP_002438328	2.79037e-06	43	37.7354	73	32
transcript_1375	transmembrane protein 184c	222	gi|159467086|ref|XP_001691729.1|hypothetical protein CHLREDRAFT_189069 [Chlamydomonas reinhardtii] >gi|158279075|gb|EDP04837.1| predicted protein [Chlamydomonas reinhardtii]	XP_001691729	0.000856882	44	31.187	61	27
transcript_1376	proline-rich receptor-like protein kinase perk12-like	240	gi|357130585|ref|XP_003566928.1|PREDICTED: proline-rich receptor-like protein kinase PERK12-like [Brachypodium distachyon]	XP_003566928	0.000829697	62	30.0314	24	15
transcript_1377	r40c1 protein	219	gi|147845706|emb|CAN80079.1|hypothetical protein VITISV_041810 [Vitis vinifera]	CAN80079	9.76419e-05	50	32.7278	61	31
transcript_1378	galactinol--sucrose galactosyltransferase 6	210	gi|334187792|ref|NP_001190347.1|putative galactinol--sucrose galactosyltransferase 6 [Arabidopsis thaliana] >gi|19699067|gb|AAL90901.1| AT5g20250/F5O24_140 [Arabidopsis thaliana] >gi|23308457|gb|AAN18198.1| At5g20250/F5O24_140 [Arabidopsis thaliana] >gi|110742681|dbj|BAE99252.1| seed imbitition protein-like [Arabidopsis thaliana] >gi|332005438|gb|AED92821.1| putative galactinol--sucrose galactosy…	NP_001190347	3.58218e-15	71	63.929	66	47
transcript_1379	syap_sorbi ame: full=probable alanine--trna chloroplastic ame: full=alanyl-trna synthetase short= flags: precursor	231	gi|159463210|ref|XP_001689835.1|predicted protein [Chlamydomonas reinhardtii] >gi|158283823|gb|EDP09573.1| predicted protein [Chlamydomonas reinhardtii]	XP_001689835	0.00041111	65	30.8018	23	15
transcript_1380	peroxidase atp22a	213	gi|242036561|ref|XP_002465675.1|hypothetical protein SORBIDRAFT_01g043520 [Sorghum bicolor] >gi|241919529|gb|EER92673.1| hypothetical protein SORBIDRAFT_01g043520 [Sorghum bicolor]	XP_002465675	0.000286564	69	31.187	39	27
transcript_1381	protein	222	gi|168011845|ref|XP_001758613.1|predicted protein [Physcomitrella patens subsp. patens] >gi|162690223|gb|EDQ76591.1| predicted protein [Physcomitrella patens subsp. patens]	XP_001758613	6.54876e-09	77	47.7506	40	31
transcript_1382	quinone-oxidoreductase chloroplastic-like	204	gi|302845688|ref|XP_002954382.1|hypothetical protein VOLCADRAFT_106376 [Volvox carteri f. nagariensis] >gi|300260312|gb|EFJ44532.1| hypothetical protein VOLCADRAFT_106376 [Volvox carteri f. nagariensis]	XP_002954382	1.02361e-05	82	37.7354	28	23
transcript_1383	snf2 super family	264	gi|238014306|gb|ACR38188.1|unknown [Zea mays]	ACR38188	0.000982888	60	32.3426	28	17
transcript_1384	lov1	225	gi|51534998|dbj|BAD38122.1|hypothetical protein [Oryza sativa Japonica Group]	BAD38122	0.000370187	43	31.9574	82	36
transcript_1385	two component histidine	243	gi|224171497|ref|XP_002339504.1|predicted protein [Populus trichocarpa] >gi|222875282|gb|EEF12413.1| predicted protein [Populus trichocarpa]	XP_002339504	5.02057e-19	62	74.7146	80	50
transcript_1386	carbonic anhydrase	216	gi|145341112|ref|XP_001415659.1|Zn carbonic anhydrase [Ostreococcus lucimarinus CCE9901] >gi|144575882|gb|ABO93951.1| Zn carbonic anhydrase [Ostreococcus lucimarinus CCE9901]	XP_001415659	1.08773e-20	72	78.9518	65	47
transcript_1387	protein	261	gi|356574291|ref|XP_003555282.1|PREDICTED: homeobox protein HAT3.1-like [Glycine max]	XP_003555282	0.00360098	51	31.187	60	31
transcript_1388	adenosine monophosphate binding protein	201	gi|384247067|gb|EIE20555.1|putative AMP-binding enzyme [Coccomyxa subellipsoidea C-169]	EIE20555	7.58284e-24	73	90.1225	67	49
transcript_1389	insect intestinal mucin iim22	222	gi|297726455|ref|NP_001175591.1|Os08g0427700 [Oryza sativa Japonica Group] >gi|255678465|dbj|BAH94319.1| Os08g0427700 [Oryza sativa Japonica Group]	NP_001175591	2.72184e-05	50	36.1946	58	29
transcript_1390	translocase of chloroplast 159	225	gi|255591168|ref|XP_002535455.1|peptidyl-dipeptidase dcp, putative [Ricinus communis] >gi|223523052|gb|EEF26927.1| peptidyl-dipeptidase dcp, putative [Ricinus communis]	XP_002535455	1.33833e-14	71	65.0846	73	52
transcript_1391	protein	207	gi|238013866|gb|ACR37968.1|unknown [Zea mays]	ACR37968	6.97234e-06	69	36.1946	33	23
transcript_1392	protein	204	gi|255599876|ref|XP_002537330.1|conserved hypothetical protein [Ricinus communis] >gi|223516710|gb|EEF25053.1| conserved hypothetical protein [Ricinus communis]	XP_002537330	9.40791e-07	55	38.891	65	36
transcript_1393	protein	213	gi|222872026|gb|EEF09157.1|predicted protein [Populus trichocarpa]	EEF09157	2.20759e-17	70	69.707	65	46
transcript_1394	aaa-type atpase-like protein	246	gi|125600446|gb|EAZ40022.1|hypothetical protein OsJ_24461 [Oryza sativa Japonica Group]	EAZ40022	0.00103308	62	30.0314	32	20
transcript_1395	protein	219	gi|222874420|gb|EEF11551.1|predicted protein [Populus trichocarpa]	EEF11551	1.6723e-08	54	44.669	74	40
transcript_1396	protein	261	gi|242082157|ref|XP_002445847.1|hypothetical protein SORBIDRAFT_07g026840 [Sorghum bicolor] >gi|241942197|gb|EES15342.1| hypothetical protein SORBIDRAFT_07g026840 [Sorghum bicolor]	XP_002445847	0.00497176	42	29.6462	56	24
transcript_1397	beta subunit of rna polymerase	231	gi|124112108|ref|YP_001019104.1|beta subunit of RNA polymerase [Chlorokybus atmophyticus] >gi|158564117|sp|Q19V98.2|RPOB_CHLAT RecName: Full=DNA-directed RNA polymerase subunit beta; AltName: Full=PEP; AltName: Full=Plastid-encoded RNA polymerase subunit beta; Short=RNA polymerase subunit beta >gi|124012217|gb|ABD62240.2| beta subunit of RNA polymerase [Chlorokybus atmophyticus]	YP_001019104	9.25031e-30	86	109.383	67	58
transcript_1398	ppx- phosphatase protein	237	gi|170792414|emb|CAP08387.1|Ppx-GppA phosphatase protein (exopolyphosphatase) [Capsicum annuum]	CAP08387	0.00116407	61	32.7278	42	26
transcript_1399	p-type r2r3 myb protein	231	gi|303272855|ref|XP_003055789.1|predicted protein [Micromonas pusilla CCMP1545] >gi|226463763|gb|EEH61041.1| predicted protein [Micromonas pusilla CCMP1545]	XP_003055789	0.000349256	57	34.2686	38	22
transcript_1400	protein	204	gi|53792541|dbj|BAD53505.1|hypothetical protein [Oryza sativa Japonica Group]	BAD53505	0.000166966	45	33.113	61	28
transcript_1401	probable transport protein	219	gi|34222631|sp|Q9G4F5.1|CYSA_CUCSARecName: Full=Sulfate/thiosulfate import ATP-binding protein cysA; AltName: Full=Sulfate-transporting ATPase >gi|11934957|gb|AAG41904.1| unknown [Cucumis sativus]	Q9G4F5	2.0268e-26	97	95.5153	73	71
transcript_1402	adp-glucose pyrophosphorylase endosperm large subunit	231	gi|194708038|gb|ACF88103.1|unknown [Zea mays]	ACF88103	0.000612962	56	32.3426	39	22
transcript_1403	protein	234	gi|356577318|ref|XP_003556774.1|PREDICTED: uncharacterized protein LOC100808104 [Glycine max]	XP_003556774	0.000704394	56	32.3426	64	36
transcript_1404	leucine-responsive regulatory	276	gi|222871737|gb|EEF08868.1|predicted protein [Populus trichocarpa]	EEF08868	3.35039e-22	83	84.3445	65	54
transcript_1405	cytochrome c oxidase subunit 1	237	gi|226348823|gb|ACO50727.1|cytochrome oxidase subunit 1 [Micromonas pusilla CCMP1545]	ACO50727	1.31936e-23	60	89.7373	87	53
transcript_1406	guanylate cyclase	216	gi|255082213|ref|XP_002508325.1|predicted protein [Micromonas sp. RCC299] >gi|226523601|gb|ACO69583.1| predicted protein [Micromonas sp. RCC299]	XP_002508325	0.00133466	56	29.6462	30	17
transcript_1407	viviparous1 protein	279	gi|222640958|gb|EEE69090.1|hypothetical protein OsJ_28151 [Oryza sativa Japonica Group]	EEE69090	1.58555e-05	48	35.4242	56	27
transcript_1408	protein	231	gi|308808442|ref|XP_003081531.1|Cnx2, molybdenum cofactor biosynthesis protein (IC) [Ostreococcus tauri] >gi|116059997|emb|CAL56056.1| Cnx2, molybdenum cofactor biosynthesis protein (IC) [Ostreococcus tauri]	XP_003081531	7.26406e-05	59	33.4982	61	36
transcript_1409	k(+) efflux antiporter 6-like	252	gi|218185799|gb|EEC68226.1|hypothetical protein OsI_36225 [Oryza sativa Indica Group]	EEC68226	1.43418e-08	58	43.8986	74	43
transcript_1410	atp synthase subunits region	201	gi|255621795|ref|XP_002540228.1|ATP synthase subunits region ORF, putative [Ricinus communis] >gi|223497860|gb|EEF22155.1| ATP synthase subunits region ORF, putative [Ricinus communis]	XP_002540228	1.08882e-13	61	56.6102	57	35
transcript_1411	hmg-y-related protein a	204	gi|297724737|ref|NP_001174732.1|Os06g0296200 [Oryza sativa Japonica Group] >gi|255676955|dbj|BAH93460.1| Os06g0296200 [Oryza sativa Japonica Group]	NP_001174732	6.929e-07	51	37.7354	47	24
transcript_1412	thioredoxin-like 2-2	216	gi|255623270|ref|XP_002540350.1|conserved hypothetical protein [Ricinus communis] >gi|223496506|gb|EEF22033.1| conserved hypothetical protein [Ricinus communis]	XP_002540350	1.4981e-08	51	43.8986	64	33
transcript_1413	protein	204	gi|168034994|ref|XP_001769996.1|predicted protein [Physcomitrella patens subsp. patens] >gi|162678717|gb|EDQ65172.1| predicted protein [Physcomitrella patens subsp. patens]	XP_001769996	1.23408e-05	45	35.8094	60	27
transcript_1414	hypothetical protein SORBIDRAFT_01g048565 [Sorghum bicolor]	231	gi|242037089|ref|XP_002465939.1|hypothetical protein SORBIDRAFT_01g048565 [Sorghum bicolor] >gi|241919793|gb|EER92937.1| hypothetical protein SORBIDRAFT_01g048565 [Sorghum bicolor]	XP_002465939	9.72852e-07	46	38.5058	67	31
transcript_1415	drought responsive element binding protein 5	228	gi|302853821|ref|XP_002958423.1|hypothetical protein VOLCADRAFT_99704 [Volvox carteri f. nagariensis] >gi|300256228|gb|EFJ40499.1| hypothetical protein VOLCADRAFT_99704 [Volvox carteri f. nagariensis]	XP_002958423	0.000179279	54	32.3426	42	23
transcript_1416	mate efflux family protein	237	gi|297722079|ref|NP_001173403.1|Os03g0323700 [Oryza sativa Japonica Group] >gi|255674467|dbj|BAH92131.1| Os03g0323700 [Oryza sativa Japonica Group]	NP_001173403	1.92891e-05	47	33.4982	48	23
transcript_1417	protein	210	gi|255605230|ref|XP_002538359.1|Protein bugT precursor, putative [Ricinus communis] >gi|223512552|gb|EEF24024.1| Protein bugT precursor, putative [Ricinus communis]	XP_002538359	9.70574e-08	65	41.5874	38	25
transcript_1418	rna and export factor binding	231	gi|94309344|ref|YP_582554.1|gltI gene product [Cupriavidus metallidurans CH34] >gi|93353196|gb|ABF07285.1| glutamate and aspartate transporter subunit ; periplasmic-binding component of ABC superfamily [Cupriavidus metallidurans CH34] >gi|222871736|gb|EEF08867.1| predicted protein [Populus trichocarpa]	EEF08867	2.04586e-11	71	52.373	49	35
transcript_1419	gaga-binding transcriptional activator	216	gi|255596147|ref|XP_002536471.1|acyl-CoA dehydrogenase, putative [Ricinus communis] >gi|223519578|gb|EEF25911.1| acyl-CoA dehydrogenase, putative [Ricinus communis]	XP_002536471	7.84771e-06	62	35.8094	43	27
transcript_1420	pr1-like protein	216	gi|260183700|gb|ACX35972.1|truncated bell-like homeodomain protein [Hordeum vulgare]	ACX35972	4.09492e-06	49	36.5798	61	30
transcript_1421	protein	240	gi|302834483|ref|XP_002948804.1|hypothetical protein VOLCADRAFT_89056 [Volvox carteri f. nagariensis] >gi|300265995|gb|EFJ50184.1| hypothetical protein VOLCADRAFT_89056 [Volvox carteri f. nagariensis]	XP_002948804	5.2838e-05	51	34.6538	39	20
transcript_1422	rwp-rk domain-containing transcription factor	237	gi|302846100|ref|XP_002954587.1|RWP-RK domain-containing transcription factor [Volvox carteri f. nagariensis] >gi|300260006|gb|EFJ44228.1| RWP-RK domain-containing transcription factor [Volvox carteri f. nagariensis]	XP_002954587	3.89182e-05	59	35.039	44	26
transcript_1423	protein	207	gi|224114263|ref|XP_002316711.1|predicted protein [Populus trichocarpa] >gi|222859776|gb|EEE97323.1| predicted protein [Populus trichocarpa]	XP_002316711	0.000589042	58	30.8018	29	17
transcript_1424	target of rapamycin protein	213	gi|255588101|ref|XP_002534500.1|conserved hypothetical protein [Ricinus communis] >gi|223525162|gb|EEF27880.1| conserved hypothetical protein [Ricinus communis]	XP_002534500	0.000217401	68	30.4166	25	17
transcript_1425	50s ribosomal protein l13	267	gi|132659|sp|P12629.1|RK13_SPIOLRecName: Full=50S ribosomal protein L13, chloroplastic; AltName: Full=CL13; Flags: Precursor >gi|189096134|pdb|3BBO|L Chain L, Homology Model For The Spinach Chloroplast 50s Subunit Fitted To 9.4a Cryo-Em Map Of The 70s Chlororibosome >gi|170133|gb|AAA34040.1| ribosomal protein L13 [Spinacia oleracea]	P12629	5.05682e-26	68	93.2041	88	60
transcript_1426	gag-pol precursor	201	gi|357483067|ref|XP_003611820.1|hypothetical protein MTR_5g018220 [Medicago truncatula] >gi|355513155|gb|AES94778.1| hypothetical protein MTR_5g018220 [Medicago truncatula]	XP_003611820	0.00184973	71	30.4166	21	15
transcript_1427	barren stalk fastigiate 1	216	gi|4539663|gb|AAD22156.1|AF061282_9hypothetical protein [Sorghum bicolor]	AAD22156	0.000601065	52	32.3426	48	25
transcript_1428	bimodular protein	213	gi|168070947|ref|XP_001786995.1|predicted protein [Physcomitrella patens subsp. patens] >gi|162659984|gb|EDQ48191.1| predicted protein [Physcomitrella patens subsp. patens]	XP_001786995	3.80927e-16	59	67.0106	69	41
transcript_1429	protein	225	gi|224170147|ref|XP_002339344.1|predicted protein [Populus trichocarpa] >gi|222874949|gb|EEF12080.1| predicted protein [Populus trichocarpa]	XP_002339344	3.01444e-08	53	43.1282	78	42
transcript_1430	u4 u6 small nuclear ribonucleoprotein prp3	237	gi|357444987|ref|XP_003592771.1|U4/U6 small nuclear ribonucleoprotein Prp3 [Medicago truncatula] >gi|355481819|gb|AES63022.1| U4/U6 small nuclear ribonucleoprotein Prp3 [Medicago truncatula]	XP_003592771	6.27012e-06	40	38.891	71	29
transcript_1431	pre-mrna-processing factor 40 homolog b-like	219	gi|297804114|ref|XP_002869941.1|hypothetical protein ARALYDRAFT_914630 [Arabidopsis lyrata subsp. lyrata] >gi|297315777|gb|EFH46200.1| hypothetical protein ARALYDRAFT_914630 [Arabidopsis lyrata subsp. lyrata]	XP_002869941	0.000136561	58	31.9574	31	18
transcript_1432	zinc finger	219	gi|37573048|dbj|BAC98576.1|myosin heavy chain-like protein [Oryza sativa Japonica Group]	BAC98576	0.000347108	59	30.8018	32	19
transcript_1433	lycopene epsilon cyclase	255	gi|1399181|gb|AAB53336.1|lycopene epsilon cyclase [Arabidopsis thaliana]	AAB53336	0.000103326	63	32.7278	41	26
transcript_1434	glutamate carboxypeptidase	249	gi|255608647|ref|XP_002538932.1|conserved hypothetical protein [Ricinus communis] >gi|223509707|gb|EEF23450.1| conserved hypothetical protein [Ricinus communis]	XP_002538932	0.000242439	43	31.187	39	17
transcript_1435	otu-like cysteine type protease	207	gi|195652895|gb|ACG45915.1|immediate-early protein RSP40 [Zea mays]	ACG45915	1.68022e-05	62	33.4982	32	20
transcript_1436	hth-type transcriptional regulator	210	gi|255598365|ref|XP_002536991.1|HTH-type transcriptional regulator glxA, putative [Ricinus communis] >gi|223517881|gb|EEF25391.1| HTH-type transcriptional regulator glxA, putative [Ricinus communis]	XP_002536991	3.31404e-11	76	53.1434	47	36
transcript_1437	subtilisin-like proteinase air3	216	gi|125538495|gb|EAY84890.1|hypothetical protein OsI_06255 [Oryza sativa Indica Group]	EAY84890	0.00436098	58	29.6462	31	18
transcript_1438	protein	225	gi|145346917|ref|XP_001417928.1|predicted protein [Ostreococcus lucimarinus CCE9901] >gi|144578156|gb|ABO96221.1| predicted protein [Ostreococcus lucimarinus CCE9901]	XP_001417928	6.88051e-18	68	69.707	61	42
transcript_1439	chloride channel protein clc-f	201	gi|255615359|ref|XP_002539663.1|conserved hypothetical protein [Ricinus communis] >gi|223503730|gb|EEF22719.1| conserved hypothetical protein [Ricinus communis]	XP_002539663	6.07296e-06	50	35.8094	66	33
transcript_1440	heat shock protein 70f	201	gi|224029161|gb|ACN33656.1|unknown [Zea mays]	ACN33656	9.16936e-05	46	33.4982	47	22
transcript_1441	protein	222	gi|222870909|gb|EEF08040.1|predicted protein [Populus trichocarpa]	EEF08040	1.87375e-22	72	82.4185	69	50
transcript_1442	duf1244 molybdenum cofactor synthesis fusion protein	213	gi|255084748|ref|XP_002504805.1|DUF1244/molybdenum cofactor synthesis fusion protein [Micromonas sp. RCC299] >gi|226520074|gb|ACO66063.1| DUF1244/molybdenum cofactor synthesis fusion protein [Micromonas sp. RCC299]	XP_002504805	1.92538e-21	68	80.1073	70	48
transcript_1443	protein	219	gi|115436280|ref|NP_001042898.1|Os01g0323600 [Oryza sativa Japonica Group] >gi|113532429|dbj|BAF04812.1| Os01g0323600 [Oryza sativa Japonica Group]	NP_001042898	0.000512557	55	30.8018	43	24
transcript_1444	ring u-box domain-containing protein	213	gi|384253559|gb|EIE27033.1|putative nuclease domain protein, partial [Coccomyxa subellipsoidea C-169]	EIE27033	3.80841e-08	68	42.743	32	22
transcript_1445	hgwp repeat containing	207	gi|159471499|ref|XP_001693894.1|predicted protein [Chlamydomonas reinhardtii] >gi|158283397|gb|EDP09148.1| predicted protein [Chlamydomonas reinhardtii]	XP_001693894	0.000819524	64	28.4906	25	16
transcript_1446	plus-3 domain-containing protein	219	gi|308080298|ref|NP_001183355.1|uncharacterized protein LOC100501764 [Zea mays] >gi|238010960|gb|ACR36515.1| unknown [Zea mays]	NP_001183355	8.7351e-05	53	33.4982	58	31
transcript_1447	alcohol	207	gi|160898803|ref|YP_001564385.1|alcohol dehydrogenase [Delftia acidovorans SPH-1] >gi|160364387|gb|ABX36000.1| Alcohol dehydrogenase zinc-binding domain protein [Delftia acidovorans SPH-1] >gi|222839437|gb|EEE77774.1| predicted protein [Populus trichocarpa]	EEE77774	4.41917e-15	76	63.5438	67	51
transcript_1448	u496g_arath ame: full=upf0496 protein at5g66670	201	gi|297801794|ref|XP_002868781.1|hypothetical protein ARALYDRAFT_916504 [Arabidopsis lyrata subsp. lyrata] >gi|297314617|gb|EFH45040.1| hypothetical protein ARALYDRAFT_916504 [Arabidopsis lyrata subsp. lyrata]	XP_002868781	2.62521e-05	66	33.113	42	28
transcript_1449	protein	213	gi|222874372|gb|EEF11503.1|predicted protein [Populus trichocarpa]	EEF11503	1.57571e-17	71	69.707	70	50
transcript_1450	protein	210	gi|145341052|ref|XP_001415630.1|predicted protein [Ostreococcus lucimarinus CCE9901] >gi|144575853|gb|ABO93922.1| predicted protein [Ostreococcus lucimarinus CCE9901]	XP_001415630	9.46358e-05	50	33.8834	48	24
transcript_1451	predicted protein [Physcomitrella patens subsp. patens]	204	gi|168006313|ref|XP_001755854.1|predicted protein [Physcomitrella patens subsp. patens] >gi|162693173|gb|EDQ79527.1| predicted protein [Physcomitrella patens subsp. patens]	XP_001755854	0.00634428	51	28.8758	41	21
transcript_1452	protein	231	gi|110740228|dbj|BAF02012.1|sodium-dicarboxylate cotransporter-like [Arabidopsis thaliana]	BAF02012	0.0002867	49	33.113	57	28
transcript_1453	glyoxysomal fatty acid beta-oxidation multifunctional protein mfp-a-like	240	gi|159469696|ref|XP_001692999.1|predicted protein [Chlamydomonas reinhardtii] >gi|158277801|gb|EDP03568.1| predicted protein [Chlamydomonas reinhardtii]	XP_001692999	5.24717e-10	57	50.0618	78	45
transcript_1454	cytochrome c oxidase subunit i	231	gi|160900596|ref|YP_001566178.1|ABC transporter-like protein [Delftia acidovorans SPH-1] >gi|333913106|ref|YP_004486838.1| monosaccharide-transporting ATPase [Delftia sp. Cs1-4] >gi|160366180|gb|ABX37793.1| ABC transporter related [Delftia acidovorans SPH-1] >gi|222874704|gb|EEF11835.1| predicted protein [Populus trichocarpa] >gi|333743306|gb|AEF88483.1| Monosaccharide-transporting ATPase [Delfti…	EEF11835	1.15108e-08	71	45.8246	38	27
transcript_1455	u4 tri-snrnp-associated protein 3	228	gi|47847846|dbj|BAD21640.1|hypothetical protein [Oryza sativa Japonica Group]	BAD21640	0.000738702	45	30.8018	55	25
transcript_1456	protein	204	gi|116781168|gb|ABK21990.1|unknown [Picea sitchensis]	ABK21990	0.00280254	62	28.8758	32	20
transcript_1457	protein	219	gi|302769584|ref|XP_002968211.1|hypothetical protein SELMODRAFT_66469 [Selaginella moellendorffii] >gi|302788794|ref|XP_002976166.1| hypothetical protein SELMODRAFT_56471 [Selaginella moellendorffii] >gi|300156442|gb|EFJ23071.1| hypothetical protein SELMODRAFT_56471 [Selaginella moellendorffii] >gi|300163855|gb|EFJ30465.1| hypothetical protein SELMODRAFT_66469 [Selaginella moellendorffii]	XP_002968211	9.97537e-09	58	45.0542	60	35
transcript_1458	protein	237	gi|110289493|gb|AAP54842.2|hexose transporter, putative, expressed [Oryza sativa Japonica Group]	AAP54842	6.63514e-06	50	37.3502	73	37
transcript_1459	protein	231	gi|222874513|gb|EEF11644.1|predicted protein [Populus trichocarpa]	EEF11644	3.37037e-24	78	88.1965	65	51
transcript_1460	protein	207	gi|326494984|dbj|BAJ85587.1|predicted protein [Hordeum vulgare subsp. vulgare]	BAJ85587	0.000840635	47	29.6462	38	18
transcript_1461	alanine glyoxylate aminotransferase	219	gi|149392763|gb|ABR26184.1|serine-glyoxylate aminotransferase [Oryza sativa Indica Group]	ABR26184	5.61952e-16	72	63.929	54	39
transcript_1462	nbs-containing resistance-like protein	219	gi|224032905|gb|ACN35528.1|unknown [Zea mays]	ACN35528	0.0025908	37	28.8758	61	23
transcript_1463	hgwp repeat containing protein	222	gi|25990055|gb|AAN74951.1|drought induced protein DIP2 [Oryza sativa Indica Group]	AAN74951	4.99113e-05	45	34.2686	72	33
transcript_1464	hypothetical protein OsI_13976 [Oryza sativa Indica Group]	210	gi|218193946|gb|EEC76373.1|hypothetical protein OsI_13976 [Oryza sativa Indica Group] >gi|222626005|gb|EEE60137.1| hypothetical protein OsJ_13024 [Oryza sativa Japonica Group]	EEC76373	0.00122476	56	30.0314	30	17
transcript_1465	major surface like glycoprotein	210	gi|115444013|ref|NP_001045786.1|Os02g0130900 [Oryza sativa Japonica Group] >gi|113535317|dbj|BAF07700.1| Os02g0130900 [Oryza sativa Japonica Group]	NP_001045786	0.000607424	54	30.0314	44	24
transcript_1466	protein	240	gi|222833712|gb|EEE72189.1|predicted protein [Populus trichocarpa]	EEE72189	4.07063e-05	62	38.1206	45	28
transcript_1467	abc transporter atpase	201	gi|356523878|ref|XP_003530561.1|PREDICTED: LOW QUALITY PROTEIN: ABC transporter I family member 6, chloroplastic-like [Glycine max]	XP_003530561	2.88664e-20	76	79.337	65	50
transcript_1468	probable lrr receptor-like serine threonine-protein kinase at5g45840-like	204	gi|223943135|gb|ACN25651.1|unknown [Zea mays]	ACN25651	0.000427431	50	33.8834	50	25
transcript_1469	protein	201	gi|222832055|gb|EEE70532.1|predicted protein [Populus trichocarpa]	EEE70532	4.13608e-06	53	40.4318	58	31
transcript_1470	set domain protein	204	gi|56785109|dbj|BAD82747.1|hypothetical protein [Oryza sativa Japonica Group]	BAD82747	0.00563459	57	30.4166	40	23
transcript_1471	cytochrome oxidase subunit i	219	gi|1731726|dbj|BAA09813.1|cytochrome oxidase subunit 1 [Actinastrum hantzschii]	BAA09813	1.05766e-35	87	115.931	70	61
transcript_1472	probable wrky transcription factor 3-like	201	gi|53791509|dbj|BAD52631.1|hypothetical protein [Oryza sativa Japonica Group]	BAD52631	8.7038e-05	59	34.6538	37	22
transcript_1473	protein	228	gi|255078256|ref|XP_002502708.1|predicted protein [Micromonas sp. RCC299] >gi|226517973|gb|ACO63966.1| predicted protein [Micromonas sp. RCC299]	XP_002502708	2.50208e-19	68	78.1814	70	48
transcript_1474	cation efflux system protein	201	gi|222837873|gb|EEE76238.1|ECOLI acriflavine resistance protein b [Populus trichocarpa]	EEE76238	4.33249e-12	62	56.6102	64	40
transcript_1475	major facilitator superfamily	201	gi|297729361|ref|NP_001177044.1|Os12g0596300 [Oryza sativa Japonica Group] >gi|255670454|dbj|BAH95772.1| Os12g0596300 [Oryza sativa Japonica Group]	NP_001177044	6.11339e-05	57	35.039	35	20
transcript_1476	flowering time control protein fca-like	210	gi|357452919|ref|XP_003596736.1|hypothetical protein MTR_2g084760, partial [Medicago truncatula] >gi|355485784|gb|AES66987.1| hypothetical protein MTR_2g084760, partial [Medicago truncatula]	XP_003596736	2.05915e-08	49	43.8986	57	28
transcript_1477	protein	207	gi|162659696|gb|EDQ48081.1|predicted protein [Physcomitrella patens subsp. patens]	EDQ48081	6.80072e-14	85	58.5362	40	34
transcript_1478	Novel Gene
transcript_1479	dna gyrase subunit a	207	gi|168035418|ref|XP_001770207.1|predicted protein [Physcomitrella patens subsp. patens] >gi|162678584|gb|EDQ65041.1| predicted protein [Physcomitrella patens subsp. patens]	XP_001770207	1.00068e-08	61	45.4394	67	41
transcript_1480	hgwp repeat containing	204	gi|356521086|ref|XP_003529189.1|PREDICTED: splicing factor U2af small subunit A-like isoform 1 [Glycine max] >gi|356521088|ref|XP_003529190.1| PREDICTED: splicing factor U2af small subunit A-like isoform 2 [Glycine max] >gi|356521090|ref|XP_003529191.1| PREDICTED: splicing factor U2af small subunit A-like isoform 3 [Glycine max]	XP_003529189	0.000341506	69	31.187	26	18
transcript_1481	protein	207	gi|283131652|dbj|BAI63218.1|chloroplastic glucose 6-phosphate dehydrogenase [Chlorella vulgaris]	BAI63218	2.0775e-14	58	62.003	65	38
transcript_1482	ribosomal protein s16	2167	gi|6692974|gb|AAF24933.1|30S ribosomal protein S16 [Hydrocotyle rotundifolia] >gi|6692975|gb|AAF24934.1| 30S ribosomal protein S16 [Hydrocotyle pusilla] >gi|6692976|gb|AAF24935.1| 30S ribosomal protein S16 [Aralia chinensis]	AAF24933	2.57651e-13	96	61.2326	32	31
transcript_1483	Novel Gene
transcript_1484	cell wall-associated hydrolase	1538	gi|358349383|ref|XP_003638717.1|Cell wall-associated hydrolase [Medicago truncatula] >gi|355504652|gb|AES85855.1| Cell wall-associated hydrolase [Medicago truncatula]	XP_003638717	5.50305e-52	48	110.923	181	88
transcript_1485	Novel Gene
transcript_1486	nadh-plastoquinone oxidoreductase subunit 2	1372	gi|116617152|ref|YP_817527.1|NADH-plastoquinone oxidoreductase subunit 2 [Coffea arabica] >gi|288561930|sp|P0CC48.1|NU2C1_COFAR RecName: Full=NAD(P)H-quinone oxidoreductase subunit 2 A, chloroplastic; AltName: Full=NAD(P)H dehydrogenase, subunit 2 A; AltName: Full=NADH-plastoquinone oxidoreductase subunit 2 A >gi|116242208|gb|ABJ89723.1| NADH-plastoquinone oxidoreductase subunit 2 [Coffea arabica]	YP_817527	7.25598e-161	94	468.003	250	237
transcript_1487	phosphatidylinositol 4-kinase type 2-beta	1238	gi|357481379|ref|XP_003610975.1|Phosphatidylinositol 4-kinase type 2-beta [Medicago truncatula] >gi|355512310|gb|AES93933.1| Phosphatidylinositol 4-kinase type 2-beta [Medicago truncatula]	XP_003610975	1.31122e-43	82	160.229	108	89
transcript_1488	photosystem i subunit viii	1238	gi|325126875|ref|YP_004286112.1|photosystem I subunit VIII [Fragaria vesca subsp. vesca] >gi|324022787|gb|ADY15361.1| photosystem I subunit VIII [Fragaria vesca subsp. vesca]	YP_004286112	1.34098e-17	100	75.0998	37	37
transcript_1489	pentatricopeptide repeat-containing protein at3g46610	1174	gi|9454580|gb|AAF87903.1|AC015447_13Hypothetical protein [Arabidopsis thaliana]	AAF87903	0.011101	61	35.4242	39	24
transcript_1490	orf120	1167	gi|255596757|ref|XP_002536610.1|conserved hypothetical protein [Ricinus communis] >gi|223519108|gb|EEF25773.1| conserved hypothetical protein [Ricinus communis]	XP_002536610	2.16032e-75	77	233.417	188	145
transcript_1491	Novel Gene
transcript_1492	Novel Gene
transcript_1493	xylosyltransferase 1-like	1147	gi|125533068|gb|EAY79633.1|hypothetical protein OsI_34777 [Oryza sativa Indica Group]	EAY79633	0.00115655	44	38.5058	126	56
transcript_1494	-like protein	1107	gi|325126912|ref|YP_004286149.1|NADH-plastoquinone oxidoreductase subunit 5 [Fragaria vesca subsp. vesca] >gi|324022824|gb|ADY15398.1| NADH-plastoquinone oxidoreductase subunit 5 [Fragaria vesca subsp. vesca]	YP_004286149	0	97	689.493	369	361
transcript_1495	Novel Gene
transcript_1496	ribosomal protein s3	1019	gi|357436099|ref|XP_003588325.1|hypothetical protein MTR_1g006000 [Medicago truncatula] >gi|357436125|ref|XP_003588338.1| hypothetical protein MTR_1g006130 [Medicago truncatula] >gi|357436225|ref|XP_003588388.1| hypothetical protein MTR_1g006710 [Medicago truncatula] >gi|355477373|gb|AES58576.1| hypothetical protein MTR_1g006000 [Medicago truncatula] >gi|355477386|gb|AES58589.1| hypothetical prot…	XP_003588325	3.23263e-16	56	68.9366	78	44
transcript_1497	nadh dehydrogenase subunit partial	1020	gi|357436021|ref|XP_003588286.1|hypothetical protein MTR_1g005270 [Medicago truncatula] >gi|355477334|gb|AES58537.1| hypothetical protein MTR_1g005270 [Medicago truncatula]	XP_003588286	3.7982e-32	91	104.76	60	55
transcript_1498	ribosomal protein s3	1011	gi|12797|emb|CAA43365.1|ribosomal protein S3 [Oenothera berteroana]	CAA43365	1.25381e-09	95	49.6766	24	23
transcript_1499	protein	978	gi|297832456|ref|XP_002884110.1|predicted protein [Arabidopsis lyrata subsp. lyrata] >gi|297329950|gb|EFH60369.1| predicted protein [Arabidopsis lyrata subsp. lyrata]	XP_002884110	5.24494e-07	43	43.1282	87	38
transcript_1500	Novel Gene
transcript_1501	unknown [Zea mays]	965	gi|219885089|gb|ACL52919.1|unknown [Zea mays]	ACL52919	0.000397792	57	30.8018	33	19
transcript_1502	nadh-ubiquinone oxidoreductase chain	966	gi|147820288|emb|CAN71467.1|hypothetical protein VITISV_038988 [Vitis vinifera]	CAN71467	3.68038e-73	100	165.622	76	76
transcript_1503	Novel Gene
transcript_1504	udp-n-acetylmuramoyl-l-alanyl-d-glutamate-- -diaminopimelate ligase-like	933	gi|359474007|ref|XP_002270348.2|PREDICTED: UDP-N-acetylmuramoyl-L-alanyl-D-glutamate--2,6-diaminopimelate ligase-like [Vitis vinifera]	XP_002270348	7.81597e-09	66	48.1358	51	34
transcript_1505	ycf68 protein	949	gi|145408582|ref|YP_001152206.1|ORF137 [Pinus koraiensis] >gi|145048831|gb|ABP35449.1| ORF137 [Pinus koraiensis]	YP_001152206	1.7886e-44	95	126.331	67	64
transcript_1506	ribosomal protein s14	906	gi|325126863|ref|YP_004286100.1|ribosomal protein S14 [Fragaria vesca subsp. vesca] >gi|324022775|gb|ADY15349.1| ribosomal protein S14 [Fragaria vesca subsp. vesca]	YP_004286100	8.7917e-43	100	142.124	65	65
transcript_1507	nadh-plastoquinone oxidoreductase subunit 4	889	gi|313183871|ref|YP_004021714.1|NADH-plastoquinone oxidoreductase subunit 4 [Prunus persica] >gi|309321483|gb|ADO65024.1| NADH-plastoquinone oxidoreductase subunit 4 [Prunus persica]	YP_004021714	2.80047e-90	100	264.233	146	146
transcript_1508	protein dcl	889	gi|255551151|ref|XP_002516623.1|conserved hypothetical protein [Ricinus communis] >gi|223544225|gb|EEF45747.1| conserved hypothetical protein [Ricinus communis]	XP_002516623	3.21292e-10	92	53.1434	28	26
transcript_1509	protein	885	gi|57014019|ref|YP_173490.1|hypothetical protein NitaMp153 [Nicotiana tabacum] >gi|56806655|dbj|BAD83556.1| hypothetical protein [Nicotiana tabacum]	YP_173490	5.46097e-41	86	137.502	82	71
transcript_1510	phox domain-containing protein	868	gi|297793675|ref|XP_002864722.1|hypothetical protein ARALYDRAFT_496271 [Arabidopsis lyrata subsp. lyrata] >gi|297310557|gb|EFH40981.1| hypothetical protein ARALYDRAFT_496271 [Arabidopsis lyrata subsp. lyrata]	XP_002864722	0.00294933	46	35.039	86	40
transcript_1511	nadh dehydrogenase subunit 5	859	gi|255591153|ref|XP_002535451.1|conserved hypothetical protein [Ricinus communis] >gi|223523062|gb|EEF26930.1| conserved hypothetical protein [Ricinus communis]	XP_002535451	2.69097e-63	97	193.356	95	93
transcript_1512	photosystem ii protein k	854	gi|325126848|ref|YP_004286085.1|photosystem II protein K [Fragaria vesca subsp. vesca] >gi|324022760|gb|ADY15334.1| photosystem II protein K [Fragaria vesca subsp. vesca]	YP_004286085	3.35089e-35	98	118.627	61	60
transcript_1513	unnamed protein product [Vitis vinifera]	848	gi|296088220|emb|CBI35735.3|unnamed protein product [Vitis vinifera]	CBI35735	7.2965e-25	93	95.1301	48	45
transcript_1514	PREDICTED: uncharacterized protein LOC100801982 [Glycine max]	839	gi|356562971|ref|XP_003549741.1|PREDICTED: uncharacterized protein LOC100801982 [Glycine max]	XP_003549741	0.000161627	48	35.8094	58	28
transcript_1515	Novel Gene
transcript_1516	atp synthase subunit beta	792	gi|253760977|ref|XP_002489033.1|hypothetical protein SORBIDRAFT_0351s002020 [Sorghum bicolor] >gi|241947330|gb|EES20475.1| hypothetical protein SORBIDRAFT_0351s002020 [Sorghum bicolor]	XP_002489033	6.47884e-27	95	98.9821	47	45
transcript_1517	nadh dehydrogenase subunit 2	791	gi|384939110|emb|CBX33211.1|NADH dehydrogenase subunit 2 (mitochondrion) [Beta vulgaris subsp. maritima] >gi|384977889|emb|CBL54111.1| NADH dehydrogenase subunit 2 (mitochondrion) [Beta vulgaris subsp. maritima]	CBX33211	2.13191e-172	99	487.263	250	248
transcript_1518	Novel Gene
transcript_1519	Novel Gene
transcript_1520	m920_arath ame: full=uncharacterized mitochondrial protein g00920 ame: full=orf215b	771	gi|147860875|emb|CAN81058.1|hypothetical protein VITISV_033322 [Vitis vinifera]	CAN81058	7.16144e-06	60	44.2838	70	42
transcript_1521	Novel Gene
transcript_1522	cytochrome b6 f complex subunit v	766	gi|145408482|ref|YP_001152105.1|ORF66a [Pinus koraiensis] >gi|145048732|gb|ABP35351.1| ORF66a [Pinus koraiensis]	YP_001152105	2.60447e-14	68	58.5362	51	35
transcript_1523	unnamed protein product [Nicotiana sylvestris]	764	gi|1563732|emb|CAA65519.1|unnamed protein product [Nicotiana sylvestris]	CAA65519	1.46896e-25	95	88.9669	42	40
transcript_1524	s-receptor kinase kik1 precursor	751	gi|255573101|ref|XP_002527480.1|conserved hypothetical protein [Ricinus communis] >gi|223533120|gb|EEF34878.1| conserved hypothetical protein [Ricinus communis]	XP_002527480	0.000145509	53	33.113	58	31
transcript_1525	Novel Gene
transcript_1526	Novel Gene
transcript_1527	nadh-ubiquinone oxidoreductase chain	731	gi|357436143|ref|XP_003588347.1|NADH-ubiquinone oxidoreductase chain [Medicago truncatula] >gi|355477395|gb|AES58598.1| NADH-ubiquinone oxidoreductase chain [Medicago truncatula]	XP_003588347	2.71515e-08	96	50.447	26	25
transcript_1528	hypothetical chloroplast rf1	725	gi|346683351|ref|YP_004842295.1|hypothetical chloroplast RF1 [Pyrus pyrifolia] >gi|345433618|dbj|BAK69440.1| hypothetical chloroplast RF1 [Pyrus pyrifolia]	YP_004842295	5.58962e-87	89	248.054	169	151
transcript_1529	homeobox-leucine zipper protein meristem l1	720	gi|345195182|tpg|DAA34956.1|TPA_exp: homeodomain leucine zipper family IV protein [Zea mays]	DAA34956	1.18811e-48	56	168.703	237	134
transcript_1530	conserved hypothetical protein [Ricinus communis]	717	gi|255577583|ref|XP_002529669.1|conserved hypothetical protein [Ricinus communis] >gi|223530849|gb|EEF32711.1| conserved hypothetical protein [Ricinus communis]	XP_002529669	0.0128527	66	32.7278	30	20
transcript_1531	copia-like polyprotein	700	gi|147852133|emb|CAN80162.1|hypothetical protein VITISV_038102 [Vitis vinifera]	CAN80162	6.00494e-48	77	95.5153	68	53
transcript_1532	Novel Gene
transcript_1533	kcbp-interacting protein kinase	690	gi|357468913|ref|XP_003604741.1|Pistil-specific extensin-like protein [Medicago truncatula] >gi|355505796|gb|AES86938.1| Pistil-specific extensin-like protein [Medicago truncatula]	XP_003604741	4.29511e-06	42	43.5134	128	55
transcript_1534	nadh dehydrogenase subunit 7	690	gi|55584170|sp|P80264.3|NDUS2_SOLTURecName: Full=NADH dehydrogenase [ubiquinone] iron-sulfur protein 2; AltName: Full=Complex I-42.5kD; Short=CI-42.5kD; AltName: Full=NADH dehydrogenase subunit 7; AltName: Full=NADH-ubiquinone oxidoreductase 42.5 kDa subunit	P80264	1.82083e-25	97	93.5893	47	46
transcript_1535	lob domain-containing protein 6-like	676	gi|356554963|ref|XP_003545810.1|PREDICTED: LOB domain-containing protein 6-like [Glycine max]	XP_003545810	0.02493	61	31.5722	34	21
transcript_1536	hypothetical protein SELMODRAFT_441514 [Selaginella moellendorffii]	670	gi|302776586|ref|XP_002971448.1|hypothetical protein SELMODRAFT_441514 [Selaginella moellendorffii] >gi|300160580|gb|EFJ27197.1| hypothetical protein SELMODRAFT_441514 [Selaginella moellendorffii]	XP_002971448	0.0126459	48	33.113	91	44
transcript_1537	Novel Gene
transcript_1538	protein	667	gi|224171329|ref|XP_002339482.1|predicted protein [Populus trichocarpa] >gi|222875218|gb|EEF12349.1| predicted protein [Populus trichocarpa]	XP_002339482	5.1891e-12	56	57.7658	72	41
transcript_1539	Novel Gene
transcript_1540	gag-pol polyprotein	667	gi|353685482|gb|AER13159.1|putative Ty-1 copia retrotransposon [Phaseolus vulgaris]	AER13159	5.21658e-74	81	167.548	122	99
transcript_1541	beta- -n-acetylglucosaminyltransferase radical	663	gi|242074820|ref|XP_002447346.1|hypothetical protein SORBIDRAFT_06g033390 [Sorghum bicolor] >gi|241938529|gb|EES11674.1| hypothetical protein SORBIDRAFT_06g033390 [Sorghum bicolor]	XP_002447346	0.000552835	43	33.8834	74	32
transcript_1542	orf117_6 gene product	664	gi|255544067|ref|XP_002513096.1|conserved hypothetical protein [Ricinus communis] >gi|223548107|gb|EEF49599.1| conserved hypothetical protein [Ricinus communis]	XP_002513096	2.81009e-22	91	92.0485	46	42
transcript_1543	nadh dehydrogenase subunit 4	658	gi|307101734|ref|YP_003875493.1|NADH dehydrogenase subunit 4 [Silene latifolia] >gi|296040773|gb|ADG85354.1| NADH dehydrogenase subunit 4 [Silene latifolia] >gi|301338029|gb|ADK73321.1| NADH dehydrogenase subunit 4 [Silene latifolia]	YP_003875493	2.43816e-94	99	284.648	140	139
transcript_1544	chaperone protein dnaj	649	gi|357448821|ref|XP_003594686.1|Chaperone protein dnaJ [Medicago truncatula] >gi|124361108|gb|ABN09080.1| Heat shock protein DnaJ [Medicago truncatula] >gi|355483734|gb|AES64937.1| Chaperone protein dnaJ [Medicago truncatula]	XP_003594686	0.00742725	57	32.7278	45	26
transcript_1545	rna polymerase beta chain	657	gi|90403681|gb|ABD93734.1|RNA polymerase beta chain [Tofieldia calyculata]	ABD93734	0.00244009	70	34.2686	24	17
transcript_1546	tpa_exp: homeodomain leucine zipper family iv protein	647	gi|3831459|gb|AAC69941.1|putative homeodomain transcription factor [Arabidopsis thaliana]	AAC69941	9.70809e-07	51	43.1282	60	31
transcript_1547	hypothetical protein MTR_1g088790 [Medicago truncatula]	651	gi|357442563|ref|XP_003591559.1|hypothetical protein MTR_1g088790 [Medicago truncatula] >gi|355480607|gb|AES61810.1| hypothetical protein MTR_1g088790 [Medicago truncatula]	XP_003591559	5.1963e-19	94	78.1814	38	36
transcript_1548	atp synthase subunit 9	650	gi|388509638|gb|AFK42885.1|unknown [Lotus japonicus]	AFK42885	1.55514e-33	75	113.62	78	59
transcript_1549	predicted protein [Populus trichocarpa]	648	gi|224118994|ref|XP_002331299.1|predicted protein [Populus trichocarpa] >gi|222873882|gb|EEF11013.1| predicted protein [Populus trichocarpa]	XP_002331299	0.00229348	51	32.7278	41	21
transcript_1550	hypothetical protein SORBIDRAFT_10g026620 [Sorghum bicolor]	651	gi|242096648|ref|XP_002438814.1|hypothetical protein SORBIDRAFT_10g026620 [Sorghum bicolor] >gi|241917037|gb|EER90181.1| hypothetical protein SORBIDRAFT_10g026620 [Sorghum bicolor]	XP_002438814	0.00402178	49	31.5722	55	27
transcript_1551	Novel Gene
transcript_1552	Novel Gene
transcript_1553	pinus taeda anonymous locus 0_12542_01 genomic sequence	635	gi|296088330|emb|CBI36775.3|unnamed protein product [Vitis vinifera]	CBI36775	3.2808e-09	61	53.5286	59	36
transcript_1554	retrotransposon ty1-copia subclass	637	gi|147787755|emb|CAN60828.1|hypothetical protein VITISV_010792 [Vitis vinifera]	CAN60828	3.74074e-15	74	67.781	54	40
transcript_1555	proline-rich protein	630	gi|357437259|ref|XP_003588905.1|hypothetical protein MTR_1g015040 [Medicago truncatula] >gi|355477953|gb|AES59156.1| hypothetical protein MTR_1g015040 [Medicago truncatula]	XP_003588905	0.00763813	75	33.8834	24	18
transcript_1556	hypothetical protein CHLNCDRAFT_138220 [Chlorella variabilis]	633	gi|307111308|gb|EFN59543.1|hypothetical protein CHLNCDRAFT_138220 [Chlorella variabilis]	EFN59543	4.69595e-05	56	34.2686	46	26
transcript_1557	intracellular protease family	623	gi|242075130|ref|XP_002447501.1|hypothetical protein SORBIDRAFT_06g002040 [Sorghum bicolor] >gi|241938684|gb|EES11829.1| hypothetical protein SORBIDRAFT_06g002040 [Sorghum bicolor]	XP_002447501	1.90076e-05	47	35.8094	46	22
transcript_1558	photosystem i assembly protein ycf3	627	gi|357496793|ref|XP_003618685.1|Photosystem I assembly protein ycf3 [Medicago truncatula] >gi|358344504|ref|XP_003636329.1| Photosystem I assembly protein ycf3 [Medicago truncatula] >gi|358349399|ref|XP_003638725.1| Photosystem I assembly protein ycf3 [Medicago truncatula] >gi|355493700|gb|AES74903.1| Photosystem I assembly protein ycf3 [Medicago truncatula] >gi|355502264|gb|AES83467.1| Photosyst…	XP_003618685	2.77327e-15	100	60.4622	24	24
transcript_1559	Novel Gene
transcript_1560	udp glucosyltransferase	615	gi|308513350|gb|ADO33118.1|UDP glucosyltransferase [Scutellaria barbata]	ADO33118	0.00021647	43	32.3426	41	18
transcript_1561	wd-40 repeat protein	603	gi|20196961|gb|AAC62845.3|putative WD-40 repeat protein [Arabidopsis thaliana]	AAC62845	0.000102462	44	34.2686	74	33
transcript_1562	hypothetical protein [Oryza sativa Japonica Group]	610	gi|56202222|dbj|BAD73847.1|hypothetical protein [Oryza sativa Japonica Group]	BAD73847	0.000105994	40	33.8834	115	46
transcript_1563	Novel Gene
transcript_1564	cytochrome p450	609	gi|224096794|ref|XP_002310738.1|cytochrome P450 [Populus trichocarpa] >gi|222853641|gb|EEE91188.1| cytochrome P450 [Populus trichocarpa]	XP_002310738	9.15728e-05	52	34.2686	50	26
transcript_1565	protein scarecrow-like	605	gi|168035104|ref|XP_001770051.1|predicted protein [Physcomitrella patens subsp. patens] >gi|162678772|gb|EDQ65227.1| predicted protein [Physcomitrella patens subsp. patens]	XP_001770051	0.000163281	53	33.4982	47	25
transcript_1566	disease resistance protein at1g58400-like	601	gi|302838279|ref|XP_002950698.1|hypothetical protein VOLCADRAFT_104825 [Volvox carteri f. nagariensis] >gi|300264247|gb|EFJ48444.1| hypothetical protein VOLCADRAFT_104825 [Volvox carteri f. nagariensis]	XP_002950698	0.00285713	51	33.8834	56	29
transcript_1567	Novel Gene
transcript_1568	Novel Gene
transcript_1569	retrotransposon unclassified	594	gi|38346530|emb|CAE04537.2|OSJNBa0040D17.5 [Oryza sativa Japonica Group]	CAE04537	1.25982e-13	79	65.0846	49	39
transcript_1570	PREDICTED: uncharacterized protein LOC100248460 [Vitis vinifera]	592	gi|225434875|ref|XP_002283174.1|PREDICTED: uncharacterized protein LOC100248460 [Vitis vinifera] >gi|297746039|emb|CBI16095.3| unnamed protein product [Vitis vinifera]	XP_002283174	0.00747356	55	31.9574	72	40
transcript_1571	Novel Gene
transcript_1572	Novel Gene
transcript_1573	m1130_arath ame: full=uncharacterized mitochondrial protein g01130 ame: full=orf106f	588	gi|13449384|ref|NP_085566.1|hypothetical protein ArthMp044 [Arabidopsis thaliana] >gi|45477063|sp|P92544.1|M1130_ARATH RecName: Full=Uncharacterized mitochondrial protein AtMg01130; AltName: Full=ORF106f >gi|1785767|emb|CAA69797.1| unnamed protein product [Arabidopsis thaliana]	NP_085566	7.18114e-15	97	64.6994	36	35
transcript_1574	retrotransposon ty1-copia subclass	585	gi|7682800|gb|AAF67380.1|Hypothetical protein T15F17.l [Arabidopsis thaliana]	AAF67380	7.98095e-30	78	80.1073	51	40
transcript_1575	thioredoxin-like 1- chloroplastic	583	gi|297733961|emb|CBI15208.3|unnamed protein product [Vitis vinifera]	CBI15208	0.00707494	44	32.3426	65	29
transcript_1576	aspartate aminotransferase	581	gi|584706|sp|P37833.1|AATC_ORYSJRecName: Full=Aspartate aminotransferase, cytoplasmic; AltName: Full=Transaminase A >gi|287298|dbj|BAA03504.1| aspartate aminotransferase [Oryza sativa Japonica Group] >gi|14587300|dbj|BAB61211.1| aspartate aminotransferase [Oryza sativa Japonica Group] >gi|32352184|dbj|BAC78585.1| aspartate aminotransferase [Oryza sativa Japonica Group] >gi|119395222|gb|ABL74572.1…	P37833	6.77285e-111	95	323.939	179	171
transcript_1577	atpase subunit 6	579	gi|228361|prf||1803242AATPase:SUBUNIT=6	1803242A	1.25309e-91	92	271.552	180	167
transcript_1578	photosystem i p700 chlorophyll a apoprotein partial	581	gi|388497378|gb|AFK36755.1|unknown [Lotus japonicus]	AFK36755	3.42564e-107	100	306.605	141	141
transcript_1579	predicted protein [Hordeum vulgare subsp. vulgare]	581	gi|326534324|dbj|BAJ89512.1|predicted protein [Hordeum vulgare subsp. vulgare]	BAJ89512	0.00736636	51	33.113	58	30
transcript_1580	uncharacterized protein LOC100820488 [Glycine max]	572	gi|358248660|ref|NP_001239663.1|uncharacterized protein LOC100820488 [Glycine max] >gi|255646455|gb|ACU23706.1| unknown [Glycine max]	NP_001239663	0.0140627	54	31.9574	53	29
transcript_1581	hypothetical protein ARALYDRAFT_312036 [Arabidopsis lyrata subsp. lyrata]	574	gi|297849310|ref|XP_002892536.1|hypothetical protein ARALYDRAFT_312036 [Arabidopsis lyrata subsp. lyrata] >gi|297338378|gb|EFH68795.1| hypothetical protein ARALYDRAFT_312036 [Arabidopsis lyrata subsp. lyrata]	XP_002892536	6.32886e-05	51	38.891	68	35
transcript_1582	glycosyltransferase family 35 protein	578	gi|559557|gb|AAA51649.1|arabinogalactan-protein [Pyrus communis]	AAA51649	0.00344965	47	33.113	68	32
transcript_1583	protein	577	gi|297832456|ref|XP_002884110.1|predicted protein [Arabidopsis lyrata subsp. lyrata] >gi|297329950|gb|EFH60369.1| predicted protein [Arabidopsis lyrata subsp. lyrata]	XP_002884110	0.00159972	54	33.4982	35	19
transcript_1584	nbs-lrr-like protein	572	gi|332002038|gb|AED99162.1|NBS-LRR-like protein [Malus baccata]	AED99162	3.82397e-20	78	81.2629	60	47
transcript_1585	photosystem i assembly protein ycf4	571	gi|255557508|ref|XP_002519784.1|Photosystem I assembly protein ycf4, putative [Ricinus communis] >gi|223541023|gb|EEF42580.1| Photosystem I assembly protein ycf4, putative [Ricinus communis]	XP_002519784	1.34746e-09	95	50.0618	23	22
transcript_1586	Novel Gene
transcript_1587	hypothetical protein BevumaM_p133 [Beta vulgaris subsp. maritima]	568	gi|323435148|ref|YP_004222366.1|hypothetical protein BevumaM_p133 [Beta vulgaris subsp. maritima] >gi|346683239|ref|YP_004842171.1| hypothetical protein BemaM_p127 [Beta macrocarpa] >gi|317905598|emb|CBX33217.1| hypothetical protein [Beta vulgaris subsp. maritima] >gi|319439881|emb|CBX33312.1| hypothetical protein [Beta vulgaris subsp. maritima] >gi|320148035|emb|CBJ20699.1| hypothetical protein …	YP_004222366	2.05005e-26	65	97.8265	93	61
transcript_1588	Novel Gene
transcript_1589	nadh dehydrogenase subunit 2	565	gi|2499245|sp|P93401.2|NU2M_OENBERecName: Full=NADH-ubiquinone oxidoreductase chain 2; AltName: Full=NADH dehydrogenase subunit 2	P93401	5.95435e-115	100	337.421	169	169
transcript_1590	hypothetical protein MTR_1g005230 [Medicago truncatula]	555	gi|357436013|ref|XP_003588282.1|hypothetical protein MTR_1g005230 [Medicago truncatula] >gi|355477330|gb|AES58533.1| hypothetical protein MTR_1g005230 [Medicago truncatula]	XP_003588282	3.3998e-10	86	52.373	29	25
transcript_1591	e2f transcription factor-like protein	556	gi|388511259|gb|AFK43691.1|unknown [Lotus japonicus]	AFK43691	0.0181648	45	31.5722	73	33
transcript_1592	ribosomal protein s3	556	gi|255590601|ref|XP_002535311.1|conserved hypothetical protein [Ricinus communis] >gi|223523476|gb|EEF27072.1| conserved hypothetical protein [Ricinus communis]	XP_002535311	2.0868e-14	96	61.2326	31	30
transcript_1593	PREDICTED: BI1-like protein-like [Brachypodium distachyon]	540	gi|357133759|ref|XP_003568491.1|PREDICTED: BI1-like protein-like [Brachypodium distachyon]	XP_003568491	0.0193101	43	31.5722	71	31
transcript_1594	transcription factor tcp14-like	550	gi|297840421|ref|XP_002888092.1|hypothetical protein ARALYDRAFT_893386 [Arabidopsis lyrata subsp. lyrata] >gi|297333933|gb|EFH64351.1| hypothetical protein ARALYDRAFT_893386 [Arabidopsis lyrata subsp. lyrata]	XP_002888092	0.0168101	55	31.9574	60	33
transcript_1595	photosystem i p700 apoprotein a1	552	gi|345034447|gb|AEN56132.1|hypothetical protein [Cucumis melo subsp. melo]	AEN56132	1.84728e-136	98	381.719	183	181
transcript_1596	atp synthase subunit beta	550	gi|253759791|ref|XP_002488947.1|hypothetical protein SORBIDRAFT_1368s002010 [Sorghum bicolor] >gi|241947119|gb|EES20264.1| hypothetical protein SORBIDRAFT_1368s002010 [Sorghum bicolor]	XP_002488947	3.01695e-54	91	165.622	85	78
transcript_1597	predicted protein [Physcomitrella patens subsp. patens]	542	gi|168033796|ref|XP_001769400.1|predicted protein [Physcomitrella patens subsp. patens] >gi|162679320|gb|EDQ65769.1| predicted protein [Physcomitrella patens subsp. patens]	XP_001769400	0.00260768	64	31.5722	25	16
transcript_1598	Novel Gene
transcript_1599	pentatricopeptide repeat-containing protein	534	gi|56784249|dbj|BAD81744.1|hypothetical protein [Oryza sativa Japonica Group]	BAD81744	2.44166e-05	50	37.3502	42	21
transcript_1600	retrotransposon unclassified	532	gi|226533154|ref|NP_001146069.1|uncharacterized protein LOC100279600 [Zea mays] >gi|219885549|gb|ACL53149.1| unknown [Zea mays]	NP_001146069	6.56139e-06	43	39.2762	107	47
transcript_1601	hypothetical protein SELMODRAFT_429463 [Selaginella moellendorffii]	534	gi|302818799|ref|XP_002991072.1|hypothetical protein SELMODRAFT_429463 [Selaginella moellendorffii] >gi|300141166|gb|EFJ07880.1| hypothetical protein SELMODRAFT_429463 [Selaginella moellendorffii]	XP_002991072	0.00298757	46	33.4982	73	34
transcript_1602	hypothetical protein SORBIDRAFT_02g009600 [Sorghum bicolor]	533	gi|242048242|ref|XP_002461867.1|hypothetical protein SORBIDRAFT_02g009600 [Sorghum bicolor] >gi|241925244|gb|EER98388.1| hypothetical protein SORBIDRAFT_02g009600 [Sorghum bicolor]	XP_002461867	0.00513999	50	33.113	63	32
transcript_1603	integrase core domain containing protein	530	gi|147787755|emb|CAN60828.1|hypothetical protein VITISV_010792 [Vitis vinifera]	CAN60828	4.42625e-15	64	65.855	65	42
transcript_1604	iq domain-containing protein	530	gi|303282221|ref|XP_003060402.1|predicted protein [Micromonas pusilla CCMP1545] >gi|226457873|gb|EEH55171.1| predicted protein [Micromonas pusilla CCMP1545]	XP_003060402	0.000877382	60	35.039	56	34
transcript_1605	Novel Gene
transcript_1606	predicted protein [Populus trichocarpa]	522	gi|224129652|ref|XP_002328769.1|predicted protein [Populus trichocarpa] >gi|222839067|gb|EEE77418.1| predicted protein [Populus trichocarpa]	XP_002328769	0.00168501	57	31.5722	38	22
transcript_1607	rrna intron-encoded homing endonuclease	530	gi|357488203|ref|XP_003614389.1|RRNA intron-encoded homing endonuclease [Medicago truncatula] >gi|355515724|gb|AES97347.1| RRNA intron-encoded homing endonuclease [Medicago truncatula]	XP_003614389	4.30783e-16	88	69.3218	42	37
transcript_1608	ribosomal protein s12	530	gi|160347518|gb|ABX26257.1|ribosomal protein S12-like protein [Panax quinquefolius]	ABX26257	4.62348e-19	78	72.7886	47	37
transcript_1609	ycf68 protein	526	gi|357479883|ref|XP_003610227.1|Ycf68 [Medicago truncatula] >gi|355511282|gb|AES92424.1| Ycf68 [Medicago truncatula]	XP_003610227	2.06417e-06	58	40.4318	36	21
transcript_1610	sterol -isomerase	526	gi|226501052|ref|NP_001150127.1|wax synthase [Zea mays] >gi|195636988|gb|ACG37962.1| wax synthase isoform 3 [Zea mays]	NP_001150127	0.000543094	45	33.113	94	43
transcript_1611	pinus taeda anonymous locus 2_3682_01 genomic sequence	527	gi|383100945|emb|CCD74489.1|Zinc knuckle (CCHC-type) family protein / Plant mobile domain protein family [Arabidopsis halleri subsp. halleri]	CCD74489	1.04182e-09	52	53.5286	95	50
transcript_1612	photosystem ii protein l	527	gi|357470609|ref|XP_003605589.1|Cytochrome b559 subunit alpha [Medicago truncatula] >gi|355506644|gb|AES87786.1| Cytochrome b559 subunit alpha [Medicago truncatula]	XP_003605589	1.56288e-44	95	144.821	74	71
transcript_1613	Novel Gene
transcript_1614	photosystem i p700 apoprotein a1	526	gi|325126865|ref|YP_004286102.1|photosystem I P700 apoprotein A1 [Fragaria vesca subsp. vesca] >gi|324022777|gb|ADY15351.1| photosystem I P700 apoprotein A1 [Fragaria vesca subsp. vesca]	YP_004286102	1.37127e-124	100	369.007	175	175
transcript_1615	atp synthase subunit beta	525	gi|302826091|ref|XP_002994587.1|hypothetical protein SELMODRAFT_138833 [Selaginella moellendorffii] >gi|300137372|gb|EFJ04348.1| hypothetical protein SELMODRAFT_138833 [Selaginella moellendorffii]	XP_002994587	1.70804e-35	91	119.013	60	55
transcript_1616	gras family transcription factor	519	gi|168026918|ref|XP_001765978.1|predicted protein [Physcomitrella patens subsp. patens] >gi|162682884|gb|EDQ69299.1| predicted protein [Physcomitrella patens subsp. patens]	XP_001765978	0.00054994	41	32.7278	78	32
transcript_1617	kinesin-related protein	522	gi|159473881|ref|XP_001695062.1|predicted protein [Chlamydomonas reinhardtii] >gi|158276441|gb|EDP02214.1| predicted protein [Chlamydomonas reinhardtii]	XP_001695062	4.41742e-05	60	36.1946	41	25
transcript_1618	f-box fbd lrr-repeat protein at4g03220-like	523	gi|224069318|ref|XP_002302954.1|predicted protein [Populus trichocarpa] >gi|222844680|gb|EEE82227.1| predicted protein [Populus trichocarpa]	XP_002302954	0.000146684	48	34.6538	68	33
transcript_1619	nbs-containing resistance-like protein	522	gi|57013905|ref|YP_173378.1|hypothetical protein NitaMp032 [Nicotiana tabacum] >gi|57013993|ref|YP_173465.1| hypothetical protein NitaMp128 [Nicotiana tabacum] >gi|56806541|dbj|BAD83442.1| hypothetical protein [Nicotiana tabacum] >gi|56806629|dbj|BAD83530.1| hypothetical protein [Nicotiana tabacum]	YP_173378	1.12237e-19	48	77.411	175	85
transcript_1620	protein	523	gi|224076743|ref|XP_002304990.1|predicted protein [Populus trichocarpa] >gi|222847954|gb|EEE85501.1| predicted protein [Populus trichocarpa]	XP_002304990	7.07706e-05	50	35.039	55	28
transcript_1621	predicted protein [Arabidopsis lyrata subsp. lyrata]	508	gi|297832456|ref|XP_002884110.1|predicted protein [Arabidopsis lyrata subsp. lyrata] >gi|297329950|gb|EFH60369.1| predicted protein [Arabidopsis lyrata subsp. lyrata]	XP_002884110	0.000128726	50	31.187	61	31
transcript_1622	mitochondrial -like protein	515	gi|145345933|ref|XP_001417453.1|mitochondrial GrpE-like protein [Ostreococcus lucimarinus CCE9901] >gi|144577680|gb|ABO95746.1| mitochondrial GrpE-like protein [Ostreococcus lucimarinus CCE9901]	XP_001417453	0.000255822	48	31.187	41	20
transcript_1623	une1-like protein	515	gi|125573861|gb|EAZ15145.1|hypothetical protein OsJ_30564 [Oryza sativa Japonica Group]	EAZ15145	6.43133e-05	48	32.7278	50	24
transcript_1624	hypothetical protein SELMODRAFT_100087 [Selaginella moellendorffii]	515	gi|302784488|ref|XP_002974016.1|hypothetical protein SELMODRAFT_100087 [Selaginella moellendorffii] >gi|300158348|gb|EFJ24971.1| hypothetical protein SELMODRAFT_100087 [Selaginella moellendorffii]	XP_002974016	0.0002563	58	31.5722	46	27
transcript_1625	receptor-like serine threonine-protein kinase sd1-8-like	509	gi|357162250|ref|XP_003579351.1|PREDICTED: receptor-like serine/threonine-protein kinase SD1-8-like [Brachypodium distachyon]	XP_003579351	0.000138175	40	32.3426	85	34
transcript_1626	Novel Gene
transcript_1627	hypothetical chloroplast rf2	508	gi|124830037|gb|ABN15095.1|ycf2 [Brassica rapa]	ABN15095	2.7424e-109	94	315.849	169	160
transcript_1628	retrotransposon unclassified	506	gi|307106853|gb|EFN55098.1|hypothetical protein CHLNCDRAFT_135000 [Chlorella variabilis]	EFN55098	6.55435e-05	42	40.0466	95	40
transcript_1629	rrna intron-encoded homing endonuclease	505	gi|357488207|ref|XP_003614391.1|Tar1p [Medicago truncatula] >gi|355515726|gb|AES97349.1| Tar1p [Medicago truncatula]	XP_003614391	5.283e-10	96	55.0694	27	26
transcript_1630	class iv chitinase	508	gi|356991137|gb|AET44160.1|class IV chitinase [Fragaria x ananassa]	AET44160	2.87255e-77	87	157.147	86	75
transcript_1631	rrna intron-encoded homing endonuclease	506	gi|255647586|gb|ACU24256.1|unknown [Glycine max]	ACU24256	4.76305e-14	80	62.003	41	33
transcript_1632	Novel Gene
transcript_1633	-related protein kinase 1	501	gi|222874687|gb|EEF11818.1|predicted protein [Populus trichocarpa]	EEF11818	2.05913e-21	72	85.8853	76	55
transcript_1634	nado2_orysj ame: full=probable nad h-dependent oxidoreductase 2	497	gi|125573824|gb|EAZ15108.1|hypothetical protein OsJ_30522 [Oryza sativa Japonica Group]	EAZ15108	0.0130886	51	31.9574	58	30
transcript_1635	photosystem i p700 apoprotein a1	500	gi|28261717|ref|NP_783232.1|photosystem I P700 chlorophyll a apoprotein A1 [Atropa belladonna] >gi|26398313|sp|Q8S8X4.1|PSAA_ATRBE RecName: Full=Photosystem I P700 chlorophyll a apoprotein A1; AltName: Full=PSI-A; AltName: Full=PsaA >gi|20068331|emb|CAC88044.1| PS1 P700 apoprotein A1 [Atropa belladonna]	NP_783232	3.32862e-90	100	186.422	87	87
transcript_1636	tmv resistance protein n- partial	500	gi|168023790|ref|XP_001764420.1|predicted protein [Physcomitrella patens subsp. patens] >gi|162684284|gb|EDQ70687.1| predicted protein [Physcomitrella patens subsp. patens]	XP_001764420	0.0017746	42	34.2686	110	47
transcript_1637	ycf1 protein	496	gi|325126923|ref|YP_004286160.1|hypothetical chloroplast RF1 [Fragaria vesca subsp. vesca] >gi|324022835|gb|ADY15409.1| hypothetical chloroplast RF1 [Fragaria vesca subsp. vesca]	YP_004286160	8.57689e-58	80	194.126	155	124
transcript_1638	dna binding	494	gi|255581657|ref|XP_002531632.1|DNA binding protein, putative [Ricinus communis] >gi|223528750|gb|EEF30760.1| DNA binding protein, putative [Ricinus communis]	XP_002531632	0.00493359	45	32.7278	91	41
transcript_1639	transposon unclassified	494	gi|148905936|gb|ABR16129.1|unknown [Picea sitchensis]	ABR16129	0.0117207	59	31.5722	42	25
transcript_1640	hypothetical protein SORBIDRAFT_02g036255 [Sorghum bicolor]	493	gi|242045960|ref|XP_002460851.1|hypothetical protein SORBIDRAFT_02g036255 [Sorghum bicolor] >gi|241924228|gb|EER97372.1| hypothetical protein SORBIDRAFT_02g036255 [Sorghum bicolor]	XP_002460851	0.026317	67	28.8758	31	21
transcript_1641	photosystem ii cp47 chlorophyll apoprotein	489	gi|242053059|ref|XP_002455675.1|hypothetical protein SORBIDRAFT_03g020131 [Sorghum bicolor] >gi|241927650|gb|EES00795.1| hypothetical protein SORBIDRAFT_03g020131 [Sorghum bicolor]	XP_002455675	3.56784e-107	98	304.679	144	142
transcript_1642	Novel Gene
transcript_1643	Novel Gene
transcript_1644	protein	491	gi|159485908|ref|XP_001700986.1|hypothetical protein CHLREDRAFT_142700 [Chlamydomonas reinhardtii] >gi|158281485|gb|EDP07240.1| predicted protein [Chlamydomonas reinhardtii]	XP_001700986	0.00143594	48	34.6538	66	32
transcript_1645	protein reticulata-related 1	491	gi|224031947|gb|ACN35049.1|unknown [Zea mays]	ACN35049	0.00133699	48	34.6538	68	33
transcript_1646	protein	490	gi|162660733|gb|EDQ48508.1|predicted protein [Physcomitrella patens subsp. patens]	EDQ48508	7.18835e-07	43	40.4318	104	45
transcript_1647	hypothetical protein OsI_30925 [Oryza sativa Indica Group]	489	gi|125563274|gb|EAZ08654.1|hypothetical protein OsI_30925 [Oryza sativa Indica Group]	EAZ08654	0.000364842	43	32.3426	74	32
transcript_1648	formin-like protein 14	486	gi|302828548|ref|XP_002945841.1|hypothetical protein VOLCADRAFT_55520 [Volvox carteri f. nagariensis] >gi|300268656|gb|EFJ52836.1| hypothetical protein VOLCADRAFT_55520 [Volvox carteri f. nagariensis]	XP_002945841	0.000162235	49	33.4982	51	25
transcript_1649	cytochrome p450 liketbp	488	gi|357488213|ref|XP_003614394.1|hypothetical protein MTR_5g051130 [Medicago truncatula] >gi|355515729|gb|AES97352.1| hypothetical protein MTR_5g051130 [Medicago truncatula]	XP_003614394	1.47375e-25	52	83.5741	119	63
transcript_1650	pentatricopeptide repeat-containing protein at2g21090	487	gi|297744641|emb|CBI37903.3|unnamed protein product [Vitis vinifera]	CBI37903	0.000527374	63	31.9574	33	21
transcript_1651	m1310_arath ame: full=uncharacterized mitochondrial protein g01310 ame: full=orf136b	487	gi|357436103|ref|XP_003588327.1|Mitochondrial protein, putative [Medicago truncatula] >gi|355477375|gb|AES58578.1| Mitochondrial protein, putative [Medicago truncatula]	XP_003588327	3.31312e-17	58	71.633	84	49
transcript_1652	ac105730_8 plant disease resistance polyprotein	484	gi|21397270|gb|AAM51834.1|AC105730_8Putative plant disease resistance polyprotein [Oryza sativa Japonica Group] >gi|108706267|gb|ABF94062.1| retrotransposon protein, putative, unclassified [Oryza sativa Japonica Group]	AAM51834	5.40403e-05	55	35.8094	47	26
transcript_1653	cytochrome c biogenesis fn	483	gi|316996008|dbj|BAD83458.2|cytochrome c maturation protein CcmFN [Nicotiana tabacum]	BAD83458	6.65326e-90	96	270.781	133	128
transcript_1654	gypsy-type retrotransposon protein	484	gi|29837767|gb|AAP05803.1|putative gypsy-type retrotransposon protein [Oryza sativa Japonica Group]	AAP05803	0.000331139	46	33.4982	54	25
transcript_1655	phosphatidylinositol 3-kinase	481	gi|74418637|gb|ABA03135.1|phosphatidylinositol 3-kinase 1 [Phaseolus vulgaris]	ABA03135	2.16256e-12	100	58.151	27	27
transcript_1656	Novel Gene
transcript_1657	cytochrome c biogenesis b	481	gi|316996029|dbj|BAD83549.2|cytochrome c maturation protein CcmB [Nicotiana tabacum]	BAD83549	1.24428e-76	99	226.098	135	134
transcript_1658	photosystem i assembly protein ycf4	479	gi|325126876|ref|YP_004286113.1|photosystem I assembly protein ycf4 [Fragaria vesca subsp. vesca] >gi|324022788|gb|ADY15362.1| photosystem I assembly protein ycf4 [Fragaria vesca subsp. vesca]	YP_004286113	3.53259e-65	100	196.052	97	97
transcript_1659	atp synthase subunit beta	479	gi|357514887|ref|XP_003627732.1|ATP synthase subunit beta [Medicago truncatula] >gi|355521754|gb|AET02208.1| ATP synthase subunit beta [Medicago truncatula]	XP_003627732	2.21251e-50	60	169.859	158	95
transcript_1660	phospholipase d alpha 1	474	gi|37572990|dbj|BAC98682.1|putative phospholipase D alpha 1 [Oryza sativa Japonica Group]	BAC98682	0.00163914	66	32.3426	33	22
transcript_1661	dor1-domain-containing protein	477	gi|384246126|gb|EIE19617.1|Dor1-domain-containing protein [Coccomyxa subellipsoidea C-169]	EIE19617	3.01669e-09	75	46.595	61	46
transcript_1662	mitochondrial f1f0 atp synthase associated kda protein	476	gi|226531638|ref|NP_001143209.1|uncharacterized protein LOC100275712 [Zea mays] >gi|195615830|gb|ACG29745.1| hypothetical protein [Zea mays]	NP_001143209	1.02068e-05	44	36.1946	52	23
transcript_1663	protein inositol requiring 1-1	477	gi|334187908|ref|NP_001190383.1|protein inositol requiring 1-1 [Arabidopsis thaliana] >gi|332005920|gb|AED93303.1| protein inositol requiring 1-1 [Arabidopsis thaliana]	NP_001190383	0.00011955	46	33.113	94	44
transcript_1664	hypothetical protein SORBIDRAFT_09g022340 [Sorghum bicolor]	478	gi|242090747|ref|XP_002441206.1|hypothetical protein SORBIDRAFT_09g022340 [Sorghum bicolor] >gi|241946491|gb|EES19636.1| hypothetical protein SORBIDRAFT_09g022340 [Sorghum bicolor]	XP_002441206	6.89397e-05	65	33.4982	38	25
transcript_1665	low quality protein: inactive rhomboid protein 1-like	475	gi|168039504|ref|XP_001772237.1|predicted protein [Physcomitrella patens subsp. patens] >gi|162676407|gb|EDQ62890.1| predicted protein [Physcomitrella patens subsp. patens]	XP_001772237	0.000510539	51	30.8018	39	20
transcript_1666	hypothetical protein SELMODRAFT_413357 [Selaginella moellendorffii]	472	gi|302782433|ref|XP_002972990.1|hypothetical protein SELMODRAFT_413357 [Selaginella moellendorffii] >gi|300159591|gb|EFJ26211.1| hypothetical protein SELMODRAFT_413357 [Selaginella moellendorffii]	XP_002972990	0.000691605	60	35.4242	38	23
transcript_1667	Novel Gene
transcript_1668	atp synthase subunit beta	471	gi|253759874|ref|XP_002488951.1|hypothetical protein SORBIDRAFT_1292s002010 [Sorghum bicolor] >gi|241947058|gb|EES20203.1| hypothetical protein SORBIDRAFT_1292s002010 [Sorghum bicolor]	XP_002488951	3.77937e-15	87	64.3142	33	29
transcript_1669	atpa	472	gi|222146346|gb|ACM46759.1|atpA [Abies sibirica] >gi|222146348|gb|ACM46760.1| atpA [Abies sibirica] >gi|222146350|gb|ACM46761.1| atpA [Abies sibirica] >gi|222146352|gb|ACM46762.1| atpA [Abies sachalinensis] >gi|222146354|gb|ACM46763.1| atpA [Abies nephrolepis] >gi|222146356|gb|ACM46764.1| atpA [Abies sibirica] >gi|222146358|gb|ACM46765.1| atpA [Abies sibirica] >gi|222146360|gb|ACM46766.1| atpA [A…	ACM46759	3.63093e-09	92	47.7506	26	24
transcript_1670	retrotransposon gag protein	471	gi|307136149|gb|ADN33993.1|retrotransposon gag protein [Cucumis melo subsp. melo]	ADN33993	2.53024e-12	52	59.3066	101	53
transcript_1671	hypothetical protein MTR_2g089160 [Medicago truncatula]	471	gi|357453561|ref|XP_003597058.1|hypothetical protein MTR_2g089160 [Medicago truncatula] >gi|355486106|gb|AES67309.1| hypothetical protein MTR_2g089160 [Medicago truncatula]	XP_003597058	0.000220385	46	33.113	50	23
transcript_1672	acetyl- carboxylase beta subunit	473	gi|116781139|gb|ABK21980.1|unknown [Picea sitchensis]	ABK21980	0.0002631	60	33.113	35	21
transcript_1673	integrase core domain containing protein	464	gi|326518858|dbj|BAJ92590.1|predicted protein [Hordeum vulgare subsp. vulgare]	BAJ92590	0.000859702	60	31.187	30	18
transcript_1674	rna-binding protein with serine-rich domain-containing protein	467	gi|302856065|ref|XP_002959474.1|hypothetical protein VOLCADRAFT_100943 [Volvox carteri f. nagariensis] >gi|300255047|gb|EFJ39460.1| hypothetical protein VOLCADRAFT_100943 [Volvox carteri f. nagariensis]	XP_002959474	1.75405e-05	46	36.5798	82	38
transcript_1675	atp-binding cassette subfamily member group wbc protein 31	470	gi|356555508|ref|XP_003546073.1|PREDICTED: uncharacterized protein LOC100800150 [Glycine max]	XP_003546073	6.09029e-05	62	35.039	35	22
transcript_1676	maturase k	464	gi|327204676|gb|AEA38021.1|maturase K [Garcinia tsaratananae]	AEA38021	0.000127889	50	36.1946	63	32
transcript_1677	dead-box atp-dependent rna helicase 56-like	468	gi|8953382|emb|CAB96655.1|DEAD BOX RNA helicase RH15 [Arabidopsis thaliana]	CAB96655	8.04974e-12	90	49.6766	30	27
transcript_1678	nadh dehydrogenase subunit j	466	gi|325126868|ref|YP_004286105.1|NADH-plastoquinone oxidoreductase subunit J [Fragaria vesca subsp. vesca] >gi|324022780|gb|ADY15354.1| NADH-plastoquinone oxidoreductase subunit J [Fragaria vesca subsp. vesca]	YP_004286105	3.61835e-35	100	118.627	53	53
transcript_1679	hypothetical protein SORBIDRAFT_1368s002010 [Sorghum bicolor]	464	gi|253759791|ref|XP_002488947.1|hypothetical protein SORBIDRAFT_1368s002010 [Sorghum bicolor] >gi|241947119|gb|EES20264.1| hypothetical protein SORBIDRAFT_1368s002010 [Sorghum bicolor]	XP_002488947	2.27722e-54	91	165.622	85	78
transcript_1680	nadh-cytochrome b5 reductase 1-like	464	gi|356556724|ref|XP_003546673.1|PREDICTED: NADH-cytochrome b5 reductase 1-like [Glycine max]	XP_003546673	0.00605573	62	31.187	27	17
transcript_1681	flowering time control protein	464	gi|238010622|gb|ACR36346.1|unknown [Zea mays]	ACR36346	0.000233563	66	33.113	36	24
transcript_1682	nucleolar protein 10-like	462	gi|226492114|ref|NP_001142034.1|uncharacterized protein LOC100274189 [Zea mays] >gi|194706858|gb|ACF87513.1| unknown [Zea mays]	NP_001142034	0.000320131	50	32.7278	79	40
transcript_1683	Novel Gene
transcript_1684	retrotransposon unclassified	462	gi|302852947|ref|XP_002957991.1|hypothetical protein VOLCADRAFT_99177 [Volvox carteri f. nagariensis] >gi|300256663|gb|EFJ40924.1| hypothetical protein VOLCADRAFT_99177 [Volvox carteri f. nagariensis]	XP_002957991	7.82332e-05	38	35.4242	114	44
transcript_1685	nadh dehydrogenase subunit	462	gi|9838392|ref|NP_064004.1|orf107b gene product (mitochondrion) [Beta vulgaris subsp. vulgaris] >gi|323435151|ref|YP_004222369.1| hypothetical protein BevumaM_p136 [Beta vulgaris subsp. maritima] >gi|346683242|ref|YP_004842174.1| hypothetical protein BemaM_p130 [Beta macrocarpa] >gi|9049306|dbj|BAA99316.1| orf107b [Beta vulgaris subsp. vulgaris] >gi|317905601|emb|CBJ14008.1| hypothetical protein …	NP_064004	6.93137e-51	81	155.992	108	88
transcript_1686	homeobox-leucine zipper protein athb-52-like	450	gi|255639145|gb|ACU19872.1|unknown [Glycine max]	ACU19872	0.00174809	62	31.187	48	30
transcript_1687	f-box family protein	461	gi|255564148|ref|XP_002523071.1|beta-glucosidase, putative [Ricinus communis] >gi|223537633|gb|EEF39256.1| beta-glucosidase, putative [Ricinus communis]	XP_002523071	0.00177581	43	31.5722	95	41
transcript_1688	nadh dehydrogenase nd5	461	gi|297737445|emb|CBI26646.3|unnamed protein product [Vitis vinifera]	CBI26646	0.000263297	51	31.9574	31	16
transcript_1689	glutamate receptor	459	gi|224131578|ref|XP_002321123.1|glutamate-gated kainate-type ion channel receptor subunit GluR5 [Populus trichocarpa] >gi|222861896|gb|EEE99438.1| glutamate-gated kainate-type ion channel receptor subunit GluR5 [Populus trichocarpa]	XP_002321123	6.62781e-11	85	53.9138	34	29
transcript_1690	protein	453	gi|297850648|ref|XP_002893205.1|predicted protein [Arabidopsis lyrata subsp. lyrata] >gi|297339047|gb|EFH69464.1| predicted protein [Arabidopsis lyrata subsp. lyrata]	XP_002893205	5.69889e-06	48	37.3502	100	48
transcript_1691	hypothetical protein MTR_4g043700 [Medicago truncatula]	446	gi|357471125|ref|XP_003605847.1|hypothetical protein MTR_4g043700 [Medicago truncatula] >gi|355506902|gb|AES88044.1| hypothetical protein MTR_4g043700 [Medicago truncatula]	XP_003605847	0.000576405	62	30.0314	35	22
transcript_1692	Novel Gene
transcript_1693	TFIIAgamma [Leersia perrieri]	457	gi|190612352|gb|ACE80610.1|TFIIAgamma [Leersia perrieri]	ACE80610	0.000276154	75	30.4166	24	18
transcript_1694	Novel Gene
transcript_1695	translational initiation factor 1	455	gi|115604968|ref|YP_784421.1|translational initiation factor 1 [Drimys granadensis] >gi|122164406|sp|Q06GW2.1|IF1C_DRIGR RecName: Full=Translation initiation factor IF-1, chloroplastic >gi|112032696|gb|ABH88331.1| translational initiation factor 1 [Drimys granadensis]	YP_784421	1.84913e-21	91	77.411	48	44
transcript_1696	nadh dehydrogenase subunit f	454	gi|222871727|gb|EEF08858.1|predicted protein [Populus trichocarpa]	EEF08858	3.67862e-05	50	38.891	61	31
transcript_1697	protein	453	gi|302849205|ref|XP_002956133.1|hypothetical protein VOLCADRAFT_107064 [Volvox carteri f. nagariensis] >gi|300258638|gb|EFJ42873.1| hypothetical protein VOLCADRAFT_107064 [Volvox carteri f. nagariensis]	XP_002956133	0.000658071	48	35.4242	83	40
transcript_1698	atml1	453	gi|7267248|emb|CAB81031.1|putative homeotic protein [Arabidopsis thaliana]	CAB81031	3.28705e-07	56	45.0542	55	31
transcript_1699	protein	449	gi|215767951|dbj|BAH00180.1|unnamed protein product [Oryza sativa Japonica Group]	BAH00180	0.000715805	42	35.039	88	37
transcript_1700	hypothetical chloroplast rf1	451	gi|325126923|ref|YP_004286160.1|hypothetical chloroplast RF1 [Fragaria vesca subsp. vesca] >gi|324022835|gb|ADY15409.1| hypothetical chloroplast RF1 [Fragaria vesca subsp. vesca]	YP_004286160	3.5567e-07	100	45.0542	21	21
transcript_1701	Novel Gene
transcript_1702	predicted protein [Populus trichocarpa]	453	gi|224122090|ref|XP_002318750.1|predicted protein [Populus trichocarpa] >gi|222859423|gb|EEE96970.1| predicted protein [Populus trichocarpa]	XP_002318750	4.97077e-10	89	47.7506	29	26
transcript_1703	dsba oxidoreductase	448	gi|307105949|gb|EFN54196.1|hypothetical protein CHLNCDRAFT_135661 [Chlorella variabilis]	EFN54196	2.06726e-08	52	45.8246	87	46
transcript_1704	ribosomal protein l16	448	gi|325126902|ref|YP_004286139.1|ribosomal protein L16 [Fragaria vesca subsp. vesca] >gi|324022814|gb|ADY15388.1| ribosomal protein L16 [Fragaria vesca subsp. vesca]	YP_004286139	7.47628e-81	100	233.802	112	112
transcript_1705	nb-arc domain containing protein	448	gi|77551941|gb|ABA94738.1|NB-ARC domain containing protein [Oryza sativa Japonica Group]	ABA94738	0.000516431	61	33.4982	26	16
transcript_1706	Novel Gene
transcript_1707	Novel Gene
transcript_1708	peroxidase 12-like	446	gi|224082496|ref|XP_002306716.1|predicted protein [Populus trichocarpa] >gi|222856165|gb|EEE93712.1| predicted protein [Populus trichocarpa]	XP_002306716	5.15722e-77	87	233.032	147	129
transcript_1709	Novel Gene
transcript_1710	Novel Gene
transcript_1711	hypothetical chloroplast rf1	446	gi|340806820|gb|AEK71465.1|hypothetical chloroplast RF1 [Coriaria nepalensis]	AEK71465	1.6766e-27	100	101.293	51	51
transcript_1712	hyoscyamine 6-dioxygenase-like	445	gi|357436145|ref|XP_003588348.1|hypothetical protein MTR_1g006230 [Medicago truncatula] >gi|355477396|gb|AES58599.1| hypothetical protein MTR_1g006230 [Medicago truncatula]	XP_003588348	2.06973e-07	88	43.5134	25	22
transcript_1713	Novel Gene
transcript_1714	flagellar basal-body rod protein	443	gi|222834410|gb|EEE72887.1|predicted protein [Populus trichocarpa]	EEE72887	2.803e-07	67	43.8986	43	29
transcript_1715	4-coumarate: ligase-like	443	gi|242079487|ref|XP_002444512.1|hypothetical protein SORBIDRAFT_07g023076 [Sorghum bicolor] >gi|241940862|gb|EES14007.1| hypothetical protein SORBIDRAFT_07g023076 [Sorghum bicolor]	XP_002444512	7.54032e-07	69	41.2022	46	32
transcript_1716	protein	443	gi|255541132|ref|XP_002511630.1|structural constituent of nuclear pore, putative [Ricinus communis] >gi|223548810|gb|EEF50299.1| structural constituent of nuclear pore, putative [Ricinus communis]	XP_002511630	0.000978756	52	33.4982	51	27
transcript_1717	Novel Gene
transcript_1718	proline-rich receptor-like protein kinase perk4-like	450	gi|356502183|ref|XP_003519900.1|PREDICTED: proline-rich receptor-like protein kinase PERK4-like [Glycine max]	XP_003519900	0.00337864	64	31.9574	34	22
transcript_1719	upf0392 protein rcom_0530710-like	445	gi|225457558|ref|XP_002272531.1|PREDICTED: UPF0392 protein RCOM_0530710-like [Vitis vinifera]	XP_002272531	0.00777262	51	30.8018	45	23
transcript_1720	glyceraldehyde-3-phosphate partial	441	gi|150261391|pdb|2PKQ|OChain O, Crystal Structure Of The Photosynthetic A2b2-Glyceraldehyde- 3-Phosphate Dehydrogenase, Complexed With Nadp >gi|150261393|pdb|2PKQ|Q Chain Q, Crystal Structure Of The Photosynthetic A2b2-Glyceraldehyde- 3-Phosphate Dehydrogenase, Complexed With Nadp >gi|150261396|pdb|2PKQ|T Chain T, Crystal Structure Of The Photosynthetic A2b2-Glyceraldehyde- 3-Phosphate Dehydrogen…	2PKQ_O	1.98125e-20	65	81.6481	75	49
transcript_1721	protein	442	gi|224101053|ref|XP_002334311.1|predicted protein [Populus trichocarpa] >gi|222871031|gb|EEF08162.1| predicted protein [Populus trichocarpa]	XP_002334311	0.000819938	56	33.8834	58	33
transcript_1722	Novel Gene
transcript_1723	e3 ubiquitin-protein ligase upl6-like isoform 2	439	gi|255593940|ref|XP_002535979.1|conserved hypothetical protein [Ricinus communis] >gi|223521294|gb|EEF26404.1| conserved hypothetical protein [Ricinus communis]	XP_002535979	2.36739e-26	79	88.9669	53	42
transcript_1724	acetyl- carboxylase carboxyltransferase beta subunit	437	gi|325126874|ref|YP_004286111.1|acetyl-CoA carboxylase carboxytransferase beta subunit [Fragaria vesca subsp. vesca] >gi|324022786|gb|ADY15360.1| acetyl-CoA carboxylase carboxytransferase beta subunit [Fragaria vesca subsp. vesca]	YP_004286111	2.34781e-79	99	242.276	123	122
transcript_1725	unknow protein	441	gi|55168340|gb|AAV44205.1|unknow protein [Oryza sativa Japonica Group]	AAV44205	4.73133e-17	76	71.2478	55	42
transcript_1726	uncharacterized protein LOC100274888 [Zea mays]	437	gi|226496261|ref|NP_001142619.1|uncharacterized protein LOC100274888 [Zea mays] >gi|195607378|gb|ACG25519.1| hypothetical protein [Zea mays]	NP_001142619	0.00412232	44	30.8018	38	17
transcript_1727	ribosomal protein s12	439	gi|384080912|dbj|BAM11118.1|ribosomal protein S12 (mitochondrion) [Malus x domestica] >gi|384080914|dbj|BAM11119.1| ribosomal protein S12 (mitochondrion) [Malus x domestica]	BAM11118	1.11031e-69	92	205.682	111	103
transcript_1728	glucose-6-phosphate 1- chloroplastic-like	439	gi|147864396|emb|CAN80503.1|hypothetical protein VITISV_037171 [Vitis vinifera]	CAN80503	2.48555e-11	57	56.6102	61	35
transcript_1729	f-box lrr-repeat protein	437	gi|147775949|emb|CAN64597.1|hypothetical protein VITISV_035065 [Vitis vinifera]	CAN64597	0.00108	44	33.4982	97	43
transcript_1730	Novel Gene
transcript_1731	hypothetical protein SORBIDRAFT_0070s002020 [Sorghum bicolor]	433	gi|253761396|ref|XP_002489102.1|hypothetical protein SORBIDRAFT_0070s002020 [Sorghum bicolor] >gi|241947393|gb|EES20538.1| hypothetical protein SORBIDRAFT_0070s002020 [Sorghum bicolor]	XP_002489102	1.623e-63	96	187.578	89	86
transcript_1732	protein	434	gi|255612449|ref|XP_002539418.1|conserved hypothetical protein [Ricinus communis] >gi|223506391|gb|EEF22965.1| conserved hypothetical protein [Ricinus communis]	XP_002539418	6.22582e-17	65	68.5514	84	55
transcript_1733	fasciclin-like arabinogalactan protein	434	gi|356520126|ref|XP_003528716.1|PREDICTED: subtilisin-like protease-like [Glycine max]	XP_003528716	0.000205462	43	33.8834	79	34
transcript_1734	atp synthase cf1 alpha subunit	434	gi|242086633|ref|XP_002439149.1|hypothetical protein SORBIDRAFT_09g001340 [Sorghum bicolor] >gi|190688729|gb|ACE86392.1| protein phosphatase type 2C [Sorghum bicolor] >gi|241944434|gb|EES17579.1| hypothetical protein SORBIDRAFT_09g001340 [Sorghum bicolor]	XP_002439149	0.000910674	62	31.9574	35	22
transcript_1735	tir-nbs-lrr resistance protein	435	gi|224145030|ref|XP_002325501.1|tir-nbs-lrr resistance protein [Populus trichocarpa] >gi|222862376|gb|EEE99882.1| tir-nbs-lrr resistance protein [Populus trichocarpa]	XP_002325501	0.00181956	58	31.187	50	29
transcript_1736	allergen mal d	432	gi|379318253|pdb|2LPX|AChain A, Solution Structure Of Strawberry Allergen Fra A 1e	2LPX_A	3.29988e-32	100	81.2629	40	40
transcript_1737	rel-associated pp40	433	gi|56784373|dbj|BAD82412.1|hypothetical protein [Oryza sativa Japonica Group]	BAD82412	0.000113972	53	35.4242	66	35
transcript_1738	nadh dehydrogenase subunit 3	430	gi|357435975|ref|XP_003588263.1|NADH-ubiquinone oxidoreductase chain [Medicago truncatula] >gi|355477311|gb|AES58514.1| NADH-ubiquinone oxidoreductase chain [Medicago truncatula]	XP_003588263	1.44022e-68	90	209.92	130	118
transcript_1739	protein	433	gi|47900361|gb|AAT39191.1|hypothetical protein [Oryza sativa Japonica Group] >gi|53749312|gb|AAU90171.1| hypothetical protein [Oryza sativa Japonica Group]	AAT39191	0.000235494	40	33.8834	105	43
transcript_1740	abc transporter c family member 3-like	432	gi|356524338|ref|XP_003530786.1|PREDICTED: ABC transporter C family member 3-like [Glycine max]	XP_003530786	0.00120253	52	32.7278	40	21
transcript_1741	conserved hypothetical chloroplast protein ycf1	415	gi|308745989|ref|YP_003934617.1|conserved hypothetical chloroplast protein ycf1 [Cheilanthes lindheimeri] >gi|302375422|gb|ADL29796.1| conserved hypothetical chloroplast protein ycf1 [Cheilanthes lindheimeri]	YP_003934617	0.00213198	48	33.8834	64	31
transcript_1742	aminotransferase-like protein	431	gi|38346849|emb|CAD39931.2|OSJNBa0091C12.9 [Oryza sativa Japonica Group]	CAD39931	0.000362409	42	36.1946	98	42
transcript_1743	protein	427	gi|224114059|ref|XP_002332446.1|predicted protein [Populus trichocarpa] >gi|222833062|gb|EEE71539.1| predicted protein [Populus trichocarpa]	XP_002332446	0.00246358	52	33.4982	40	21
transcript_1744	hypothetical protein CHLNCDRAFT_53148 [Chlorella variabilis]	430	gi|307106085|gb|EFN54332.1|hypothetical protein CHLNCDRAFT_53148 [Chlorella variabilis]	EFN54332	0.0103485	53	31.9574	39	21
transcript_1745	enoyl- hydratase	429	gi|357479015|ref|XP_003609793.1|Enoyl-CoA hydratase echA6 [Medicago truncatula] >gi|355510848|gb|AES91990.1| Enoyl-CoA hydratase echA6 [Medicago truncatula]	XP_003609793	1.49028e-15	62	67.3958	66	41
transcript_1746	Novel Gene
transcript_1747	atp synthase subunit beta	431	gi|357488221|ref|XP_003614398.1|hypothetical protein MTR_5g051170 [Medicago truncatula] >gi|355515733|gb|AES97356.1| hypothetical protein MTR_5g051170 [Medicago truncatula]	XP_003614398	2.81777e-51	65	170.629	143	94
transcript_1748	salt overly sensitive 1b	428	gi|224830812|gb|ACN66494.1|salt overly sensitive 1B [Chenopodium quinoa]	ACN66494	0.00112901	59	31.9574	44	26
transcript_1749	phosphate acetyltransferase	427	gi|242096966|ref|XP_002438973.1|hypothetical protein SORBIDRAFT_10g029245 [Sorghum bicolor] >gi|241917196|gb|EER90340.1| hypothetical protein SORBIDRAFT_10g029245 [Sorghum bicolor]	XP_002438973	7.04133e-07	38	39.6614	88	34
transcript_1750	Novel Gene
transcript_1751	rice retrotransposon retrofit gag pol polyprotein	427	gi|357116687|ref|XP_003560110.1|PREDICTED: uncharacterized protein LOC100846463 [Brachypodium distachyon]	XP_003560110	1.51945e-08	58	48.9062	99	58
transcript_1752	tir-nbs-lrr class disease resistance protein	426	gi|110738897|dbj|BAF01370.1|disease resistance like protein [Arabidopsis thaliana]	BAF01370	0.00521253	61	32.3426	49	30
transcript_1753	acetolactate synthase	428	gi|255622086|ref|XP_002540253.1|acetolactate synthase, putative [Ricinus communis] >gi|223497593|gb|EEF22130.1| acetolactate synthase, putative [Ricinus communis]	XP_002540253	1.47924e-08	54	46.2098	62	34
transcript_1754	protein	422	gi|115459614|ref|NP_001053407.1|Os04g0532700 [Oryza sativa Japonica Group] >gi|113564978|dbj|BAF15321.1| Os04g0532700 [Oryza sativa Japonica Group]	NP_001053407	0.000110758	40	36.5798	76	31
transcript_1755	tropinone reductase homolog isoform 1	422	gi|356520939|ref|XP_003529117.1|PREDICTED: tropinone reductase homolog isoform 1 [Glycine max]	XP_003529117	8.49438e-17	54	71.2478	85	46
transcript_1756	rrna intron-encoded homing endonuclease	425	gi|357488191|ref|XP_003614383.1|hypothetical protein MTR_5g051000 [Medicago truncatula] >gi|355515718|gb|AES97341.1| hypothetical protein MTR_5g051000 [Medicago truncatula]	XP_003614383	1.92629e-35	97	101.679	49	48
transcript_1757	nadh dehydrogenase subunit 3	424	gi|229315930|ref|YP_002860156.1|NADH dehydrogenase subunit 3 [Micromonas sp. RCC299] >gi|226431215|gb|ACO55620.1| NADH dehydrogenase subunit 3 [Micromonas sp. RCC299]	YP_002860156	3.63038e-24	78	87.4261	69	54
transcript_1758	atp synthase subunit beta	424	gi|357488221|ref|XP_003614398.1|hypothetical protein MTR_5g051170 [Medicago truncatula] >gi|355515733|gb|AES97356.1| hypothetical protein MTR_5g051170 [Medicago truncatula]	XP_003614398	2.67456e-42	62	145.591	131	82
transcript_1759	Novel Gene
transcript_1760	wpp domain-associated protein	422	gi|297741354|emb|CBI32485.3|unnamed protein product [Vitis vinifera]	CBI32485	8.80925e-06	95	37.7354	21	20
transcript_1761	beta glucosidase 11	422	gi|222640109|gb|EEE68241.1|hypothetical protein OsJ_26441 [Oryza sativa Japonica Group]	EEE68241	0.00826913	43	31.5722	73	32
transcript_1762	Novel Gene
transcript_1763	1-aminocyclopropane-1-carboxylate oxidase	419	gi|68133583|gb|AAY85373.1|1-aminocyclopropane-1-carboxylate oxidase [Rosa roxburghii]	AAY85373	5.16629e-57	73	176.792	134	98
transcript_1764	squamosa promoter binding protein-homologue 3	417	gi|5931639|emb|CAB56568.1|squamosa promoter binding protein-homologue 3 [Antirrhinum majus]	CAB56568	0.00026204	53	35.8094	43	23
transcript_1765	protein	419	gi|303282329|ref|XP_003060456.1|predicted protein [Micromonas pusilla CCMP1545] >gi|226457927|gb|EEH55225.1| predicted protein [Micromonas pusilla CCMP1545]	XP_003060456	0.000671862	48	34.6538	49	24
transcript_1766	two-component sensor protein histidine protein	419	gi|48716863|dbj|BAD23560.1|unknown protein [Oryza sativa Japonica Group]	BAD23560	2.65449e-05	43	35.4242	105	46
transcript_1767	gag-pol polyprotein	419	gi|4234852|gb|AAD12997.1|gag-pol polyprotein [Zea mays]	AAD12997	7.10091e-05	47	34.6538	80	38
transcript_1768	dna polymerase catalytic subunit	418	gi|255596230|ref|XP_002536491.1|conserved hypothetical protein [Ricinus communis] >gi|223519515|gb|EEF25891.1| conserved hypothetical protein [Ricinus communis]	XP_002536491	4.58531e-27	72	93.5893	88	64
transcript_1769	Novel Gene
transcript_1770	30s ribosomal protein	418	gi|350539988|ref|NP_001233834.1|chloroplast-specific ribosomal protein [Solanum lycopersicum] >gi|51457950|gb|AAU03364.1| chloroplast-specific ribosomal protein [Solanum lycopersicum]	NP_001233834	2.763e-08	59	44.2838	66	39
transcript_1771	predicted protein [Physcomitrella patens subsp. patens]	418	gi|168057113|ref|XP_001780561.1|predicted protein [Physcomitrella patens subsp. patens] >gi|162668039|gb|EDQ54655.1| predicted protein [Physcomitrella patens subsp. patens]	XP_001780561	0.000215452	57	30.4166	26	15
transcript_1772	hypothetical protein [Oryza sativa Japonica Group]	416	gi|47848167|dbj|BAD21948.1|hypothetical protein [Oryza sativa Japonica Group] >gi|47848615|dbj|BAD22464.1| hypothetical protein [Oryza sativa Japonica Group]	BAD21948	0.000159269	52	30.8018	38	20
transcript_1773	Novel Gene
transcript_1774	Novel Gene
transcript_1775	nadh dehydrogenase subunit	414	gi|13449402|ref|NP_085585.1|hypothetical protein ArthMp026 [Arabidopsis thaliana] >gi|45477077|sp|P92563.1|M1330_ARATH RecName: Full=Uncharacterized mitochondrial protein AtMg01330; AltName: Full=ORF107h >gi|1785786|emb|CAA69783.1| unnamed protein product [Arabidopsis thaliana]	NP_085585	4.10967e-36	75	115.546	107	81
transcript_1776	cellulose synthase-like 10	415	gi|166863539|gb|ABZ01582.1|cellulose synthase-like CslF10 [Hordeum vulgare]	ABZ01582	0.000815344	61	31.9574	42	26
transcript_1777	ankyrin repeat-containing protein	414	gi|297837895|ref|XP_002886829.1|hypothetical protein ARALYDRAFT_475533 [Arabidopsis lyrata subsp. lyrata] >gi|297332670|gb|EFH63088.1| hypothetical protein ARALYDRAFT_475533 [Arabidopsis lyrata subsp. lyrata]	XP_002886829	0.000684818	45	31.9574	61	28
transcript_1778	tmv resistance protein n-like	413	gi|351721226|ref|NP_001238226.1|uncharacterized protein LOC100305374 [Glycine max] >gi|245053180|gb|ACS94570.1| unknown [Glycine max]	NP_001238226	0.000295476	44	33.113	78	35
transcript_1779	proline rich protein	412	gi|326493326|dbj|BAJ85124.1|predicted protein [Hordeum vulgare subsp. vulgare]	BAJ85124	1.85732e-08	41	45.4394	110	46
transcript_1780	abc transporter c family member 5-like	413	gi|222624171|gb|EEE58303.1|hypothetical protein OsJ_09363 [Oryza sativa Japonica Group]	EEE58303	0.000128614	61	34.2686	42	26
[truncated: 1,592 more rows]
