# Supplementary material for: De novo transcriptome analysis using 454 pyrosequencing of the Himalayan Mayapple, Podophyllum hexandrum
Source: BMC Genomics. 2013 Nov 1;14:748. doi: 10.1186/1471-2164-14-748 (PMC3840631; doi:10.1186/1471-2164-14-748)
Supplement: Additional file 3 — Annotation by BLASTX assembles sequences generated using Newbler with optimized parameters. [file 1471-2164-14-748-S3.xls]

## Sheet: Callus_control_annotation
Transcript_ID	Sequence Description	Sequence length	Hit Description	Hit Accession	E-Value	Similarity	Score	Alignment length
transcript_1	hypothetical chloroplast rf2	4915	gi|402239245|gb|AFQ39497.1|putative chloroplast RF2 [Fragaria viridis]	AFQ39497	0	97	1387.09	704
transcript_2	atpase subunit 1	4456	gi|316996023|dbj|BAD83524.2|ATP synthase F1 subunit 1 (mitochondrion) [Nicotiana tabacum]	BAD83524	0	98	1010.36	508
transcript_3	cell wall-associated hydrolase	3171	gi|358349383|ref|XP_003638717.1|Cell wall-associated hydrolase [Medicago truncatula] >gi|355504652|gb|AES85855.1| Cell wall-associated hydrolase [Medicago truncatula]	XP_003638717	1.30491e-50	49	115.931	183
transcript_4	photosystem ii protein partial	3045	gi|225200232|ref|YP_002720022.1|photosystem II protein I [Nicotiana tabacum]	YP_002720022	2.5176e-22	96	92.0485	51
transcript_5	hypothetical chloroplast rf2	3035	gi|377829916|ref|YP_005296143.1|ycf2 gene product (chloroplast) [Pentactina rupicola] >gi|377829933|ref|YP_005296160.1| ycf2 gene product (chloroplast) [Pentactina rupicola] >gi|371532664|gb|AEX31774.1| hypothetical chloroplast RF2 (chloroplast) [Pentactina rupicola] >gi|371532681|gb|AEX31791.1| hypothetical chloroplast RF2 (chloroplast) [Pentactina rupicola]	YP_005296143	2.48336e-133	97	405.986	205
transcript_6	nadh dehydrogenase subunit 4	3029	gi|357435983|ref|XP_003588267.1|hypothetical protein MTR_1g005080 [Medicago truncatula] >gi|355477315|gb|AES58518.1| hypothetical protein MTR_1g005080 [Medicago truncatula]	XP_003588267	1.81003e-64	78	215.698	153
transcript_7	atp synthase cf1 alpha subunit	2981	gi|325126850|ref|YP_004286087.1|ATP synthase CF1 alpha subunit [Fragaria vesca subsp. vesca] >gi|324022762|gb|ADY15336.1| ATP synthase CF1 alpha subunit [Fragaria vesca subsp. vesca]	YP_004286087	0	100	1011.91	507
transcript_8	acyl:coa ligase	2880	gi|168042583|ref|XP_001773767.1|predicted protein [Physcomitrella patens subsp. patens] >gi|162674882|gb|EDQ61384.1| predicted protein [Physcomitrella patens subsp. patens]	XP_001773767	2.54456e-19	45	63.5438	194
transcript_9	ribosomal protein s3	2856	gi|255590603|ref|XP_002535312.1|60S ribosomal protein L16, putative [Ricinus communis] >gi|223523477|gb|EEF27073.1| 60S ribosomal protein L16, putative [Ricinus communis]	XP_002535312	0	86	1023.08	672
transcript_10	atp synthase cf1 beta subunit	2708	gi|325126872|ref|YP_004286109.1|ATP synthase CF1 beta subunit [Fragaria vesca subsp. vesca] >gi|324022784|gb|ADY15358.1| ATP synthase CF1 beta subunit [Fragaria vesca subsp. vesca]	YP_004286109	0	99	955.666	476
transcript_11	retrotransposon gag protein	2566	gi|261865353|gb|ACY01934.1|hypothetical protein [Beta vulgaris]	ACY01934	0	83	338.961	226
transcript_12	ycf68 protein	2528	gi|134286711|dbj|BAF50334.1|hypothetical protein [Crucihimalaya wallichii] >gi|134286725|dbj|BAF50348.1| hypothetical protein [Crucihimalaya wallichii] >gi|134286888|dbj|BAF50509.1| hypothetical protein [Lepidium virginicum] >gi|134286902|dbj|BAF50523.1| hypothetical protein [Lepidium virginicum] >gi|134286977|dbj|BAF50597.1| hypothetical protein [Lobularia maritima] >gi|134286991|dbj|BAF50611.1|…	BAF50334	2.83637e-50	100	172.555	84
transcript_13	apocytochrome b	2419	gi|372450209|ref|YP_005090362.1|apocytochrome b (mitochondrion) [Phoenix dactylifera] >gi|343478414|gb|AEM43902.1| apocytochrome b (mitochondrion) [Phoenix dactylifera]	YP_005090362	0	96	462.225	245
transcript_14	homeobox-leucine zipper protein meristem l1	2232	gi|224078678|ref|XP_002305602.1|predicted protein [Populus trichocarpa] >gi|222848566|gb|EEE86113.1| predicted protein [Populus trichocarpa]	XP_002305602	4.585e-65	51	223.787	401
transcript_15	photosystem i p700 apoprotein a2	2227	gi|357471503|ref|XP_003606036.1|Photosystem I P700 chlorophyll a apoprotein [Medicago truncatula] >gi|355507091|gb|AES88233.1| Photosystem I P700 chlorophyll a apoprotein [Medicago truncatula]	XP_003606036	0	98	887.486	448
transcript_16	Novel gene
transcript_17	nadh-plastoquinone oxidoreductase subunit 7	2081	gi|357467749|ref|XP_003604159.1|NAD(P)H-quinone oxidoreductase subunit H [Medicago truncatula] >gi|355505214|gb|AES86356.1| NAD(P)H-quinone oxidoreductase subunit H [Medicago truncatula]	XP_003604159	3.02048e-177	87	361.688	218
transcript_18	retrotransposon ty3-gypsy subclass	2057	gi|29244661|gb|AAO73254.1|putative GAG-POL precursor [Oryza sativa Japonica Group] >gi|108709218|gb|ABF97013.1| retrotransposon protein, putative, Ty3-gypsy subclass [Oryza sativa Japonica Group]	AAO73254	2.80884e-14	53	62.7734	84
transcript_19	maturase-related protein	1991	gi|401661932|emb|CBX33390.1|matR (mitochondrion) [Malus x domestica]	CBX33390	0	95	865.914	452
transcript_20	ribulose- -bisphosphate carboxylase oxygenase large subunit	1963	gi|302121107|gb|ADK92711.1|ribulose-1-5-bisphosphate carboxylase/oxygenase large subunit [Cucumis sp. IT-2010b]	ADK92711	2.85428e-133	100	395.201	192
transcript_21	gag-pol precursor	1913	gi|158828181|gb|ABW81060.1|GagPol3 [Arabidopsis lyrata subsp. lyrata]	ABW81060	1.54485e-162	84	206.068	133
transcript_22	f-box kelch-repeat protein	1870	gi|168043334|ref|XP_001774140.1|predicted protein [Physcomitrella patens subsp. patens] >gi|162674547|gb|EDQ61054.1| predicted protein [Physcomitrella patens subsp. patens]	XP_001774140	0.0892674	43	33.4982	126
transcript_23	nadh dehydrogenase subunit 7	1883	gi|372450285|ref|YP_005090468.1|nad7 gene product (mitochondrion) [Millettia pinnata] >gi|357197331|gb|AET62928.1| NADH dehydrogenase subunit 7 (mitochondrion) [Millettia pinnata]	YP_005090468	0	99	816.609	394
transcript_24	photosystem ii cp47 chlorophyll apoprotein	1877	gi|157689977|gb|ABV65661.1|photosystem II CP47 chlorophyll apoprotein, partial (chloroplast) [Suriana maritima]	ABV65661	0	100	629.402	312
transcript_25	ribosomal protein s12	1832	gi|394831161|ref|YP_006503815.1|ribosomal protein S12 (chloroplast) [Datura stramonium] >gi|350996572|gb|AEQ37083.1| ribosomal protein S12 [Datura stramonium]	YP_006503815	4.0923e-59	96	195.667	102
transcript_26	arp protein	1815	gi|384245678|gb|EIE19171.1|putative zinc-binding dehydrogenase [Coccomyxa subellipsoidea C-169]	EIE19171	1.62655e-07	56	48.9062	69
transcript_27	protein	1814	gi|255593281|ref|XP_002535829.1|xanthine dehydrogenase, putative [Ricinus communis] >gi|223521803|gb|EEF26554.1| xanthine dehydrogenase, putative [Ricinus communis]	XP_002535829	4.10424e-18	45	86.2705	241
transcript_28	cytochrome c oxidase subunit 1	1780	gi|55975988|gb|AAV68252.1|cytochrome oxidase subunit 1-2 [Daucus carota]	AAV68252	0	96	608.601	313
transcript_29	ribosomal protein l12	1759	gi|11467764|ref|NP_050815.1|ribosomal protein L12 [Nephroselmis olivacea] >gi|14195158|sp|Q9TL30.1|RK12_NEPOL RecName: Full=50S ribosomal protein L12, chloroplastic >gi|5880693|gb|AAD54786.1|AF137379_9 ribosomal protein L12 (chloroplast) [Nephroselmis olivacea]	NP_050815	9.80612e-27	70	105.531	115
transcript_30	photosystem ii protein d1	1735	gi|34398494|gb|AAQ67339.1|photosystem II thylakoid membrane protein [Glycine max]	AAQ67339	0	99	724.161	359
transcript_31	Novel gene
transcript_32	rna polymerase beta subunit	1710	gi|377829867|ref|YP_005296092.1|rpoB gene product (chloroplast) [Pentactina rupicola] >gi|371532615|gb|AEX31725.1| RNA polymerase beta subunit (chloroplast) [Pentactina rupicola]	YP_005296092	0	98	582.793	286
transcript_33	nadh dehydrogenase subunit 1	1705	gi|307101747|ref|YP_003875500.1|NADH dehydrogenase subunit 1 [Silene latifolia] >gi|296040791|gb|ADG85363.1| NADH dehydrogenase subunit 1 [Silene latifolia] >gi|301338042|gb|ADK73334.1| NADH dehydrogenase subunit 1 [Silene latifolia]	YP_003875500	2.89796e-146	99	427.943	219
transcript_34	hypothetical protein COCSUDRAFT_55169 [Coccomyxa subellipsoidea C-169]	1707	gi|384253671|gb|EIE27145.1|hypothetical protein COCSUDRAFT_55169 [Coccomyxa subellipsoidea C-169]	EIE27145	7.02065e-05	40	44.2838	293
transcript_35	-trehalose-phosphate synthase	1700	gi|168052132|ref|XP_001778505.1|predicted protein [Physcomitrella patens subsp. patens] >gi|162670103|gb|EDQ56678.1| predicted protein [Physcomitrella patens subsp. patens]	XP_001778505	1.2218e-68	52	237.654	384
transcript_36	atpase subunit 4	1697	gi|295311634|ref|YP_003587262.1|ATPase subunit 4 [Citrullus lanatus] >gi|259156762|gb|ACV96624.1| ATPase subunit 4 [Citrullus lanatus]	YP_003587262	7.56529e-122	94	360.147	198
transcript_37	homeobox-leucine zipper protein hdg2	1673	gi|224078678|ref|XP_002305602.1|predicted protein [Populus trichocarpa] >gi|222848566|gb|EEE86113.1| predicted protein [Populus trichocarpa]	XP_002305602	1.71324e-83	68	191.815	175
transcript_38	nadh dehydrogenase subunit 2	1655	gi|602034|emb|CAA34729.1|unnamed protein product [Beta vulgaris subsp. vulgaris]	CAA34729	2.59319e-43	53	160.614	263
transcript_39	cytochrome c heme attachment protein	1661	gi|346683342|ref|YP_004842286.1|cytochrome c heme attachment protein [Pyrus pyrifolia] >gi|345433609|dbj|BAK69431.1| cytochrome c heme attachment protein [Pyrus pyrifolia]	YP_004842286	3.56768e-150	94	437.187	230
transcript_40	phosphinothricin n-acetyltransferase	1639	gi|94312368|ref|YP_585578.1|pat gene product [Cupriavidus metallidurans CH34] >gi|93356220|gb|ABF10309.1| Phosphinothricin N-acetyltransferase [Cupriavidus metallidurans CH34] >gi|222839382|gb|EEE77719.1| predicted protein [Populus trichocarpa]	EEE77719	1.22268e-26	59	107.457	118
transcript_41	ribosomal protein s18	1625	gi|377829897|ref|YP_005296122.1|rps18 gene product (chloroplast) [Pentactina rupicola] >gi|371532645|gb|AEX31755.1| ribosomal protein S18 (chloroplast) [Pentactina rupicola]	YP_005296122	1.68352e-40	100	140.969	73
transcript_42	beta-glucosidase d4	1612	gi|170286899|dbj|BAG13451.1|beta-glucosidase [Rosa hybrid cultivar]	BAG13451	0	92	974.156	526
transcript_43	cytochrome f	1607	gi|346683307|ref|YP_004842252.1|cytochrome f [Pyrus pyrifolia] >gi|345433574|dbj|BAK69396.1| cytochrome f [Pyrus pyrifolia]	YP_004842252	0	98	624.78	322
transcript_44	atpase subunit 8	1575	gi|391348919|ref|YP_006460155.1|ATP synthase F0 subunit 8 (mitochondrion) [Mimulus guttatus] >gi|340007644|gb|AEK26508.1| ATP synthase F0 subunit 8 (mitochondrion) [Mimulus guttatus]	YP_006460155	5.3297e-95	92	287.345	159
transcript_45	integrase core domain protein	1570	gi|222871369|gb|EEF08500.1|predicted protein [Populus trichocarpa]	EEF08500	6.34222e-148	73	431.795	380
transcript_46	protein	1568	gi|255594150|ref|XP_002536031.1|formate dehydrogenase, putative [Ricinus communis] >gi|223521136|gb|EEF26352.1| formate dehydrogenase, putative [Ricinus communis]	XP_002536031	1.597e-67	82	229.565	145
transcript_47	maturase	1560	gi|357436151|ref|XP_003588351.1|Maturase [Medicago truncatula] >gi|355477399|gb|AES58602.1| Maturase [Medicago truncatula]	XP_003588351	5.19128e-148	71	424.861	341
transcript_48	cytochrome b6 f complex subunit v	1565	gi|357515783|ref|XP_003628180.1|Cytochrome b6/f complex subunit V [Medicago truncatula] >gi|355522202|gb|AET02656.1| Cytochrome b6/f complex subunit V [Medicago truncatula]	XP_003628180	1.78512e-25	83	77.411	49
transcript_49	Novel gene
transcript_50	orf764 gene product	1557	gi|68685649|gb|AAY99339.1|pol-polyprotein [Silene latifolia]	AAY99339	1.34421e-124	66	396.741	413
transcript_51	ribosomal protein s4	1533	gi|255551151|ref|XP_002516623.1|conserved hypothetical protein [Ricinus communis] >gi|223544225|gb|EEF45747.1| conserved hypothetical protein [Ricinus communis]	XP_002516623	3.64568e-09	92	53.5286	28
transcript_52	abc transporter family protein	1519	gi|168069773|ref|XP_001786573.1|ATP-binding cassette transporter, subfamily B, member 22, group LLP protein PpABCB22 [Physcomitrella patens subsp. patens] >gi|162660969|gb|EDQ48615.1| ATP-binding cassette transporter, subfamily B, member 22, group LLP protein PpABCB22 [Physcomitrella patens subsp. patens]	XP_001786573	2.61215e-114	60	348.591	485
transcript_53	retrotransposon unclassified	1509	gi|255598294|ref|XP_002536975.1|conserved hypothetical protein [Ricinus communis] >gi|223517937|gb|EEF25408.1| conserved hypothetical protein [Ricinus communis]	XP_002536975	1.13571e-33	60	130.183	156
transcript_54	Novel gene
transcript_55	domain-containing protein	1506	gi|255606988|ref|XP_002538660.1|conserved hypothetical protein [Ricinus communis] >gi|223511096|gb|EEF23724.1| conserved hypothetical protein [Ricinus communis]	XP_002538660	6.60376e-09	54	52.7582	73
transcript_56	Novel gene
transcript_57	nadh-plastoquinone oxidoreductase subunit 2	1492	gi|116617152|ref|YP_817527.1|NADH-plastoquinone oxidoreductase subunit 2 [Coffea arabica] >gi|288561930|sp|P0CC48.1|NU2C1_COFAR RecName: Full=NAD(P)H-quinone oxidoreductase subunit 2 A, chloroplastic; AltName: Full=NAD(P)H dehydrogenase, subunit 2 A; AltName: Full=NADH-plastoquinone oxidoreductase subunit 2 A >gi|116242208|gb|ABJ89723.1| NADH-plastoquinone oxidoreductase subunit 2 [Coffea arabica]	YP_817527	1.79241e-164	87	479.945	283
transcript_58	1-deoxy-d-xylulose 5-phosphate synthase	1491	gi|40849969|gb|AAR95699.1|putative 1-D-deoxyxylulose 5-phosphate synthase [Ginkgo biloba]	AAR95699	2.1885e-145	70	338.576	306
transcript_59	cytochrome c oxidase subunit 2	1489	gi|162279926|ref|NP_064061.2|cox2 gene product (mitochondrion) [Beta vulgaris subsp. vulgaris] >gi|323435041|ref|YP_004222256.1| cytochrome c oxidase subunit 2 [Beta vulgaris subsp. maritima] >gi|346683134|ref|YP_004842063.1| cytochrome c oxidase subunit 2 [Beta macrocarpa] >gi|87248025|gb|ABD36067.1| cytochrome oxidase subunit 2 [Beta vulgaris subsp. vulgaris] >gi|148491430|dbj|BAA99453.2| cytoc…	NP_064061	9.45231e-142	99	394.045	193
transcript_60	nadh dehydrogenase subunit partial	1482	gi|255591690|ref|XP_002535568.1|NADH dehydrogenase, putative [Ricinus communis] >gi|223522645|gb|EEF26816.1| NADH dehydrogenase, putative [Ricinus communis]	XP_002535568	0	99	604.749	301
transcript_61	hypothetical protein MTR_8g061120 [Medicago truncatula]	1472	gi|357516501|ref|XP_003628539.1|hypothetical protein MTR_8g061120 [Medicago truncatula] >gi|355522561|gb|AET03015.1| hypothetical protein MTR_8g061120 [Medicago truncatula]	XP_003628539	0.433096	55	28.4906	68
transcript_62	predicted protein [Populus trichocarpa]	1478	gi|222834299|gb|EEE72776.1|predicted protein [Populus trichocarpa]	EEE72776	9.96552e-25	49	100.908	197
transcript_63	Novel gene
transcript_64	protein	1467	gi|308803252|ref|XP_003078939.1|heat shock protein 70 / HSP70 (ISS) [Ostreococcus tauri] >gi|116057392|emb|CAL51819.1| heat shock protein 70 / HSP70 (ISS) [Ostreococcus tauri]	XP_003078939	0	88	554.673	344
transcript_65	hypothetical protein VOLCADRAFT_94557 [Volvox carteri f. nagariensis]	1447	gi|302844570|ref|XP_002953825.1|hypothetical protein VOLCADRAFT_94557 [Volvox carteri f. nagariensis] >gi|300260933|gb|EFJ45149.1| hypothetical protein VOLCADRAFT_94557 [Volvox carteri f. nagariensis]	XP_002953825	0.0277544	65	35.039	46
transcript_66	orf101b	1437	gi|323435050|ref|YP_004222268.1|hypothetical protein BevumaM_p029 [Beta vulgaris subsp. maritima] >gi|346683143|ref|YP_004842075.1| hypothetical protein BemaM_p027 [Beta macrocarpa] >gi|54606738|dbj|BAD66761.1| orf176 [Beta vulgaris subsp. vulgaris] >gi|54606773|dbj|BAD66796.1| orf176 [Beta vulgaris subsp. vulgaris] >gi|317905703|emb|CBJ14092.1| hypothetical protein [Beta vulgaris subsp. maritima…	YP_004222268	8.46929e-93	92	282.337	169
transcript_67	Novel gene
transcript_68	ribosomal protein s4	1421	gi|32401824|gb|AAP80900.1|small ribosomal protein 4, partial (chloroplast) [Rubus odoratus]	AAP80900	2.26967e-102	99	306.99	151
transcript_69	maturase k	1415	gi|297840947|ref|XP_002888355.1|expressed protein [Arabidopsis lyrata subsp. lyrata] >gi|297334196|gb|EFH64614.1| expressed protein [Arabidopsis lyrata subsp. lyrata]	XP_002888355	2.10779e-14	60	69.707	97
transcript_70	Novel gene
transcript_71	nadh dehydrogenase subunit 7	1414	gi|255579988|ref|XP_002530828.1|conserved hypothetical protein [Ricinus communis] >gi|223529592|gb|EEF31541.1| conserved hypothetical protein [Ricinus communis]	XP_002530828	1.01689e-70	72	224.942	206
transcript_72	predicted protein [Populus trichocarpa]	1411	gi|222874238|gb|EEF11369.1|predicted protein [Populus trichocarpa]	EEF11369	1.09497e-15	47	72.7886	168
transcript_73	Novel gene
transcript_74	hypothetical protein SELMODRAFT_147661 [Selaginella moellendorffii]	1392	gi|302775434|ref|XP_002971134.1|hypothetical protein SELMODRAFT_147661 [Selaginella moellendorffii] >gi|300161116|gb|EFJ27732.1| hypothetical protein SELMODRAFT_147661 [Selaginella moellendorffii]	XP_002971134	0.0215339	66	33.4982	39
transcript_75	homeobox-leucine zipper protein meristem l1	1392	gi|224078678|ref|XP_002305602.1|predicted protein [Populus trichocarpa] >gi|222848566|gb|EEE86113.1| predicted protein [Populus trichocarpa]	XP_002305602	7.32018e-115	61	355.14	450
transcript_76	lon protease	1387	gi|222871189|gb|EEF08320.1|predicted protein [Populus trichocarpa]	EEF08320	5.83884e-117	87	345.51	221
transcript_77	PREDICTED: uncharacterized protein sll1770-like [Glycine max]	1382	gi|356516279|ref|XP_003526823.1|PREDICTED: uncharacterized protein sll1770-like [Glycine max]	XP_003526823	0.0626633	47	31.187	109
transcript_78	protein	1384	gi|222874336|gb|EEF11467.1|predicted protein [Populus trichocarpa]	EEF11467	7.62884e-66	71	214.542	178
transcript_79	pentatricopeptide repeat-containing protein chloroplastic-like	1381	gi|356577949|ref|XP_003557083.1|PREDICTED: pentatricopeptide repeat-containing protein At4g16390, chloroplastic-like [Glycine max]	XP_003557083	0.00171076	68	36.1946	45
transcript_80	photosystem ii cp43 chlorophyll apoprotein	1360	gi|374249531|ref|YP_005088801.1|photosystem II 44 kDa protein (chloroplast) [Millettia pinnata] >gi|356474820|gb|AET11338.1| photosystem II 44 kDa protein (chloroplast) [Millettia pinnata]	YP_005088801	0	100	588.186	288
transcript_81	Novel gene
transcript_82	copia-like polyprotein	1318	gi|399920189|gb|AFP55536.1|retrotransposon polyprotein [Rosa rugosa]	AFP55536	2.97265e-71	56	152.14	217
transcript_83	cytochrome b6	1332	gi|114329685|ref|YP_740506.1|cytochrome b6 [Citrus sinensis] >gi|113952651|gb|ABI49049.1| cytochrome b6 [Citrus sinensis]	YP_740506	1.18865e-116	95	313.153	165
transcript_84	Novel gene
transcript_85	hypothetical protein CHLREDRAFT_191248 [Chlamydomonas reinhardtii]	1306	gi|159473755|ref|XP_001694999.1|hypothetical protein CHLREDRAFT_191248 [Chlamydomonas reinhardtii] >gi|158276378|gb|EDP02151.1| predicted protein [Chlamydomonas reinhardtii]	XP_001694999	0.0102704	49	36.1946	55
transcript_86	pentatricopeptide repeat-containing	1290	gi|255575758|ref|XP_002528778.1|pentatricopeptide repeat-containing protein, putative [Ricinus communis] >gi|223531781|gb|EEF33600.1| pentatricopeptide repeat-containing protein, putative [Ricinus communis]	XP_002528778	0.0911948	45	30.4166	102
transcript_87	rna polymerase alpha subunit	1285	gi|357471543|ref|XP_003606056.1|30S ribosomal protein S11 [Medicago truncatula] >gi|355507111|gb|AES88253.1| 30S ribosomal protein S11 [Medicago truncatula]	XP_003606056	4.5645e-150	93	328.176	175
transcript_88	nadh dehydrogenase subunit 2	1286	gi|323435045|ref|YP_004222261.1|hypothetical protein BevumaM_p022 [Beta vulgaris subsp. maritima] >gi|346683138|ref|YP_004842068.1| hypothetical protein BemaM_p020 [Beta macrocarpa] >gi|317905698|emb|CBX33237.1| hypothetical protein [Beta vulgaris subsp. maritima] >gi|319439778|emb|CBX33289.1| hypothetical protein [Beta vulgaris subsp. maritima] >gi|320148010|emb|CBJ20676.1| hypothetical protein …	YP_004222261	3.50527e-66	98	172.17	87
transcript_89	protein	1279	gi|168000891|ref|XP_001753149.1|predicted protein [Physcomitrella patens subsp. patens] >gi|162695848|gb|EDQ82190.1| predicted protein [Physcomitrella patens subsp. patens]	XP_001753149	0.00260411	53	35.4242	45
transcript_90	photosystem i subunit viii	1278	gi|325126875|ref|YP_004286112.1|photosystem I subunit VIII [Fragaria vesca subsp. vesca] >gi|324022787|gb|ADY15361.1| photosystem I subunit VIII [Fragaria vesca subsp. vesca]	YP_004286112	2.12744e-17	100	72.7886	37
transcript_91	cytochrome oxidase subunit partial	1282	gi|46850102|gb|AAT02473.1|cytochrome oxidase subunit I [Utricularia gibba]	AAT02473	2.83907e-41	98	145.976	72
transcript_92	AC015447_13Hypothetical protein [Arabidopsis thaliana]	1270	gi|9454580|gb|AAF87903.1|AC015447_13Hypothetical protein [Arabidopsis thaliana]	AAF87903	0.00475962	61	36.1946	39
transcript_93	protein	1272	gi|222874702|gb|EEF11833.1|predicted protein [Populus trichocarpa]	EEF11833	9.53285e-11	47	58.151	204
transcript_94	nadh dehydrogenase subunit 1	1267	gi|222834319|gb|EEE72796.1|predicted protein [Populus trichocarpa]	EEE72796	4.46599e-89	76	271.166	230
transcript_95	Novel gene
transcript_96	conserved hypothetical protein [Ricinus communis]	1249	gi|255584652|ref|XP_002533049.1|conserved hypothetical protein [Ricinus communis] >gi|223527168|gb|EEF29339.1| conserved hypothetical protein [Ricinus communis]	XP_002533049	0.0180157	52	33.113	51
transcript_97	maturase k	1257	gi|125601229|gb|EAZ40805.1|hypothetical protein OsJ_25283 [Oryza sativa Japonica Group]	EAZ40805	0.00132295	40	36.5798	94
transcript_98	Novel gene
transcript_99	protein	1243	gi|222833248|gb|EEE71725.1|predicted protein [Populus trichocarpa]	EEE71725	3.46112e-14	41	69.3218	312
transcript_100	retropepsin-like protein	1238	gi|396582334|gb|AFN88198.1|retropepsin-like protein [Phaseolus vulgaris]	AFN88198	6.36972e-10	75	56.6102	44
transcript_101	nadh dehydrogenase subunit 4	1234	gi|162279932|ref|NP_064080.2|nad4 gene product (mitochondrion) [Beta vulgaris subsp. vulgaris] >gi|323435100|ref|YP_004222318.1| NADH dehydrogenase subunit 4 [Beta vulgaris subsp. maritima] >gi|346683195|ref|YP_004842124.1| NADH dehydrogenase subunit 4 [Beta macrocarpa] >gi|20429167|dbj|BAB91330.1| NADH dehydrogenase subunit 4 [Beta vulgaris] >gi|148491436|dbj|BAA99473.2| NADH dehydrogenase subun…	NP_064080	0	99	599.356	303
transcript_102	predicted protein [Populus trichocarpa]	1226	gi|224104777|ref|XP_002333899.1|predicted protein [Populus trichocarpa] >gi|224109634|ref|XP_002333223.1| predicted protein [Populus trichocarpa] >gi|222835536|gb|EEE73971.1| predicted protein [Populus trichocarpa] >gi|222838921|gb|EEE77272.1| predicted protein [Populus trichocarpa]	XP_002333899	4.74309e-10	93	54.6842	30
transcript_103	sensory transduction histidine	1228	gi|255604558|ref|XP_002538245.1|two component histidine kinase, putative [Ricinus communis] >gi|223513110|gb|EEF24138.1| two component histidine kinase, putative [Ricinus communis]	XP_002538245	3.24342e-64	81	208.764	153
transcript_104	gag protein	1218	gi|396582334|gb|AFN88198.1|retropepsin-like protein [Phaseolus vulgaris]	AFN88198	2.66339e-26	64	107.457	113
transcript_105	nadh dehydrogenase subunit 4	1223	gi|147820288|emb|CAN71467.1|hypothetical protein VITISV_038988 [Vitis vinifera]	CAN71467	9.14632e-70	100	157.918	76
transcript_106	hth-type transcriptional regulator	1202	gi|222834540|gb|EEE73017.1|predicted protein [Populus trichocarpa]	EEE73017	1.14625e-37	51	138.272	298
transcript_107	predicted protein [Hordeum vulgare subsp. vulgare]	1199	gi|326533008|dbj|BAJ89349.1|predicted protein [Hordeum vulgare subsp. vulgare]	BAJ89349	0.0269464	51	34.6538	92
transcript_108	roc1(homeobox protein)	1187	gi|224078678|ref|XP_002305602.1|predicted protein [Populus trichocarpa] >gi|222848566|gb|EEE86113.1| predicted protein [Populus trichocarpa]	XP_002305602	2.55964e-52	61	139.043	162
transcript_109	elongation factor tu	1192	gi|255074671|ref|XP_002501010.1|predicted protein [Micromonas sp. RCC299] >gi|226516273|gb|ACO62268.1| predicted protein [Micromonas sp. RCC299]	XP_002501010	0	86	609.757	385
transcript_110	hypothetical protein [Oryza sativa Japonica Group]	1188	gi|27764666|gb|AAO23091.1|hypothetical protein [Oryza sativa Japonica Group]	AAO23091	0.00182239	44	36.5798	107
transcript_111	Novel gene
transcript_112	predicted protein [Micromonas sp. RCC299]	1184	gi|255080574|ref|XP_002503867.1|predicted protein [Micromonas sp. RCC299] >gi|226519134|gb|ACO65125.1| predicted protein [Micromonas sp. RCC299]	XP_002503867	0.804282	46	29.6462	92
transcript_113	Novel gene
transcript_114	protein	1174	gi|222834501|gb|EEE72978.1|predicted protein [Populus trichocarpa]	EEE72978	2.82216e-23	50	96.2857	176
transcript_115	pleiotropic drug resistance protein 2-like isoform 3	1176	gi|357436057|ref|XP_003588304.1|hypothetical protein MTR_1g005660 [Medicago truncatula] >gi|355477352|gb|AES58555.1| hypothetical protein MTR_1g005660 [Medicago truncatula]	XP_003588304	8.98002e-16	88	72.0182	44
transcript_116	acyl:coa ligase acetate-coa synthetase-like protein	1173	gi|307105675|gb|EFN53923.1|hypothetical protein CHLNCDRAFT_48981 [Chlorella variabilis]	EFN53923	2.65931e-101	67	311.612	284
transcript_117	glutamate receptor precursor	1169	gi|361068047|gb|AEW08335.1|Pinus taeda anonymous locus 2_6541_01 genomic sequence	AEW08335	0.00321684	49	35.039	77
transcript_118	Novel gene
transcript_119	mastigoneme-like protein	1163	gi|255088293|ref|XP_002506069.1|predicted protein [Micromonas sp. RCC299] >gi|226521340|gb|ACO67327.1| predicted protein [Micromonas sp. RCC299]	XP_002506069	0.0257585	45	33.8834	68
transcript_120	chloroplast nucleoid dna-binding protein	1148	gi|242057975|ref|XP_002458133.1|hypothetical protein SORBIDRAFT_03g027440 [Sorghum bicolor] >gi|241930108|gb|EES03253.1| hypothetical protein SORBIDRAFT_03g027440 [Sorghum bicolor]	XP_002458133	0.00592146	48	35.8094	52
transcript_121	nadh dehydrogenase	1154	gi|49523527|emb|CAE85010.1|NADH dehydrogenase [Monttea chilensis]	CAE85010	8.77615e-166	96	477.633	249
transcript_122	retrotransposon ty3-gypsy subclass	1101	gi|38343986|emb|CAD40452.2|OSJNBa0041M21.10 [Oryza sativa Japonica Group] >gi|38343994|emb|CAD40359.2| OSJNBa0093P23.5 [Oryza sativa Japonica Group]	CAD40452	7.59774e-60	67	184.882	176
transcript_123	ribosomal protein s4	1151	gi|372450304|ref|YP_005090486.1|ribosomal protein S4 (mitochondrion) [Lotus japonicus] >gi|357197350|gb|AET62946.1| ribosomal protein S4 (mitochondrion) [Lotus japonicus]	YP_005090486	0	96	554.288	290
transcript_124	mads-box transcription factor pistillata-like partial	1150	gi|302852694|ref|XP_002957866.1|hypothetical protein VOLCADRAFT_98994 [Volvox carteri f. nagariensis] >gi|300256845|gb|EFJ41103.1| hypothetical protein VOLCADRAFT_98994 [Volvox carteri f. nagariensis]	XP_002957866	0.00552702	42	34.2686	99
transcript_125	glutamate receptor	1149	gi|222833248|gb|EEE71725.1|predicted protein [Populus trichocarpa]	EEE71725	6.48828e-18	42	80.8777	291
transcript_126	acetolactate synthase	1149	gi|83281047|dbj|BAE53604.1|acetolactate synthase [Monochoria vaginalis]	BAE53604	3.24329e-97	61	304.294	351
transcript_127	protein	1142	gi|326489997|dbj|BAJ94072.1|predicted protein [Hordeum vulgare subsp. vulgare]	BAJ94072	5.10004e-16	72	72.0182	65
transcript_128	conserved hypothetical protein [Ricinus communis]	1126	gi|255571533|ref|XP_002526713.1|conserved hypothetical protein [Ricinus communis] >gi|223533946|gb|EEF35670.1| conserved hypothetical protein [Ricinus communis]	XP_002526713	2.24069e-28	64	114.005	134
transcript_129	transposon mutator sub-class	1131	gi|255596576|ref|XP_002536570.1|conserved hypothetical protein [Ricinus communis] >gi|223519250|gb|EEF25814.1| conserved hypothetical protein [Ricinus communis]	XP_002536570	4.32272e-06	47	45.8246	82
transcript_130	endo- - -beta-glycanase	1132	gi|218198433|gb|EEC80860.1|hypothetical protein OsI_23479 [Oryza sativa Indica Group]	EEC80860	1.1077e-08	59	54.6842	69
transcript_131	photosystem i assembly protein ycf3	1133	gi|325126866|ref|YP_004286103.1|photosystem I assembly protein ycf3 [Fragaria vesca subsp. vesca] >gi|324022778|gb|ADY15352.1| photosystem I assembly protein ycf3 [Fragaria vesca subsp. vesca]	YP_004286103	1.79579e-79	100	242.662	118
transcript_132	cbs domain protein	1129	gi|224127037|ref|XP_002319991.1|predicted protein [Populus trichocarpa] >gi|222858367|gb|EEE95914.1| predicted protein [Populus trichocarpa]	XP_002319991	4.0381e-23	63	93.5893	124
transcript_133	dna-directed rna polymerase	1124	gi|530878|gb|AAB53954.1|amino acid feature: N-glycosylation sites, aa 41 .. 43, 46 .. 48, 51 .. 53, 72 .. 74, 107 .. 109, 128 .. 130, 132 .. 134, 158 .. 160, 163 .. 165; amino acid feature: Rod protein domain, aa 169 .. 340; amino acid feature: globular protein domain, aa 32 .. 168 [Chlamydomonas moewusii]	AAB53954	1.1496e-06	45	46.9802	111
transcript_134	epstein-barr virus ebna-1-like	1124	gi|255593155|ref|XP_002535806.1|conserved hypothetical protein [Ricinus communis] >gi|223521907|gb|EEF26578.1| conserved hypothetical protein [Ricinus communis]	XP_002535806	2.48869e-08	49	50.8322	83
transcript_135	atp synthase cf0 subunit iv	1119	gi|325126853|ref|YP_004286090.1|ATP synthase CF0 subunit IV [Fragaria vesca subsp. vesca] >gi|324022765|gb|ADY15339.1| ATP synthase CF0 subunit IV [Fragaria vesca subsp. vesca]	YP_004286090	1.91926e-176	100	492.656	247
transcript_136	cytochrome c biogenesis fn	1111	gi|323649886|ref|YP_004237259.1|cytochrome c biogenesis FN (mitochondrion) [Ricinus communis] >gi|322394266|gb|ADW96023.1| cytochrome c biogenesis FN (mitochondrion) [Ricinus communis]	YP_004237259	0	94	654.055	346
transcript_137	predicted protein [Physcomitrella patens subsp. patens]	1110	gi|168065081|ref|XP_001784484.1|predicted protein [Physcomitrella patens subsp. patens] >gi|162663959|gb|EDQ50697.1| predicted protein [Physcomitrella patens subsp. patens]	XP_001784484	0.229683	48	28.4906	56
transcript_138	nadph oxidase	1118	gi|55296539|dbj|BAD68843.1|hypothetical protein [Oryza sativa Japonica Group] >gi|55297632|dbj|BAD69075.1| hypothetical protein [Oryza sativa Japonica Group]	BAD68843	2.50037e-06	61	41.2022	39
transcript_139	Novel gene
transcript_140	identical to gb	1106	gi|312283033|dbj|BAJ34382.1|unnamed protein product [Thellungiella halophila]	BAJ34382	0.00866929	60	32.7278	33
transcript_141	atp synthase subunit beta	1103	gi|357488215|ref|XP_003614395.1|hypothetical protein MTR_5g051140 [Medicago truncatula] >gi|355515730|gb|AES97353.1| hypothetical protein MTR_5g051140 [Medicago truncatula]	XP_003614395	6.25741e-18	63	82.4185	80
transcript_142	nadh dehydrogenase subunit 5	1101	gi|357436143|ref|XP_003588347.1|NADH-ubiquinone oxidoreductase chain [Medicago truncatula] >gi|355477395|gb|AES58598.1| NADH-ubiquinone oxidoreductase chain [Medicago truncatula]	XP_003588347	1.87072e-90	81	276.559	182
transcript_143	hypothetical protein SORBIDRAFT_09g027465 [Sorghum bicolor]	1087	gi|242091279|ref|XP_002441472.1|hypothetical protein SORBIDRAFT_09g027465 [Sorghum bicolor] >gi|241946757|gb|EES19902.1| hypothetical protein SORBIDRAFT_09g027465 [Sorghum bicolor]	XP_002441472	0.575212	43	28.4906	93
transcript_144	cystathionine gamma-synthase	1099	gi|297828634|ref|XP_002882199.1|hypothetical protein ARALYDRAFT_477417 [Arabidopsis lyrata subsp. lyrata] >gi|297328039|gb|EFH58458.1| hypothetical protein ARALYDRAFT_477417 [Arabidopsis lyrata subsp. lyrata]	XP_002882199	1.1622e-65	57	218.009	307
transcript_145	Novel gene
transcript_146	photosystem i assembly protein ycf3	1099	gi|357458581|ref|XP_003599571.1|Photosystem I assembly protein Ycf3 [Medicago truncatula] >gi|355488619|gb|AES69822.1| Photosystem I assembly protein Ycf3 [Medicago truncatula]	XP_003599571	1.41781e-37	92	133.265	71
transcript_147	uroporphyrinogen decarboxylase	1099	gi|302849420|ref|XP_002956240.1|uroporphyrinogen decarboxylase chloroplast precursor [Volvox carteri f. nagariensis] >gi|300258543|gb|EFJ42779.1| uroporphyrinogen decarboxylase chloroplast precursor [Volvox carteri f. nagariensis]	XP_002956240	1.57191e-41	51	150.214	285
transcript_148	Novel gene
transcript_149	phospholipase pldb2	1096	gi|226499828|ref|NP_001140214.1|uncharacterized protein LOC100272247 [Zea mays] >gi|194698528|gb|ACF83348.1| unknown [Zea mays]	NP_001140214	0.00603545	58	35.4242	56
transcript_150	ribosomal protein s3	1092	gi|325126903|ref|YP_004286140.1|ribosomal protein S3 [Fragaria vesca subsp. vesca] >gi|324022815|gb|ADY15389.1| ribosomal protein S3 [Fragaria vesca subsp. vesca] >gi|402239200|gb|AFQ39456.1| ribosomal protein S3 [Fragaria x ananassa subsp. cuneifolia] >gi|402239210|gb|AFQ39465.1| ribosomal protein S3 [Fragaria virginiana] >gi|402239220|gb|AFQ39474.1| ribosomal protein S3 [Fragaria bucharica] >gi…	YP_004286140	2.40547e-153	99	433.335	217
transcript_151	nuclear matrix constituent protein 1-like isoform 2	1084	gi|222839521|gb|EEE77858.1|predicted protein [Populus trichocarpa]	EEE77858	8.44708e-15	60	70.4774	89
transcript_152	predicted protein [Populus trichocarpa]	1083	gi|222873831|gb|EEF10962.1|predicted protein [Populus trichocarpa]	EEF10962	6.20522e-90	78	275.404	211
transcript_153	dna processing protein ( smf type)	1083	gi|255617781|ref|XP_002539880.1|Protein smf, putative [Ricinus communis] >gi|223501526|gb|EEF22503.1| Protein smf, putative [Ricinus communis]	XP_002539880	5.63384e-43	63	150.984	176
transcript_154	protein	1067	gi|224087774|ref|XP_002335127.1|predicted protein [Populus trichocarpa] >gi|222832905|gb|EEE71382.1| predicted protein [Populus trichocarpa]	XP_002335127	3.81909e-12	48	65.0846	211
transcript_155	nadh dehydrogenase subunit 4	1081	gi|57013947|ref|YP_173420.1|hypothetical protein NitaMp078 [Nicotiana tabacum] >gi|56806583|dbj|BAD83484.1| hypothetical protein (mitochondrion) [Nicotiana tabacum]	YP_173420	9.33098e-28	89	104.76	64
transcript_156	glutaredoxin family protein	1078	gi|145354050|ref|XP_001421309.1|predicted protein [Ostreococcus lucimarinus CCE9901] >gi|144581546|gb|ABO99602.1| predicted protein, partial [Ostreococcus lucimarinus CCE9901]	XP_001421309	2.12353e-20	77	62.7734	40
transcript_157	nadh dehydrogenase subunit 4	1075	gi|307101734|ref|YP_003875493.1|NADH dehydrogenase subunit 4 [Silene latifolia] >gi|296040773|gb|ADG85354.1| NADH dehydrogenase subunit 4 [Silene latifolia] >gi|301338029|gb|ADK73321.1| NADH dehydrogenase subunit 4 [Silene latifolia]	YP_003875493	2.57038e-161	100	464.151	232
transcript_158	homeobox-leucine zipper protein protodermal factor 2	1075	gi|397134751|gb|AFO11041.1|HD-1A [Gossypium hirsutum]	AFO11041	5.20351e-29	63	117.472	162
transcript_159	atpase subunit 6	1075	gi|323435077|ref|YP_004222295.1|ATPase subunit 6 [Beta vulgaris subsp. maritima] >gi|346683124|ref|YP_004842053.1| ATPase subunit 6 [Beta macrocarpa] >gi|147225250|dbj|BAA36470.2| F0-ATPase subunit 6 [Beta vulgaris] >gi|148491427|dbj|BAA99445.2| ATPase subunit 6 [Beta vulgaris subsp. vulgaris] >gi|317905730|emb|CBJ14114.1| ATPase subunit 6 [Beta vulgaris subsp. maritima] >gi|319439810|emb|CBJ1752…	YP_004222295	1.47119e-129	96	374.4	212
transcript_160	nadh dehydrogenase subunit 6	1069	gi|112253907|ref|YP_717162.1|NADH dehydrogenase subunit 6 [Brassica napus] >gi|37591109|dbj|BAC98911.1| NADH dehydrogenase subunit 6 [Brassica napus]	YP_717162	4.89187e-141	100	401.364	201
transcript_161	cell wall-associated hydrolase	1056	gi|358346026|ref|XP_003637074.1|Cell wall-associated hydrolase, partial [Medicago truncatula] >gi|355503009|gb|AES84212.1| Cell wall-associated hydrolase, partial [Medicago truncatula]	XP_003637074	5.43824e-18	50	82.0333	157
transcript_162	ribosomal protein s2	1064	gi|124112118|ref|YP_001019101.1|ribosomal protein S2 [Chlorokybus atmophyticus] >gi|209573730|sp|Q19VA1.2|RR2_CHLAT RecName: Full=30S ribosomal protein S2, chloroplastic >gi|124012225|gb|ABD62250.2| ribosomal protein S2 [Chlorokybus atmophyticus]	YP_001019101	1.22916e-69	65	218.394	220
transcript_163	Novel gene
transcript_164	receptor protein	1058	gi|377806999|ref|YP_005090401.1|sdh3 gene product (mitochondrion) [Boea hygrometrica] >gi|340549504|gb|AEK53325.1| succinate dehydrogenase subunit 3 (mitochondrion) [Boea hygrometrica]	YP_005090401	1.72965e-18	85	78.9518	48
transcript_165	phytochrome a	1055	gi|242048556|ref|XP_002462024.1|hypothetical protein SORBIDRAFT_02g012866 [Sorghum bicolor] >gi|241925401|gb|EER98545.1| hypothetical protein SORBIDRAFT_02g012866 [Sorghum bicolor]	XP_002462024	1.61884e-05	39	43.1282	174
transcript_166	succinate dehydrogenase	1054	gi|297818328|ref|XP_002877047.1|succinate dehydrogenase 2-1 [Arabidopsis lyrata subsp. lyrata] >gi|297322885|gb|EFH53306.1| succinate dehydrogenase 2-1 [Arabidopsis lyrata subsp. lyrata]	XP_002877047	4.98356e-109	72	321.242	255
transcript_167	4-alpha-glucanotransferase disproportionating enzyme	1052	gi|50428647|gb|AAT76998.1|hypothetical protein [Oryza sativa Japonica Group]	AAT76998	0.00251021	58	35.8094	50
transcript_168	non-tir-nbs-containing resistance partial	1050	gi|357436099|ref|XP_003588325.1|hypothetical protein MTR_1g006000 [Medicago truncatula] >gi|357436125|ref|XP_003588338.1| hypothetical protein MTR_1g006130 [Medicago truncatula] >gi|357436225|ref|XP_003588388.1| hypothetical protein MTR_1g006710 [Medicago truncatula] >gi|355477373|gb|AES58576.1| hypothetical protein MTR_1g006000 [Medicago truncatula] >gi|355477386|gb|AES58589.1| hypothetical prot…	XP_003588325	1.86385e-15	56	68.9366	78
transcript_169	Novel gene
transcript_170	hypothetical protein SORBIDRAFT_05g020880 [Sorghum bicolor]	1050	gi|242071251|ref|XP_002450902.1|hypothetical protein SORBIDRAFT_05g020880 [Sorghum bicolor] >gi|241936745|gb|EES09890.1| hypothetical protein SORBIDRAFT_05g020880 [Sorghum bicolor]	XP_002450902	5.56815	42	25.7942	88
transcript_171	calcineurin b-like protein	1045	gi|359496350|ref|XP_002270981.2|PREDICTED: probable S-acyltransferase At3g51390 [Vitis vinifera]	XP_002270981	0.0369256	42	32.7278	140
transcript_172	2-isopropylmalate synthase	1046	gi|53801468|gb|AAU93936.1|plastid isopropylmalate synthase [Helicosporidium sp. ex Simulium jonesi]	AAU93936	5.22892e-84	69	258.455	250
transcript_173	nadh dehydrogenase subunit 7	1044	gi|57014019|ref|YP_173490.1|hypothetical protein NitaMp153 [Nicotiana tabacum] >gi|56806655|dbj|BAD83556.1| hypothetical protein (mitochondrion) [Nicotiana tabacum]	YP_173490	1.04746e-43	86	135.576	82
transcript_174	protein	1043	gi|357435979|ref|XP_003588265.1|NADH-ubiquinone oxidoreductase chain [Medicago truncatula] >gi|355477313|gb|AES58516.1| NADH-ubiquinone oxidoreductase chain [Medicago truncatula]	XP_003588265	6.05533e-51	72	173.326	129
transcript_175	Novel gene
transcript_176	rna polymerase sigma-70 factor	1042	gi|222832154|gb|EEE70631.1|predicted protein [Populus trichocarpa]	EEE70631	1.42818e-26	53	102.834	190
transcript_177	atp binding cassette	1037	gi|94309344|ref|YP_582554.1|gltI gene product [Cupriavidus metallidurans CH34] >gi|93353196|gb|ABF07285.1| glutamate and aspartate transporter subunit ; periplasmic-binding component of ABC superfamily [Cupriavidus metallidurans CH34] >gi|222871736|gb|EEF08867.1| predicted protein [Populus trichocarpa]	EEF08867	2.89061e-71	67	225.713	235
transcript_178	histidine kinase 4-like	1036	gi|302811550|ref|XP_002987464.1|hypothetical protein SELMODRAFT_426235 [Selaginella moellendorffii] >gi|300144870|gb|EFJ11551.1| hypothetical protein SELMODRAFT_426235 [Selaginella moellendorffii]	XP_002987464	6.60345e-44	62	162.155	215
transcript_179	pyruvate dehydrogenase e1 component alpha subunit	1033	gi|226495171|ref|NP_001140222.1|uncharacterized protein LOC100272256 [Zea mays] >gi|194698556|gb|ACF83362.1| unknown [Zea mays]	NP_001140222	1.88644e-95	63	291.197	302
transcript_180	PREDICTED: uncharacterized protein LOC100837927 [Brachypodium distachyon]	1037	gi|357114605|ref|XP_003559089.1|PREDICTED: uncharacterized protein LOC100837927 [Brachypodium distachyon]	XP_003559089	0.017008	50	35.039	46
transcript_181	Novel gene
transcript_182	betaine aldehyde dehydrogenase	1028	gi|357147809|ref|XP_003574495.1|PREDICTED: betaine aldehyde dehydrogenase 1, chloroplastic-like [Brachypodium distachyon]	XP_003574495	7.4041e-59	58	156.762	194
transcript_183	atp synthase subunit beta	1030	gi|253759964|ref|XP_002488956.1|hypothetical protein SORBIDRAFT_1211s002020 [Sorghum bicolor] >gi|253759995|ref|XP_002488958.1| hypothetical protein SORBIDRAFT_1184s002010 [Sorghum bicolor] >gi|253761162|ref|XP_002489054.1| hypothetical protein SORBIDRAFT_0208s002040 [Sorghum bicolor] >gi|253761217|ref|XP_002489066.1| hypothetical protein SORBIDRAFT_0177s002020 [Sorghum bicolor] >gi|253761435|ref…	XP_002488956	3.42819e-10	96	53.9138	27
transcript_184	cytochrome c oxidase subunit 1	1023	gi|343222|gb|AAA70312.1|cytochrome oxidase subunit I [Oryza sativa Japonica Group]	AAA70312	2.32888e-22	97	87.0409	42
transcript_185	nadh dehydrogenase subunit partial	1020	gi|357442567|ref|XP_003591561.1|hypothetical protein MTR_1g088810 [Medicago truncatula] >gi|355480609|gb|AES61812.1| hypothetical protein MTR_1g088810 [Medicago truncatula]	XP_003591561	3.86347e-33	98	105.145	52
transcript_186	Os02g0546500 [Oryza sativa Japonica Group]	1020	gi|297599394|ref|NP_001047080.2|Os02g0546500 [Oryza sativa Japonica Group] >gi|255670985|dbj|BAF08994.2| Os02g0546500 [Oryza sativa Japonica Group]	NP_001047080	0.0174411	45	33.4982	93
transcript_187	conserved hypothetical protein [Ricinus communis]	1016	gi|255589730|ref|XP_002535068.1|conserved hypothetical protein [Ricinus communis] >gi|223524103|gb|EEF27314.1| conserved hypothetical protein [Ricinus communis]	XP_002535068	0.000797803	53	38.891	86
transcript_188	Novel gene
transcript_189	iron-sulfur cluster assembly	1013	gi|225440900|ref|XP_002282752.1|PREDICTED: iron-sulfur assembly protein IscA-like 1, mitochondrial [Vitis vinifera] >gi|297740107|emb|CBI30289.3| unnamed protein product [Vitis vinifera]	XP_002282752	2.41809e-32	69	117.857	111
transcript_190	fumarate hydratase	1012	gi|159477070|ref|XP_001696634.1|fumarate hydratase [Chlamydomonas reinhardtii] >gi|158282859|gb|EDP08611.1| fumarate hydratase [Chlamydomonas reinhardtii]	XP_001696634	3.61293e-70	89	230.335	139
transcript_191	phytoene desaturase	1008	gi|308812404|ref|XP_003083509.1|chloroplast phytoene desaturase precursor (ISS) [Ostreococcus tauri] >gi|116055390|emb|CAL58058.1| chloroplast phytoene desaturase precursor (ISS) [Ostreococcus tauri]	XP_003083509	1.0163e-07	48	50.8322	112
transcript_192	ribosomal protein s3	1011	gi|12797|emb|CAA43365.1|ribosomal protein S3 [Oenothera berteroana]	CAA43365	4.66659e-08	95	47.3654	24
transcript_193	zinc knuckle family protein	1010	gi|147845547|emb|CAN78493.1|hypothetical protein VITISV_037041 [Vitis vinifera]	CAN78493	2.69026e-12	60	62.3882	81
transcript_194	retrotransposon ty1-copia subclass	997	gi|399920226|gb|AFP55573.1|retrotransposon protein [Rosa rugosa]	AFP55573	1.17087e-38	55	116.701	158
transcript_195	protein	1005	gi|226529131|ref|NP_001143516.1|uncharacterized protein LOC100276199 [Zea mays] >gi|195621810|gb|ACG32735.1| hypothetical protein [Zea mays]	NP_001143516	0.0117084	38	33.8834	188
transcript_196	molybdenum cofactor biosynthesis protein	1006	gi|308808442|ref|XP_003081531.1|Cnx2, molybdenum cofactor biosynthesis protein (IC) [Ostreococcus tauri] >gi|116059997|emb|CAL56056.1| Cnx2, molybdenum cofactor biosynthesis protein (IC) [Ostreococcus tauri]	XP_003081531	1.2809e-07	52	50.8322	119
transcript_197	peptide methionine sulfoxide reductase	1003	gi|308811090|ref|XP_003082853.1|Peptide methionine sulfoxide reductase (ISS) [Ostreococcus tauri] >gi|116054731|emb|CAL56808.1| Peptide methionine sulfoxide reductase (ISS) [Ostreococcus tauri]	XP_003082853	8.57822e-62	71	201.445	168
transcript_198	-dimethyl-8-ribityllumazine synthase	1004	gi|224095325|ref|XP_002310376.1|predicted protein [Populus trichocarpa] >gi|222853279|gb|EEE90826.1| predicted protein [Populus trichocarpa]	XP_002310376	2.22228e-17	51	77.411	143
transcript_199	succinate-semialdehyde mitochondrial-like	1003	gi|302756035|ref|XP_002961441.1|hypothetical protein SELMODRAFT_230009 [Selaginella moellendorffii] >gi|300170100|gb|EFJ36701.1| hypothetical protein SELMODRAFT_230009 [Selaginella moellendorffii]	XP_002961441	3.33122e-143	76	416.772	333
transcript_200	hypothetical protein OsI_09397 [Oryza sativa Indica Group]	1001	gi|125541580|gb|EAY87975.1|hypothetical protein OsI_09397 [Oryza sativa Indica Group]	EAY87975	2.07671e-34	65	123.635	118
transcript_201	a subunit of nadh dehydrogenase	1002	gi|323435148|ref|YP_004222366.1|hypothetical protein BevumaM_p133 [Beta vulgaris subsp. maritima] >gi|346683239|ref|YP_004842171.1| hypothetical protein BemaM_p127 [Beta macrocarpa] >gi|317905598|emb|CBX33217.1| hypothetical protein [Beta vulgaris subsp. maritima] >gi|319439881|emb|CBX33312.1| hypothetical protein [Beta vulgaris subsp. maritima] >gi|320148035|emb|CBJ20699.1| hypothetical protein …	YP_004222366	1.56971e-31	64	113.62	115
transcript_202	nadh dehydrogenase subunit 1	998	gi|12875|emb|CAA27743.1|URF-1 [Citrullus lanatus]	CAA27743	1.49623e-65	80	209.534	145
transcript_203	clp protease proteolytic subunit	1003	gi|374411904|gb|AEZ48936.1|clp protease proteolytic subunit, partial [Potarophytum riparium]	AEZ48936	3.32675e-125	94	358.607	191
transcript_204	gaga-motif binding transcriptional partial	994	gi|307102810|gb|EFN51077.1|hypothetical protein CHLNCDRAFT_141448 [Chlorella variabilis]	EFN51077	0.0250246	50	31.9574	48
transcript_205	nadh dehydrogenase subunit 9	990	gi|9280612|gb|AAF86494.1|AF279447_1NADH dehydrogenase subunit 9 [Lupinus luteus] >gi|9280614|gb|AAF86495.1|AF279448_1 NADH dehydrogenase subunit 9 [Lupinus angustifolius]	AAF86494	1.26664e-138	99	391.734	190
transcript_206	reverse transcriptase-like partial	983	gi|224134911|ref|XP_002327520.1|predicted protein [Populus trichocarpa] >gi|222836074|gb|EEE74495.1| predicted protein [Populus trichocarpa]	XP_002327520	1.95533e-08	57	50.0618	76
transcript_207	Novel gene
transcript_208	protein	986	gi|333914373|ref|YP_004488105.1|two component Fis family transcriptional regulator [Delftia sp. Cs1-4] >gi|222834241|gb|EEE72718.1| predicted protein [Populus trichocarpa] >gi|333744573|gb|AEF89750.1| two component transcriptional regulator, Fis family [Delftia sp. Cs1-4]	EEE72718	5.28096e-41	59	142.124	173
transcript_209	PREDICTED: uncharacterized protein LOC100819936 [Glycine max]	985	gi|356498290|ref|XP_003517986.1|PREDICTED: uncharacterized protein LOC100819936 [Glycine max]	XP_003517986	1.29749e-164	82	494.197	326
transcript_210	predicted protein [Physcomitrella patens subsp. patens]	964	gi|168054507|ref|XP_001779672.1|predicted protein [Physcomitrella patens subsp. patens] >gi|162668870|gb|EDQ55468.1| predicted protein [Physcomitrella patens subsp. patens]	XP_001779672	0.0204805	47	34.2686	106
transcript_211	malate dehydrogenase (	983	gi|94309504|ref|YP_582714.1|ldh gene product [Cupriavidus metallidurans CH34] >gi|93353356|gb|ABF07445.1| L-Lactate dehydrogenase [Cupriavidus metallidurans CH34] >gi|222833738|gb|EEE72215.1| predicted protein [Populus trichocarpa]	EEE72215	1.91459e-21	50	90.8929	172
transcript_212	protein translocase subunit chloroplastic-like	983	gi|242057233|ref|XP_002457762.1|hypothetical protein SORBIDRAFT_03g013090 [Sorghum bicolor] >gi|241929737|gb|EES02882.1| hypothetical protein SORBIDRAFT_03g013090 [Sorghum bicolor]	XP_002457762	1.29862e-33	53	131.724	275
transcript_213	nadh dehydrogenase	966	gi|302844570|ref|XP_002953825.1|hypothetical protein VOLCADRAFT_94557 [Volvox carteri f. nagariensis] >gi|300260933|gb|EFJ45149.1| hypothetical protein VOLCADRAFT_94557 [Volvox carteri f. nagariensis]	XP_002953825	0.0161765	65	35.4242	43
transcript_214	Novel gene
transcript_215	Novel gene
transcript_216	nadh-plastoquinone oxidoreductase subunit k	978	gi|325126869|ref|YP_004286106.1|NADH-plastoquinone oxidoreductase subunit K [Fragaria vesca subsp. vesca] >gi|324022781|gb|ADY15355.1| NADH-plastoquinone oxidoreductase subunit K [Fragaria vesca subsp. vesca]	YP_004286106	1.99232e-167	100	467.233	226
transcript_217	predicted protein [Populus trichocarpa]	980	gi|222834581|gb|EEE73044.1|predicted protein [Populus trichocarpa]	EEE73044	8.89068e-36	60	133.265	178
transcript_218	flagellar associated protein 57	979	gi|255616090|ref|XP_002539727.1|conserved hypothetical protein [Ricinus communis] >gi|223503063|gb|EEF22655.1| conserved hypothetical protein [Ricinus communis]	XP_002539727	5.69003e-05	57	40.0466	66
transcript_219	protein	976	gi|222612339|gb|EEE50471.1|hypothetical protein OsJ_30517 [Oryza sativa Japonica Group]	EEE50471	1.34177e-62	82	203.371	144
transcript_220	male sterility 1 protein	976	gi|308804297|ref|XP_003079461.1|putative male sterility 1 protein (ISS) [Ostreococcus tauri] >gi|116057916|emb|CAL54119.1| putative male sterility 1 protein (ISS) [Ostreococcus tauri]	XP_003079461	0.195661	60	31.187	33
transcript_221	atp synthase subunit beta	973	gi|357488211|ref|XP_003614393.1|hypothetical protein MTR_5g051120 [Medicago truncatula] >gi|355515728|gb|AES97351.1| hypothetical protein MTR_5g051120 [Medicago truncatula]	XP_003614393	2.61595e-16	93	62.3882	31
transcript_222	50s ribosomal protein l17	972	gi|226510125|ref|NP_001142000.1|uncharacterized protein LOC100274150 [Zea mays] >gi|194706746|gb|ACF87457.1| unknown [Zea mays] >gi|195642428|gb|ACG40682.1| 50S ribosomal protein L17 [Zea mays]	NP_001142000	7.31491e-33	66	120.553	120
transcript_223	auxin efflux carrier	971	gi|255589494|ref|XP_002534980.1|conserved hypothetical protein [Ricinus communis] >gi|223524252|gb|EEF27403.1| conserved hypothetical protein [Ricinus communis]	XP_002534980	2.22345e-05	44	43.1282	148
transcript_224	protein response regulator 19	965	gi|168070046|ref|XP_001786672.1|predicted protein [Physcomitrella patens subsp. patens] >gi|162660742|gb|EDQ48513.1| predicted protein [Physcomitrella patens subsp. patens]	XP_001786672	3.98167e-08	55	50.0618	86
transcript_225	dna mismatch repair protein muts	964	gi|224166222|ref|XP_002338902.1|predicted protein [Populus trichocarpa] >gi|222873868|gb|EEF10999.1| predicted protein [Populus trichocarpa]	XP_002338902	1.36751e-25	87	95.9005	58
transcript_226	atpase subunit 9	965	gi|188032257|emb|CAQ52960.1|Atp9 protein [Lolium perenne]	CAQ52960	2.21715e-40	100	137.502	74
transcript_227	cinnamyl alcohol dehydrogenase	962	gi|222872804|gb|EEF09935.1|ABC transporter family protein [Populus trichocarpa]	EEF09935	1.80602e-50	76	139.043	105
transcript_228	ycf68 protein	896	gi|301087183|gb|ADK60808.1|hypothetical protein, partial [Arachis diogoi]	ADK60808	1.24874e-42	94	142.895	73
transcript_229	Novel gene
transcript_230	hypothetical protein [Oryza sativa Japonica Group]	958	gi|41469146|gb|AAS07097.1|hypothetical protein [Oryza sativa Japonica Group]	AAS07097	0.883231	49	28.8758	53
transcript_231	unnamed protein product [Vitis vinifera]	953	gi|297745639|emb|CBI40804.3|unnamed protein product [Vitis vinifera]	CBI40804	2.45402	60	26.1794	33
transcript_232	protein	952	gi|302857984|ref|XP_002959990.1|hypothetical protein VOLCADRAFT_101503 [Volvox carteri f. nagariensis] >gi|300253642|gb|EFJ38945.1| hypothetical protein VOLCADRAFT_101503 [Volvox carteri f. nagariensis]	XP_002959990	2.70267e-13	51	66.6254	139
transcript_233	protein	952	gi|222871376|gb|EEF08507.1|predicted protein [Populus trichocarpa]	EEF08507	1.3038e-43	59	151.369	179
transcript_234	protein	940	gi|118489046|gb|ABK96330.1|unknown [Populus trichocarpa x Populus deltoides]	ABK96330	8.9658e-08	47	50.0618	115
transcript_235	udp-n-acetylmuramoyl-l-alanyl-d-glutamate-- -diaminopimelate ligase-like	935	gi|359474007|ref|XP_002270348.2|PREDICTED: UDP-N-acetylmuramoyl-L-alanyl-D-glutamate--2,6-diaminopimelate ligase-like [Vitis vinifera]	XP_002270348	1.73362e-06	66	45.8246	51
transcript_236	nudix hydrolase 25-like	948	gi|356530740|ref|XP_003533938.1|PREDICTED: nudix hydrolase 25-like [Glycine max]	XP_003533938	2.0312e-05	53	42.743	84
transcript_237	protein	945	gi|384253855|gb|EIE27329.1|ARM repeat-containing protein [Coccomyxa subellipsoidea C-169]	EIE27329	0.0325535	47	34.2686	80
transcript_238	predicted protein [Micromonas sp. RCC299]	947	gi|255073403|ref|XP_002500376.1|predicted protein [Micromonas sp. RCC299] >gi|226515639|gb|ACO61634.1| predicted protein [Micromonas sp. RCC299]	XP_002500376	0.779751	43	29.6462	138
transcript_239	acyl:coa ligase	941	gi|326526669|dbj|BAK00723.1|predicted protein [Hordeum vulgare subsp. vulgare]	BAK00723	7.86927e-51	54	177.178	305
transcript_240	peptide methionine sulfoxide reductase	941	gi|159472410|ref|XP_001694344.1|peptide methionine sulfoxide reductase [Chlamydomonas reinhardtii] >gi|158277007|gb|EDP02777.1| peptide methionine sulfoxide reductase [Chlamydomonas reinhardtii]	XP_001694344	2.49485e-11	57	60.8474	68
transcript_241	amp dependent	943	gi|356530866|ref|XP_003534000.1|PREDICTED: putative peroxisomal-coenzyme A synthetase-like [Glycine max]	XP_003534000	6.19582e-33	60	125.946	173
transcript_242	abc transporter related	940	gi|218185994|gb|EEC68421.1|hypothetical protein OsI_36597 [Oryza sativa Indica Group]	EEC68421	2.01874e-48	65	167.933	179
transcript_243	predicted protein [Physcomitrella patens subsp. patens]	940	gi|168070677|ref|XP_001786898.1|predicted protein [Physcomitrella patens subsp. patens] >gi|162660216|gb|EDQ48288.1| predicted protein [Physcomitrella patens subsp. patens]	XP_001786898	3.0357e-14	43	69.707	224
transcript_244	kinetochore-associated protein knl-2-like protein	941	gi|297726133|ref|NP_001175430.1|Os08g0201900 [Oryza sativa Japonica Group] >gi|255678224|dbj|BAH94158.1| Os08g0201900 [Oryza sativa Japonica Group]	NP_001175430	0.0360463	38	33.8834	75
transcript_245	shikimate kinase	941	gi|316995679|emb|CBY85385.1|shikimate kinase [Cucumis sativus]	CBY85385	1.40653e-16	57	76.6406	142
transcript_246	cytochrome p450	938	gi|12231914|gb|AAG49315.1|AF315465_1flavonoid 3'-hydroxylase [Pelargonium x hortorum]	AAG49315	0.0216989	38	33.4982	72
transcript_247	flagellar associated protein	934	gi|303275808|ref|XP_003057198.1|flagellar associated protein [Micromonas pusilla CCMP1545] >gi|226461550|gb|EEH58843.1| flagellar associated protein [Micromonas pusilla CCMP1545]	XP_003057198	0.00860845	48	35.039	94
transcript_248	hypothetical chloroplast rf2	930	gi|402239265|gb|AFQ39515.1|putative chloroplast RF2 [Fragaria chinensis]	AFQ39515	0	97	596.66	308
transcript_249	wd-40 repeat protein	926	gi|20196961|gb|AAC62845.3|putative WD-40 repeat protein [Arabidopsis thaliana]	AAC62845	0.00718551	44	35.039	69
transcript_250	protein	929	gi|302782471|ref|XP_002973009.1|hypothetical protein SELMODRAFT_98666 [Selaginella moellendorffii] >gi|300159610|gb|EFJ26230.1| hypothetical protein SELMODRAFT_98666 [Selaginella moellendorffii]	XP_002973009	7.17766e-11	50	59.3066	119
transcript_251	retrotransposon gag protein	915	gi|396582334|gb|AFN88198.1|retropepsin-like protein [Phaseolus vulgaris]	AFN88198	1.15104e-43	71	143.28	123
transcript_252	protein	927	gi|255606776|ref|XP_002538631.1|conserved hypothetical protein [Ricinus communis] >gi|223511279|gb|EEF23753.1| conserved hypothetical protein [Ricinus communis]	XP_002538631	2.56184e-19	53	81.2629	121
transcript_253	hypothetical chloroplast rf1	929	gi|346683351|ref|YP_004842295.1|hypothetical chloroplast RF1 [Pyrus pyrifolia] >gi|345433618|dbj|BAK69440.1| hypothetical chloroplast RF1 [Pyrus pyrifolia]	YP_004842295	1.5866e-103	80	273.092	237
transcript_254	myosin heavy chain-like protein	925	gi|125539132|gb|EAY85527.1|hypothetical protein OsI_06902 [Oryza sativa Indica Group]	EAY85527	1.12842e-08	50	53.9138	81
transcript_255	protein	927	gi|307109315|gb|EFN57553.1|hypothetical protein CHLNCDRAFT_34762, partial [Chlorella variabilis]	EFN57553	2.49218e-09	46	56.225	113
transcript_256	hypothetical protein [Oryza sativa Japonica Group]	912	gi|30017562|gb|AAP12984.1|hypothetical protein [Oryza sativa Japonica Group]	AAP12984	0.000501267	43	36.965	85
transcript_257	protein	924	gi|218198639|gb|EEC81066.1|hypothetical protein OsI_23877 [Oryza sativa Indica Group]	EEC81066	4.8053e-07	46	40.817	121
transcript_258	cobalt-zinc-cadmium resistance protein	922	gi|255593609|ref|XP_002535911.1|Cobalt-zinc-cadmium resistance protein czcB, putative [Ricinus communis] >gi|223521556|gb|EEF26471.1| Cobalt-zinc-cadmium resistance protein czcB, putative [Ricinus communis]	XP_002535911	1.52449e-14	47	70.4774	201
transcript_259	ribosomal protein s14	921	gi|325126863|ref|YP_004286100.1|ribosomal protein S14 [Fragaria vesca subsp. vesca] >gi|324022775|gb|ADY15349.1| ribosomal protein S14 [Fragaria vesca subsp. vesca]	YP_004286100	2.22146e-41	100	139.428	65
transcript_260	ribosomal protein s13	919	gi|159792882|gb|ABW98661.1|ribosomal protein S13 [Malus x domestica]	ABW98661	6.56015e-76	98	229.18	116
transcript_261	protein kinase	914	gi|293336206|ref|NP_001167885.1|uncharacterized protein LOC100381594 [Zea mays] >gi|223944637|gb|ACN26402.1| unknown [Zea mays]	NP_001167885	1.30516	59	28.1054	44
transcript_262	mediator of rna polymerase ii transcription subunit 31-like	917	gi|222874687|gb|EEF11818.1|predicted protein [Populus trichocarpa]	EEF11818	2.93253e-39	69	140.198	152
transcript_263	retrotransposon unclassified	915	gi|313184265|emb|CBL94129.1|putative reverse transcriptase (RNA-dependent DNA polymerase) domain containing protein [Malus x domestica]	CBL94129	5.0954e-42	67	150.599	147
transcript_264	nucleoside transporter	914	gi|194706852|gb|ACF87510.1|unknown [Zea mays]	ACF87510	0.232413	56	30.4166	39
transcript_265	ribosomal protein l2	915	gi|377829935|ref|YP_005296162.1|rpl2 gene product (chloroplast) [Pentactina rupicola] >gi|377829939|ref|YP_005296141.1| rpl2 gene product (chloroplast) [Pentactina rupicola] >gi|340806941|gb|AEK71569.1| ribosomal protein L2 [Spiraea tomentosa] >gi|371532683|gb|AEX31793.1| ribosomal protein L2 (chloroplast) [Pentactina rupicola] >gi|371532687|gb|AEX31797.1| ribosomal protein L2 (chloroplast) [Pent…	YP_005296162	2.67059e-140	100	399.438	198
transcript_266	protein abci7	910	gi|357482367|ref|XP_003611469.1|Protein ABCI7 [Medicago truncatula] >gi|355512804|gb|AES94427.1| Protein ABCI7 [Medicago truncatula]	XP_003611469	8.2775e-27	57	107.842	173
transcript_267	chemotaxis sensor histidine kinase che	911	gi|255592344|ref|XP_002535676.1|chemotaxis sensor histidine kinase/che A, putative [Ricinus communis] >gi|223522327|gb|EEF26709.1| chemotaxis sensor histidine kinase/che A, putative [Ricinus communis]	XP_002535676	3.07148e-09	55	55.4546	96
transcript_268	intraflagellar transport protein	912	gi|222871903|gb|EEF09034.1|predicted protein [Populus trichocarpa]	EEF09034	0.000510297	43	38.891	72
transcript_269	mitogen-activated protein kinase	910	gi|303281240|ref|XP_003059912.1|predicted protein [Micromonas pusilla CCMP1545] >gi|226458567|gb|EEH55864.1| predicted protein [Micromonas pusilla CCMP1545]	XP_003059912	5.91052e-06	39	45.0542	238
transcript_270	glutamate receptor -like	911	gi|222833248|gb|EEE71725.1|predicted protein [Populus trichocarpa]	EEE71725	2.45758e-22	48	93.5893	225
transcript_271	protein	910	gi|225425859|ref|XP_002266055.1|PREDICTED: uncharacterized protein LOC100249470 [Vitis vinifera]	XP_002266055	6.81236e-17	52	75.8702	153
transcript_272	far-red impaired response-like protein	908	gi|260183700|gb|ACX35972.1|truncated bell-like homeodomain protein [Hordeum vulgare]	ACX35972	2.10221e-06	39	46.595	166
transcript_273	beta subunit of rna polymerase	907	gi|11466380|ref|NP_038383.1|RNA polymerase beta'' subunit [Mesostigma viride] >gi|13878755|sp|Q9MUS7.1|RPOC2_MESVI RecName: Full=DNA-directed RNA polymerase subunit beta''; AltName: Full=PEP; AltName: Full=Plastid-encoded RNA polymerase subunit beta''; Short=RNA polymerase subunit beta'' >gi|7259523|gb|AAF43824.1|AF166114_36 beta'' subunit of RNA polymerase [Mesostigma viride]	NP_038383	4.81419e-82	64	269.24	299
transcript_274	protein	898	gi|224171329|ref|XP_002339482.1|predicted protein [Populus trichocarpa] >gi|222875218|gb|EEF12349.1| predicted protein [Populus trichocarpa]	XP_002339482	1.03502e-19	63	85.5001	94
transcript_275	snf2 family chromodomain-helicase	903	gi|255601339|ref|XP_002537659.1|conserved hypothetical protein [Ricinus communis] >gi|223515577|gb|EEF24723.1| conserved hypothetical protein [Ricinus communis]	XP_002537659	1.21092e-12	60	65.855	100
transcript_276	nadh dehydrogenase subunit f	899	gi|218314401|emb|CAR31426.1|NADH dehydrogenase subunit F [Vitex trifolia subsp. litoralis]	CAR31426	1.09628e-70	89	223.787	140
transcript_277	cmv 1a interacting protein 1	898	gi|168060278|ref|XP_001782124.1|predicted protein [Physcomitrella patens subsp. patens] >gi|162666413|gb|EDQ53068.1| predicted protein [Physcomitrella patens subsp. patens]	XP_001782124	7.92795e-06	42	45.0542	121
transcript_278	vitamin-b12 independent methionine 5-methyltetrahydropteroyltriglutamate-homocysteine	896	gi|224131686|ref|XP_002328083.1|vitamin-b12 independent methionine synthase, 5-methyltetrahydropteroyltriglutamate-homocysteine [Populus trichocarpa] >gi|222837598|gb|EEE75963.1| vitamin-b12 independent methionine synthase, 5-methyltetrahydropteroyltriglutamate-homocysteine [Populus trichocarpa]	XP_002328083	0.241803	44	31.187	95
transcript_279	polysialic acid capsule expression protein	897	gi|294460481|gb|ADE75818.1|unknown [Picea sitchensis]	ADE75818	3.8692e-51	58	173.326	246
transcript_280	protein	895	gi|15227826|ref|NP_179920.1|uncharacterized protein [Arabidopsis thaliana] >gi|3242702|gb|AAC23754.1| hypothetical protein [Arabidopsis thaliana] >gi|20453183|gb|AAM19832.1| At2g23390/F26B6.4 [Arabidopsis thaliana] >gi|25090334|gb|AAN72279.1| At2g23390/F26B6.4 [Arabidopsis thaliana] >gi|110742377|dbj|BAE99111.1| hypothetical protein [Arabidopsis thaliana] >gi|330252356|gb|AEC07450.1| uncharacteri…	NP_179920	7.18442e-39	61	142.51	147
transcript_281	hla-b associated transcript 1	895	gi|224167210|ref|XP_002339010.1|predicted protein [Populus trichocarpa] >gi|222874202|gb|EEF11333.1| predicted protein [Populus trichocarpa]	XP_002339010	5.75597e-16	60	70.8626	86
transcript_282	n-terminal acetyltransferase	895	gi|224063645|ref|XP_002301244.1|predicted protein [Populus trichocarpa] >gi|222842970|gb|EEE80517.1| predicted protein [Populus trichocarpa]	XP_002301244	0.148333	43	30.8018	81
transcript_283	unnamed protein product [Vitis vinifera]	886	gi|297734474|emb|CBI15721.3|unnamed protein product [Vitis vinifera]	CBI15721	1.09264	60	26.1794	43
transcript_284	hypothetical protein ARALYDRAFT_911836 [Arabidopsis lyrata subsp. lyrata]	895	gi|297813951|ref|XP_002874859.1|hypothetical protein ARALYDRAFT_911836 [Arabidopsis lyrata subsp. lyrata] >gi|297320696|gb|EFH51118.1| hypothetical protein ARALYDRAFT_911836 [Arabidopsis lyrata subsp. lyrata]	XP_002874859	1.5476	48	27.7202	82
transcript_285	protein	887	gi|222838673|gb|EEE77038.1|predicted protein [Populus trichocarpa]	EEE77038	1.0923e-24	49	99.3673	222
transcript_286	Novel gene
transcript_287	photosystem ii d2 protein	885	gi|357471509|ref|XP_003606039.1|Photosystem II CP43 chlorophyll apoprotein [Medicago truncatula] >gi|355507094|gb|AES88236.1| Photosystem II CP43 chlorophyll apoprotein [Medicago truncatula]	XP_003606039	1.48802e-151	96	318.931	161
transcript_288	nadh dehydrogenase subunit 2	883	gi|295311643|ref|YP_003587227.1|NADH dehydrogenase subunit 2 [Citrullus lanatus] >gi|259156771|gb|ACV96633.1| NADH dehydrogenase subunit 2 [Citrullus lanatus]	YP_003587227	0	99	572.392	288
transcript_289	rna polymerase beta partial	878	gi|402238672|gb|AFQ39087.1|RNA polymerase beta subunit, partial [Fragaria x ananassa subsp. cuneifolia] >gi|402238675|gb|AFQ39089.1| RNA polymerase beta subunit, partial [Fragaria virginiana]	AFQ39087	1.02266e-180	99	525.398	260
transcript_290	importin alpha isoform 4	847	gi|357470783|ref|XP_003605676.1|ATP-dependent DNA helicase PIF1 [Medicago truncatula] >gi|355506731|gb|AES87873.1| ATP-dependent DNA helicase PIF1 [Medicago truncatula]	XP_003605676	0.00551619	50	36.965	78
transcript_291	aquaporin nip1-2	880	gi|94314624|ref|YP_587833.1|aquaporin [Cupriavidus metallidurans CH34] >gi|93358476|gb|ABF12564.1| aquaporin [Cupriavidus metallidurans CH34] >gi|222834610|gb|EEE73073.1| aquaporin, MIP family, NIP subfamily [Populus trichocarpa]	EEE73073	1.4186e-90	75	270.781	228
transcript_292	retrotransposon protein	855	gi|399920226|gb|AFP55573.1|retrotransposon protein [Rosa rugosa]	AFP55573	6.98465e-58	79	127.872	91
transcript_293	ribosomal protein s7	875	gi|351727715|ref|NP_001238194.1|uncharacterized protein LOC100306140 [Glycine max] >gi|255627661|gb|ACU14175.1| unknown [Glycine max]	NP_001238194	4.34965e-110	98	318.161	158
transcript_294	cytochrome c oxidase subunit 1	878	gi|168069726|ref|XP_001786556.1|predicted protein [Physcomitrella patens subsp. patens] >gi|162661013|gb|EDQ48631.1| predicted protein [Physcomitrella patens subsp. patens]	XP_001786556	6.2354e-86	67	266.929	287
transcript_295	e3 ubiquitin ligase interacting with arginine methyltransferase	876	gi|255582345|ref|XP_002531962.1|conserved hypothetical protein [Ricinus communis] >gi|223528385|gb|EEF30423.1| conserved hypothetical protein [Ricinus communis]	XP_002531962	6.32981e-26	68	103.219	85
transcript_296	chloroplast elongation factor g	877	gi|255602381|ref|XP_002537843.1|Elongation factor G, putative [Ricinus communis] >gi|223514864|gb|EEF24540.1| Elongation factor G, putative [Ricinus communis]	XP_002537843	1.71472e-41	57	149.443	227
transcript_297	fha domain-containing protein ddl-like	873	gi|302761408|ref|XP_002964126.1|hypothetical protein SELMODRAFT_65096 [Selaginella moellendorffii] >gi|300167855|gb|EFJ34459.1| hypothetical protein SELMODRAFT_65096 [Selaginella moellendorffii]	XP_002964126	0.0224711	47	34.6538	123
transcript_298	abc transporter-like protein	866	gi|160900596|ref|YP_001566178.1|ABC transporter-like protein [Delftia acidovorans SPH-1] >gi|333913106|ref|YP_004486838.1| monosaccharide-transporting ATPase [Delftia sp. Cs1-4] >gi|160366180|gb|ABX37793.1| ABC transporter related [Delftia acidovorans SPH-1] >gi|222874704|gb|EEF11835.1| predicted protein [Populus trichocarpa] >gi|333743306|gb|AEF88483.1| Monosaccharide-transporting ATPase [Delfti…	EEF11835	2.5892e-39	63	139.813	171
transcript_299	protein	871	gi|359496372|ref|XP_003635221.1|PREDICTED: uncharacterized protein LOC100854821 [Vitis vinifera]	XP_003635221	7.28606e-36	95	126.331	66
transcript_300	pollen coat oleosin-glycine rich protein	864	gi|222636337|gb|EEE66469.1|hypothetical protein OsJ_22877 [Oryza sativa Japonica Group]	EEE66469	0.0113556	73	35.4242	30
transcript_301	hypothetical protein VITISV_022435 [Vitis vinifera]	858	gi|147816359|emb|CAN77444.1|hypothetical protein VITISV_022435 [Vitis vinifera]	CAN77444	7.04913e-60	62	196.052	198
transcript_302	spt2 chromatin protein	862	gi|42570877|ref|NP_973512.1|SPT2 chromatin protein [Arabidopsis thaliana] >gi|330252249|gb|AEC07343.1| SPT2 chromatin protein [Arabidopsis thaliana]	NP_973512	9.97609	50	25.7942	62
transcript_303	predicted protein [Populus trichocarpa]	864	gi|224171564|ref|XP_002339535.1|predicted protein [Populus trichocarpa] >gi|222875319|gb|EEF12450.1| predicted protein [Populus trichocarpa]	XP_002339535	0.440396	38	29.6462	155
transcript_304	lon protease	863	gi|223946409|gb|ACN27288.1|unknown [Zea mays]	ACN27288	8.9104e-61	57	197.593	292
transcript_305	predicted protein [Populus trichocarpa]	859	gi|224157700|ref|XP_002337883.1|predicted protein [Populus trichocarpa] >gi|222869964|gb|EEF07095.1| predicted protein [Populus trichocarpa]	XP_002337883	4.13535e-09	48	54.6842	132
transcript_306	protein	863	gi|222834202|gb|EEE72679.1|predicted protein [Populus trichocarpa]	EEE72679	1.00975e-48	63	167.933	195
transcript_307	protein	862	gi|9838393|ref|NP_064005.1|orf152 gene product (mitochondrion) [Beta vulgaris subsp. vulgaris] >gi|323435150|ref|YP_004222368.1| hypothetical protein BevumaM_p135 [Beta vulgaris subsp. maritima] >gi|346683241|ref|YP_004842173.1| hypothetical protein BemaM_p129 [Beta macrocarpa] >gi|9049307|dbj|BAA99317.1| orf152 [Beta vulgaris subsp. vulgaris] >gi|54606701|dbj|BAD66724.1| orf152 [Beta vulgaris su…	NP_064005	3.41219e-18	74	77.411	62
transcript_308	endo- -beta-xylanase a-like	860	gi|94312080|ref|YP_585290.1|TetR family transcriptional regulator [Cupriavidus metallidurans CH34] >gi|93355932|gb|ABF10021.1| transcriptional regulator, TetR-family [Cupriavidus metallidurans CH34] >gi|222870676|gb|EEF07807.1| predicted protein [Populus trichocarpa]	EEF07807	2.8535e-07	47	47.7506	76
transcript_309	protein	862	gi|94312269|ref|YP_585479.1|rplK gene product [Cupriavidus metallidurans CH34] >gi|113869448|ref|YP_727937.1| 50S ribosomal protein L11 [Ralstonia eutropha H16] >gi|194291039|ref|YP_002006946.1| 50S ribosomal protein L11 [Cupriavidus taiwanensis LMG 19424] >gi|118597280|sp|Q1LI16.1|RL11_RALME RecName: Full=50S ribosomal protein L11 >gi|122946531|sp|Q0K602.1|RL11_RALEH RecName: Full=50S ribosomal …	EEE72824	8.94545e-51	71	164.851	138
transcript_310	protein	858	gi|94312396|ref|YP_585606.1|transcriptional regulator, AraC-family [Cupriavidus metallidurans CH34] >gi|93356248|gb|ABF10337.1| transcriptional regulator, AraC-family [Cupriavidus metallidurans CH34] >gi|222839436|gb|EEE77773.1| predicted protein [Populus trichocarpa]	EEE77773	1.63793e-08	48	51.9878	78
transcript_311	ribosomal protein l20	859	gi|356544490|ref|XP_003540683.1|PREDICTED: uncharacterized protein LOC100789011 [Glycine max]	XP_003540683	0.00210316	48	36.1946	79
transcript_312	protein	858	gi|255617549|ref|XP_002539853.1|conserved hypothetical protein [Ricinus communis] >gi|223501731|gb|EEF22530.1| conserved hypothetical protein [Ricinus communis]	XP_002539853	1.75631e-34	51	125.946	219
transcript_313	nadh dehydrogenase	831	gi|239056187|emb|CAQ58623.1|unknown gene [Vitis vinifera]	CAQ58623	1.28361	72	27.335	36
transcript_314	protein	856	gi|222832485|gb|EEE70962.1|predicted protein [Populus trichocarpa]	EEE70962	6.8417e-64	74	161.384	142
transcript_315	xanthine dehydrogenase oxidase	852	gi|255593281|ref|XP_002535829.1|xanthine dehydrogenase, putative [Ricinus communis] >gi|223521803|gb|EEF26554.1| xanthine dehydrogenase, putative [Ricinus communis]	XP_002535829	9.09228e-19	50	83.1889	202
transcript_316	protein	855	gi|168012500|ref|XP_001758940.1|plastid sigma facor SIG2 [Physcomitrella patens subsp. patens] >gi|12697780|dbj|BAB21618.1| PpSIG2 [Physcomitrella patens] >gi|14669832|dbj|BAB62008.1| PpSIG2 [Physcomitrella patens] >gi|162690077|gb|EDQ76446.1| plastid sigma facor SIG2 [Physcomitrella patens subsp. patens]	XP_001758940	8.37813e-83	71	261.151	263
transcript_317	50s ribosomal protein l27	853	gi|357450281|ref|XP_003595417.1|hypothetical protein MTR_2g045160 [Medicago truncatula] >gi|355484465|gb|AES65668.1| hypothetical protein MTR_2g045160 [Medicago truncatula]	XP_003595417	0.000526621	56	36.1946	46
transcript_318	retrotransposon expressed	850	gi|108707408|gb|ABF95203.1|retrotransposon protein, putative, unclassified, expressed [Oryza sativa Japonica Group] >gi|108707409|gb|ABF95204.1| retrotransposon protein, putative, unclassified, expressed [Oryza sativa Japonica Group]	ABF95203	3.58914e-12	38	63.929	198
transcript_319	protein	850	gi|297724247|ref|NP_001174487.1|Os05g0512400 [Oryza sativa Japonica Group] >gi|255676485|dbj|BAH93215.1| Os05g0512400, partial [Oryza sativa Japonica Group]	NP_001174487	1.34616e-09	38	55.4546	177
transcript_320	Os01g0954400 [Oryza sativa Japonica Group]	849	gi|297720771|ref|NP_001172747.1|Os01g0954400 [Oryza sativa Japonica Group] >gi|255674082|dbj|BAH91477.1| Os01g0954400, partial [Oryza sativa Japonica Group]	NP_001172747	0.0119031	70	31.9574	24
transcript_321	predicted protein [Populus trichocarpa]	848	gi|224061007|ref|XP_002300314.1|predicted protein [Populus trichocarpa] >gi|222847572|gb|EEE85119.1| predicted protein [Populus trichocarpa]	XP_002300314	0.0865992	63	31.5722	38
transcript_322	retrotransposon unclassified	845	gi|77554037|gb|ABA96833.1|retrotransposon protein, putative, unclassified [Oryza sativa Japonica Group]	ABA96833	0.140091	45	31.187	96
transcript_323	sulfotransferase 5b	839	gi|237682436|gb|ACR10266.1|sulfotransferase 5b [Brassica rapa subsp. pekinensis]	ACR10266	0.175852	47	30.4166	51
transcript_324	hexose transporter	839	gi|356569434|ref|XP_003552906.1|PREDICTED: uncharacterized protein LOC100787006 [Glycine max]	XP_003552906	0.0133832	62	34.2686	51
transcript_325	2-hydroxyacyl- lyase-like	845	gi|212274545|ref|NP_001130784.1|uncharacterized protein LOC100191888 [Zea mays] >gi|194690106|gb|ACF79137.1| unknown [Zea mays] >gi|224029039|gb|ACN33595.1| unknown [Zea mays]	NP_001130784	3.16097e-78	66	249.21	282
transcript_326	gmp synthetase	841	gi|357145605|ref|XP_003573701.1|PREDICTED: GMP synthase [glutamine-hydrolyzing]-like [Brachypodium distachyon]	XP_003573701	1.23434e-59	59	199.519	259
transcript_327	nadh dehydrogenase subunit 3	842	gi|295311644|ref|YP_003587240.1|NADH dehydrogenase subunit 3 [Citrullus lanatus] >gi|38605649|sp|P60159.1|NU3M_HELAN RecName: Full=NADH-ubiquinone oxidoreductase chain 3; AltName: Full=NADH dehydrogenase subunit 3 >gi|38605650|sp|P60160.1|NU3M_WHEAT RecName: Full=NADH-ubiquinone oxidoreductase chain 3; AltName: Full=NADH dehydrogenase subunit 3 >gi|1518350|emb|CAA89856.1| NADH dehydrogenase subun…	YP_003587240	1.37741e-70	99	215.698	111
transcript_328	major facilitator superfamily antiporter	843	gi|195646178|gb|ACG42557.1|major facilitator superfamily antiporter [Zea mays]	ACG42557	0.000872719	55	38.891	79
transcript_329	atp binding cassette	842	gi|255594771|ref|XP_002536161.1|ATP binding cassette (abc) transporter, putative [Ricinus communis] >gi|223520646|gb|EEF26223.1| ATP binding cassette (abc) transporter, putative [Ricinus communis]	XP_002536161	3.07632e-15	71	69.707	69
transcript_330	Novel gene
transcript_331	respiratory burst oxidase-like protein c	840	gi|347811120|gb|AEP25513.1|putative respiratory burst oxidase-like protein C [Vicia faba]	AEP25513	0.0153468	55	34.2686	61
transcript_332	retrotransposon protein	832	gi|399920189|gb|AFP55536.1|retrotransposon polyprotein [Rosa rugosa]	AFP55536	8.22182e-57	63	117.087	131
transcript_333	glutathione peroxidase	836	gi|5804778|dbj|BAA83594.1|glutathione peroxidase [Chlamydomonas sp. W80]	BAA83594	1.81141e-38	60	133.65	150
transcript_334	retrotransposon ty1-copia subclass	841	gi|399920226|gb|AFP55573.1|retrotransposon protein [Rosa rugosa]	AFP55573	5.54454e-18	75	82.4185	60
transcript_335	pyridoxal phosphate-dependent ybl036c type	838	gi|302847524|ref|XP_002955296.1|hypothetical protein VOLCADRAFT_65697 [Volvox carteri f. nagariensis] >gi|300259368|gb|EFJ43596.1| hypothetical protein VOLCADRAFT_65697 [Volvox carteri f. nagariensis]	XP_002955296	3.43492e-21	52	88.1965	176
transcript_336	protein	837	gi|224127828|ref|XP_002320174.1|predicted protein [Populus trichocarpa] >gi|222860947|gb|EEE98489.1| predicted protein [Populus trichocarpa]	XP_002320174	0.0006711	49	38.5058	63
transcript_337	protein	837	gi|94312983|ref|YP_586192.1|cytochrome C biogenesis protein [Cupriavidus metallidurans CH34] >gi|93356835|gb|ABF10923.1| periplasmic thioredoxin of cytochrome c-type biogenesis [Cupriavidus metallidurans CH34] >gi|222834493|gb|EEE72970.1| predicted protein [Populus trichocarpa]	EEE72970	6.17372e-38	56	132.494	178
transcript_338	protein	837	gi|145354827|ref|XP_001421676.1|predicted protein [Ostreococcus lucimarinus CCE9901] >gi|144581914|gb|ABO99969.1| predicted protein [Ostreococcus lucimarinus CCE9901]	XP_001421676	9.26986e-40	53	146.747	260
transcript_339	succinate:cytochrome c oxidoreductase subunit 3	821	gi|222837873|gb|EEE76238.1|ECOLI acriflavine resistance protein b [Populus trichocarpa]	EEE76238	1.97068e-15	56	73.559	93
transcript_340	trna -lysidine synthase	834	gi|168015333|ref|XP_001760205.1|predicted protein [Physcomitrella patens subsp. patens] >gi|162688585|gb|EDQ74961.1| predicted protein [Physcomitrella patens subsp. patens]	XP_001760205	1.1975e-32	54	124.02	198
transcript_341	cell wall-associated hydrolase	835	gi|357492397|ref|XP_003616487.1|Metallocarboxypeptidase inhibitor [Medicago truncatula] >gi|355517822|gb|AES99445.1| Metallocarboxypeptidase inhibitor [Medicago truncatula]	XP_003616487	1.67209e-90	66	277.33	260
transcript_342	protein	832	gi|307106714|gb|EFN54959.1|hypothetical protein CHLNCDRAFT_48876 [Chlorella variabilis]	EFN54959	1.92451e-75	68	231.491	216
transcript_343	protein	832	gi|326531054|dbj|BAK04878.1|predicted protein [Hordeum vulgare subsp. vulgare]	BAK04878	5.74285e-53	60	181.03	276
transcript_344	protein	831	gi|168069800|ref|XP_001786583.1|predicted protein [Physcomitrella patens subsp. patens] >gi|162660949|gb|EDQ48606.1| predicted protein [Physcomitrella patens subsp. patens]	XP_001786583	9.28987e-09	50	53.5286	79
transcript_345	endothelial differentiation-related factor 1	830	gi|255616990|ref|XP_002539799.1|conserved hypothetical protein [Ricinus communis] >gi|223502237|gb|EEF22585.1| conserved hypothetical protein [Ricinus communis]	XP_002539799	5.67528e-07	55	44.669	63
transcript_346	protein	831	gi|222832492|gb|EEE70969.1|predicted protein [Populus trichocarpa]	EEE70969	2.52877e-24	55	97.4413	132
transcript_347	hypothetical protein VITISV_027326 [Vitis vinifera]	815	gi|147775899|emb|CAN77963.1|hypothetical protein VITISV_027326 [Vitis vinifera]	CAN77963	0.0417905	43	31.5722	143
transcript_348	alpha beta hydrolase fold:gcn5-related n-acetyltransfe	829	gi|255589654|ref|XP_002535037.1|valacyclovir hydrolase, putative [Ricinus communis] >gi|223524150|gb|EEF27347.1| valacyclovir hydrolase, putative [Ricinus communis]	XP_002535037	9.27853e-35	59	122.479	149
transcript_349	PREDICTED: uncharacterized protein LOC100782981 [Glycine max]	827	gi|356545667|ref|XP_003541258.1|PREDICTED: uncharacterized protein LOC100782981 [Glycine max]	XP_003541258	1.07739e-05	83	41.5874	24
transcript_350	aspartate-semialdehyde dehydrogenase-like	827	gi|356524624|ref|XP_003530928.1|PREDICTED: aspartate-semialdehyde dehydrogenase-like [Glycine max]	XP_003530928	5.5925e-62	64	200.29	242
transcript_351	bifunctional aminoacyl-trna synthetase	826	gi|218186121|gb|EEC68548.1|hypothetical protein OsI_36857 [Oryza sativa Indica Group]	EEC68548	6.66312e-24	59	98.5969	117
transcript_352	thioredoxin f isoform	823	gi|2570517|gb|AAB82144.1|thioredoxin F isoform [Oryza sativa Indica Group]	AAB82144	0.0257451	44	32.7278	88
transcript_353	cell division protein ftsh -like	826	gi|222870499|gb|EEF07630.1|predicted protein [Populus trichocarpa]	EEF07630	2.24397e-93	72	280.796	259
transcript_354	Novel gene
transcript_355	unknown [Zea mays]	820	gi|223950467|gb|ACN29317.1|unknown [Zea mays]	ACN29317	0.291636	54	29.6462	35
transcript_356	glycoprotein ep1	822	gi|115456469|ref|NP_001051835.1|Os03g0838100 [Oryza sativa Japonica Group] >gi|28376708|gb|AAO41138.1| putative receptor-like protein kinase [Oryza sativa Japonica Group] >gi|108711988|gb|ABF99783.1| lectin protein kinase family protein, putative, expressed [Oryza sativa Japonica Group] >gi|113550306|dbj|BAF13749.1| Os03g0838100 [Oryza sativa Japonica Group] >gi|125588564|gb|EAZ29228.1| hypotheti…	NP_001051835	0.0253529	49	32.3426	63
transcript_357	homeobox-leucine zipper protein meristem l1	816	gi|187611406|sp|A3BPF2.1|ROC7_ORYSJRecName: Full=Homeobox-leucine zipper protein ROC7; AltName: Full=GLABRA 2-like homeobox protein 7; AltName: Full=HD-ZIP protein ROC7; AltName: Full=Homeodomain transcription factor ROC7; AltName: Full=Protein RICE OUTERMOST CELL-SPECIFIC 7	A3BPF2	5.41711e-31	48	119.783	270
transcript_358	leucine-responsive regulatory	817	gi|255605602|ref|XP_002538418.1|Bkd operon transcriptional regulator, putative [Ricinus communis] >gi|223512239|gb|EEF23965.1| Bkd operon transcriptional regulator, putative [Ricinus communis]	XP_002538418	2.26129e-31	59	114.005	152
transcript_359	lethal leaf spot 1-like protein	819	gi|351726806|ref|NP_001236883.1|lethal leaf spot 1-like protein [Glycine max] >gi|76162840|gb|ABA40832.1| lethal leaf spot 1-like protein [Glycine max]	NP_001236883	0.000168729	55	39.2762	90
transcript_360	photosystem ii protein d2	818	gi|358345244|ref|XP_003636691.1|Photosystem II D2 protein, partial [Medicago truncatula] >gi|355502626|gb|AES83829.1| Photosystem II D2 protein, partial [Medicago truncatula]	XP_003636691	6.05196e-120	100	343.969	173
transcript_361	beta subunit of rna polymerase	817	gi|124112109|ref|YP_001019103.1|beta' subunit of RNA polymerase [Chlorokybus atmophyticus] >gi|212288593|sp|Q19V99.2|RPOC1_CHLAT RecName: Full=DNA-directed RNA polymerase subunit beta'; AltName: Full=PEP; AltName: Full=Plastid-encoded RNA polymerase subunit beta'; Short=RNA polymerase subunit beta' >gi|124012218|gb|ABD62241.2| beta' subunit of RNA polymerase [Chlorokybus atmophyticus]	YP_001019103	8.74848e-108	78	330.102	259
transcript_362	predicted protein [Populus trichocarpa]	819	gi|222834332|gb|EEE72809.1|predicted protein [Populus trichocarpa]	EEE72809	6.56916e-43	58	148.288	240
transcript_363	enhanced disease susceptibility	816	gi|356511466|ref|XP_003524447.1|PREDICTED: uncharacterized protein LOC100816646 [Glycine max]	XP_003524447	0.00378785	54	36.965	94
transcript_364	dead box atp-dependent rna	815	gi|255621484|ref|XP_002540211.1|dead box ATP-dependent RNA helicase, putative [Ricinus communis] >gi|223498154|gb|EEF22172.1| dead box ATP-dependent RNA helicase, putative [Ricinus communis]	XP_002540211	4.20839e-53	71	171.4	148
transcript_365	cysteine proteinase	811	gi|224121708|ref|XP_002330633.1|predicted protein [Populus trichocarpa] >gi|222872237|gb|EEF09368.1| predicted protein [Populus trichocarpa]	XP_002330633	0.0784119	47	32.7278	99
transcript_366	mitochondrial processing peptidase	814	gi|255601042|ref|XP_002537592.1|metalloprotease, putative [Ricinus communis] >gi|223515808|gb|EEF24791.1| metalloprotease, putative [Ricinus communis]	XP_002537592	7.77748e-60	81	197.593	138
transcript_367	xylosyltransferase 1-like	815	gi|307136149|gb|ADN33993.1|retrotransposon gag protein [Cucumis melo subsp. melo]	ADN33993	7.51858e-05	39	41.5874	93
transcript_368	rna polymerase beta partial	813	gi|325126855|ref|YP_004286092.1|RNA polymerase beta subunit [Fragaria vesca subsp. vesca] >gi|324022767|gb|ADY15341.1| RNA polymerase beta subunit [Fragaria vesca subsp. vesca]	YP_004286092	7.91269e-141	92	320.857	176
transcript_369	proline betaine	812	gi|159476200|ref|XP_001696199.1|hypothetical protein CHLREDRAFT_54232 [Chlamydomonas reinhardtii] >gi|158282424|gb|EDP08176.1| predicted protein [Chlamydomonas reinhardtii]	XP_001696199	3.9982e-35	49	130.954	265
transcript_370	cyclophilin 59	813	gi|255596309|ref|XP_002536508.1|conserved hypothetical protein [Ricinus communis] >gi|223519453|gb|EEF25874.1| conserved hypothetical protein [Ricinus communis]	XP_002536508	4.43663e-08	50	51.6026	126
transcript_371	hypothetical chloroplast rf19	812	gi|325126923|ref|YP_004286160.1|hypothetical chloroplast RF1 [Fragaria vesca subsp. vesca] >gi|324022835|gb|ADY15409.1| hypothetical chloroplast RF1 [Fragaria vesca subsp. vesca]	YP_004286160	2.33267e-103	83	330.872	223
transcript_372	-like protein	812	gi|255589305|ref|XP_002534912.1|conserved hypothetical protein [Ricinus communis] >gi|223524373|gb|EEF27471.1| conserved hypothetical protein [Ricinus communis]	XP_002534912	1.30619e-09	60	56.225	58
transcript_373	lysine-rich arabinogalactan protein 17	800	gi|115447631|ref|NP_001047595.1|Os02g0651500 [Oryza sativa Japonica Group] >gi|113537126|dbj|BAF09509.1| Os02g0651500 [Oryza sativa Japonica Group] >gi|215694727|dbj|BAG89918.1| unnamed protein product [Oryza sativa Japonica Group] >gi|215768466|dbj|BAH00695.1| unnamed protein product [Oryza sativa Japonica Group]	NP_001047595	0.0684947	42	31.5722	75
transcript_374	expressed protein [Chlorella variabilis]	806	gi|307107158|gb|EFN55402.1|expressed protein [Chlorella variabilis]	EFN55402	0.212899	57	30.8018	49
transcript_375	PREDICTED: uncharacterized protein LOC100852601 [Vitis vinifera]	808	gi|359480002|ref|XP_003632387.1|PREDICTED: uncharacterized protein LOC100852601 [Vitis vinifera]	XP_003632387	0.010186	44	35.039	77
transcript_376	predicted protein [Populus trichocarpa]	807	gi|222833248|gb|EEE71725.1|predicted protein [Populus trichocarpa]	EEE71725	2.6782e-18	56	81.6481	125
transcript_377	retrotransposon ty1-copia subclass	809	gi|353685482|gb|AER13159.1|putative Ty-1 copia retrotransposon [Phaseolus vulgaris]	AER13159	8.90356e-108	74	333.569	277
transcript_378	3-hydroxybutyryl- dehydrogenase	808	gi|312283461|dbj|BAJ34596.1|unnamed protein product [Thellungiella halophila]	BAJ34596	9.91279e-37	68	132.88	138
transcript_379	alpha methylacyl-	808	gi|255589725|ref|XP_002535066.1|alpha methylacyl-CoA racemase, putative [Ricinus communis] >gi|223524107|gb|EEF27317.1| alpha methylacyl-CoA racemase, putative [Ricinus communis]	XP_002535066	1.28257e-15	49	74.3294	166
transcript_380	acetyltransferase acyltransferase	804	gi|159462498|ref|XP_001689479.1|acetyltransferase/acyltransferase [Chlamydomonas reinhardtii] >gi|158283467|gb|EDP09217.1| acetyltransferase/acyltransferase [Chlamydomonas reinhardtii]	XP_001689479	0.00893723	48	35.8094	72
transcript_381	transcriptional corepressor leunig	803	gi|255549078|ref|XP_002515595.1|WD-repeat protein, putative [Ricinus communis] >gi|223545539|gb|EEF47044.1| WD-repeat protein, putative [Ricinus communis]	XP_002515595	1.3462e-13	96	50.447	26
transcript_382	retrotransposon ty1-copia subclass	802	gi|147863426|emb|CAN79781.1|hypothetical protein VITISV_041886 [Vitis vinifera]	CAN79781	0.000229263	80	39.6614	25
transcript_383	major facilitator superfamily	800	gi|255591447|ref|XP_002535513.1|Multidrug resistance protein mdtM, putative [Ricinus communis] >gi|223522834|gb|EEF26872.1| Multidrug resistance protein mdtM, putative [Ricinus communis]	XP_002535513	4.40358e-19	54	84.7297	195
transcript_384	alpha beta fold family protein	801	gi|224120854|ref|XP_002318435.1|predicted protein [Populus trichocarpa] >gi|222859108|gb|EEE96655.1| predicted protein [Populus trichocarpa]	XP_002318435	3.57215e-09	57	54.299	57
transcript_385	integrase core domain protein	800	gi|222871369|gb|EEF08500.1|predicted protein [Populus trichocarpa]	EEF08500	6.55617e-07	51	47.3654	87
transcript_386	soluble starch synthase	798	gi|302832347|ref|XP_002947738.1|hypothetical protein VOLCADRAFT_116489 [Volvox carteri f. nagariensis] >gi|300267086|gb|EFJ51271.1| hypothetical protein VOLCADRAFT_116489 [Volvox carteri f. nagariensis]	XP_002947738	0.000172084	42	35.4242	157
transcript_387	photosystem ii chloroplast precursor	801	gi|56783825|dbj|BAD81237.1|unknown protein [Oryza sativa Japonica Group] >gi|56783988|dbj|BAD81443.1| unknown protein [Oryza sativa Japonica Group]	BAD81237	0.000508579	53	32.3426	60
transcript_388	Novel gene
transcript_389	protein	797	gi|255606035|ref|XP_002538490.1|conserved hypothetical protein [Ricinus communis] >gi|223511878|gb|EEF23893.1| conserved hypothetical protein [Ricinus communis]	XP_002538490	1.73249e-05	41	38.5058	107
transcript_390	hypothetical protein [Beta vulgaris subsp. maritima]	787	gi|317905590|emb|CBX33214.1|hypothetical protein [Beta vulgaris subsp. maritima]	CBX33214	8.6259	55	20.7866	47
transcript_391	isocitrate lyase	795	gi|283806369|dbj|BAI66426.1|isocitrate lyase [Triticum aestivum]	BAI66426	1.41915e-18	44	82.4185	154
transcript_392	cell wall-associated partial	793	gi|222836332|gb|EEE74739.1|predicted protein [Populus trichocarpa]	EEE74739	5.58731e-12	67	58.151	58
transcript_393	flagellar associated protein	793	gi|159466778|ref|XP_001691575.1|flagellar associated protein [Chlamydomonas reinhardtii] >gi|158278921|gb|EDP04683.1| flagellar associated protein [Chlamydomonas reinhardtii]	XP_001691575	0.029751	44	32.7278	154
transcript_394	u1 small nuclear ribonucleoprotein 70	793	gi|224156094|ref|XP_002337672.1|predicted protein [Populus trichocarpa] >gi|222869531|gb|EEF06662.1| predicted protein [Populus trichocarpa]	XP_002337672	7.62292e-74	76	233.032	201
transcript_395	clathrin interactor epsin 3-like	790	gi|168070274|ref|XP_001786754.1|predicted protein [Physcomitrella patens subsp. patens] >gi|162660559|gb|EDQ48431.1| predicted protein [Physcomitrella patens subsp. patens]	XP_001786754	1.63307e-06	81	45.4394	37
transcript_396	hypothetical protein VOLCADRAFT_95657 [Volvox carteri f. nagariensis]	791	gi|302846445|ref|XP_002954759.1|hypothetical protein VOLCADRAFT_95657 [Volvox carteri f. nagariensis] >gi|300259942|gb|EFJ44165.1| hypothetical protein VOLCADRAFT_95657 [Volvox carteri f. nagariensis]	XP_002954759	2.60624	48	27.7202	62
transcript_397	ferrioxamine receptor	793	gi|255588997|ref|XP_002534793.1|Ferrioxamine receptor precursor, putative [Ricinus communis] >gi|223524559|gb|EEF27587.1| Ferrioxamine receptor precursor, putative [Ricinus communis]	XP_002534793	1.41302e-60	60	200.675	252
transcript_398	aminotransferase 2	792	gi|149392440|gb|ABR26028.1|serine-glyoxylate aminotransferase [Oryza sativa Indica Group]	ABR26028	6.05467e-27	56	103.99	141
transcript_399	hypothetical chloroplast rf2	791	gi|402239215|gb|AFQ39470.1|putative chloroplast RF2 [Fragaria virginiana]	AFQ39470	2.5031e-169	98	517.694	260
transcript_400	hexose transporter	791	gi|159476200|ref|XP_001696199.1|hypothetical protein CHLREDRAFT_54232 [Chlamydomonas reinhardtii] >gi|158282424|gb|EDP08176.1| predicted protein [Chlamydomonas reinhardtii]	XP_001696199	2.88947e-25	48	102.449	237
transcript_401	Novel gene
transcript_402	Novel gene
transcript_403	Novel gene
transcript_404	Novel gene
transcript_405	Novel gene
transcript_406	wir1b_wheat ame: full=protein wir1b	786	gi|549444|sp|Q01481.1|WIR1B_WHEATRecName: Full=Protein WIR1B >gi|170799|gb|AAA34312.1| WIR1 [Triticum aestivum] >gi|335335191|gb|AEH40971.1| WIR1b [Triticum aestivum]	Q01481	0.00407989	52	31.5722	48
transcript_407	exostosin family protein	786	gi|242037633|ref|XP_002466211.1|hypothetical protein SORBIDRAFT_01g003570 [Sorghum bicolor] >gi|241920065|gb|EER93209.1| hypothetical protein SORBIDRAFT_01g003570 [Sorghum bicolor]	XP_002466211	0.000983723	45	35.8094	110
transcript_408	zinc knuckle (cchc-type) family protein	780	gi|399920207|gb|AFP55554.1|gag-pol polyprotein [Rosa rugosa]	AFP55554	1.77582e-10	56	56.225	94
transcript_409	reverse transcriptase	779	gi|357506025|ref|XP_003623301.1|hypothetical protein MTR_7g068350 [Medicago truncatula] >gi|355498316|gb|AES79519.1| hypothetical protein MTR_7g068350 [Medicago truncatula]	XP_003623301	0.00775929	47	32.3426	93
transcript_410	grl7	785	gi|302143627|emb|CBI22380.3|unnamed protein product [Vitis vinifera]	CBI22380	0.00236374	72	31.9574	33
transcript_411	cryptochrome dash	767	gi|302836057|ref|XP_002949589.1|hypothetical protein VOLCADRAFT_104353 [Volvox carteri f. nagariensis] >gi|300264948|gb|EFJ49141.1| hypothetical protein VOLCADRAFT_104353 [Volvox carteri f. nagariensis]	XP_002949589	0.655181	56	30.0314	51
transcript_412	tropinone reductase i	783	gi|302801884|ref|XP_002982698.1|hypothetical protein SELMODRAFT_271571 [Selaginella moellendorffii] >gi|300149797|gb|EFJ16451.1| hypothetical protein SELMODRAFT_271571 [Selaginella moellendorffii]	XP_002982698	2.41839e-40	51	142.124	253
transcript_413	peptidase s41 family protein	783	gi|168047145|ref|XP_001776032.1|predicted protein [Physcomitrella patens subsp. patens] >gi|162672690|gb|EDQ59224.1| predicted protein [Physcomitrella patens subsp. patens]	XP_001776032	4.84921e-29	51	112.849	269
transcript_414	Novel gene
transcript_415	probable transport protein	781	gi|160900596|ref|YP_001566178.1|ABC transporter-like protein [Delftia acidovorans SPH-1] >gi|333913106|ref|YP_004486838.1| monosaccharide-transporting ATPase [Delftia sp. Cs1-4] >gi|160366180|gb|ABX37793.1| ABC transporter related [Delftia acidovorans SPH-1] >gi|222874704|gb|EEF11835.1| predicted protein [Populus trichocarpa] >gi|333743306|gb|AEF88483.1| Monosaccharide-transporting ATPase [Delfti…	EEF11835	6.83557e-36	59	129.413	187
transcript_416	inner membrane lipoprotein yiad	778	gi|255624443|ref|XP_002540477.1|Inner membrane lipoprotein yiaD precursor, putative [Ricinus communis] >gi|223495460|gb|EEF21906.1| Inner membrane lipoprotein yiaD precursor, putative [Ricinus communis]	XP_002540477	6.29756e-13	49	64.6994	124
transcript_417	Novel gene
transcript_418	Novel gene
transcript_419	e1 subunit of 2-oxoglutarate dehydrogenase	778	gi|255620582|ref|XP_002540124.1|oxoglutarate dehydrogenase, putative [Ricinus communis] >gi|223498969|gb|EEF22259.1| oxoglutarate dehydrogenase, putative [Ricinus communis]	XP_002540124	4.8922e-91	78	273.092	198
transcript_420	retrotransposon ty1-copia subclass	764	gi|399920189|gb|AFP55536.1|retrotransposon polyprotein [Rosa rugosa]	AFP55536	3.41288e-36	59	97.0561	103
transcript_421	50s ribosomal protein l27	777	gi|307109766|gb|EFN58003.1|hypothetical protein CHLNCDRAFT_142177 [Chlorella variabilis]	EFN58003	1.02808e-10	83	56.6102	31
transcript_422	cytochrome c biogenesis b	773	gi|316996029|dbj|BAD83549.2|cytochrome c maturation protein CcmB (mitochondrion) [Nicotiana tabacum]	BAD83549	1.71589e-134	99	380.178	196
transcript_423	sensory transduction histidine	777	gi|255606149|ref|XP_002538513.1|conserved hypothetical protein [Ricinus communis] >gi|223511789|gb|EEF23872.1| conserved hypothetical protein [Ricinus communis]	XP_002538513	3.9484e-24	64	93.5893	114
transcript_424	Novel gene
transcript_425	ribosomal protein s2	771	gi|346683283|ref|YP_004842228.1|ribosomal protein S2 [Pyrus pyrifolia] >gi|345433550|dbj|BAK69372.1| ribosomal protein S2 [Pyrus pyrifolia]	YP_004842228	7.90272e-131	100	283.108	136
transcript_426	galactose-binding protein	774	gi|308809131|ref|XP_003081875.1|unnamed protein product [Ostreococcus tauri] >gi|116060342|emb|CAL55678.1| unnamed protein product [Ostreococcus tauri]	XP_003081875	0.0181848	61	32.3426	42
transcript_427	pat gene product	774	gi|94312368|ref|YP_585578.1|pat gene product [Cupriavidus metallidurans CH34] >gi|93356220|gb|ABF10309.1| Phosphinothricin N-acetyltransferase [Cupriavidus metallidurans CH34] >gi|222839382|gb|EEE77719.1| predicted protein [Populus trichocarpa]	EEE77719	2.77289e-09	66	53.9138	48
transcript_428	predicted protein [Populus trichocarpa]	774	gi|222874702|gb|EEF11833.1|predicted protein [Populus trichocarpa]	EEF11833	6.42154e-36	65	128.257	138
transcript_429	nac domain protein	773	gi|302399001|gb|ADL36795.1|NAC domain class transcription factor [Malus x domestica]	ADL36795	8.36763e-145	86	410.994	252
transcript_430	atp synthase beta subunit	771	gi|255591126|ref|XP_002535442.1|flagellum-specific ATP synthase alpha subunit, putative [Ricinus communis] >gi|223523079|gb|EEF26938.1| flagellum-specific ATP synthase alpha subunit, putative [Ricinus communis]	XP_002535442	2.20882e-76	67	234.572	240
transcript_431	fructokinase 1	773	gi|302831672|ref|XP_002947401.1|hypothetical protein VOLCADRAFT_103482 [Volvox carteri f. nagariensis] >gi|300267265|gb|EFJ51449.1| hypothetical protein VOLCADRAFT_103482 [Volvox carteri f. nagariensis]	XP_002947401	5.7146e-09	47	51.9878	113
transcript_432	protein	774	gi|147765313|emb|CAN66945.1|hypothetical protein VITISV_020092 [Vitis vinifera]	CAN66945	2.01001e-06	67	44.2838	34
transcript_433	keratinocytes-associated protein 2	756	gi|308812308|ref|XP_003083461.1|unnamed protein product [Ostreococcus tauri] >gi|116055342|emb|CAL58010.1| unnamed protein product [Ostreococcus tauri]	XP_003083461	0.018371	48	29.6462	45
transcript_434	predicted protein [Populus trichocarpa]	772	gi|224113839|ref|XP_002332488.1|predicted protein [Populus trichocarpa] >gi|224115842|ref|XP_002317138.1| predicted protein [Populus trichocarpa] >gi|222832739|gb|EEE71216.1| predicted protein [Populus trichocarpa] >gi|222860203|gb|EEE97750.1| predicted protein [Populus trichocarpa]	XP_002332488	0.0444457	55	28.8758	27
transcript_435	m920_arath ame: full=uncharacterized mitochondrial protein g00920 ame: full=orf215b	771	gi|147860875|emb|CAN81058.1|hypothetical protein VITISV_033322 [Vitis vinifera]	CAN81058	1.5643e-07	60	47.7506	70
transcript_436	transposon en spm sub-class	770	gi|116309111|emb|CAH66216.1|OSIGBa0157N01.2 [Oryza sativa Indica Group]	CAH66216	0.000572635	48	37.7354	84
transcript_437	glycosyl hydrolases family 17 expressed	770	gi|222838459|gb|EEE76824.1|predicted protein [Populus trichocarpa]	EEE76824	1.24618e-13	45	66.2402	195
transcript_438	protein	771	gi|255598157|ref|XP_002536940.1|Ferrous iron transport protein B, putative [Ricinus communis] >gi|223518039|gb|EEF25443.1| Ferrous iron transport protein B, putative [Ricinus communis]	XP_002536940	1.46134e-26	60	103.605	140
transcript_439	Novel gene
transcript_440	hypothetical protein VITISV_040632 [Vitis vinifera]	768	gi|147768682|emb|CAN76063.1|hypothetical protein VITISV_040632 [Vitis vinifera]	CAN76063	1.78675e-19	54	85.5001	138
transcript_441	nadh dehydrogenase subunit 4l	767	gi|320148048|emb|CBJ20711.1|NADH dehydrogenase subunit 4L [Beta vulgaris subsp. maritima]	CBJ20711	2.13671e-47	98	153.68	82
transcript_442	predicted protein [Populus trichocarpa]	769	gi|222872026|gb|EEF09157.1|predicted protein [Populus trichocarpa]	EEF09157	6.3052e-06	64	43.8986	56
transcript_443	single-stranded dna-binding protein	768	gi|222874341|gb|EEF11472.1|predicted protein [Populus trichocarpa]	EEF11472	1.11914e-39	82	134.42	101
transcript_444	histone-lysine n-methyltransferase mll5	751	gi|357486971|ref|XP_003613773.1|Histone-lysine N-methyltransferase MLL5 [Medicago truncatula] >gi|355515108|gb|AES96731.1| Histone-lysine N-methyltransferase MLL5 [Medicago truncatula]	XP_003613773	0.0112144	54	33.8834	35
transcript_445	mitotic spindle checkpoint component mad3	767	gi|145354621|ref|XP_001421578.1|predicted protein [Ostreococcus lucimarinus CCE9901] >gi|144581816|gb|ABO99871.1| predicted protein [Ostreococcus lucimarinus CCE9901]	XP_001421578	0.107493	52	31.187	72
transcript_446	2-succinylbenzoate- ligase	765	gi|225426389|ref|XP_002272145.1|PREDICTED: putative peroxisomal-coenzyme A synthetase [Vitis vinifera] >gi|297742535|emb|CBI34684.3| unnamed protein product [Vitis vinifera]	XP_002272145	1.21948e-31	52	120.168	259
transcript_447	dihydropterin pyrophosphokinase dihydropteroate synthase	763	gi|384251190|gb|EIE24668.1|putative dihydropterin pyrophosphokinase/dihydropteroate synthase [Coccomyxa subellipsoidea C-169]	EIE24668	5.93177e-25	52	100.523	194
transcript_448	protein	765	gi|222832221|gb|EEE70698.1|predicted protein [Populus trichocarpa]	EEE70698	2.79738e-24	62	96.2857	94
transcript_449	bifunctional dihydrofolate reductase-thymidylate synthase	766	gi|145346608|ref|XP_001417778.1|predicted protein [Ostreococcus lucimarinus CCE9901] >gi|144578006|gb|ABO96071.1| predicted protein [Ostreococcus lucimarinus CCE9901]	XP_001417778	2.47307e-95	69	290.426	260
transcript_450	maturase partial	765	gi|327366445|gb|AEA52034.1|maturase K, partial [Hugonia orientalis]	AEA52034	3.63701	67	25.7942	40
transcript_451	rna polymerase beta subunit	766	gi|169142781|ref|YP_001687206.1|RNA polymerase beta' subunit [Aneura mirabilis] >gi|212288315|sp|B0YPM0.1|RPOC2_ANEMR RecName: Full=DNA-directed RNA polymerase subunit beta''; AltName: Full=PEP; AltName: Full=Plastid-encoded RNA polymerase subunit beta''; Short=RNA polymerase subunit beta'' >gi|153973807|gb|ABS54467.1| RNA polymerase beta' subunit [Aneura mirabilis]	YP_001687206	0.0132555	39	33.4982	153
transcript_452	unnamed protein product [Nicotiana sylvestris]	763	gi|1563732|emb|CAA65519.1|unnamed protein product [Nicotiana sylvestris]	CAA65519	1.2796e-21	95	83.5741	42
transcript_453	conserved hypothetical protein [Ricinus communis]	764	gi|255592832|ref|XP_002535729.1|conserved hypothetical protein [Ricinus communis] >gi|223522152|gb|EEF26654.1| conserved hypothetical protein [Ricinus communis]	XP_002535729	0.148723	48	28.8758	35
transcript_454	mutator-like transposase	761	gi|303277733|ref|XP_003058160.1|cathepsin [Micromonas pusilla CCMP1545] >gi|226460817|gb|EEH58111.1| cathepsin [Micromonas pusilla CCMP1545]	XP_003058160	0.00178903	47	36.1946	53
transcript_455	protein	765	gi|6552726|gb|AAF16526.1|AF191301_2ADP-forming, carbamate-phosphorylating [Medicago sativa]	AAF16526	2.81387e-53	66	184.496	182
transcript_456	chloroplast elongation factor g	763	gi|62320532|dbj|BAD95114.1|elongation factor G [Arabidopsis thaliana]	BAD95114	1.30965e-87	77	267.7	211
transcript_457	nickel transport system permease protein	749	gi|255598700|ref|XP_002537063.1|Nickel transport system permease protein nikC, putative [Ricinus communis] >gi|223517619|gb|EEF25320.1| Nickel transport system permease protein nikC, putative [Ricinus communis]	XP_002537063	1.04009e-26	80	103.99	83
transcript_458	transport membrane protein	761	gi|316996028|dbj|BAD83547.2|hypothetical protein, partial (mitochondrion) [Nicotiana tabacum]	BAD83547	1.04746e-66	93	208.764	115
transcript_459	type 2 diacylglycerol acyltransferase	757	gi|224070825|ref|XP_002303252.1|predicted protein [Populus trichocarpa] >gi|222840684|gb|EEE78231.1| predicted protein [Populus trichocarpa]	XP_002303252	0.0269919	57	32.3426	42
transcript_460	nadh dehydrogenase subunit 7	762	gi|372450285|ref|YP_005090468.1|nad7 gene product (mitochondrion) [Millettia pinnata] >gi|357197331|gb|AET62928.1| NADH dehydrogenase subunit 7 (mitochondrion) [Millettia pinnata]	YP_005090468	1.21031e-33	100	124.02	58
transcript_461	chloroplast protein partial	760	gi|402239348|gb|AFQ39574.1|putative chloroplast protein RF1, partial [Potentilla villosa]	AFQ39574	1.51261e-143	100	408.683	198
transcript_462	ulp1 protease family protein	734	gi|168048620|ref|XP_001776764.1|predicted protein [Physcomitrella patens subsp. patens] >gi|162671913|gb|EDQ58458.1| predicted protein [Physcomitrella patens subsp. patens]	XP_001776764	0.00143994	44	36.965	83
transcript_463	protein	759	gi|255599490|ref|XP_002537242.1|conserved hypothetical protein [Ricinus communis] >gi|223517008|gb|EEF25141.1| conserved hypothetical protein [Ricinus communis]	XP_002537242	1.4882e-36	79	125.561	91
transcript_464	methionine synthase 3	760	gi|326518198|dbj|BAK07351.1|predicted protein [Hordeum vulgare subsp. vulgare]	BAK07351	4.38678e-72	66	235.343	255
transcript_465	thaumatin-like protein precursor	760	gi|302321437|gb|ADL16641.1|thaumatin-like protein [Fragaria chiloensis]	ADL16641	1.51826e-85	89	256.914	152
transcript_466	photosystem i assembly protein ycf4	756	gi|325126876|ref|YP_004286113.1|photosystem I assembly protein ycf4 [Fragaria vesca subsp. vesca] >gi|324022788|gb|ADY15362.1| photosystem I assembly protein ycf4 [Fragaria vesca subsp. vesca]	YP_004286113	4.64351e-46	89	152.14	87
transcript_467	tropinone expressed	760	gi|1717755|sp|P50165.1|TRNH_DATSTRecName: Full=Tropinone reductase homolog; AltName: Full=P29X >gi|424158|gb|AAA33280.1| 29kDa protein; high homology to aa sequence of tropinone reductases [Datura stramonium]	P50165	8.84396e-16	59	71.2478	93
transcript_468	unknown [Picea sitchensis]	758	gi|148909678|gb|ABR17930.1|unknown [Picea sitchensis]	ABR17930	0.0271603	43	31.9574	78
transcript_469	mitochondrial inner membrane translocase subunit tim44-related protein	759	gi|297808779|ref|XP_002872273.1|protein translocase [Arabidopsis lyrata subsp. lyrata] >gi|297318110|gb|EFH48532.1| protein translocase [Arabidopsis lyrata subsp. lyrata]	XP_002872273	5.44972e-10	45	55.4546	148
transcript_470	fcf2 pre-rrna processing protein	749	gi|357442579|ref|XP_003591567.1|Rho GTPase activating protein [Medicago truncatula] >gi|355480615|gb|AES61818.1| Rho GTPase activating protein [Medicago truncatula]	XP_003591567	0.00573681	49	33.8834	59
transcript_471	protein	756	gi|222832159|gb|EEE70636.1|predicted protein [Populus trichocarpa]	EEE70636	1.06528e-62	64	199.519	214
transcript_472	cfi_orysj ame: full=chalcone--flavonone isomerase short=chalcone isomerase	756	gi|118481421|gb|ABK92653.1|unknown [Populus trichocarpa]	ABK92653	0.0383031	55	31.9574	68
transcript_473	s-receptor kinase kik1 precursor	757	gi|356519443|ref|XP_003528382.1|PREDICTED: linoleate 9S-lipoxygenase 1-like isoform 1 [Glycine max]	XP_003528382	0.0256771	61	33.113	47
transcript_474	ribosomal protein s19	756	gi|208751321|gb|ACI31273.1|ribosomal protein S19 [Volvox carteri] >gi|261888165|gb|ACY06020.1| ribosomal protein S19 [Volvox carteri f. nagariensis]	ACI31273	2.09121e-31	73	111.694	92
transcript_475	protein	756	gi|293331505|ref|NP_001168662.1|uncharacterized protein LOC100382450 [Zea mays] >gi|223950013|gb|ACN29090.1| unknown [Zea mays]	NP_001168662	0.0335428	46	32.7278	69
transcript_476	cobalt-zinc-cadmium resistance protein	756	gi|255593609|ref|XP_002535911.1|Cobalt-zinc-cadmium resistance protein czcB, putative [Ricinus communis] >gi|223521556|gb|EEF26471.1| Cobalt-zinc-cadmium resistance protein czcB, putative [Ricinus communis]	XP_002535911	1.97142e-06	47	46.595	100
transcript_477	homeobox-leucine zipper protein meristem l1	751	gi|1881536|gb|AAB49378.1|meristem L1 layer homeobox protein [Arabidopsis thaliana]	AAB49378	1.8926e-35	59	133.265	155
transcript_478	probable transport protein	755	gi|224150808|ref|XP_002337013.1|predicted protein [Populus trichocarpa] >gi|222837832|gb|EEE76197.1| predicted protein [Populus trichocarpa]	XP_002337013	1.08954e-20	57	89.7373	142
transcript_479	somatic regenerator	754	gi|115479557|ref|NP_001063372.1|Os09g0458000 [Oryza sativa Japonica Group] >gi|51536202|dbj|BAD38373.1| paramyosin-like protein [Oryza sativa Japonica Group] >gi|113631605|dbj|BAF25286.1| Os09g0458000 [Oryza sativa Japonica Group]	NP_001063372	0.00137133	49	38.1206	81
transcript_480	methylenetetrahydrofolate reductase 1	754	gi|37718877|gb|AAR01748.1|methylenetetrahydrofolate reductase, 3-partial [Oryza sativa Japonica Group]	AAR01748	3.61571e-37	56	135.191	183
transcript_481	protein	753	gi|168003956|ref|XP_001754678.1|predicted protein [Physcomitrella patens subsp. patens] >gi|162694299|gb|EDQ80648.1| predicted protein [Physcomitrella patens subsp. patens]	XP_001754678	1.70638e-16	59	75.0998	99
transcript_482	protein	751	gi|222833241|gb|EEE71718.1|predicted protein [Populus trichocarpa]	EEE71718	5.16423e-17	48	75.0998	201
transcript_483	protein	752	gi|222874761|gb|EEF11892.1|predicted protein [Populus trichocarpa]	EEF11892	2.3359e-69	69	217.238	202
transcript_484	hypothetical protein [Oryza sativa Japonica Group]	735	gi|55168296|gb|AAV44162.1|hypothetical protein [Oryza sativa Japonica Group]	AAV44162	0.0780306	53	31.5722	52
transcript_485	thiazole biosynthetic chloroplastic-like	751	gi|168000424|ref|XP_001752916.1|predicted protein [Physcomitrella patens subsp. patens] >gi|162696079|gb|EDQ82420.1| predicted protein [Physcomitrella patens subsp. patens]	XP_001752916	0.00797016	47	34.2686	76
transcript_486	rna pseudourine synthase 2	752	gi|222874381|gb|EEF11512.1|predicted protein [Populus trichocarpa]	EEF11512	9.19137e-19	60	80.1073	116
transcript_487	AC022355_2hypothetical protein; 40560-41722 [Arabidopsis thaliana]	732	gi|12324349|gb|AAG52141.1|AC022355_2hypothetical protein; 40560-41722 [Arabidopsis thaliana]	AAG52141	0.0324106	49	31.187	87
transcript_488	auxin-repressed protein	750	gi|222873262|gb|EEF10393.1|predicted protein [Populus trichocarpa]	EEF10393	1.4242e-13	61	62.7734	118
transcript_489	chloride channel	749	gi|255579865|ref|XP_002530769.1|chloride channel clc, putative [Ricinus communis] >gi|223529685|gb|EEF31629.1| chloride channel clc, putative [Ricinus communis]	XP_002530769	0.0035284	51	35.039	70
transcript_490	photosystem ii protein k-like protein	748	gi|297741614|emb|CBI32746.3|unnamed protein product [Vitis vinifera]	CBI32746	0.00442141	36	33.8834	127
transcript_491	protein	748	gi|187237173|gb|ACD02209.1|maturase [Dulacia candida]	ACD02209	0.00992569	54	34.2686	33
transcript_492	oligopeptide-binding protein appa	747	gi|222834344|gb|EEE72821.1|predicted protein [Populus trichocarpa]	EEE72821	9.04144e-25	65	97.4413	108
transcript_493	aminoacylase-1 precursor	747	gi|255592413|ref|XP_002535688.1|conserved hypothetical protein [Ricinus communis] >gi|223522274|gb|EEF26693.1| conserved hypothetical protein [Ricinus communis]	XP_002535688	6.27896e-15	52	70.8626	150
transcript_494	predicted protein [Populus trichocarpa]	743	gi|224066791|ref|XP_002302217.1|predicted protein [Populus trichocarpa] >gi|222843943|gb|EEE81490.1| predicted protein [Populus trichocarpa]	XP_002302217	0.00600463	48	35.039	83
transcript_495	dehydrin 2	745	gi|302853819|ref|XP_002958422.1|hypothetical protein VOLCADRAFT_108127 [Volvox carteri f. nagariensis] >gi|300256227|gb|EFJ40498.1| hypothetical protein VOLCADRAFT_108127 [Volvox carteri f. nagariensis]	XP_002958422	0.0487707	59	32.3426	37
transcript_496	protein	745	gi|222832988|gb|EEE71465.1|predicted protein [Populus trichocarpa]	EEE71465	0.000497767	47	36.1946	61
transcript_497	hypothetical protein SORBIDRAFT_07g009555 [Sorghum bicolor]	745	gi|242078755|ref|XP_002444146.1|hypothetical protein SORBIDRAFT_07g009555 [Sorghum bicolor] >gi|241940496|gb|EES13641.1| hypothetical protein SORBIDRAFT_07g009555 [Sorghum bicolor]	XP_002444146	0.0331839	51	28.8758	43
transcript_498	hypothetical protein VITISV_024932 [Vitis vinifera]	743	gi|147842142|emb|CAN66920.1|hypothetical protein VITISV_024932 [Vitis vinifera]	CAN66920	0.00421525	55	34.2686	47
transcript_499	basic pentacysteine 4	738	gi|38639362|gb|AAR25824.1|basic pentacysteine 4 [Arabidopsis thaliana]	AAR25824	0.028636	54	31.187	61
transcript_500	protein	745	gi|255594150|ref|XP_002536031.1|formate dehydrogenase, putative [Ricinus communis] >gi|223521136|gb|EEF26352.1| formate dehydrogenase, putative [Ricinus communis]	XP_002536031	1.56713e-78	84	247.669	161
transcript_501	fact complex subunit ssrp1	741	gi|147866286|emb|CAN79926.1|hypothetical protein VITISV_042446 [Vitis vinifera]	CAN79926	2.58454	48	23.8682	33
transcript_502	Novel gene
transcript_503	phosphoribosyl-atp pyrophosphohydrolase at-ie	743	gi|255081927|ref|XP_002508182.1|predicted protein [Micromonas sp. RCC299] >gi|226523458|gb|ACO69440.1| predicted protein [Micromonas sp. RCC299]	XP_002508182	3.13654e-21	58	85.1149	110
transcript_504	phosphoglucosamine mutase	740	gi|218198184|gb|EEC80611.1|hypothetical protein OsI_22972 [Oryza sativa Indica Group]	EEC80611	1.71873e-17	42	76.6406	219
transcript_505	photosystem ii protein m	744	gi|224122090|ref|XP_002318750.1|predicted protein [Populus trichocarpa] >gi|222859423|gb|EEE96970.1| predicted protein [Populus trichocarpa]	XP_002318750	9.944e-17	82	68.1662	46
transcript_506	nadh dehydrogenase subunit 2	739	gi|316996002|dbj|BAD83439.2|NADH dehydrogenase subunit 2 (mitochondrion) [Nicotiana tabacum]	BAD83439	3.5414e-123	98	314.309	161
transcript_507	Novel gene
transcript_508	rnase e g-like protein	740	gi|255599060|ref|XP_002537143.1|conserved hypothetical protein [Ricinus communis] >gi|223517337|gb|EEF25238.1| conserved hypothetical protein [Ricinus communis]	XP_002537143	3.51054e-10	59	55.4546	69
transcript_509	ribulose- -bisphosphate carboxylase oxygenase large subunit	739	gi|340511878|gb|AEK34388.1|ribulose-1,5-bisphosphate carboxylase/oxygenase large subunit, partial (chloroplast) [Prunus azorica]	AEK34388	0	99	509.22	246
transcript_510	probable transport protein	738	gi|222837901|gb|EEE76266.1|ABC transporter family protein [Populus trichocarpa]	EEE76266	1.17404e-21	68	89.3521	98
transcript_511	cytochrome p450 liketbp	737	gi|297836880|ref|XP_002886322.1|hypothetical protein ARALYDRAFT_900485 [Arabidopsis lyrata subsp. lyrata] >gi|297332162|gb|EFH62581.1| hypothetical protein ARALYDRAFT_900485 [Arabidopsis lyrata subsp. lyrata]	XP_002886322	7.88285e-13	90	60.077	30
transcript_512	Novel gene
transcript_513	retrotransposon expressed	736	gi|108707408|gb|ABF95203.1|retrotransposon protein, putative, unclassified, expressed [Oryza sativa Japonica Group] >gi|108707409|gb|ABF95204.1| retrotransposon protein, putative, unclassified, expressed [Oryza sativa Japonica Group]	ABF95203	2.99322e-09	45	54.6842	133
transcript_514	retrotransposon ty1-copia subclass	737	gi|116309003|emb|CAH66122.1|OSIGBa0146N20.7 [Oryza sativa Indica Group]	CAH66122	4.3346e-30	55	100.523	136
transcript_515	ribosomal protein s7	734	gi|295311664|ref|YP_003587257.1|ribosomal protein S7 [Citrullus lanatus] >gi|259156792|gb|ACV96654.1| ribosomal protein S7 [Citrullus lanatus]	YP_003587257	4.60794e-95	95	277.33	148
transcript_516	protein	737	gi|255593863|ref|XP_002535966.1|Protein srpB, putative [Ricinus communis] >gi|223521358|gb|EEF26417.1| Protein srpB, putative [Ricinus communis]	XP_002535966	4.94048e-26	67	99.3673	102
transcript_517	Novel gene
transcript_518	unknown protein [Oryza sativa Japonica Group]	734	gi|48843752|gb|AAT47011.1|unknown protein [Oryza sativa Japonica Group]	AAT47011	0.00365915	52	35.4242	55
transcript_519	hypothetical chloroplast rf20	729	gi|217073850|gb|ACJ85285.1|unknown [Medicago truncatula]	ACJ85285	0.0777205	53	29.261	47
transcript_520	-n-methylcoclaurine-3 -hydroxylase	735	gi|76559645|emb|CAJ32483.1|hypothetical protein [Nicotiana tabacum] >gi|77799603|dbj|BAE46692.1| hypothetical protein [Nicotiana sylvestris]	CAJ32483	0.000141849	76	37.3502	21
transcript_521	ribosomal protein component of cytosolic 80s ribosome and 60s large subunit	735	gi|284434612|gb|ADB85338.1|putative retrotransposon protein [Phyllostachys edulis]	ADB85338	0.000586244	46	36.1946	65
transcript_522	protein	734	gi|224074025|ref|XP_002304220.1|predicted protein [Populus trichocarpa] >gi|222841652|gb|EEE79199.1| predicted protein [Populus trichocarpa]	XP_002304220	0.000684954	40	36.1946	102
transcript_523	nadh-ubiquinone oxidoreductase chain	731	gi|357436143|ref|XP_003588347.1|NADH-ubiquinone oxidoreductase chain [Medicago truncatula] >gi|355477395|gb|AES58598.1| NADH-ubiquinone oxidoreductase chain [Medicago truncatula]	XP_003588347	5.398e-09	96	51.2174	26
transcript_524	amp dependent	725	gi|159471624|ref|XP_001693956.1|predicted protein [Chlamydomonas reinhardtii] >gi|158277123|gb|EDP02892.1| predicted protein [Chlamydomonas reinhardtii]	XP_001693956	0.0278245	52	30.8018	40
transcript_525	dehydroquinate dehydratase	730	gi|255070969|ref|XP_002507566.1|dehydroquinate dehydratase [Micromonas sp. RCC299] >gi|226522841|gb|ACO68824.1| dehydroquinate dehydratase [Micromonas sp. RCC299]	XP_002507566	8.96519e-27	51	104.375	233
transcript_526	gatc_sorbi ame: full=glutamyl-trna amidotransferase subunit chloroplastic mitochondrial short=glu- subunit c flags: precursor	730	gi|242038681|ref|XP_002466735.1|hypothetical protein SORBIDRAFT_01g013180 [Sorghum bicolor] >gi|353558762|sp|C5WR30.1|GATC_SORBI RecName: Full=Glutamyl-tRNA(Gln) amidotransferase subunit C, chloroplastic/mitochondrial; Short=Glu-AdT subunit C; Flags: Precursor >gi|241920589|gb|EER93733.1| hypothetical protein SORBIDRAFT_01g013180 [Sorghum bicolor]	XP_002466735	0.00308785	53	34.6538	60
transcript_527	microtubule organization 1 protein	729	gi|224086693|ref|XP_002307934.1|predicted protein [Populus trichocarpa] >gi|222853910|gb|EEE91457.1| predicted protein [Populus trichocarpa]	XP_002307934	0.0022305	61	36.1946	36
transcript_528	protein	729	gi|222612339|gb|EEE50471.1|hypothetical protein OsJ_30517 [Oryza sativa Japonica Group]	EEE50471	3.51407e-15	59	71.2478	116
transcript_529	PREDICTED: uncharacterized protein LOC100832403 [Brachypodium distachyon]	728	gi|357118820|ref|XP_003561147.1|PREDICTED: uncharacterized protein LOC100832403 [Brachypodium distachyon]	XP_003561147	0.00714179	48	34.6538	82
transcript_530	4-coumarate: coenzyme a partial	727	gi|387316223|gb|AFJ73466.1|4-coumarate: coenzyme A ligase, partial [Cryptomeria japonica]	AFJ73466	4.70859e-15	48	71.2478	192
transcript_531	casein kinase-like protein	726	gi|302758242|ref|XP_002962544.1|hypothetical protein SELMODRAFT_438240 [Selaginella moellendorffii] >gi|300169405|gb|EFJ36007.1| hypothetical protein SELMODRAFT_438240 [Selaginella moellendorffii]	XP_002962544	0.000405362	40	39.2762	103
transcript_532	protein	722	gi|224143098|ref|XP_002335987.1|predicted protein [Populus trichocarpa] >gi|222837877|gb|EEE76242.1| predicted protein [Populus trichocarpa]	XP_002335987	3.07354e-08	45	51.6026	114
transcript_533	pathogenesis-related genes transcriptional activator	724	gi|357129999|ref|XP_003566646.1|PREDICTED: uncharacterized protein LOC100844667 [Brachypodium distachyon]	XP_003566646	0.0011827	41	37.7354	124
transcript_534	sugar transporter	724	gi|222874475|gb|EEF11606.1|predicted protein [Populus trichocarpa]	EEF11606	2.25755e-36	73	125.561	113
transcript_535	glycine-rich rna-binding	723	gi|384253022|gb|EIE26497.1|hypothetical protein COCSUDRAFT_46111 [Coccomyxa subellipsoidea C-169]	EIE26497	0.00469703	50	35.8094	98
transcript_536	pentatricopeptide repeat-containing protein mitochondrial-like	722	gi|147833682|emb|CAN62088.1|hypothetical protein VITISV_030648 [Vitis vinifera]	CAN62088	0.064728	50	29.6462	72
transcript_537	cytochrome p450 liketbp	720	gi|297836880|ref|XP_002886322.1|hypothetical protein ARALYDRAFT_900485 [Arabidopsis lyrata subsp. lyrata] >gi|297332162|gb|EFH62581.1| hypothetical protein ARALYDRAFT_900485 [Arabidopsis lyrata subsp. lyrata]	XP_002886322	3.35217e-12	96	56.225	25
transcript_538	protein	722	gi|302851112|ref|XP_002957081.1|hypothetical protein VOLCADRAFT_98115 [Volvox carteri f. nagariensis] >gi|300257637|gb|EFJ41883.1| hypothetical protein VOLCADRAFT_98115 [Volvox carteri f. nagariensis]	XP_002957081	2.41103e-09	62	52.373	61
transcript_539	subtilase family protein	722	gi|218189383|gb|EEC71810.1|hypothetical protein OsI_04447 [Oryza sativa Indica Group]	EEC71810	2.99361e-09	40	52.373	278
transcript_540	set domain	720	gi|255540605|ref|XP_002511367.1|conserved hypothetical protein [Ricinus communis] >gi|223550482|gb|EEF51969.1| conserved hypothetical protein [Ricinus communis]	XP_002511367	0.00575453	55	32.7278	63
transcript_541	homeobox-leucine zipper protein protodermal factor 2	720	gi|224078678|ref|XP_002305602.1|predicted protein [Populus trichocarpa] >gi|222848566|gb|EEE86113.1| predicted protein [Populus trichocarpa]	XP_002305602	1.95296e-49	56	171.4	239
transcript_542	s glycoprotein	715	gi|255600640|ref|XP_002537496.1|conserved hypothetical protein [Ricinus communis] >gi|223516112|gb|EEF24887.1| conserved hypothetical protein [Ricinus communis]	XP_002537496	2.80307e-19	74	78.1814	66
transcript_543	-like protein	720	gi|302806390|ref|XP_002984945.1|hypothetical protein SELMODRAFT_156952 [Selaginella moellendorffii] >gi|300147531|gb|EFJ14195.1| hypothetical protein SELMODRAFT_156952 [Selaginella moellendorffii]	XP_002984945	6.6774e-27	62	107.457	126
transcript_544	photosystem ii cp47 chlorophyll apoprotein	709	gi|242053059|ref|XP_002455675.1|hypothetical protein SORBIDRAFT_03g020131 [Sorghum bicolor] >gi|241927650|gb|EES00795.1| hypothetical protein SORBIDRAFT_03g020131 [Sorghum bicolor]	XP_002455675	1.24417e-110	98	317.775	161
transcript_545	Novel gene
transcript_546	af458411_1myrosinase precursor	717	gi|18266049|gb|AAL67437.1|AF458411_1myrosinase precursor [Brassica oleracea]	AAL67437	0.0601699	57	31.9574	61
transcript_547	cc-nbs-lrr resistance protein	713	gi|297846876|ref|XP_002891319.1|hypothetical protein ARALYDRAFT_473845 [Arabidopsis lyrata subsp. lyrata] >gi|297337161|gb|EFH67578.1| hypothetical protein ARALYDRAFT_473845 [Arabidopsis lyrata subsp. lyrata]	XP_002891319	0.00657391	53	35.039	69
transcript_548	ac022472_9contains a strong similarity to anther-specific proline-rich protein apg precursor from arabidopsis thaliana gi	714	gi|8778985|gb|AAF79900.1|AC022472_9Contains a strong similarity to Anther-specific proline-rich protein APG precursor from Arabidopsis thaliana gi|728867 and contains a Lipase/Acylhydrolase domain with GDSL-like motif PF|00657. ESTs gb|AV531882, gb|AV533240, gb|AV534374, gb|AV533394, gb|AV532582, gb|AV533541 come from this gene [Arabidopsis thaliana]	AAF79900	3.22079	44	26.9498	43
transcript_549	retrotransposon unclassified	712	gi|356574333|ref|XP_003555303.1|PREDICTED: pre-mRNA-processing factor 40 homolog A-like [Glycine max]	XP_003555303	0.00699935	54	35.4242	57
transcript_550	homeobox-leucine zipper protein meristem l1-like	714	gi|356536039|ref|XP_003536548.1|PREDICTED: homeobox-leucine zipper protein MERISTEM L1-like [Glycine max]	XP_003536548	3.32615e-08	49	51.6026	133
transcript_551	sensory transduction histidine	716	gi|255596903|ref|XP_002536645.1|sensory transduction histidine kinase, putative [Ricinus communis] >gi|223518997|gb|EEF25738.1| sensory transduction histidine kinase, putative [Ricinus communis]	XP_002536645	1.22809e-07	62	44.2838	43
transcript_552	atp binding	713	gi|255597234|ref|XP_002536727.1|conserved hypothetical protein [Ricinus communis] >gi|223518750|gb|EEF25657.1| conserved hypothetical protein [Ricinus communis]	XP_002536727	2.60967e-07	48	44.669	101
transcript_553	ubiquitin-like protein	687	gi|159470531|ref|XP_001693410.1|ubiquitin-like protein [Chlamydomonas reinhardtii] >gi|158282913|gb|EDP08664.1| ubiquitin-like protein [Chlamydomonas reinhardtii]	XP_001693410	0.0582544	58	30.4166	39
transcript_554	granule bound starch synthase	711	gi|302801241|ref|XP_002982377.1|hypothetical protein SELMODRAFT_421714 [Selaginella moellendorffii] >gi|300149969|gb|EFJ16622.1| hypothetical protein SELMODRAFT_421714 [Selaginella moellendorffii]	XP_002982377	4.30039e-06	48	43.8986	68
transcript_555	bactoprenol glucosyl	709	gi|255604647|ref|XP_002538258.1|Bactoprenol glucosyl transferase, putative [Ricinus communis] >gi|223513033|gb|EEF24124.1| Bactoprenol glucosyl transferase, putative [Ricinus communis]	XP_002538258	3.03555e-17	51	75.485	158
transcript_556	myosin heavy chain-like protein	711	gi|125539132|gb|EAY85527.1|hypothetical protein OsI_06902 [Oryza sativa Indica Group]	EAY85527	5.10765e-10	49	56.6102	81
transcript_557	retrotransposon gag protein	710	gi|356498290|ref|XP_003517986.1|PREDICTED: uncharacterized protein LOC100819936 [Glycine max]	XP_003517986	3.03964e-81	81	202.986	139
transcript_558	pentatricopeptide repeat-containing protein	702	gi|357457743|ref|XP_003599152.1|Pentatricopeptide repeat-containing protein [Medicago truncatula] >gi|355488200|gb|AES69403.1| Pentatricopeptide repeat-containing protein [Medicago truncatula]	XP_003599152	0.016234	55	33.8834	43
transcript_559	Novel gene
transcript_560	sam domain family expressed	707	gi|242070905|ref|XP_002450729.1|hypothetical protein SORBIDRAFT_05g016460 [Sorghum bicolor] >gi|241936572|gb|EES09717.1| hypothetical protein SORBIDRAFT_05g016460 [Sorghum bicolor]	XP_002450729	0.661573	43	27.7202	72
transcript_561	atp synthase alpha chain	708	gi|197132400|gb|ACH47718.1|ATP synthase CF1 alpha subunit [Pelargonium cotyledonis]	ACH47718	6.06039e-30	91	82.8037	46
transcript_562	linoleoyl- desaturase	706	gi|125540922|gb|EAY87317.1|hypothetical protein OsI_08721 [Oryza sativa Indica Group]	EAY87317	0.0165014	47	34.2686	74
transcript_563	succinyl- ligase	705	gi|384245897|gb|EIE19389.1|succinate-CoA ligase beta chain [Coccomyxa subellipsoidea C-169]	EIE19389	7.78969e-54	58	179.874	237
transcript_564	acyl-coenzyme a thioesterase 13	704	gi|116791251|gb|ABK25910.1|unknown [Picea sitchensis]	ABK25910	7.75117e-07	50	46.2098	78
transcript_565	dna-directed rna polymerase beta partial	702	gi|400256579|ref|YP_006576106.1|RpoC1 (chloroplast) [Magnolia denudata] >gi|343887530|gb|AEM65209.1| RpoC1 [Magnolia denudata]	YP_006576106	6.66457e-117	93	270.781	148
transcript_566	conserved hypothetical protein [Ricinus communis]	704	gi|255612824|ref|XP_002539443.1|conserved hypothetical protein [Ricinus communis] >gi|223506045|gb|EEF22940.1| conserved hypothetical protein [Ricinus communis]	XP_002539443	3.37498	39	26.1794	87
transcript_567	cold-shock dna-binding domain-containing protein	704	gi|326489997|dbj|BAJ94072.1|predicted protein [Hordeum vulgare subsp. vulgare]	BAJ94072	2.93882e-19	70	78.5666	70
transcript_568	rare lipoprotein a	704	gi|255594984|ref|XP_002536203.1|conserved hypothetical protein [Ricinus communis] >gi|223520473|gb|EEF26179.1| conserved hypothetical protein [Ricinus communis]	XP_002536203	2.44043e-25	68	97.0561	114
transcript_569	d-alanine--d-alanine ligase	703	gi|222872735|gb|EEF09866.1|predicted protein [Populus trichocarpa]	EEF09866	7.38652e-17	46	75.485	228
transcript_570	arginyl-trna synthetase	700	gi|226491618|ref|NP_001148134.1|arginyl-tRNA synthetase [Zea mays] >gi|194698640|gb|ACF83404.1| unknown [Zea mays] >gi|195616022|gb|ACG29841.1| arginyl-tRNA synthetase [Zea mays]	NP_001148134	5.45578e-05	36	41.2022	137
transcript_571	OSJNBb0018A10.6 [Oryza sativa Japonica Group]	701	gi|70663983|emb|CAE04677.2|OSJNBb0018A10.6 [Oryza sativa Japonica Group]	CAE04677	5.31156	44	26.5646	65
transcript_572	thylakoidal processing peptidase	701	gi|255591769|ref|XP_002535590.1|signal peptidase I, putative [Ricinus communis] >gi|223522588|gb|EEF26794.1| signal peptidase I, putative [Ricinus communis]	XP_002535590	2.23299e-13	53	65.0846	97
transcript_573	abc transporter family protein	699	gi|222872804|gb|EEF09935.1|ABC transporter family protein [Populus trichocarpa]	EEF09935	0.0126954	57	35.039	40
transcript_574	Novel gene
transcript_575	la related	674	gi|8953734|dbj|BAA98097.1|unnamed protein product [Arabidopsis thaliana]	BAA98097	0.449047	60	30.0314	35
transcript_576	protein tar1-like	700	gi|357488217|ref|XP_003614396.1|hypothetical protein MTR_5g051150 [Medicago truncatula] >gi|355515731|gb|AES97354.1| hypothetical protein MTR_5g051150 [Medicago truncatula]	XP_003614396	1.63654e-13	53	67.0106	78
transcript_577	dnak-type molecular chaperone precursor	700	gi|224080021|ref|XP_002305994.1|predicted protein [Populus trichocarpa] >gi|222848958|gb|EEE86505.1| predicted protein [Populus trichocarpa]	XP_002305994	0.112115	42	30.8018	101
transcript_578	alpha methylacyl-	694	gi|255618086|ref|XP_002539902.1|alpha methylacyl-CoA racemase, putative [Ricinus communis] >gi|223501243|gb|EEF22481.1| alpha methylacyl-CoA racemase, putative [Ricinus communis]	XP_002539902	4.68792e-14	46	65.4698	111
transcript_579	protein	698	gi|307106428|gb|EFN54674.1|hypothetical protein CHLNCDRAFT_52997 [Chlorella variabilis]	EFN54674	1.57042e-05	51	41.2022	81
transcript_580	conserved hypothetical protein [Ricinus communis]	696	gi|255597973|ref|XP_002536898.1|conserved hypothetical protein [Ricinus communis] >gi|223518181|gb|EEF25485.1| conserved hypothetical protein [Ricinus communis]	XP_002536898	1.09299e-19	68	82.0333	86
transcript_581	exopolysaccharide production protein	697	gi|255606701|ref|XP_002538617.1|Exopolysaccharide production protein PSS, putative [Ricinus communis] >gi|223511339|gb|EEF23766.1| Exopolysaccharide production protein PSS, putative [Ricinus communis]	XP_002538617	2.8929e-26	63	102.449	109
transcript_582	predicted protein [Physcomitrella patens subsp. patens]	697	gi|168040736|ref|XP_001772849.1|predicted protein [Physcomitrella patens subsp. patens] >gi|162675760|gb|EDQ62251.1| predicted protein [Physcomitrella patens subsp. patens]	XP_001772849	0.00397772	46	34.6538	58
transcript_583	atp-dependent clp protease atp-binding subunit	698	gi|297825543|ref|XP_002880654.1|predicted protein [Arabidopsis lyrata subsp. lyrata] >gi|297326493|gb|EFH56913.1| predicted protein [Arabidopsis lyrata subsp. lyrata]	XP_002880654	5.11898e-76	77	246.899	190
transcript_584	dicarboxylate amino acid:cation symporter family	697	gi|222871195|gb|EEF08326.1|predicted protein [Populus trichocarpa]	EEF08326	3.5419e-86	77	262.692	232
transcript_585	hypothetical protein OsI_12552 [Oryza sativa Indica Group]	695	gi|218193290|gb|EEC75717.1|hypothetical protein OsI_12552 [Oryza sativa Indica Group]	EEC75717	0.0779566	43	30.0314	44
transcript_586	protein	694	gi|222874420|gb|EEF11551.1|predicted protein [Populus trichocarpa]	EEF11551	1.49975e-27	56	80.8777	121
transcript_587	xanthine dehydrogenase	695	gi|115453639|ref|NP_001050420.1|Os03g0429800 [Oryza sativa Japonica Group] >gi|75289811|sp|Q6AUV1.1|XDH_ORYSJ RecName: Full=Xanthine dehydrogenase >gi|50838979|gb|AAT81740.1| xanthine dehydrogenase, putative [Oryza sativa Japonica Group] >gi|108708956|gb|ABF96751.1| Aldehyde oxidase and xanthine dehydrogenase, molybdopterin binding domain containing protein, expressed [Oryza sativa Japonica Group…	NP_001050420	4.73053e-12	48	63.1586	147
transcript_588	protein	695	gi|222834322|gb|EEE72799.1|predicted protein [Populus trichocarpa]	EEE72799	1.68261e-135	87	389.037	231
transcript_589	two-component system sensor histidine kinase response	690	gi|124112128|ref|YP_001019064.1|regulatory component of sensory transduction system [Chlorokybus atmophyticus] >gi|124012235|gb|ABM87971.1| regulatory component of sensory transduction system [Chlorokybus atmophyticus]	YP_001019064	8.62053e-38	59	132.494	188
transcript_590	myb-related protein	693	gi|297720959|ref|NP_001172842.1|Os02g0193500 [Oryza sativa Japonica Group] >gi|255670683|dbj|BAH91571.1| Os02g0193500, partial [Oryza sativa Japonica Group]	NP_001172842	0.0152725	43	32.7278	104
transcript_591	ubiquinone biosynthesis methyltransferase coq5	692	gi|168017527|ref|XP_001761299.1|predicted protein [Physcomitrella patens subsp. patens] >gi|162687639|gb|EDQ74021.1| predicted protein [Physcomitrella patens subsp. patens]	XP_001761299	1.21101e-28	59	108.612	142
transcript_592	xanthine dehydrogenase	692	gi|222874900|gb|EEF12031.1|predicted protein [Populus trichocarpa]	EEF12031	7.75199e-14	44	67.0106	215
transcript_593	potassium channel	693	gi|357118217|ref|XP_003560854.1|PREDICTED: potassium channel KOR1-like [Brachypodium distachyon]	XP_003560854	3.43465e-05	61	41.2022	54
transcript_594	protein	693	gi|255647586|gb|ACU24256.1|unknown [Glycine max]	ACU24256	4.90371e-18	100	74.3294	36
transcript_595	osmotin	692	gi|224058461|ref|XP_002299521.1|predicted protein [Populus trichocarpa] >gi|222846779|gb|EEE84326.1| predicted protein [Populus trichocarpa]	XP_002299521	6.71953e-132	85	372.859	232
transcript_596	gtp-binding protein hflx	691	gi|222616255|gb|EEE52387.1|hypothetical protein OsJ_34479 [Oryza sativa Japonica Group]	EEE52387	0.000108907	59	39.6614	42
transcript_597	ascorbate peroxidase	691	gi|293336877|ref|NP_001168857.1|uncharacterized protein LOC100382662 [Zea mays] >gi|223973361|gb|ACN30868.1| unknown [Zea mays]	NP_001168857	2.25463e-95	75	295.819	233
transcript_598	unnamed protein product [Ostreococcus tauri]	689	gi|308803793|ref|XP_003079209.1|unnamed protein product [Ostreococcus tauri] >gi|116057664|emb|CAL53867.1| unnamed protein product, partial [Ostreococcus tauri]	XP_003079209	0.0165824	43	32.7278	95
transcript_599	Novel gene
transcript_600	aspartate aminotransferase	687	gi|584706|sp|P37833.1|AATC_ORYSJRecName: Full=Aspartate aminotransferase, cytoplasmic; AltName: Full=Transaminase A >gi|287298|dbj|BAA03504.1| aspartate aminotransferase [Oryza sativa Japonica Group] >gi|14587300|dbj|BAB61211.1| aspartate aminotransferase [Oryza sativa Japonica Group] >gi|32352184|dbj|BAC78585.1| aspartate aminotransferase [Oryza sativa Japonica Group] >gi|119395222|gb|ABL74572.1…	P37833	9.97176e-151	95	427.172	226
transcript_601	RAD23-like [Solanum tuberosum]	689	gi|77745475|gb|ABB02636.1|RAD23-like [Solanum tuberosum]	ABB02636	5.71672	57	26.5646	35
transcript_602	protein	689	gi|255602922|ref|XP_002537952.1|dihydrolipoamide acetyltransferase component of pyruvate dehydrogenase, putative [Ricinus communis] >gi|223514453|gb|EEF24432.1| dihydrolipoamide acetyltransferase component of pyruvate dehydrogenase, putative [Ricinus communis]	XP_002537952	4.67497e-109	79	317.39	236
transcript_603	homeobox domain containing expressed	690	gi|224069796|ref|XP_002326416.1|predicted protein [Populus trichocarpa] >gi|222833609|gb|EEE72086.1| predicted protein [Populus trichocarpa]	XP_002326416	0.000408989	47	39.6614	100
transcript_604	homeobox-leucine zipper protein hdg2	684	gi|186478150|ref|NP_001117231.1|homeobox-leucine zipper protein HDG2 [Arabidopsis thaliana] >gi|332189690|gb|AEE27811.1| homeobox-leucine zipper protein HDG2 [Arabidopsis thaliana]	NP_001117231	3.84673e-05	71	42.743	32
transcript_605	hth-type transcriptional regulator	686	gi|255592214|ref|XP_002535661.1|HTH-type transcriptional regulator ptxR, putative [Ricinus communis] >gi|223522375|gb|EEF26724.1| HTH-type transcriptional regulator ptxR, putative [Ricinus communis]	XP_002535661	6.8936e-10	48	56.225	106
transcript_606	dihydrolipoyl dehydrogenase 1	687	gi|255085931|ref|XP_002508932.1|also known as glycine decarboxylase l-protein [Micromonas sp. RCC299] >gi|226524210|gb|ACO70190.1| also known as glycine decarboxylase l-protein [Micromonas sp. RCC299]	XP_002508932	3.27385e-28	50	108.997	241
transcript_607	low quality protein: udp-glycosyltransferase 91c1-like	690	gi|222635741|gb|EEE65873.1|hypothetical protein OsJ_21674 [Oryza sativa Japonica Group]	EEE65873	0.00229835	47	35.4242	67
transcript_608	aminotransferase-like protein	688	gi|77557093|gb|ABA99889.1|hypothetical protein LOC_Os12g42470 [Oryza sativa Japonica Group]	ABA99889	2.33773e-12	52	60.077	89
transcript_609	galactinol--sucrose galactosyltransferase 6	687	gi|375073784|gb|AFA34435.1|alkaline alpha galactosidase 3 [Cucumis sativus]	AFA34435	8.51871e-80	93	182.185	97
transcript_610	succinate dehydrogenase subunit 4	688	gi|57231057|gb|AAW47289.1|succinate oxido-reductase subunit 4 [Lonicera sp. Bergthorsson 0301]	AAW47289	3.21144e-08	86	47.7506	29
transcript_611	predicted protein [Micromonas sp. RCC299]	686	gi|255080504|ref|XP_002503832.1|predicted protein [Micromonas sp. RCC299] >gi|226519099|gb|ACO65090.1| predicted protein [Micromonas sp. RCC299]	XP_002503832	2.0473	54	27.7202	68
transcript_612	protein	687	gi|255075957|ref|XP_002501653.1|predicted protein [Micromonas sp. RCC299] >gi|226516917|gb|ACO62911.1| predicted protein [Micromonas sp. RCC299]	XP_002501653	1.96071e-05	68	42.743	35
transcript_613	photosystem i subunit b	687	gi|402238833|gb|AFQ39189.1|photosystem I P700 apoprotein A2, partial [Fragaria pentaphylla]	AFQ39189	3.21551e-140	97	404.831	208
transcript_614	conserved hypothetical protein [Ricinus communis]	686	gi|255597193|ref|XP_002536717.1|conserved hypothetical protein [Ricinus communis] >gi|223518780|gb|EEF25666.1| conserved hypothetical protein [Ricinus communis]	XP_002536717	1.30552e-81	74	250.366	218
transcript_615	predicted protein [Populus trichocarpa]	686	gi|222834139|gb|EEE72616.1|predicted protein [Populus trichocarpa]	EEE72616	9.89399e-16	56	72.0182	92
transcript_616	Novel gene
transcript_617	two-component system sensor histidine kinase response	684	gi|222871904|gb|EEF09035.1|predicted protein [Populus trichocarpa]	EEF09035	1.67496e-40	65	139.428	166
transcript_618	protein	682	gi|218196582|gb|EEC79009.1|hypothetical protein OsI_19528 [Oryza sativa Indica Group]	EEC79009	0.0889313	58	29.6462	29
transcript_619	transcriptional activator protein ahyr	684	gi|255608035|ref|XP_002538833.1|Transcriptional activator protein ahyR/asaR, putative [Ricinus communis] >gi|223510221|gb|EEF23550.1| Transcriptional activator protein ahyR/asaR, putative [Ricinus communis]	XP_002538833	6.8099e-10	50	53.9138	83
transcript_620	f-box fbd lrr-repeat protein at4g03220-like	683	gi|224069318|ref|XP_002302954.1|predicted protein [Populus trichocarpa] >gi|222844680|gb|EEE82227.1| predicted protein [Populus trichocarpa]	XP_002302954	0.000993083	48	36.1946	68
transcript_621	ribosomal protein l10	682	gi|224112078|ref|XP_002332837.1|predicted protein [Populus trichocarpa] >gi|222833276|gb|EEE71753.1| predicted protein [Populus trichocarpa]	XP_002332837	3.74356e-104	91	299.671	162
transcript_622	cytochrome nitric oxide reductase	682	gi|307108503|gb|EFN56743.1|hypothetical protein CHLNCDRAFT_51513 [Chlorella variabilis]	EFN56743	9.6767e-23	54	92.8189	164
transcript_623	Novel gene
transcript_624	hth-type transcriptional regulator	680	gi|222875230|gb|EEF12361.1|predicted protein [Populus trichocarpa]	EEF12361	5.73816e-08	71	46.2098	49
transcript_625	predicted protein [Populus trichocarpa]	670	gi|224074025|ref|XP_002304220.1|predicted protein [Populus trichocarpa] >gi|222841652|gb|EEE79199.1| predicted protein [Populus trichocarpa]	XP_002304220	0.0404916	57	31.9574	26
transcript_626	Novel gene
transcript_627	two component histidine	681	gi|255603013|ref|XP_002537968.1|two component histidine kinase, putative [Ricinus communis] >gi|223514377|gb|EEF24415.1| two component histidine kinase, putative [Ricinus communis]	XP_002537968	2.69532e-21	69	88.9669	86
transcript_628	abc transporter a family member 1	680	gi|222834185|gb|EEE72662.1|predicted protein [Populus trichocarpa]	EEE72662	7.01575e-73	77	228.794	172
transcript_629	Novel gene
transcript_630	predicted protein [Physcomitrella patens subsp. patens]	680	gi|168035656|ref|XP_001770325.1|predicted protein [Physcomitrella patens subsp. patens] >gi|162678356|gb|EDQ64815.1| predicted protein [Physcomitrella patens subsp. patens]	XP_001770325	0.0174132	52	33.8834	46
transcript_631	type i phosphodiesterase nucleotide pyrophosphatase family protein	670	gi|302853687|ref|XP_002958357.1|hypothetical protein VOLCADRAFT_108095 [Volvox carteri f. nagariensis] >gi|300256310|gb|EFJ40579.1| hypothetical protein VOLCADRAFT_108095 [Volvox carteri f. nagariensis]	XP_002958357	0.00781905	51	34.6538	62
transcript_632	serine acetyltransferase	678	gi|168045401|ref|XP_001775166.1|predicted protein [Physcomitrella patens subsp. patens] >gi|162673505|gb|EDQ60027.1| predicted protein [Physcomitrella patens subsp. patens]	XP_001775166	5.23022e-67	72	208.764	177
transcript_633	athila retroelement orf1 protein	673	gi|396582334|gb|AFN88198.1|retropepsin-like protein [Phaseolus vulgaris]	AFN88198	3.76322e-41	64	147.902	139
transcript_634	orf117_6 gene product	677	gi|255544067|ref|XP_002513096.1|conserved hypothetical protein [Ricinus communis] >gi|223548107|gb|EEF49599.1| conserved hypothetical protein [Ricinus communis]	XP_002513096	4.07221e-22	91	93.2041	46
transcript_635	predicted protein [Populus trichocarpa]	677	gi|224142429|ref|XP_002324560.1|predicted protein [Populus trichocarpa] >gi|222865994|gb|EEF03125.1| predicted protein [Populus trichocarpa]	XP_002324560	0.0739994	37	31.5722	104
transcript_636	glutamine synthetase	678	gi|168040136|ref|XP_001772551.1|predicted protein [Physcomitrella patens subsp. patens] >gi|162676106|gb|EDQ62593.1| predicted protein [Physcomitrella patens subsp. patens]	XP_001772551	3.50863e-23	55	95.5153	140
transcript_637	sensory transduction histidine	676	gi|255603087|ref|XP_002537986.1|sensory transduction histidine kinase, putative [Ricinus communis] >gi|223514321|gb|EEF24397.1| sensory transduction histidine kinase, putative [Ricinus communis]	XP_002537986	5.07037e-06	40	43.8986	210
transcript_638	conjugal transfer protein	677	gi|222871727|gb|EEF08858.1|predicted protein [Populus trichocarpa]	EEF08858	2.84748e-42	57	147.517	244
transcript_639	teosinte glume architecture 1	674	gi|307105813|gb|EFN54061.1|hypothetical protein CHLNCDRAFT_36262 [Chlorella variabilis]	EFN54061	0.00124578	48	36.5798	143
transcript_640	amp dependent	674	gi|222839583|gb|EEE77920.1|predicted protein [Populus trichocarpa]	EEE77920	2.06426e-30	58	115.161	146
transcript_641	photosystem i subunit vii	674	gi|222834344|gb|EEE72821.1|predicted protein [Populus trichocarpa]	EEE72821	1.22538e-12	70	60.077	51
transcript_642	gdp-d-mannose pyrophosphorylase	676	gi|222831833|gb|EEE70310.1|predicted protein [Populus trichocarpa]	EEE70310	1.26131e-69	78	214.157	157
transcript_643	glucan endo- -beta-glucosidase	672	gi|224143425|ref|XP_002336039.1|predicted protein [Populus trichocarpa] >gi|222839628|gb|EEE77951.1| predicted protein [Populus trichocarpa]	XP_002336039	2.48798	54	23.8682	42
transcript_644	glutamyl-trna amidotransferase subunit	675	gi|255589324|ref|XP_002534919.1|glutamyl-tRNA(gln) amidotransferase subunit A, putative [Ricinus communis] >gi|223524358|gb|EEF27461.1| glutamyl-tRNA(gln) amidotransferase subunit A, putative [Ricinus communis]	XP_002534919	3.20272e-41	62	146.747	187
transcript_645	maf family protein	673	gi|255601053|ref|XP_002537593.1|maf protein, putative [Ricinus communis] >gi|223515798|gb|EEF24790.1| maf protein, putative [Ricinus communis]	XP_002537593	1.64116e-12	47	60.077	109
transcript_646	protein	675	gi|302849816|ref|XP_002956437.1|hypothetical protein VOLCADRAFT_77112 [Volvox carteri f. nagariensis] >gi|300258343|gb|EFJ42581.1| hypothetical protein VOLCADRAFT_77112 [Volvox carteri f. nagariensis]	XP_002956437	9.09051e-14	53	66.2402	95
transcript_647	hypothetical protein CHLREDRAFT_106207 [Chlamydomonas reinhardtii]	666	gi|159481370|ref|XP_001698752.1|hypothetical protein CHLREDRAFT_106207 [Chlamydomonas reinhardtii] >gi|158273463|gb|EDO99252.1| predicted protein [Chlamydomonas reinhardtii]	XP_001698752	0.00906792	54	31.187	50
transcript_648	Novel gene
transcript_649	auxin efflux carrier	674	gi|255552545|ref|XP_002517316.1|Auxin efflux carrier component, putative [Ricinus communis] >gi|223543579|gb|EEF45109.1| Auxin efflux carrier component, putative [Ricinus communis]	XP_002517316	0.201012	48	29.261	76
transcript_650	nadh dehydrogenase subunit 5	668	gi|55297059|dbj|BAD68628.1|hypothetical protein [Oryza sativa Japonica Group] >gi|55297252|dbj|BAD69037.1| hypothetical protein [Oryza sativa Japonica Group]	BAD68628	0.00836957	44	33.113	94
transcript_651	nitrite reductase	673	gi|222873278|gb|EEF10409.1|predicted protein [Populus trichocarpa]	EEF10409	0.00168429	56	34.6538	51
transcript_652	hypothetical protein [Zea mays]	660	gi|195621162|gb|ACG32411.1|hypothetical protein [Zea mays] >gi|219884599|gb|ACL52674.1| unknown [Zea mays]	ACG32411	0.671142	51	26.9498	43
transcript_653	protein	671	gi|255621694|ref|XP_002540223.1|conserved hypothetical protein [Ricinus communis] >gi|223497956|gb|EEF22160.1| conserved hypothetical protein [Ricinus communis]	XP_002540223	1.16064e-20	77	70.4774	76
transcript_654	alpha beta hydrolase-like protein	672	gi|34394562|dbj|BAC83865.1|alpha/beta hydrolase-like protein [Oryza sativa Japonica Group] >gi|34394932|dbj|BAC84483.1| alpha/beta hydrolase-like protein [Oryza sativa Japonica Group]	BAC83865	0.0128123	61	31.9574	34
transcript_655	protein	672	gi|255616822|ref|XP_002539786.1|conserved hypothetical protein [Ricinus communis] >gi|223502391|gb|EEF22597.1| conserved hypothetical protein [Ricinus communis]	XP_002539786	5.11314e-35	57	122.865	169
transcript_656	histone deacetylase	671	gi|384244964|gb|EIE18460.1|Arginase/deacetylase [Coccomyxa subellipsoidea C-169]	EIE18460	4.48652e-15	77	70.0922	61
transcript_657	protein	672	gi|242043070|ref|XP_002459406.1|hypothetical protein SORBIDRAFT_02g004160 [Sorghum bicolor] >gi|241922783|gb|EER95927.1| hypothetical protein SORBIDRAFT_02g004160 [Sorghum bicolor]	XP_002459406	0.0403539	47	31.187	70
transcript_658	myb transcription partial	672	gi|302762993|ref|XP_002964918.1|hypothetical protein SELMODRAFT_167352 [Selaginella moellendorffii] >gi|300167151|gb|EFJ33756.1| hypothetical protein SELMODRAFT_167352 [Selaginella moellendorffii]	XP_002964918	0.00099498	52	36.1946	57
transcript_659	chaperone protein dnaj 1	672	gi|255619953|ref|XP_002540065.1|conserved hypothetical protein [Ricinus communis] >gi|223499539|gb|EEF22318.1| conserved hypothetical protein [Ricinus communis]	XP_002540065	2.58905e-24	53	95.5153	162
transcript_660	ribosomal protein s10	673	gi|357458593|ref|XP_003599577.1|hypothetical protein MTR_3g035650 [Medicago truncatula] >gi|355488625|gb|AES69828.1| hypothetical protein MTR_3g035650 [Medicago truncatula]	XP_003599577	7.02426e-77	86	228.409	141
transcript_661	predicted protein [Physcomitrella patens subsp. patens]	670	gi|168017582|ref|XP_001761326.1|predicted protein [Physcomitrella patens subsp. patens] >gi|162687332|gb|EDQ73715.1| predicted protein [Physcomitrella patens subsp. patens]	XP_001761326	0.0797503	48	29.261	54
transcript_662	dihydrodipicolinate synthase	669	gi|384246126|gb|EIE19617.1|Dor1-domain-containing protein [Coccomyxa subellipsoidea C-169]	EIE19617	1.87999e-15	69	71.633	69
transcript_663	copper amine oxidase	668	gi|2501337|sp|Q43077.1|AMO_PEARecName: Full=Primary amine oxidase; AltName: Full=Amine oxidase [copper-containing]; Flags: Precursor >gi|685198|gb|AAA62490.1| copper amine oxidase [Pisum sativum]	Q43077	0.00438598	45	33.8834	68
transcript_664	aspartate aminotransferase	669	gi|255608956|ref|XP_002538975.1|aspartate aminotransferase, putative [Ricinus communis] >gi|223509442|gb|EEF23408.1| aspartate aminotransferase, putative [Ricinus communis]	XP_002538975	1.51815e-54	67	121.324	133
transcript_665	protein	668	gi|222871192|gb|EEF08323.1|predicted protein [Populus trichocarpa]	EEF08323	0.000680242	55	33.8834	54
transcript_666	protein	669	gi|222869507|gb|EEF06638.1|predicted protein [Populus trichocarpa]	EEF06638	2.43452e-42	55	146.362	198
transcript_667	hypothetical protein OsI_23479 [Oryza sativa Indica Group]	669	gi|218198433|gb|EEC80860.1|hypothetical protein OsI_23479 [Oryza sativa Indica Group]	EEC80860	9.71327e-10	56	56.225	95
transcript_668	protein	668	gi|222869919|gb|EEF07050.1|predicted protein [Populus trichocarpa]	EEF07050	6.22196e-39	61	135.191	171
transcript_669	rna polymerase beta subunit	668	gi|124112109|ref|YP_001019103.1|beta' subunit of RNA polymerase [Chlorokybus atmophyticus] >gi|212288593|sp|Q19V99.2|RPOC1_CHLAT RecName: Full=DNA-directed RNA polymerase subunit beta'; AltName: Full=PEP; AltName: Full=Plastid-encoded RNA polymerase subunit beta'; Short=RNA polymerase subunit beta' >gi|124012218|gb|ABD62241.2| beta' subunit of RNA polymerase [Chlorokybus atmophyticus]	YP_001019103	1.62113e-59	69	199.904	184
transcript_670	gag protein	668	gi|109676372|gb|ABG37668.1|gag protein [Populus trichocarpa]	ABG37668	7.30546e-13	53	66.2402	146
transcript_671	non-discriminatory gln-glu-trna synthetase	667	gi|307106783|gb|EFN55028.1|hypothetical protein CHLNCDRAFT_134869 [Chlorella variabilis]	EFN55028	1.32979e-23	50	95.9005	163
transcript_672	clp protease regulatory subunit clpx	667	gi|145341067|ref|XP_001415637.1|mitochondrial ClpX chaperone [Ostreococcus lucimarinus CCE9901] >gi|144575860|gb|ABO93929.1| mitochondrial ClpX chaperone [Ostreococcus lucimarinus CCE9901]	XP_001415637	2.38134e-91	76	280.026	225
transcript_673	wd repeat-containing protein 91 homolog	665	gi|359490439|ref|XP_002276136.2|PREDICTED: WD repeat-containing protein 91 homolog [Vitis vinifera]	XP_002276136	0.00343808	50	35.8094	60
transcript_674	1-aminocyclopropane-1-carboxylate oxidase	662	gi|18496051|emb|CAD21843.1|ACC oxidase 1 [Fagus sylvatica]	CAD21843	1.0938e-102	90	239.195	144
transcript_675	ubiquitin fusion degradaton	661	gi|218189797|gb|EEC72224.1|hypothetical protein OsI_05331 [Oryza sativa Indica Group]	EEC72224	0.0425631	47	32.7278	48
transcript_676	mal d	663	gi|260600662|gb|ACX47058.1|Fra a 3 allergen [Fragaria x ananassa]	ACX47058	1.06724e-104	98	298.901	159
transcript_677	senescence-associated protein	665	gi|224155698|ref|XP_002337629.1|predicted protein [Populus trichocarpa] >gi|222839768|gb|EEE78091.1| predicted protein [Populus trichocarpa]	XP_002337629	1.20624e-25	78	93.5893	66
transcript_678	hypothetical protein SORBIDRAFT_10g022870 [Sorghum bicolor]	659	gi|242096252|ref|XP_002438616.1|hypothetical protein SORBIDRAFT_10g022870 [Sorghum bicolor] >gi|241916839|gb|EER89983.1| hypothetical protein SORBIDRAFT_10g022870 [Sorghum bicolor]	XP_002438616	0.0030303	54	33.113	55
transcript_679	protein	663	gi|307105776|gb|EFN54024.1|hypothetical protein CHLNCDRAFT_59722 [Chlorella variabilis]	EFN54024	0.00815539	62	31.5722	32
transcript_680	translational initiation factor 1	661	gi|91984026|ref|YP_567112.1|translation initiation factor 1 [Vitis vinifera] >gi|224365676|ref|YP_002608403.1| initiation factor 1 [Vitis vinifera] >gi|122224044|sp|Q0ZIY4.1|IF1C_VITVI RecName: Full=Translation initiation factor IF-1, chloroplastic >gi|13774366|gb|AAK38851.1|AF347624_1 translation initiation factor IF1 [Vitis sp. Qiu 94046] >gi|91701684|gb|ABE47568.1| translational initiation fac…	YP_567112	1.03969e-20	70	79.7221	82
transcript_681	lipase hydrolase	662	gi|255601789|ref|XP_002537752.1|Alcohol dehydrogenase, putative [Ricinus communis] >gi|223515221|gb|EEF24631.1| Alcohol dehydrogenase, putative [Ricinus communis]	XP_002537752	4.49341e-05	60	40.817	51
transcript_682	cytochrome c biogenesis protein	662	gi|297742292|emb|CBI34441.3|unnamed protein product [Vitis vinifera]	CBI34441	0.00140165	44	36.5798	59
transcript_683	superoxide dismutase	664	gi|726293|gb|AAB04944.1|superoxide dismutase precursor [Chlamydomonas reinhardtii]	AAB04944	6.32772e-77	69	233.032	198
transcript_684	hypothetical protein SELMODRAFT_443277 [Selaginella moellendorffii]	658	gi|302789638|ref|XP_002976587.1|hypothetical protein SELMODRAFT_443277 [Selaginella moellendorffii] >gi|300155625|gb|EFJ22256.1| hypothetical protein SELMODRAFT_443277 [Selaginella moellendorffii]	XP_002976587	1.09987	45	27.7202	48
transcript_685	Novel gene
transcript_686	predicted protein [Ostreococcus lucimarinus CCE9901]	661	gi|145352459|ref|XP_001420562.1|predicted protein [Ostreococcus lucimarinus CCE9901] >gi|144580797|gb|ABO98855.1| predicted protein [Ostreococcus lucimarinus CCE9901]	XP_001420562	1.01759	41	29.261	86
transcript_687	nadh-plastoquinone oxidoreductase subunit 2	659	gi|290490026|gb|ADD31420.1|NADH-plastoquinone oxidoreductase subunit 2 protein [Euonymus americanus] >gi|340807181|gb|AEK71773.1| NADH-plastoquinone oxidoreductase subunit 2 [Euonymus americanus]	ADD31420	6.48934e-155	100	442.965	219
transcript_688	Novel gene
transcript_689	nodulin-like protein	660	gi|222872785|gb|EEF09916.1|predicted protein [Populus trichocarpa]	EEF09916	0.0117696	48	35.039	109
transcript_690	retrotransposon ty1-copia subclass	660	gi|14586968|gb|AAK70406.1|AF369930_1pol polyprotein [Citrus x paradisi]	AAK70406	6.53325e-110	83	320.472	219
transcript_691	hypothetical protein MTR_1g101330 [Medicago truncatula]	660	gi|357444045|ref|XP_003592300.1|hypothetical protein MTR_1g101330 [Medicago truncatula] >gi|355481348|gb|AES62551.1| hypothetical protein MTR_1g101330 [Medicago truncatula]	XP_003592300	0.415926	45	30.0314	68
transcript_692	hypothetical protein VITISV_027343 [Vitis vinifera]	659	gi|147798871|emb|CAN65869.1|hypothetical protein VITISV_027343 [Vitis vinifera]	CAN65869	4.22343e-89	78	278.485	190
transcript_693	hypothetical chloroplast rf2	658	gi|224158240|ref|XP_002337949.1|predicted protein [Populus trichocarpa] >gi|222870061|gb|EEF07192.1| predicted protein [Populus trichocarpa]	XP_002337949	2.12299e-90	95	272.707	142
transcript_694	gata transcription factor 28	658	gi|255619964|ref|XP_002540067.1|conserved hypothetical protein [Ricinus communis] >gi|223499530|gb|EEF22316.1| conserved hypothetical protein [Ricinus communis]	XP_002540067	0.00495365	42	35.4242	126
transcript_695	grpe like protein	658	gi|168053078|ref|XP_001778965.1|predicted protein [Physcomitrella patens subsp. patens] >gi|162669637|gb|EDQ56220.1| predicted protein [Physcomitrella patens subsp. patens]	XP_001778965	2.79445e-16	67	73.1738	71
transcript_696	protein	658	gi|297830888|ref|XP_002883326.1|hypothetical protein ARALYDRAFT_479711 [Arabidopsis lyrata subsp. lyrata] >gi|297329166|gb|EFH59585.1| hypothetical protein ARALYDRAFT_479711 [Arabidopsis lyrata subsp. lyrata]	XP_002883326	0.0175739	43	31.9574	60
transcript_697	alpha-galactosidase alpha-n-	656	gi|326499283|dbj|BAK06132.1|predicted protein [Hordeum vulgare subsp. vulgare]	BAK06132	0.00361243	43	34.6538	119
transcript_698	transposon en spm sub-class	657	gi|222837144|gb|EEE75523.1|predicted protein [Populus trichocarpa]	EEE75523	9.12919e-65	76	210.69	170
transcript_699	low quality protein: inactive rhomboid protein 1-like	646	gi|357142169|ref|XP_003572481.1|PREDICTED: LOW QUALITY PROTEIN: inactive rhomboid protein 1-like [Brachypodium distachyon]	XP_003572481	1.12848	53	26.1794	64
transcript_700	ribosomal protein s15	656	gi|124112114|ref|YP_001019160.1|ribosomal protein S15 [Chlorokybus atmophyticus] >gi|215274994|sp|A2CI66.1|RR15_CHLAT RecName: Full=30S ribosomal protein S15, chloroplastic >gi|124012222|gb|ABM87966.1| ribosomal protein S15 [Chlorokybus atmophyticus]	YP_001019160	1.84003e-19	65	78.1814	81
transcript_701	predicted protein [Ostreococcus lucimarinus CCE9901]	657	gi|145352885|ref|XP_001420764.1|predicted protein [Ostreococcus lucimarinus CCE9901] >gi|144580999|gb|ABO99057.1| predicted protein [Ostreococcus lucimarinus CCE9901]	XP_001420764	0.00761597	41	33.8834	89
transcript_702	rna polymerase beta chain	656	gi|90403681|gb|ABD93734.1|RNA polymerase beta chain [Tofieldia calyculata]	ABD93734	0.00819271	61	34.2686	34
transcript_703	chloroplast 3-oxoacyl-(acyl-carrier protein) reductase	653	gi|17780|emb|CAA45793.1|3-oxoacyl-[acyl-carrier protein] reductase [Brassica napus]	CAA45793	1.56478e-28	60	104.375	144
transcript_704	rna polymerase sigma-e	657	gi|255606145|ref|XP_002538511.1|RNA polymerase sigma-E factor, putative [Ricinus communis] >gi|223511787|gb|EEF23870.1| RNA polymerase sigma-E factor, putative [Ricinus communis]	XP_002538511	3.06505e-54	77	171.4	137
transcript_705	tpa_exp: homeodomain leucine zipper family iv protein	649	gi|345195184|tpg|DAA34957.1|TPA_exp: homeodomain leucine zipper family IV protein [Zea mays]	DAA34957	1.66663e-13	56	66.6254	107
transcript_706	ribosomal protein l9	650	gi|307135913|gb|ADN33776.1|60S ribosomal protein l9 [Cucumis melo subsp. melo]	ADN33776	2.38092e-95	96	278.1	147
transcript_707	unknown protein [Arabidopsis thaliana]	656	gi|26452055|dbj|BAC43117.1|unknown protein [Arabidopsis thaliana]	BAC43117	0.585892	59	25.7942	32
transcript_708	anion exchanger family	658	gi|255073369|ref|XP_002500359.1|anion exchanger family [Micromonas sp. RCC299] >gi|226515622|gb|ACO61617.1| anion exchanger family [Micromonas sp. RCC299]	XP_002500359	0.000361201	61	38.1206	47
transcript_709	protein	655	gi|74422536|gb|ABA06483.1|hypothetical protein, partial [Casuarina equisetifolia]	ABA06483	1.4649e-17	59	74.7146	111
transcript_710	protein	653	gi|307111397|gb|EFN59631.1|hypothetical protein CHLNCDRAFT_18280 [Chlorella variabilis]	EFN59631	4.58425e-104	79	318.546	234
transcript_711	epf-type cis2-his2 zinc finger transcription factor	654	gi|302847484|ref|XP_002955276.1|hypothetical protein VOLCADRAFT_96183 [Volvox carteri f. nagariensis] >gi|300259348|gb|EFJ43576.1| hypothetical protein VOLCADRAFT_96183 [Volvox carteri f. nagariensis]	XP_002955276	0.0062688	51	35.4242	81
transcript_712	racemase and acting on amino acids and	653	gi|224159171|ref|XP_002338051.1|predicted protein [Populus trichocarpa] >gi|222870507|gb|EEF07638.1| predicted protein [Populus trichocarpa]	XP_002338051	2.78852e-15	55	70.0922	158
transcript_713	protein	654	gi|222871737|gb|EEF08868.1|predicted protein [Populus trichocarpa]	EEF08868	1.15528e-26	72	103.99	81
transcript_714	hypothetical protein MTR_1g088790 [Medicago truncatula]	650	gi|357442563|ref|XP_003591559.1|hypothetical protein MTR_1g088790 [Medicago truncatula] >gi|355480607|gb|AES61810.1| hypothetical protein MTR_1g088790 [Medicago truncatula]	XP_003591559	1.06072e-16	94	75.0998	38
transcript_715	succinyl- ligase	653	gi|78191458|gb|ABB29950.1|succinyl-CoA ligase alpha 1 subunit-like [Solanum tuberosum]	ABB29950	4.45569e-91	80	270.396	205
transcript_716	protein	653	gi|168011845|ref|XP_001758613.1|predicted protein [Physcomitrella patens subsp. patens] >gi|162690223|gb|EDQ76591.1| predicted protein [Physcomitrella patens subsp. patens]	XP_001758613	1.93825e-30	64	114.775	105
transcript_717	rna recognition motif-containing protein	652	gi|357124497|ref|XP_003563936.1|PREDICTED: uncharacterized protein LOC100823356 [Brachypodium distachyon]	XP_003563936	0.00536717	45	33.8834	85
transcript_718	Novel gene
transcript_719	homeobox-leucine zipper protein meristem l1	650	gi|224116084|ref|XP_002317205.1|predicted protein [Populus trichocarpa] >gi|222860270|gb|EEE97817.1| predicted protein [Populus trichocarpa]	XP_002317205	7.33836e-12	47	60.8474	136
transcript_720	Os02g0657700 [Oryza sativa Japonica Group]	647	gi|115447703|ref|NP_001047631.1|Os02g0657700 [Oryza sativa Japonica Group] >gi|49387585|dbj|BAD25760.1| unknown protein [Oryza sativa Japonica Group] >gi|49388570|dbj|BAD25689.1| unknown protein [Oryza sativa Japonica Group] >gi|113537162|dbj|BAF09545.1| Os02g0657700 [Oryza sativa Japonica Group] >gi|215766193|dbj|BAG98421.1| unnamed protein product [Oryza sativa Japonica Group] >gi|218191301|gb|…	NP_001047631	0.00509167	54	33.8834	53
transcript_721	transposon mutator sub-class	652	gi|357467077|ref|XP_003603823.1|Prolyl 4-hydroxylase alpha-2 subunit [Medicago truncatula] >gi|355492871|gb|AES74074.1| Prolyl 4-hydroxylase alpha-2 subunit [Medicago truncatula]	XP_003603823	0.0039226	62	35.8094	35
transcript_722	Novel gene
transcript_723	cytochrome c biogenesis fn	642	gi|401661921|emb|CBX33376.1|ccmFN (mitochondrion) [Malus x domestica]	CBX33376	2.11658e-62	87	205.297	117
transcript_724	protein	642	gi|356566730|ref|XP_003551582.1|PREDICTED: pentatricopeptide repeat-containing protein At3g18020-like [Glycine max]	XP_003551582	0.0153755	57	34.2686	56
transcript_725	protein	648	gi|222873658|gb|EEF10789.1|predicted protein [Populus trichocarpa]	EEF10789	5.89347e-49	56	161.77	219
transcript_726	syntaxin 81	648	gi|226505824|ref|NP_001146627.1|uncharacterized protein LOC100280225 [Zea mays] >gi|194697966|gb|ACF83067.1| unknown [Zea mays] >gi|195622534|gb|ACG33097.1| syntaxin 81 [Zea mays]	NP_001146627	0.112308	44	30.8018	75
transcript_727	abc transporter b family member	647	gi|29824483|gb|AAP04198.1|putative serine carboxypeptidase [Oryza sativa Japonica Group]	AAP04198	0.204007	57	30.0314	38
transcript_728	arsenate reductase	640	gi|197210520|gb|ACH48236.1|arsenate reductase [Pteris vittata]	ACH48236	4.53823e-35	73	120.939	102
transcript_729	26s protease regulatory subunit 6b homolog	648	gi|125564697|gb|EAZ10077.1|hypothetical protein OsI_32382 [Oryza sativa Indica Group]	EAZ10077	0.000641052	56	37.7354	71
transcript_730	actin interacting protein	647	gi|222834382|gb|EEE72859.1|predicted protein [Populus trichocarpa]	EEE72859	3.65008e-59	72	189.504	172
transcript_731	cell wall-associated hydrolase	646	gi|357436159|ref|XP_003588355.1|Mitochondrial protein, putative [Medicago truncatula] >gi|355477403|gb|AES58606.1| Mitochondrial protein, putative [Medicago truncatula]	XP_003588355	1.16248e-52	98	142.895	70
transcript_732	maturase k	636	gi|202073785|gb|ACH96343.1|maturase K [Ruprechtia fusca]	ACH96343	0.0829862	45	28.1054	123
transcript_733	beta subunit of rna polymerase	642	gi|108796878|ref|YP_636177.1|beta'' subunit of RNA polymerase [Pseudendoclonium akinetum] >gi|90111013|sp|Q3ZJ90.1|RPOC2_PSEAK RecName: Full=DNA-directed RNA polymerase subunit beta''; AltName: Full=PEP; AltName: Full=Plastid-encoded RNA polymerase subunit beta''; Short=RNA polymerase subunit beta'' >gi|56159576|gb|AAV80600.1| beta'' subunit of RNA polymerase [Pseudendoclonium akinetum]	YP_636177	0.00383636	46	32.7278	66
transcript_734	peptidase family m48 family protein	643	gi|357134404|ref|XP_003568807.1|PREDICTED: uncharacterized protein LOC100839697 [Brachypodium distachyon]	XP_003568807	7.93275e-12	55	58.5362	85
transcript_735	ubiquitin-activating enzyme e1 domain-containing protein 1	645	gi|242061706|ref|XP_002452142.1|hypothetical protein SORBIDRAFT_04g020560 [Sorghum bicolor] >gi|241931973|gb|EES05118.1| hypothetical protein SORBIDRAFT_04g020560 [Sorghum bicolor]	XP_002452142	3.34106e-05	45	38.891	61
transcript_736	phosphoenolpyruvate carboxylase-like protein	645	gi|255611180|ref|XP_002539283.1|conserved hypothetical protein [Ricinus communis] >gi|223507527|gb|EEF23101.1| conserved hypothetical protein [Ricinus communis]	XP_002539283	1.24631e-15	66	70.4774	62
transcript_737	protein	645	gi|159473162|ref|XP_001694708.1|cytochrome P450, CYP711 clan [Chlamydomonas reinhardtii] >gi|158276520|gb|EDP02292.1| cytochrome P450, CYP711 clan [Chlamydomonas reinhardtii]	XP_001694708	0.0056847	40	35.039	149
transcript_738	glutamate receptor -like	645	gi|222874702|gb|EEF11833.1|predicted protein [Populus trichocarpa]	EEF11833	1.27193e-62	70	195.282	195
transcript_739	geranylgeranyl diphosphate synthase	645	gi|308809942|ref|XP_003082280.1|geranylgeranyl diphosphate synthase (ISS) [Ostreococcus tauri] >gi|116060748|emb|CAL57226.1| geranylgeranyl diphosphate synthase (ISS) [Ostreococcus tauri]	XP_003082280	6.98066e-41	59	142.51	208
transcript_740	photosystem i subunit o	640	gi|303273360|ref|XP_003056041.1|photosystem I subunit O [Micromonas pusilla CCMP1545] >gi|226462125|gb|EEH59417.1| photosystem I subunit O [Micromonas pusilla CCMP1545]	XP_003056041	0.0560139	50	30.8018	60
transcript_741	predicted protein [Populus trichocarpa]	645	gi|224169784|ref|XP_002339301.1|predicted protein [Populus trichocarpa] >gi|222874838|gb|EEF11969.1| predicted protein [Populus trichocarpa]	XP_002339301	0.965846	53	26.5646	43
transcript_742	protein	643	gi|357149246|ref|XP_003575046.1|PREDICTED: inositol polyphosphate multikinase beta-like [Brachypodium distachyon]	XP_003575046	0.00849739	48	34.6538	80
transcript_743	plectin-related protein	645	gi|297825901|ref|XP_002880833.1|hypothetical protein ARALYDRAFT_481549 [Arabidopsis lyrata subsp. lyrata] >gi|297326672|gb|EFH57092.1| hypothetical protein ARALYDRAFT_481549 [Arabidopsis lyrata subsp. lyrata]	XP_002880833	0.0010098	43	37.7354	130
transcript_744	k(+) efflux antiporter 6-like	644	gi|303270967|ref|XP_003054845.1|monovalent Cation:Proton antiporter-2 family [Micromonas pusilla CCMP1545] >gi|226462819|gb|EEH60097.1| monovalent Cation:Proton antiporter-2 family [Micromonas pusilla CCMP1545]	XP_003054845	3.17285e-20	51	87.4261	204
transcript_745	Os04g0141400 [Oryza sativa Japonica Group]	642	gi|115457016|ref|NP_001052108.1|Os04g0141400 [Oryza sativa Japonica Group] >gi|113563679|dbj|BAF14022.1| Os04g0141400 [Oryza sativa Japonica Group]	NP_001052108	0.000142038	39	40.4318	157
transcript_746	phd-finger and dna binding domain-containing protein	642	gi|255544948|ref|XP_002513535.1|hypothetical protein RCOM_1578820 [Ricinus communis] >gi|223547443|gb|EEF48938.1| hypothetical protein RCOM_1578820 [Ricinus communis]	XP_002513535	3.58793e-06	53	43.1282	89
transcript_747	hypothetical protein OsI_20540 [Oryza sativa Indica Group]	643	gi|218197064|gb|EEC79491.1|hypothetical protein OsI_20540 [Oryza sativa Indica Group]	EEC79491	1.02472e-67	75	213.772	176
transcript_748	multidrug resistance protein mdtk	642	gi|357116734|ref|XP_003560133.1|PREDICTED: GDSL esterase/lipase At4g10955-like [Brachypodium distachyon]	XP_003560133	0.00198522	53	34.6538	54
transcript_749	predicted protein [Micromonas sp. RCC299]	642	gi|255071669|ref|XP_002499509.1|predicted protein [Micromonas sp. RCC299] >gi|226514771|gb|ACO60767.1| predicted protein [Micromonas sp. RCC299]	XP_002499509	0.00249529	52	34.2686	44
transcript_750	predicted protein [Micromonas sp. RCC299]	638	gi|255074715|ref|XP_002501032.1|predicted protein [Micromonas sp. RCC299] >gi|226516295|gb|ACO62290.1| predicted protein [Micromonas sp. RCC299]	XP_002501032	0.031895	50	30.8018	60
transcript_751	phosphoribosylaminoimidazole carboxylase	641	gi|172045305|ref|XP_001786835.1|predicted protein [Physcomitrella patens subsp. patens] >gi|162660367|gb|EDQ48351.1| predicted protein [Physcomitrella patens subsp. patens]	XP_001786835	8.70787e-58	63	184.882	205
transcript_752	predicted protein [Micromonas pusilla CCMP1545]	639	gi|303273896|ref|XP_003056300.1|predicted protein [Micromonas pusilla CCMP1545] >gi|226462384|gb|EEH59676.1| predicted protein [Micromonas pusilla CCMP1545]	XP_003056300	0.0337264	53	32.7278	49
transcript_753	spt2 chromatin protein	638	gi|222874364|gb|EEF11495.1|predicted protein [Populus trichocarpa]	EEF11495	5.36597e-38	77	132.494	101
transcript_754	mitogen-activated protein kinase kinase kinase	639	gi|148909550|gb|ABR17869.1|unknown [Picea sitchensis]	ABR17869	0.000850293	55	37.3502	56
transcript_755	beta subunit of rna polymerase	640	gi|212292059|gb|ACJ24144.1|RNA polymerase beta subunit [Rhododendron catawbiense]	ACJ24144	4.97405e-117	95	337.421	178
transcript_756	oligopeptide-binding protein appa	638	gi|255615739|ref|XP_002539703.1|Oligopeptide-binding protein appA precursor, putative [Ricinus communis] >gi|223503391|gb|EEF22680.1| Oligopeptide-binding protein appA precursor, putative [Ricinus communis]	XP_002539703	9.81886e-08	79	46.9802	29
transcript_757	Novel gene
transcript_758	15-hydroxyprostaglandin dehydrogenase	637	gi|224143098|ref|XP_002335987.1|predicted protein [Populus trichocarpa] >gi|222837877|gb|EEE76242.1| predicted protein [Populus trichocarpa]	XP_002335987	7.40373e-10	48	53.9138	122
transcript_759	protein kinase family protein	638	gi|222838350|gb|EEE76715.1|predicted protein [Populus trichocarpa]	EEE76715	9.21915e-15	67	63.5438	67
transcript_760	protein	637	gi|224125866|ref|XP_002319694.1|predicted protein [Populus trichocarpa] >gi|222858070|gb|EEE95617.1| predicted protein [Populus trichocarpa]	XP_002319694	9.97185e-49	66	157.918	151
transcript_761	tpa_exp: homeodomain leucine zipper family iv protein	635	gi|356536039|ref|XP_003536548.1|PREDICTED: homeobox-leucine zipper protein MERISTEM L1-like [Glycine max]	XP_003536548	5.07646e-09	49	53.9138	127
transcript_762	rossmann-fold nad -binding domain-containing protein	636	gi|303288449|ref|XP_003063513.1|predicted protein [Micromonas pusilla CCMP1545] >gi|226455345|gb|EEH52649.1| predicted protein [Micromonas pusilla CCMP1545]	XP_003063513	8.5437e-09	62	53.1434	51
transcript_763	atp synthase subunit beta	637	gi|253759791|ref|XP_002488947.1|hypothetical protein SORBIDRAFT_1368s002010 [Sorghum bicolor] >gi|241947119|gb|EES20264.1| hypothetical protein SORBIDRAFT_1368s002010 [Sorghum bicolor]	XP_002488947	1.55594e-47	91	152.91	85
transcript_764	e3 ubiquitin-protein ligase sinat3-like	635	gi|297721383|ref|NP_001173054.1|Os02g0593150 [Oryza sativa Japonica Group] >gi|255671049|dbj|BAH91783.1| Os02g0593150 [Oryza sativa Japonica Group]	NP_001173054	0.114174	41	31.187	114
transcript_765	protein	635	gi|225450956|ref|XP_002280784.1|PREDICTED: probable LRR receptor-like serine/threonine-protein kinase At3g47570-like [Vitis vinifera]	XP_002280784	6.6643e-09	61	53.5286	59
transcript_766	alpha-amylase subtilisin inhibitor	633	gi|359496204|ref|XP_002265535.2|PREDICTED: alpha-amylase/subtilisin inhibitor-like [Vitis vinifera]	XP_002265535	2.50779e-55	68	150.214	130
transcript_767	predicted protein [Physcomitrella patens subsp. patens]	636	gi|168070883|ref|XP_001786972.1|predicted protein [Physcomitrella patens subsp. patens] >gi|162660038|gb|EDQ48214.1| predicted protein [Physcomitrella patens subsp. patens]	XP_001786972	4.55229e-16	51	72.4034	148
transcript_768	cell division protein ftsy homolog	636	gi|218198435|gb|EEC80862.1|hypothetical protein OsI_23481 [Oryza sativa Indica Group]	EEC80862	2.78748e-59	69	194.512	213
transcript_769	porphobilinogen deaminase	635	gi|116793769|gb|ABK26871.1|unknown [Picea sitchensis]	ABK26871	2.23044e-11	56	60.077	86
transcript_770	protein	635	gi|222873979|gb|EEF11110.1|predicted protein [Populus trichocarpa]	EEF11110	5.31791e-11	45	58.9214	131
transcript_771	Novel gene
transcript_772	ribosomal protein l16	633	gi|325126902|ref|YP_004286139.1|ribosomal protein L16 [Fragaria vesca subsp. vesca] >gi|324022814|gb|ADY15388.1| ribosomal protein L16 [Fragaria vesca subsp. vesca]	YP_004286139	2.58547e-77	100	230.335	112
transcript_773	probable transport protein	633	gi|255594771|ref|XP_002536161.1|ATP binding cassette (abc) transporter, putative [Ricinus communis] >gi|223520646|gb|EEF26223.1| ATP binding cassette (abc) transporter, putative [Ricinus communis]	XP_002536161	1.70965e-19	60	80.4925	91
transcript_774	autophagy-related protein	633	gi|303282605|ref|XP_003060594.1|predicted protein [Micromonas pusilla CCMP1545] >gi|226458065|gb|EEH55363.1| predicted protein [Micromonas pusilla CCMP1545]	XP_003060594	1.59119	61	27.335	21
transcript_775	protein	631	gi|357122389|ref|XP_003562898.1|PREDICTED: chlorophyll a-b binding protein of LHCII type III, chloroplastic-like [Brachypodium distachyon]	XP_003562898	0.0191175	37	33.113	95
transcript_776	callose synthase	633	gi|357445095|ref|XP_003592825.1|Callose synthase [Medicago truncatula] >gi|355481873|gb|AES63076.1| Callose synthase [Medicago truncatula]	XP_003592825	0.00391312	43	35.039	118
transcript_777	cationic amino acid transporter	630	gi|224134585|ref|XP_002321859.1|cationic amino acid transporter [Populus trichocarpa] >gi|222868855|gb|EEF05986.1| cationic amino acid transporter [Populus trichocarpa]	XP_002321859	1.3524e-46	73	115.546	93
transcript_778	serine hydroxymethyltransferase	631	gi|134142079|gb|ABO61383.1|plastid serine hydroxymethyltransferase [Populus tremuloides]	ABO61383	2.944e-10	51	56.225	98
transcript_779	enoyl- hydratase 2	629	gi|302811062|ref|XP_002987221.1|hypothetical protein SELMODRAFT_158543 [Selaginella moellendorffii] >gi|300145118|gb|EFJ11797.1| hypothetical protein SELMODRAFT_158543 [Selaginella moellendorffii]	XP_002987221	1.21116e-11	56	59.6918	125
transcript_780	predicted protein [Populus trichocarpa]	631	gi|222833037|gb|EEE71514.1|predicted protein [Populus trichocarpa]	EEE71514	1.26457e-34	59	123.25	161
transcript_781	two-component system sensor histidine kinase response	630	gi|255588654|ref|XP_002534675.1|two-component system sensor histidine kinase/response regulator, putative [Ricinus communis] >gi|223524788|gb|EEF27709.1| two-component system sensor histidine kinase/response regulator, putative [Ricinus communis]	XP_002534675	1.89567e-19	55	79.7221	129
transcript_782	protein	628	gi|222839444|gb|EEE77781.1|predicted protein [Populus trichocarpa]	EEE77781	1.63852e-61	66	196.438	211
transcript_783	phosphate acetyltransferase	625	gi|242075130|ref|XP_002447501.1|hypothetical protein SORBIDRAFT_06g002040 [Sorghum bicolor] >gi|241938684|gb|EES11829.1| hypothetical protein SORBIDRAFT_06g002040 [Sorghum bicolor]	XP_002447501	0.00255331	47	35.8094	46
transcript_784	fad-dependent oxidoreductase	630	gi|168052906|ref|XP_001778880.1|predicted protein [Physcomitrella patens subsp. patens] >gi|162669749|gb|EDQ56330.1| predicted protein [Physcomitrella patens subsp. patens]	XP_001778880	2.7859e-65	64	207.608	217
transcript_785	methylcrotonoyl- carboxylase beta mitochondrial-like	630	gi|307106055|gb|EFN54302.1|hypothetical protein CHLNCDRAFT_56212 [Chlorella variabilis]	EFN54302	9.38258e-48	75	164.466	137
transcript_786	zinc finger c-x8-c-x5-c-x3-h type family protein	629	gi|195635763|gb|ACG37350.1|zinc finger C-x8-C-x5-C-x3-H type family protein [Zea mays]	ACG37350	9.51243	40	25.409	132
transcript_787	protein	629	gi|159486127|ref|XP_001701095.1|glutathione S-transferase [Chlamydomonas reinhardtii] >gi|158271989|gb|EDO97797.1| glutathione S-transferase [Chlamydomonas reinhardtii]	XP_001701095	3.15026e-08	54	50.447	79
transcript_788	ibb1_diogl ame: full=bowman-birk type proteinase inhibitor 1 ame: full=bowman-birk type proteinase inhibitor i ame: full=	629	gi|168070131|ref|XP_001786704.1|predicted protein [Physcomitrella patens subsp. patens] >gi|162660673|gb|EDQ48482.1| predicted protein [Physcomitrella patens subsp. patens]	XP_001786704	2.12595e-05	50	42.743	74
transcript_789	bacterial-induced peroxidase precursor	629	gi|55700919|tpe|CAH69268.1|TPA: class III peroxidase 26 precursor [Oryza sativa Japonica Group]	CAH69268	0.0241388	41	33.4982	118
transcript_790	inorganic phosphate transporter 2- chloroplastic-like	628	gi|222874196|gb|EEF11327.1|predicted protein [Populus trichocarpa]	EEF11327	4.69784e-20	92	81.6481	55
transcript_791	hypothetical protein NitaMp125 [Nicotiana tabacum]	623	gi|57013991|ref|YP_173463.1|hypothetical protein NitaMp125 [Nicotiana tabacum] >gi|56806627|dbj|BAD83528.1| hypothetical protein (mitochondrion) [Nicotiana tabacum]	YP_173463	0.15939	69	29.261	23
transcript_792	protein	627	gi|224122406|ref|XP_002330615.1|predicted protein [Populus trichocarpa] >gi|222872173|gb|EEF09304.1| predicted protein [Populus trichocarpa]	XP_002330615	1.65275e-71	80	130.183	89
transcript_793	protein	627	gi|302843272|ref|XP_002953178.1|hypothetical protein VOLCADRAFT_93843 [Volvox carteri f. nagariensis] >gi|300261565|gb|EFJ45777.1| hypothetical protein VOLCADRAFT_93843 [Volvox carteri f. nagariensis]	XP_002953178	0.00202296	55	36.1946	65
transcript_794	rrna intron-encoded homing endonuclease	628	gi|357488217|ref|XP_003614396.1|hypothetical protein MTR_5g051150 [Medicago truncatula] >gi|355515731|gb|AES97354.1| hypothetical protein MTR_5g051150 [Medicago truncatula]	XP_003614396	1.09553e-11	100	61.2326	26
transcript_795	photosystem i assembly protein ycf3	626	gi|357496793|ref|XP_003618685.1|Photosystem I assembly protein ycf3 [Medicago truncatula] >gi|358344504|ref|XP_003636329.1| Photosystem I assembly protein ycf3 [Medicago truncatula] >gi|358349399|ref|XP_003638725.1| Photosystem I assembly protein ycf3 [Medicago truncatula] >gi|355493700|gb|AES74903.1| Photosystem I assembly protein ycf3 [Medicago truncatula] >gi|355502264|gb|AES83467.1| Photosyst…	XP_003618685	2.52598e-11	100	55.4546	24
transcript_796	urease accessory protein	626	gi|302763859|ref|XP_002965351.1|hypothetical protein SELMODRAFT_230609 [Selaginella moellendorffii] >gi|300167584|gb|EFJ34189.1| hypothetical protein SELMODRAFT_230609 [Selaginella moellendorffii]	XP_002965351	3.15941e-51	80	167.548	124
transcript_797	transposon protein mutator sub-class	624	gi|222616693|gb|EEE52825.1|hypothetical protein OsJ_35341 [Oryza sativa Japonica Group]	EEE52825	0.0258224	56	32.7278	50
transcript_798	protein involved in vacuolar polyphosphate contains spx domain	623	gi|308803514|ref|XP_003079070.1|Protein involved in vacuolar polyphosphate accumulation, contains SPX domain (ISS) [Ostreococcus tauri] >gi|116057524|emb|CAL51951.1| Protein involved in vacuolar polyphosphate accumulation, contains SPX domain (ISS) [Ostreococcus tauri]	XP_003079070	0.00335835	51	35.8094	49
transcript_799	protein transport protein sec23-like	623	gi|297744803|emb|CBI38071.3|unnamed protein product [Vitis vinifera]	CBI38071	0.012582	46	33.8834	89
transcript_800	predicted protein [Populus trichocarpa]	625	gi|222874702|gb|EEF11833.1|predicted protein [Populus trichocarpa]	EEF11833	1.5243e-46	66	153.68	159
transcript_801	retropepsin-like protein	608	gi|396582334|gb|AFN88198.1|retropepsin-like protein [Phaseolus vulgaris]	AFN88198	9.92171e-25	63	100.523	117
transcript_802	dihydrofolate reductase-thymidylate synthase	624	gi|21702230|emb|CAD38046.1|dihydrofolate reductase-thymidylate synthase [Pisum sativum]	CAD38046	2.93379e-26	55	104.375	178
transcript_803	hypothetical protein SORBIDRAFT_09g027730 [Sorghum bicolor]	624	gi|242091299|ref|XP_002441482.1|hypothetical protein SORBIDRAFT_09g027730 [Sorghum bicolor] >gi|241946767|gb|EES19912.1| hypothetical protein SORBIDRAFT_09g027730 [Sorghum bicolor]	XP_002441482	2.32801	40	26.9498	87
transcript_804	nadh dehydrogenase subunit	617	gi|357436153|ref|XP_003588352.1|NADH dehydrogenase subunit [Medicago truncatula] >gi|355477400|gb|AES58603.1| NADH dehydrogenase subunit [Medicago truncatula]	XP_003588352	4.26559e-15	43	72.0182	141
transcript_805	ubiquinone biosynthesis monooxygenase coq6	620	gi|168000208|ref|XP_001752808.1|predicted protein [Physcomitrella patens subsp. patens] >gi|162695971|gb|EDQ82312.1| predicted protein [Physcomitrella patens subsp. patens]	XP_001752808	1.38219e-07	55	48.9062	81
transcript_806	exinuclease abc subunits b and c-containing protein	622	gi|308811182|ref|XP_003082899.1|excinuclease ABC subunit B (ISS) [Ostreococcus tauri] >gi|116054777|emb|CAL56854.1| excinuclease ABC subunit B (ISS) [Ostreococcus tauri]	XP_003082899	8.84632e-11	57	58.5362	90
transcript_807	retrotransposon ty1-copia subclass	622	gi|156070762|gb|ABU45177.1|unknown [Solanum melongena]	ABU45177	0.0801288	55	31.5722	43
transcript_808	histone-lysine n- h3 lysine-9 specific suvh4-like isoform 1	622	gi|359485588|ref|XP_002275372.2|PREDICTED: uncharacterized protein LOC100258551 [Vitis vinifera]	XP_002275372	0.443676	65	28.8758	32
transcript_809	lag1-domain-containing protein	614	gi|384246946|gb|EIE20434.1|LAG1-domain-containing protein [Coccomyxa subellipsoidea C-169]	EIE20434	0.147797	62	30.4166	37
transcript_810	protein	622	gi|224085219|ref|XP_002307519.1|predicted protein [Populus trichocarpa] >gi|222856968|gb|EEE94515.1| predicted protein [Populus trichocarpa]	XP_002307519	5.75404e-58	71	193.356	209
transcript_811	hypothetical protein VITISV_036328 [Vitis vinifera]	617	gi|147839825|emb|CAN70557.1|hypothetical protein VITISV_036328 [Vitis vinifera]	CAN70557	2.07229e-10	49	56.9954	111
transcript_812	tpr domain containing protein	619	gi|326509443|dbj|BAJ91638.1|predicted protein [Hordeum vulgare subsp. vulgare]	BAJ91638	0.000228101	48	38.5058	52
transcript_813	protein	621	gi|255595002|ref|XP_002536209.1|conserved hypothetical protein [Ricinus communis] >gi|223520462|gb|EEF26174.1| conserved hypothetical protein [Ricinus communis]	XP_002536209	1.44502e-48	66	166.007	170
transcript_814	immunoglobulin superfamily dcc subclass member	621	gi|33146144|dbj|BAC79432.1|histone H3 like protein [Turritis glabra]	BAC79432	0.204423	50	29.261	92
transcript_815	nucleoside-diphosphate-sugar epimerase	620	gi|151564662|gb|ABS17662.1|nucleoside-diphosphate-sugar epimerase [Arnebia euchroma]	ABS17662	1.15405e-50	63	165.622	186
transcript_816	protein	602	gi|224071399|ref|XP_002303441.1|predicted protein [Populus trichocarpa] >gi|222840873|gb|EEE78420.1| predicted protein [Populus trichocarpa]	XP_002303441	0.0024851	50	35.039	66
transcript_817	40s ribosomal protein s4	617	gi|357468567|ref|XP_003604568.1|40S ribosomal protein S4 [Medicago truncatula] >gi|355505623|gb|AES86765.1| 40S ribosomal protein S4 [Medicago truncatula]	XP_003604568	1.07103e-28	82	107.071	64
transcript_818	cadmium zinc-transporting atpase 3-like	616	gi|302791633|ref|XP_002977583.1|hypothetical protein SELMODRAFT_453384 [Selaginella moellendorffii] >gi|300154953|gb|EFJ21587.1| hypothetical protein SELMODRAFT_453384 [Selaginella moellendorffii]	XP_002977583	0.800412	59	26.9498	22
transcript_819	protein	619	gi|255599945|ref|XP_002537349.1|conserved hypothetical protein [Ricinus communis] >gi|223516660|gb|EEF25034.1| conserved hypothetical protein [Ricinus communis]	XP_002537349	1.08834e-18	62	80.1073	127
transcript_820	protein	617	gi|224166292|ref|XP_002338912.1|predicted protein [Populus trichocarpa] >gi|222873924|gb|EEF11055.1| predicted protein [Populus trichocarpa]	XP_002338912	2.30248e-16	67	71.633	68
transcript_821	protein	609	gi|255589725|ref|XP_002535066.1|alpha methylacyl-CoA racemase, putative [Ricinus communis] >gi|223524107|gb|EEF27317.1| alpha methylacyl-CoA racemase, putative [Ricinus communis]	XP_002535066	9.10536e-07	57	45.8246	64
transcript_822	rna polymerase beta partial	615	gi|225279|prf||1211235PrpoC-like ORF 236	1211235P	5.37419e-116	91	331.643	181
transcript_823	udp glucosyltransferase	615	gi|308513350|gb|ADO33118.1|UDP glucosyltransferase [Scutellaria barbata]	ADO33118	0.451691	43	28.4906	41
transcript_824	Novel gene
transcript_825	protein	613	gi|293336877|ref|NP_001168857.1|uncharacterized protein LOC100382662 [Zea mays] >gi|223973361|gb|ACN30868.1| unknown [Zea mays]	NP_001168857	5.52404e-73	73	235.343	191
transcript_826	repressor of silencing	613	gi|357445859|ref|XP_003593207.1|Repressor of silencing [Medicago truncatula] >gi|355482255|gb|AES63458.1| Repressor of silencing [Medicago truncatula]	XP_003593207	0.0187716	54	34.2686	74
transcript_827	protein	616	gi|162660456|gb|EDQ48391.1|predicted protein [Physcomitrella patens subsp. patens]	EDQ48391	1.80593e-63	77	197.593	157
transcript_828	Novel gene
transcript_829	athila retroelement orf1 protein	592	gi|4417306|gb|AAD20430.1|putative Athila retroelement ORF1 protein [Arabidopsis thaliana]	AAD20430	2.89141e-27	64	92.0485	97
transcript_830	Novel gene
transcript_831	degp1	613	gi|255623858|ref|XP_002540411.1|Protease degQ precursor, putative [Ricinus communis] >gi|223495979|gb|EEF21972.1| Protease degQ precursor, putative [Ricinus communis]	XP_002540411	4.19232e-23	50	91.6633	167
transcript_832	protein	612	gi|255079668|ref|XP_002503414.1|predicted protein [Micromonas sp. RCC299] >gi|226518680|gb|ACO64672.1| predicted protein [Micromonas sp. RCC299]	XP_002503414	2.42394e-08	83	50.0618	37
transcript_833	protein	610	gi|108862903|gb|ABA99184.2|F-box domain containing protein, expressed [Oryza sativa Japonica Group] >gi|215741355|dbj|BAG97850.1| unnamed protein product [Oryza sativa Japonica Group]	ABA99184	0.00754621	56	33.4982	39
transcript_834	far1-related protein	611	gi|307104404|gb|EFN52658.1|hypothetical protein CHLNCDRAFT_138592 [Chlorella variabilis]	EFN52658	0.0125816	52	32.3426	50
transcript_835	conserved hypothetical protein [Ricinus communis]	609	gi|255590949|ref|XP_002535405.1|conserved hypothetical protein [Ricinus communis] >gi|223523223|gb|EEF26979.1| conserved hypothetical protein [Ricinus communis]	XP_002535405	2.72019e-09	55	49.2914	68
transcript_836	ribosomal protein l14	607	gi|346683329|ref|YP_004842274.1|ribosomal protein L14 [Pyrus pyrifolia] >gi|345433596|dbj|BAK69418.1| ribosomal protein L14 [Pyrus pyrifolia]	YP_004842274	3.04365e-83	99	244.588	122
transcript_837	Novel gene
transcript_838	retrotransposon polyprotein	606	gi|399920189|gb|AFP55536.1|retrotransposon polyprotein [Rosa rugosa]	AFP55536	7.92638e-37	60	107.071	116
transcript_839	4-coumarate: ligase	608	gi|222870677|gb|EEF07808.1|predicted protein [Populus trichocarpa]	EEF07808	2.56039e-57	80	179.104	120
transcript_840	hypothetical protein VITISV_005266 [Vitis vinifera]	609	gi|147792298|emb|CAN65765.1|hypothetical protein VITISV_005266 [Vitis vinifera]	CAN65765	1.98573	41	26.9498	124
transcript_841	alpha beta fold family protein	606	gi|255611595|ref|XP_002539327.1|valacyclovir hydrolase, putative [Ricinus communis] >gi|223507155|gb|EEF23057.1| valacyclovir hydrolase, putative [Ricinus communis]	XP_002539327	4.78481e-31	59	114.775	141
transcript_842	Novel gene
transcript_843	helicase-like protein	606	gi|358343843|ref|XP_003636005.1|Helicase-like protein [Medicago truncatula] >gi|355501940|gb|AES83143.1| Helicase-like protein [Medicago truncatula]	XP_003636005	6.52396	50	26.1794	71
transcript_844	protein	608	gi|222834516|gb|EEE72993.1|predicted protein [Populus trichocarpa]	EEE72993	6.21191e-75	73	229.565	201
transcript_845	protein	607	gi|225436849|ref|XP_002270788.1|PREDICTED: pentatricopeptide repeat-containing protein At2g30780 [Vitis vinifera] >gi|296086664|emb|CBI32299.3| unnamed protein product [Vitis vinifera]	XP_002270788	0.00104183	42	37.7354	75
transcript_846	chloroplast small heat shock protein	606	gi|255610344|ref|XP_002539174.1|Small heat shock protein hspH, putative [Ricinus communis] >gi|223508254|gb|EEF23210.1| Small heat shock protein hspH, putative [Ricinus communis]	XP_002539174	3.83088e-46	73	151.369	139
transcript_847	protein	607	gi|168070149|ref|XP_001786710.1|predicted protein [Physcomitrella patens subsp. patens] >gi|162660655|gb|EDQ48476.1| predicted protein [Physcomitrella patens subsp. patens]	XP_001786710	1.40076e-08	55	51.2174	81
transcript_848	protein	603	gi|145353821|ref|XP_001421199.1|predicted protein [Ostreococcus lucimarinus CCE9901] >gi|144581436|gb|ABO99492.1| predicted protein, partial [Ostreococcus lucimarinus CCE9901]	XP_001421199	6.8162e-53	93	95.1301	58
transcript_849	glyoxalase ii	605	gi|115480159|ref|NP_001063673.1|Os09g0516600 [Oryza sativa Japonica Group] >gi|16209608|gb|AAL14249.1| glyoxalase II [Oryza sativa] >gi|50726249|dbj|BAD33825.1| glyoxalase II [Oryza sativa Japonica Group] >gi|113631906|dbj|BAF25587.1| Os09g0516600 [Oryza sativa Japonica Group] >gi|215697948|dbj|BAG92136.1| unnamed protein product [Oryza sativa Japonica Group] >gi|215737215|dbj|BAG96144.1| unnamed…	NP_001063673	0.00167857	67	36.1946	34
transcript_850	fumarate hydratase	605	gi|255645672|gb|ACU23330.1|unknown [Glycine max]	ACU23330	4.40487e-42	77	139.813	113
transcript_851	diaminopimelate epimerase	599	gi|255597224|ref|XP_002536724.1|Diaminopimelate epimerase, putative [Ricinus communis] >gi|223518756|gb|EEF25659.1| Diaminopimelate epimerase, putative [Ricinus communis]	XP_002536724	6.85071e-28	53	105.145	183
transcript_852	protein	605	gi|159473282|ref|XP_001694768.1|low CO2-induced aldose reductase [Chlamydomonas reinhardtii] >gi|158276580|gb|EDP02352.1| low CO2-induced aldose reductase [Chlamydomonas reinhardtii]	XP_001694768	5.31829e-25	49	98.2117	202
transcript_853	protein scarecrow-like	604	gi|357456977|ref|XP_003598769.1|hypothetical protein MTR_3g020700 [Medicago truncatula] >gi|355487817|gb|AES69020.1| hypothetical protein MTR_3g020700 [Medicago truncatula]	XP_003598769	0.159655	44	28.8758	67
transcript_854	hypothetical protein OsI_09381 [Oryza sativa Indica Group]	605	gi|125541561|gb|EAY87956.1|hypothetical protein OsI_09381 [Oryza sativa Indica Group]	EAY87956	0.00295724	42	35.4242	114
transcript_855	aldehyde oxidase	605	gi|222870562|gb|EEF07693.1|predicted protein [Populus trichocarpa]	EEF07693	1.07635e-43	81	142.51	100
transcript_856	udp-3-o-	605	gi|167997651|ref|XP_001751532.1|predicted protein [Physcomitrella patens subsp. patens] >gi|162697513|gb|EDQ83849.1| predicted protein [Physcomitrella patens subsp. patens]	XP_001751532	2.62097e-22	54	90.5077	174
transcript_857	protein	603	gi|255601149|ref|XP_002537614.1|conserved hypothetical protein [Ricinus communis] >gi|223515723|gb|EEF24769.1| conserved hypothetical protein [Ricinus communis]	XP_002537614	1.10683e-18	55	77.7962	122
transcript_858	hypothetical protein COCSUDRAFT_56177 [Coccomyxa subellipsoidea C-169]	599	gi|384249020|gb|EIE22503.1|hypothetical protein COCSUDRAFT_56177 [Coccomyxa subellipsoidea C-169]	EIE22503	1.73243	60	27.335	48
transcript_859	serine palmitoyltransferase	603	gi|255580315|ref|XP_002530986.1|conserved hypothetical protein [Ricinus communis] >gi|223529438|gb|EEF31398.1| conserved hypothetical protein [Ricinus communis]	XP_002530986	0.00463467	51	34.2686	43
transcript_860	uncharacterized protein LOC100279607 [Zea mays]	600	gi|226496217|ref|NP_001146075.1|uncharacterized protein LOC100279607 [Zea mays] >gi|219885577|gb|ACL53163.1| unknown [Zea mays]	NP_001146075	0.260447	54	29.261	59
transcript_861	zeaxanthin epoxidase	602	gi|255608211|ref|XP_002538863.1|monoxygenase, putative [Ricinus communis] >gi|223510075|gb|EEF23520.1| monoxygenase, putative [Ricinus communis]	XP_002538863	6.44024e-09	47	52.373	96
transcript_862	protein	601	gi|224163492|ref|XP_002338564.1|predicted protein [Populus trichocarpa] >gi|222872796|gb|EEF09927.1| predicted protein [Populus trichocarpa]	XP_002338564	5.44188e-16	48	73.1738	149
transcript_863	pol [Pisum sativum]	602	gi|34761718|gb|AAQ82031.1|pol [Pisum sativum]	AAQ82031	4.5917e-56	74	179.104	151
transcript_864	probable flavin-containing monooxygenase 1-like	599	gi|159491078|ref|XP_001703500.1|hypothetical protein CHLREDRAFT_143991 [Chlamydomonas reinhardtii] >gi|158280424|gb|EDP06182.1| hypothetical protein CHLREDRAFT_143991 [Chlamydomonas reinhardtii]	XP_001703500	3.74298e-17	51	77.7962	137
transcript_865	unknown [Lotus japonicus]	599	gi|388506364|gb|AFK41248.1|unknown [Lotus japonicus]	AFK41248	2.39533e-10	76	52.7582	38
transcript_866	pearli 4 protein	599	gi|255600423|ref|XP_002537454.1|conserved hypothetical protein [Ricinus communis] >gi|223516285|gb|EEF24927.1| conserved hypothetical protein [Ricinus communis]	XP_002537454	4.96671e-06	66	40.4318	39
transcript_867	protein	599	gi|222616191|gb|EEE52323.1|hypothetical protein OsJ_34342 [Oryza sativa Japonica Group]	EEE52323	1.36365e-58	72	188.734	167
transcript_868	cytochrome c biogenesis fc	596	gi|323649880|ref|YP_004237254.1|cytochrome c biogenesis FC (mitochondrion) [Ricinus communis] >gi|322394260|gb|ADW96017.1| cytochrome c biogenesis FC (mitochondrion) [Ricinus communis]	YP_004237254	1.48743e-104	93	308.916	161
transcript_869	mop family transporter: multidrug efflux	598	gi|308803741|ref|XP_003079183.1|unnamed protein product [Ostreococcus tauri] >gi|116057638|emb|CAL53841.1| unnamed protein product [Ostreococcus tauri]	XP_003079183	2.56179e-06	43	43.5134	166
transcript_870	125 kda kinesin-related	594	gi|356505390|ref|XP_003521474.1|PREDICTED: 125 kDa kinesin-related protein-like [Glycine max]	XP_003521474	0.0266242	42	31.5722	70
transcript_871	Novel gene
transcript_872	hypothetical protein VOLCADRAFT_120503 [Volvox carteri f. nagariensis]	598	gi|302832101|ref|XP_002947615.1|hypothetical protein VOLCADRAFT_120503 [Volvox carteri f. nagariensis] >gi|300266963|gb|EFJ51148.1| hypothetical protein VOLCADRAFT_120503 [Volvox carteri f. nagariensis]	XP_002947615	5.75865	44	25.7942	83
transcript_873	hypothetical protein VOLCADRAFT_87306 [Volvox carteri f. nagariensis]	595	gi|302830985|ref|XP_002947058.1|hypothetical protein VOLCADRAFT_87306 [Volvox carteri f. nagariensis] >gi|300267465|gb|EFJ51648.1| hypothetical protein VOLCADRAFT_87306 [Volvox carteri f. nagariensis]	XP_002947058	0.0605279	51	31.5722	49
transcript_874	hypothetical protein [Oryza sativa Japonica Group]	597	gi|50252377|dbj|BAD28484.1|hypothetical protein [Oryza sativa Japonica Group] >gi|50252407|dbj|BAD28562.1| hypothetical protein [Oryza sativa Japonica Group]	BAD28484	0.0297734	38	31.9574	132
transcript_875	PREDICTED: uncharacterized protein LOC100806990 [Glycine max]	576	gi|356503846|ref|XP_003520713.1|PREDICTED: uncharacterized protein LOC100806990 [Glycine max]	XP_003520713	0.242171	42	29.261	71
transcript_876	xanthine dehydrogenase 1	596	gi|218199435|gb|EEC81862.1|hypothetical protein OsI_25643 [Oryza sativa Indica Group]	EEC81862	2.80367e-07	41	46.2098	126
transcript_877	vacuolar protein sorting-associated	584	gi|255552944|ref|XP_002517515.1|vacuolar protein sorting-associated protein, putative [Ricinus communis] >gi|223543526|gb|EEF45057.1| vacuolar protein sorting-associated protein, putative [Ricinus communis]	XP_002517515	0.00895473	57	32.7278	33
transcript_878	atp subunit chloroplast precursor	595	gi|74272629|gb|ABA01110.1|chloroplast ATP synthase delta subunit [Chlamydomonas incerta]	ABA01110	8.17965e-15	60	66.2402	83
transcript_879	pumilio-family rna-binding domain-containing protein	591	gi|357503927|ref|XP_003622252.1|hypothetical protein MTR_7g032070 [Medicago truncatula] >gi|355497267|gb|AES78470.1| hypothetical protein MTR_7g032070 [Medicago truncatula]	XP_003622252	0.000972897	57	34.2686	54
transcript_880	protein	593	gi|222833629|gb|EEE72106.1|predicted protein [Populus trichocarpa]	EEE72106	3.67126e-40	59	143.28	200
transcript_881	sucrose synthase 2-like	591	gi|255603064|ref|XP_002537981.1|glycosyltransferase, putative [Ricinus communis] >gi|223514339|gb|EEF24402.1| glycosyltransferase, putative [Ricinus communis]	XP_002537981	8.02575e-17	51	75.8702	147
transcript_882	nucleotide-binding site leucine-rich repeat partial	592	gi|332001966|gb|AED99126.1|NBS-LRR-like protein [Malus baccata]	AED99126	2.10606e-20	77	83.9593	63
transcript_883	rrna intron-encoded homing endonuclease	594	gi|357488203|ref|XP_003614389.1|RRNA intron-encoded homing endonuclease [Medicago truncatula] >gi|355515724|gb|AES97347.1| RRNA intron-encoded homing endonuclease [Medicago truncatula]	XP_003614389	1.09865e-15	86	73.1738	44
transcript_884	rrna intron-encoded homing endonuclease	593	gi|357488199|ref|XP_003614387.1|RRNA intron-encoded homing endonuclease [Medicago truncatula] >gi|355515722|gb|AES97345.1| RRNA intron-encoded homing endonuclease [Medicago truncatula]	XP_003614387	5.52688e-15	100	72.0182	35
transcript_885	glti gene product	592	gi|94309344|ref|YP_582554.1|gltI gene product [Cupriavidus metallidurans CH34] >gi|93353196|gb|ABF07285.1| glutamate and aspartate transporter subunit ; periplasmic-binding component of ABC superfamily [Cupriavidus metallidurans CH34] >gi|222871736|gb|EEF08867.1| predicted protein [Populus trichocarpa]	EEF08867	0.00904625	54	34.6538	46
transcript_886	zinc finger ccch domain-containing protein	592	gi|222870561|gb|EEF07692.1|predicted protein [Populus trichocarpa]	EEF07692	2.48147e-16	67	72.0182	78
transcript_887	PREDICTED: uncharacterized protein LOC100841677 [Brachypodium distachyon]	593	gi|357113968|ref|XP_003558773.1|PREDICTED: uncharacterized protein LOC100841677 [Brachypodium distachyon]	XP_003558773	9.74565	42	24.2534	42
transcript_888	protein	592	gi|302828322|ref|XP_002945728.1|hypothetical protein VOLCADRAFT_109542 [Volvox carteri f. nagariensis] >gi|300268543|gb|EFJ52723.1| hypothetical protein VOLCADRAFT_109542 [Volvox carteri f. nagariensis]	XP_002945728	4.63518e-27	60	100.138	110
transcript_889	protein	593	gi|222874483|gb|EEF11614.1|predicted protein [Populus trichocarpa]	EEF11614	8.98591e-83	76	248.44	188
transcript_890	atp synthase alpha partial	592	gi|89112854|gb|ABD61039.1|ATPase alpha subunit [Beaucarnea recurvata]	ABD61039	0.068377	48	30.8018	110
transcript_891	at1g31330 t19e23_1	591	gi|388507292|gb|AFK41712.1|unknown [Medicago truncatula]	AFK41712	1.13812e-110	99	317.39	162
transcript_892	atp binding	591	gi|168006075|ref|XP_001755735.1|predicted protein [Physcomitrella patens subsp. patens] >gi|162693054|gb|EDQ79408.1| predicted protein [Physcomitrella patens subsp. patens]	XP_001755735	7.93685e-73	79	223.016	169
transcript_893	dihydroxy-acid dehydratase	591	gi|168035599|ref|XP_001770297.1|predicted protein [Physcomitrella patens subsp. patens] >gi|162678514|gb|EDQ64972.1| predicted protein [Physcomitrella patens subsp. patens]	XP_001770297	9.84541e-14	70	66.6254	65
transcript_894	heterogeneous nuclear ribonucleoprotein q	590	gi|222875271|gb|EEF12402.1|predicted protein [Populus trichocarpa]	EEF12402	1.11277e-12	45	61.2326	161
transcript_895	alanyl-trna synthetase	591	gi|225428201|ref|XP_002278951.1|PREDICTED: probable alanyl-tRNA synthetase, chloroplastic [Vitis vinifera] >gi|297744517|emb|CBI37779.3| unnamed protein product [Vitis vinifera]	XP_002278951	4.67192e-33	57	124.405	180
transcript_896	tir-nbs-lrr resistance partial	589	gi|168070883|ref|XP_001786972.1|predicted protein [Physcomitrella patens subsp. patens] >gi|162660038|gb|EDQ48214.1| predicted protein [Physcomitrella patens subsp. patens]	XP_001786972	5.70276e-12	61	59.3066	96
transcript_897	asparaginyl-trna synthetase	587	gi|222875177|gb|EEF12308.1|predicted protein [Populus trichocarpa]	EEF12308	2.98028e-27	61	103.99	137
transcript_898	protein	588	gi|168064666|ref|XP_001784281.1|predicted protein [Physcomitrella patens subsp. patens] >gi|162664201|gb|EDQ50930.1| predicted protein [Physcomitrella patens subsp. patens]	XP_001784281	0.00548483	57	33.8834	61
transcript_899	flagellar associated protein	587	gi|108707726|gb|ABF95521.1|universal stress protein family protein, expressed [Oryza sativa Japonica Group]	ABF95521	0.0323003	64	30.8018	39
transcript_900	acyl:coa ligase acetate-coa synthetase-like protein	588	gi|346990424|gb|AEO52693.1|cinnamic acid:CoA ligase [Petunia x hybrida]	AEO52693	3.74779e-36	58	130.568	170
transcript_901	m1130_arath ame: full=uncharacterized mitochondrial protein g01130 ame: full=orf106f	588	gi|13449384|ref|NP_085566.1|hypothetical protein ArthMp044 [Arabidopsis thaliana] >gi|45477063|sp|P92544.1|M1130_ARATH RecName: Full=Uncharacterized mitochondrial protein AtMg01130; AltName: Full=ORF106f >gi|1785767|emb|CAA69797.1| unnamed protein product [Arabidopsis thaliana]	NP_085566	4.34522e-15	97	67.0106	36
transcript_902	chloride channel protein clc-e	588	gi|297798378|ref|XP_002867073.1|predicted protein [Arabidopsis lyrata subsp. lyrata] >gi|297312909|gb|EFH43332.1| predicted protein [Arabidopsis lyrata subsp. lyrata]	XP_002867073	0.000802667	46	37.3502	118
transcript_903	predicted protein [Micromonas sp. RCC299]	586	gi|255073299|ref|XP_002500324.1|predicted protein [Micromonas sp. RCC299] >gi|226515586|gb|ACO61582.1| predicted protein [Micromonas sp. RCC299]	XP_002500324	0.431738	52	28.8758	65
transcript_904	5 -3 exonuclease-like protein	586	gi|255600737|ref|XP_002537523.1|DNA polymerase I, putative [Ricinus communis] >gi|223516044|gb|EEF24860.1| DNA polymerase I, putative [Ricinus communis]	XP_002537523	3.96983e-51	76	164.081	117
transcript_905	50s ribosomal protein l20	587	gi|168040220|ref|XP_001772593.1|predicted protein [Physcomitrella patens subsp. patens] >gi|162676148|gb|EDQ62635.1| predicted protein [Physcomitrella patens subsp. patens]	XP_001772593	3.81371e-34	73	118.242	105
transcript_906	cysteine proteinase	587	gi|225458701|ref|XP_002284973.1|PREDICTED: cysteine proteinase RD21a-like [Vitis vinifera]	XP_002284973	2.14675e-74	75	233.032	178
transcript_907	retrotransposon ty1-copia subclass	585	gi|399920189|gb|AFP55536.1|retrotransposon polyprotein [Rosa rugosa]	AFP55536	2.04371e-30	58	117.472	153
transcript_908	wd40 domain-containing protein	586	gi|76577747|gb|ABA54144.1|homeobox-leucine zipper-like protein [Picea glauca]	ABA54144	0.0039763	47	35.039	70
transcript_909	protein	584	gi|357475151|ref|XP_003607861.1|LOB domain-containing protein [Medicago truncatula] >gi|355508916|gb|AES90058.1| LOB domain-containing protein [Medicago truncatula]	XP_003607861	9.91001e-99	88	285.419	176
transcript_910	ribosomal protein s3	586	gi|222873445|gb|EEF10576.1|predicted protein [Populus trichocarpa]	EEF10576	3.95483e-51	84	165.236	104
transcript_911	Novel gene
transcript_912	protein	585	gi|255590192|ref|XP_002535199.1|adenylosuccinate synthetase, putative [Ricinus communis] >gi|308191498|sp|B9TAD0.1|PURA1_RICCO RecName: Full=Adenylosuccinate synthetase 1, chloroplastic; Short=AMPSase 1; Short=AdSS 1; AltName: Full=IMP--aspartate ligase 1; Flags: Precursor >gi|223523776|gb|EEF27187.1| adenylosuccinate synthetase, putative [Ricinus communis]	XP_002535199	1.09511e-43	67	152.14	152
transcript_913	atp synthase subunits region	585	gi|255621795|ref|XP_002540228.1|ATP synthase subunits region ORF, putative [Ricinus communis] >gi|223497860|gb|EEF22155.1| ATP synthase subunits region ORF, putative [Ricinus communis]	XP_002540228	1.44487e-07	78	46.9802	33
transcript_914	abc transporter family protein	584	gi|326499752|dbj|BAJ86187.1|predicted protein [Hordeum vulgare subsp. vulgare]	BAJ86187	5.27522e-61	74	194.897	175
transcript_915	inner membrane protein translocase involved in respiratory chain assembly	585	gi|159464687|ref|XP_001690573.1|hypothetical protein CHLREDRAFT_196804 [Chlamydomonas reinhardtii] >gi|158280073|gb|EDP05832.1| predicted protein [Chlamydomonas reinhardtii]	XP_001690573	0.0158465	68	33.8834	29
transcript_916	gibberellin receptor gid1l2	582	gi|357124422|ref|XP_003563899.1|PREDICTED: UPF0061 protein AZOSEA38000-like [Brachypodium distachyon]	XP_003563899	0.0157609	45	32.7278	81
transcript_917	thaumatin-like protein	584	gi|302321437|gb|ADL16641.1|thaumatin-like protein [Fragaria chiloensis]	ADL16641	9.22005e-85	92	252.292	139
transcript_918	protein	583	gi|145353592|ref|XP_001421093.1|predicted protein [Ostreococcus lucimarinus CCE9901] >gi|144581329|gb|ABO99386.1| predicted protein [Ostreococcus lucimarinus CCE9901]	XP_001421093	0.0182362	37	31.9574	125
transcript_919	low quality protein: ap2-like ethylene-responsive transcription factor ant-like	567	gi|296087084|emb|CBI33458.3|unnamed protein product [Vitis vinifera]	CBI33458	0.0464928	59	29.6462	37
transcript_920	dtdp-glucose 4-6-	581	gi|2351580|gb|AAB68605.1|thymidine diphospho-glucose 4-6-dehydratase homolog [Prunus armeniaca]	AAB68605	1.55689e-126	99	358.992	179
transcript_921	conserved hypothetical protein [Ricinus communis]	581	gi|255601155|ref|XP_002537616.1|conserved hypothetical protein [Ricinus communis] >gi|223515719|gb|EEF24767.1| conserved hypothetical protein [Ricinus communis]	XP_002537616	1.79519e-41	55	144.05	180
transcript_922	protein	581	gi|326508242|dbj|BAJ99388.1|predicted protein [Hordeum vulgare subsp. vulgare]	BAJ99388	0.00952197	41	33.4982	103
transcript_923	photosystem i p700 apoprotein a2	581	gi|56122494|gb|AAV74371.1|PsaB [Acorus gramineus]	AAV74371	7.95059e-99	100	286.189	141
transcript_924	protein	581	gi|115460400|ref|NP_001053800.1|Os04g0606400 [Oryza sativa Japonica Group] >gi|38346546|emb|CAD41779.2| OSJNBa0035M09.7 [Oryza sativa Japonica Group] >gi|113565371|dbj|BAF15714.1| Os04g0606400 [Oryza sativa Japonica Group] >gi|222629502|gb|EEE61634.1| hypothetical protein OsJ_16076 [Oryza sativa Japonica Group]	NP_001053800	0.000948953	56	36.5798	50
transcript_925	hth-type transcriptional regulator	581	gi|255595745|ref|XP_002536382.1|HTH-type transcriptional regulator xapR, putative [Ricinus communis] >gi|223519891|gb|EEF26000.1| HTH-type transcriptional regulator xapR, putative [Ricinus communis]	XP_002536382	0.000527241	52	36.965	50
transcript_926	hypothetical protein SELMODRAFT_10839 [Selaginella moellendorffii]	581	gi|302800672|ref|XP_002982093.1|hypothetical protein SELMODRAFT_10839 [Selaginella moellendorffii] >gi|300150109|gb|EFJ16761.1| hypothetical protein SELMODRAFT_10839 [Selaginella moellendorffii]	XP_002982093	0.826813	50	26.9498	70
transcript_927	predicted protein [Physcomitrella patens subsp. patens]	580	gi|168069255|ref|XP_001786381.1|predicted protein [Physcomitrella patens subsp. patens] >gi|162661488|gb|EDQ48806.1| predicted protein [Physcomitrella patens subsp. patens]	XP_001786381	3.27876e-12	50	60.8474	132
transcript_928	cytochrome c oxidase subunit 3	579	gi|117079|sp|P14853.1|COX3_SOYBNRecName: Full=Cytochrome c oxidase subunit 3; AltName: Full=Cytochrome c oxidase polypeptide III	P14853	3.05457e-82	100	245.743	123
transcript_929	hgwp repeat containing	578	gi|255625407|ref|XP_002540624.1|conserved hypothetical protein [Ricinus communis] >gi|223494643|gb|EEF21759.1| conserved hypothetical protein [Ricinus communis]	XP_002540624	4.26739e-13	49	60.077	108
transcript_930	protein	579	gi|255076123|ref|XP_002501736.1|predicted protein [Micromonas sp. RCC299] >gi|226517000|gb|ACO62994.1| predicted protein [Micromonas sp. RCC299]	XP_002501736	0.00555551	48	33.4982	94
transcript_931	conserved hypothetical protein [Ricinus communis]	569	gi|255551008|ref|XP_002516552.1|conserved hypothetical protein [Ricinus communis] >gi|223544372|gb|EEF45893.1| conserved hypothetical protein [Ricinus communis]	XP_002516552	0.662164	52	22.7126	46
transcript_932	hypothetical protein MTR_014s0008 [Medicago truncatula]	573	gi|358343574|ref|XP_003635875.1|hypothetical protein MTR_014s0008 [Medicago truncatula] >gi|355501810|gb|AES83013.1| hypothetical protein MTR_014s0008 [Medicago truncatula]	XP_003635875	0.0220384	48	28.1054	81
transcript_933	glycosyltransferase family 35 protein	578	gi|242035621|ref|XP_002465205.1|hypothetical protein SORBIDRAFT_01g034120 [Sorghum bicolor] >gi|241919059|gb|EER92203.1| hypothetical protein SORBIDRAFT_01g034120 [Sorghum bicolor]	XP_002465205	0.0305362	55	28.1054	36
transcript_934	expansin b3	575	gi|226495581|ref|NP_001142973.1|uncharacterized protein LOC100275426 [Zea mays] >gi|195612330|gb|ACG27995.1| hypothetical protein [Zea mays]	NP_001142973	0.000325674	56	33.8834	41
transcript_935	hth-type transcriptional regulator	575	gi|222834152|gb|EEE72629.1|predicted protein [Populus trichocarpa]	EEE72629	2.90774e-13	66	59.3066	71
transcript_936	protein	575	gi|167997587|ref|XP_001751500.1|predicted protein [Physcomitrella patens subsp. patens] >gi|162697481|gb|EDQ83817.1| predicted protein [Physcomitrella patens subsp. patens]	XP_001751500	4.21217e-20	56	84.3445	143
transcript_937	protein	577	gi|222871734|gb|EEF08865.1|predicted protein [Populus trichocarpa]	EEF08865	0.000320891	49	36.965	83
transcript_938	protein	576	gi|7529768|emb|CAB86912.1|putative protein [Arabidopsis thaliana]	CAB86912	0.0003612	47	37.3502	59
transcript_939	protein	577	gi|255087602|ref|XP_002505724.1|predicted protein [Micromonas sp. RCC299] >gi|226520994|gb|ACO66982.1| predicted protein [Micromonas sp. RCC299]	XP_002505724	6.08943e-14	44	66.2402	185
transcript_940	predicted protein [Populus trichocarpa]	577	gi|222833629|gb|EEE72106.1|predicted protein [Populus trichocarpa]	EEE72106	8.86888e-47	76	128.642	116
transcript_941	gag-pol polyprotein	576	gi|338808404|gb|AEJ07908.1|Opie1 putative gag protein [Zea luxurians]	AEJ07908	0.0011591	40	34.2686	88
transcript_942	cysteinyl-trna synthetase	577	gi|145330001|ref|NP_001077986.1|cysteinyl-tRNA synthetase [Arabidopsis thaliana] >gi|330253409|gb|AEC08503.1| cysteinyl-tRNA synthetase [Arabidopsis thaliana]	NP_001077986	3.09687e-75	72	230.72	187
transcript_943	protein	577	gi|357488213|ref|XP_003614394.1|hypothetical protein MTR_5g051130 [Medicago truncatula] >gi|355515729|gb|AES97352.1| hypothetical protein MTR_5g051130 [Medicago truncatula]	XP_003614394	2.57868e-06	81	42.3578	27
transcript_944	expressed protein [Oryza sativa Japonica Group]	577	gi|108864586|gb|ABA94770.2|expressed protein [Oryza sativa Japonica Group] >gi|215741555|dbj|BAG98050.1| unnamed protein product [Oryza sativa Japonica Group]	ABA94770	2.07561	69	23.8682	23
transcript_945	heme-binding protein	574	gi|222084177|ref|YP_002519771.1|putative heme-binding protein [Gnetum parvifolium] >gi|149941386|dbj|BAF64860.1| envelope membrane protein [Gnetum parvifolium] >gi|220983514|dbj|BAH11282.1| putative heme-binding protein (chloroplast) [Gnetum parvifolium]	YP_002519771	0.0122314	54	30.8018	42
transcript_946	protein	574	gi|168061301|ref|XP_001782628.1|predicted protein [Physcomitrella patens subsp. patens] >gi|162665861|gb|EDQ52531.1| predicted protein [Physcomitrella patens subsp. patens]	XP_001782628	1.05925e-08	49	52.7582	146
transcript_947	maturase k	573	gi|62911419|gb|AAY21362.1|maturase K [Ranunculus seguieri]	AAY21362	0.136277	71	31.5722	28
transcript_948	3-ketoacyl- thiolase	575	gi|78499567|gb|ABB45810.1|acetoacetyl-CoA thiolase [Salvia miltiorrhiza]	ABB45810	6.27956e-22	74	88.1965	71
transcript_949	xs domain containing protein	569	gi|28875992|gb|AAO60001.1|putative XS domain containing protein [Oryza sativa Japonica Group] >gi|108709650|gb|ABF97445.1| retrotransposon protein, putative, unclassified [Oryza sativa Japonica Group]	AAO60001	0.219985	63	30.8018	38
transcript_950	nadh dehydrogenase subunit 2	573	gi|162134222|gb|ABX82544.1|NADH dehydrogenase subunit 2 [Trebouxia aggregata]	ABX82544	1.57255e-52	69	177.178	161
transcript_951	family protein	575	gi|356563888|ref|XP_003550189.1|PREDICTED: zinc finger CCCH domain-containing protein 58-like [Glycine max]	XP_003550189	0.00352503	42	34.6538	111
transcript_952	predicted protein [Ostreococcus lucimarinus CCE9901]	575	gi|145352215|ref|XP_001420449.1|predicted protein [Ostreococcus lucimarinus CCE9901] >gi|144580683|gb|ABO98742.1| predicted protein [Ostreococcus lucimarinus CCE9901]	XP_001420449	0.0814431	49	30.4166	103
transcript_953	photosystem i assembly protein ycf4	569	gi|325126876|ref|YP_004286113.1|photosystem I assembly protein ycf4 [Fragaria vesca subsp. vesca] >gi|324022788|gb|ADY15362.1| photosystem I assembly protein ycf4 [Fragaria vesca subsp. vesca]	YP_004286113	0.000196083	65	37.7354	35
transcript_954	30s ribosomal protein s20	575	gi|255622364|ref|XP_002540275.1|formamidopyrimidine-DNA glycosylase, putative [Ricinus communis] >gi|223497337|gb|EEF22108.1| formamidopyrimidine-DNA glycosylase, putative [Ricinus communis]	XP_002540275	2.30859e-13	63	63.1586	86
transcript_955	trypsin protein inhibitor	574	gi|384245866|gb|EIE19358.1|soluble quino protein glucose dehydrogenase [Coccomyxa subellipsoidea C-169]	EIE19358	3.46667e-17	49	75.8702	153
transcript_956	hypothetical protein CHLNCDRAFT_58851 [Chlorella variabilis]	573	gi|307104127|gb|EFN52382.1|hypothetical protein CHLNCDRAFT_58851 [Chlorella variabilis]	EFN52382	9.85225e-06	51	42.3578	77
transcript_957	protein	573	gi|255592512|ref|XP_002535712.1|glutathione-s-transferase theta, gst, putative [Ricinus communis] >gi|223522199|gb|EEF26669.1| glutathione-s-transferase theta, gst, putative [Ricinus communis]	XP_002535712	3.5975e-18	61	76.6406	98
transcript_958	homeobox-leucine zipper protein meristem l1-like	564	gi|397134753|gb|AFO11042.1|HD-1D [Gossypium hirsutum]	AFO11042	6.83131e-20	55	85.1149	137
transcript_959	aba response element binding factor	573	gi|356496557|ref|XP_003517133.1|PREDICTED: uncharacterized protein LOC100794888 [Glycine max]	XP_003517133	0.0058404	49	33.8834	77
transcript_960	protein root hair specific 17	572	gi|222616190|gb|EEE52322.1|hypothetical protein OsJ_34341 [Oryza sativa Japonica Group]	EEE52322	2.6346e-10	56	56.225	72
transcript_961	protein	573	gi|222616191|gb|EEE52323.1|hypothetical protein OsJ_34342 [Oryza sativa Japonica Group]	EEE52323	0.000484352	68	35.8094	25
transcript_962	Novel gene
transcript_963	ribonuclease ii family protein	570	gi|108862764|gb|ABA98792.2|retrotransposon protein, putative, Ty3-gypsy subclass [Oryza sativa Japonica Group]	ABA98792	0.00277958	46	33.4982	63
transcript_964	glutathione s-transferase	571	gi|255597350|ref|XP_002536752.1|glutathione s-transferase, putative [Ricinus communis] >gi|223518659|gb|EEF25632.1| glutathione s-transferase, putative [Ricinus communis]	XP_002536752	2.14517e-17	46	73.1738	205
transcript_965	g-type lectin s-receptor-like serine threonine-protein kinase	570	gi|145335397|ref|NP_172597.2|G-type lectin S-receptor-like serine/threonine-protein kinase [Arabidopsis thaliana] >gi|332190593|gb|AEE28714.1| G-type lectin S-receptor-like serine/threonine-protein kinase [Arabidopsis thaliana]	NP_172597	0.000877915	40	35.039	85
transcript_966	leucine partial	570	gi|255590690|ref|XP_002535338.1|conserved hypothetical protein [Ricinus communis] >gi|223523414|gb|EEF27045.1| conserved hypothetical protein [Ricinus communis]	XP_002535338	2.58621e-09	58	53.5286	81
transcript_967	scar-like protein 2-like	567	gi|255605679|ref|XP_002538433.1|conserved hypothetical protein [Ricinus communis] >gi|223512177|gb|EEF23950.1| conserved hypothetical protein [Ricinus communis]	XP_002538433	1.06075e-07	58	46.2098	58
transcript_968	denticleless homolog	569	gi|357165709|ref|XP_003580469.1|PREDICTED: E3 ubiquitin-protein ligase RNF14-like [Brachypodium distachyon]	XP_003580469	0.0279238	44	32.3426	67
transcript_969	protein	565	gi|384252689|gb|EIE26165.1|3-hydroxybutyrate dehydrogenase [Coccomyxa subellipsoidea C-169]	EIE26165	1.73352e-16	46	72.7886	162
transcript_970	hypothetical protein COCSUDRAFT_61925 [Coccomyxa subellipsoidea C-169]	567	gi|384251018|gb|EIE24496.1|hypothetical protein COCSUDRAFT_61925 [Coccomyxa subellipsoidea C-169]	EIE24496	0.161417	55	30.0314	60
transcript_971	protein phytochrome kinase substrate 4	568	gi|297806391|ref|XP_002871079.1|hypothetical protein ARALYDRAFT_908303 [Arabidopsis lyrata subsp. lyrata] >gi|297316916|gb|EFH47338.1| hypothetical protein ARALYDRAFT_908303 [Arabidopsis lyrata subsp. lyrata]	XP_002871079	0.0266311	49	30.8018	81
transcript_972	protein	568	gi|224057608|ref|XP_002299283.1|predicted protein [Populus trichocarpa] >gi|222846541|gb|EEE84088.1| predicted protein [Populus trichocarpa]	XP_002299283	4.05379e-39	68	138.272	151
transcript_973	protein	568	gi|357142985|ref|XP_003572761.1|PREDICTED: probable LRR receptor-like serine/threonine-protein kinase At4g36180-like [Brachypodium distachyon]	XP_003572761	0.0025289	49	33.8834	53
transcript_974	protein	568	gi|255598586|ref|XP_002537042.1|Protein prkA, putative [Ricinus communis] >gi|223517712|gb|EEF25341.1| Protein prkA, putative [Ricinus communis]	XP_002537042	8.95512e-20	57	68.9366	90
transcript_975	protein	565	gi|193290712|gb|ACF17664.1|putative long-chain acyl-CoA synthetase [Capsicum annuum]	ACF17664	0.00196827	49	34.2686	87
transcript_976	conserved hypothetical protein [Ricinus communis]	567	gi|255599876|ref|XP_002537330.1|conserved hypothetical protein [Ricinus communis] >gi|223516710|gb|EEF25053.1| conserved hypothetical protein [Ricinus communis]	XP_002537330	0.0373471	52	30.4166	65
transcript_977	protein	567	gi|222834215|gb|EEE72692.1|predicted protein [Populus trichocarpa]	EEE72692	1.10157e-06	45	43.5134	135
transcript_978	calcium-binding protein cml42	564	gi|357501927|ref|XP_003621252.1|Calcium-binding protein CML42 [Medicago truncatula] >gi|355496267|gb|AES77470.1| Calcium-binding protein CML42 [Medicago truncatula]	XP_003621252	1.81229	53	24.6386	39
transcript_979	rrna intron-encoded homing endonuclease	567	gi|356547585|ref|XP_003542191.1|PREDICTED: uncharacterized protein LOC100803853 [Glycine max] >gi|356547587|ref|XP_003542192.1| PREDICTED: uncharacterized protein LOC100804382 [Glycine max] >gi|356547589|ref|XP_003542193.1| PREDICTED: uncharacterized protein LOC100804912 [Glycine max] >gi|356547591|ref|XP_003542194.1| PREDICTED: uncharacterized protein LOC100805453 [Glycine max] >gi|356547593|ref…	XP_003542191	1.03742e-05	67	40.4318	31
transcript_980	atp synthase subunit beta	568	gi|357514887|ref|XP_003627732.1|ATP synthase subunit beta [Medicago truncatula] >gi|355521754|gb|AET02208.1| ATP synthase subunit beta [Medicago truncatula]	XP_003627732	3.84027e-54	63	183.341	162
transcript_981	rf1 protein	554	gi|290489076|gb|ADD30922.1|putative RF1 protein [Quercus nigra]	ADD30922	0.0322999	54	28.8758	64
transcript_982	hypothetical protein SORBIDRAFT_03g039790 [Sorghum bicolor]	565	gi|242059225|ref|XP_002458758.1|hypothetical protein SORBIDRAFT_03g039790 [Sorghum bicolor] >gi|241930733|gb|EES03878.1| hypothetical protein SORBIDRAFT_03g039790 [Sorghum bicolor]	XP_002458758	0.000953255	55	31.9574	40
transcript_983	zinc knuckle containing	549	gi|242081107|ref|XP_002445322.1|hypothetical protein SORBIDRAFT_07g009380 [Sorghum bicolor] >gi|241941672|gb|EES14817.1| hypothetical protein SORBIDRAFT_07g009380 [Sorghum bicolor]	XP_002445322	3.61666e-23	54	89.3521	130
transcript_984	ring u-box domain-containing protein	562	gi|4938496|emb|CAB43854.1|putative protein [Arabidopsis thaliana] >gi|7269510|emb|CAB79513.1| putative protein [Arabidopsis thaliana]	CAB43854	0.000958394	50	33.4982	52
transcript_985	succinate:cytochrome c oxidoreductase subunit 3	551	gi|148807173|gb|ABR13296.1|unknown protein [Prunus dulcis]	ABR13296	1.64497	60	22.7126	30
transcript_986	hypothetical protein SORBIDRAFT_1368s002010 [Sorghum bicolor]	565	gi|253759791|ref|XP_002488947.1|hypothetical protein SORBIDRAFT_1368s002010 [Sorghum bicolor] >gi|241947119|gb|EES20264.1| hypothetical protein SORBIDRAFT_1368s002010 [Sorghum bicolor]	XP_002488947	3.53849e-34	88	84.3445	50
transcript_987	hypothetical protein VOLCADRAFT_89989 [Volvox carteri f. nagariensis]	565	gi|302836061|ref|XP_002949591.1|hypothetical protein VOLCADRAFT_89989 [Volvox carteri f. nagariensis] >gi|300264950|gb|EFJ49143.1| hypothetical protein VOLCADRAFT_89989 [Volvox carteri f. nagariensis]	XP_002949591	0.49859	46	28.1054	66
transcript_988	atp synthase subunit beta	566	gi|253759791|ref|XP_002488947.1|hypothetical protein SORBIDRAFT_1368s002010 [Sorghum bicolor] >gi|241947119|gb|EES20264.1| hypothetical protein SORBIDRAFT_1368s002010 [Sorghum bicolor]	XP_002488947	3.80575e-38	91	127.102	71
transcript_989	protein	566	gi|167998190|ref|XP_001751801.1|predicted protein [Physcomitrella patens subsp. patens] >gi|162696899|gb|EDQ83236.1| predicted protein [Physcomitrella patens subsp. patens]	XP_001751801	3.17974e-08	50	49.6766	82
transcript_990	prevent-host-death family protein	563	gi|358343740|ref|XP_003635955.1|Prevent-host-death family protein [Medicago truncatula] >gi|355501890|gb|AES83093.1| Prevent-host-death family protein [Medicago truncatula]	XP_003635955	2.02154e-12	50	60.4622	118
transcript_991	phosphoenolpyruvate carboxykinase	564	gi|380691857|emb|CCB84876.1|phosphoenolpyruvate carboxykinase, partial [Dichanthelium cumbucana]	CCB84876	1.45323e-134	98	380.948	188
transcript_992	protein	562	gi|255595051|ref|XP_002536219.1|conserved hypothetical protein [Ricinus communis] >gi|223520422|gb|EEF26163.1| conserved hypothetical protein [Ricinus communis]	XP_002536219	9.8936e-21	60	84.3445	140
transcript_993	aldehyde dehydrogenase	563	gi|225424691|ref|XP_002263479.1|PREDICTED: aldehyde dehydrogenase family 2 member B4, mitochondrial [Vitis vinifera] >gi|296086543|emb|CBI32132.3| unnamed protein product [Vitis vinifera]	XP_002263479	5.32698e-48	69	163.31	169
transcript_994	sulfate transport protein	563	gi|255606467|ref|XP_002538571.1|Alpha-glucoside transport system permease protein aglG, putative [Ricinus communis] >gi|223511526|gb|EEF23811.1| Alpha-glucoside transport system permease protein aglG, putative [Ricinus communis]	XP_002538571	1.49243e-06	55	41.2022	49
transcript_995	f-box lrr-repeat protein	545	gi|357515775|ref|XP_003628176.1|F-box/LRR-repeat protein [Medicago truncatula] >gi|355522198|gb|AET02652.1| F-box/LRR-repeat protein [Medicago truncatula]	XP_003628176	0.00807747	47	33.113	67
transcript_996	protein	561	gi|222839444|gb|EEE77781.1|predicted protein [Populus trichocarpa]	EEE77781	6.87665e-37	63	131.339	158
transcript_997	tetratricopeptide repeat domain-containing protein	558	gi|242095078|ref|XP_002438029.1|hypothetical protein SORBIDRAFT_10g006890 [Sorghum bicolor] >gi|241916252|gb|EER89396.1| hypothetical protein SORBIDRAFT_10g006890 [Sorghum bicolor]	XP_002438029	0.00691941	62	34.6538	48
transcript_998	protein	561	gi|302764690|ref|XP_002965766.1|hypothetical protein SELMODRAFT_439234 [Selaginella moellendorffii] >gi|300166580|gb|EFJ33186.1| hypothetical protein SELMODRAFT_439234 [Selaginella moellendorffii]	XP_002965766	3.41034e-13	54	65.4698	131
transcript_999	flagellum-specific atp synthase alpha	561	gi|168070335|ref|XP_001786775.1|predicted protein [Physcomitrella patens subsp. patens] >gi|162660511|gb|EDQ48411.1| predicted protein [Physcomitrella patens subsp. patens]	XP_001786775	1.38396e-45	79	156.377	134
transcript_1000	zinc finger ccch domain-containing protein 20	561	gi|308802085|ref|XP_003078356.1|unnamed protein product [Ostreococcus tauri] >gi|116056808|emb|CAL53097.1| unnamed protein product, partial [Ostreococcus tauri]	XP_003078356	7.97253e-18	58	77.0258	102
transcript_1001	organic solvent tolerance protein	561	gi|168033786|ref|XP_001769395.1|predicted protein [Physcomitrella patens subsp. patens] >gi|162679315|gb|EDQ65764.1| predicted protein [Physcomitrella patens subsp. patens]	XP_001769395	0.000527192	44	37.7354	115
transcript_1002	protein	560	gi|255593058|ref|XP_002535783.1|tRNA (5-methylaminomethyl-2-thiouridylate)-methyltransferase, putative [Ricinus communis] >gi|223521982|gb|EEF26602.1| tRNA (5-methylaminomethyl-2-thiouridylate)-methyltransferase, putative [Ricinus communis]	XP_002535783	9.9855e-36	63	123.25	125
transcript_1003	long-chain acyl- synthetase	558	gi|356523048|ref|XP_003530154.1|PREDICTED: acyl-CoA synthetase family member 3, mitochondrial-like [Glycine max]	XP_003530154	5.07471e-19	47	70.0922	132
transcript_1004	heat shock protein mitochondrial precursor	560	gi|293332225|ref|NP_001169624.1|uncharacterized protein LOC100383505 [Zea mays] >gi|224030491|gb|ACN34321.1| unknown [Zea mays]	NP_001169624	3.27361e-80	79	242.276	174
transcript_1005	long-chain acyl- synthetase 7	559	gi|302833143|ref|XP_002948135.1|hypothetical protein VOLCADRAFT_73622 [Volvox carteri f. nagariensis] >gi|300266355|gb|EFJ50542.1| hypothetical protein VOLCADRAFT_73622 [Volvox carteri f. nagariensis]	XP_002948135	9.79073e-24	49	97.0561	200
transcript_1006	flagellar associated protein	559	gi|255608275|ref|XP_002538874.1|conserved hypothetical protein [Ricinus communis] >gi|223510022|gb|EEF23509.1| conserved hypothetical protein [Ricinus communis]	XP_002538874	1.86537e-28	58	107.071	149
transcript_1007	uncharacterized protein LOC100305374 [Glycine max]	558	gi|351721226|ref|NP_001238226.1|uncharacterized protein LOC100305374 [Glycine max] >gi|245053180|gb|ACS94570.1| unknown [Glycine max]	NP_001238226	0.00456918	44	34.2686	79
transcript_1008	septum site-determining protein	559	gi|222872345|gb|EEF09476.1|predicted protein [Populus trichocarpa]	EEF09476	1.50896e-31	62	116.316	144
transcript_1009	ankyrin repeat family protein	558	gi|125560322|gb|EAZ05770.1|hypothetical protein OsI_28004 [Oryza sativa Indica Group]	EAZ05770	0.000301803	54	38.1206	61
transcript_1010	alkaline alpha galactosidase i	552	gi|357489895|ref|XP_003615235.1|Alkaline alpha galactosidase I [Medicago truncatula] >gi|355516570|gb|AES98193.1| Alkaline alpha galactosidase I [Medicago truncatula]	XP_003615235	0.00766474	48	33.4982	56
transcript_1011	protein	558	gi|359324439|gb|EHK62698.1|hypothetical protein M3S_J79 [Sorghum bicolor]	EHK62698	1.14069e-15	55	70.4774	126
transcript_1012	af134579_1arabinogalactan protein	559	gi|356564893|ref|XP_003550681.1|PREDICTED: uncharacterized protein LOC100794551 [Glycine max]	XP_003550681	5.39459	47	26.1794	73
transcript_1013	light harvesting chlorophyll a b-binding protein lhcb1*2-2	557	gi|607152|emb|CAA57409.1|light harvesting chlorophyll a /b-binding protein Lhcb1*2-2 [Picea abies]	CAA57409	0.133074	46	30.8018	49
transcript_1014	chloroplast protein partial	556	gi|313183879|ref|YP_004021722.1|hypothetical chloroplast RF1 [Prunus persica] >gi|309321491|gb|ADO65032.1| hypothetical chloroplast RF1 [Prunus persica]	YP_004021722	5.96336e-39	96	107.842	58
transcript_1015	protein	558	gi|303280848|ref|XP_003059716.1|predicted protein [Micromonas pusilla CCMP1545] >gi|226458371|gb|EEH55668.1| predicted protein [Micromonas pusilla CCMP1545]	XP_003059716	1.09416e-18	54	78.5666	154
transcript_1016	glyoxalase ii	557	gi|160900329|ref|YP_001565911.1|hydroxyacylglutathione hydrolase [Delftia acidovorans SPH-1] >gi|160365913|gb|ABX37526.1| hydroxyacylglutathione hydrolase [Delftia acidovorans SPH-1] >gi|222838903|gb|EEE77254.1| predicted protein [Populus trichocarpa]	EEE77254	3.9357e-10	64	53.5286	76
transcript_1017	single bromodomain-containing protein	554	gi|357436013|ref|XP_003588282.1|hypothetical protein MTR_1g005230 [Medicago truncatula] >gi|355477330|gb|AES58533.1| hypothetical protein MTR_1g005230 [Medicago truncatula]	XP_003588282	1.03156e-09	86	49.6766	29
transcript_1018	glycosyltransferase family 77 protein	556	gi|388505720|gb|AFK40926.1|unknown [Lotus japonicus]	AFK40926	0.00127887	44	34.6538	83
transcript_1019	retrotransposon gag protein	557	gi|147845547|emb|CAN78493.1|hypothetical protein VITISV_037041 [Vitis vinifera]	CAN78493	3.11913e-37	61	135.191	163
transcript_1020	glycosyltransferase family 2 protein	556	gi|255604647|ref|XP_002538258.1|Bactoprenol glucosyl transferase, putative [Ricinus communis] >gi|223513033|gb|EEF24124.1| Bactoprenol glucosyl transferase, putative [Ricinus communis]	XP_002538258	5.69509e-18	49	75.8702	136
transcript_1021	ribosomal protein s3	555	gi|255590601|ref|XP_002535311.1|conserved hypothetical protein [Ricinus communis] >gi|223523476|gb|EEF27072.1| conserved hypothetical protein [Ricinus communis]	XP_002535311	3.868e-17	69	70.4774	63
transcript_1022	tir-nbs-lrr-tir type disease resistance protein	556	gi|303276290|ref|XP_003057439.1|predicted protein [Micromonas pusilla CCMP1545] >gi|226461791|gb|EEH59084.1| predicted protein [Micromonas pusilla CCMP1545]	XP_003057439	2.77632e-06	47	43.5134	93
transcript_1023	serine arginine repetitive matrix protein 1	556	gi|242080451|ref|XP_002444994.1|hypothetical protein SORBIDRAFT_07g002490 [Sorghum bicolor] >gi|241941344|gb|EES14489.1| hypothetical protein SORBIDRAFT_07g002490 [Sorghum bicolor]	XP_002444994	3.31863e-08	40	48.9062	124
transcript_1024	protein	556	gi|297848418|ref|XP_002892090.1|predicted protein [Arabidopsis lyrata subsp. lyrata] >gi|297337932|gb|EFH68349.1| predicted protein [Arabidopsis lyrata subsp. lyrata]	XP_002892090	1.17982e-08	65	46.9802	44
transcript_1025	3-hydroxybutyryl- dehydratase	556	gi|222834574|gb|EEE73037.1|predicted protein [Populus trichocarpa]	EEE73037	6.90055e-22	65	87.4261	104
transcript_1026	methionine synthase	556	gi|6716760|gb|AAF26735.1|methionine synthase [Coffea arabica]	AAF26735	4.9074e-70	74	212.616	165
transcript_1027	atp synthase subunit beta	556	gi|357514887|ref|XP_003627732.1|ATP synthase subunit beta [Medicago truncatula] >gi|355521754|gb|AET02208.1| ATP synthase subunit beta [Medicago truncatula]	XP_003627732	1.834e-40	49	101.679	126
transcript_1028	Novel gene
transcript_1029	ketol-acid reductoisomerase	554	gi|212276005|ref|NP_001130698.1|uncharacterized protein LOC100191801 [Zea mays] >gi|194689866|gb|ACF79017.1| unknown [Zea mays]	NP_001130698	1.22408e-25	53	98.9821	179
transcript_1030	senescence-associated protein	552	gi|125662070|gb|ABN50029.1|putative senescence-associated protein [Trichosanthes dioica]	ABN50029	8.17928e-10	89	49.6766	29
transcript_1031	atp synthase subunit beta	554	gi|357488221|ref|XP_003614398.1|hypothetical protein MTR_5g051170 [Medicago truncatula] >gi|355515733|gb|AES97356.1| hypothetical protein MTR_5g051170 [Medicago truncatula]	XP_003614398	5.38315e-49	64	167.933	150
transcript_1032	cell wall-associated partial	554	gi|357436159|ref|XP_003588355.1|Mitochondrial protein, putative [Medicago truncatula] >gi|355477403|gb|AES58606.1| Mitochondrial protein, putative [Medicago truncatula]	XP_003588355	3.76736e-50	89	171.4	93
transcript_1033	atp-dependent clp protease atp-binding subunit	553	gi|255589433|ref|XP_002534959.1|ATP-dependent clp protease ATP-binding subunit clpx, putative [Ricinus communis] >gi|223524290|gb|EEF27422.1| ATP-dependent clp protease ATP-binding subunit clpx, putative [Ricinus communis]	XP_002534959	4.5285e-43	85	139.043	96
transcript_1034	probable transport protein	553	gi|333916949|ref|YP_004490681.1|sulfate-transporting ATPase [Delftia sp. Cs1-4] >gi|222833628|gb|EEE72105.1| hypothetical protein POPTRDRAFT_589623 [Populus trichocarpa] >gi|333747149|gb|AEF92326.1| Sulfate-transporting ATPase [Delftia sp. Cs1-4]	EEE72105	3.61534e-54	65	172.17	183
transcript_1035	cu2+ plastocyanin-like	553	gi|224092502|ref|XP_002309637.1|predicted protein [Populus trichocarpa] >gi|222855613|gb|EEE93160.1| predicted protein [Populus trichocarpa]	XP_002309637	0.000428706	56	35.8094	41
transcript_1036	histone deacetylase hdac1	552	gi|168011845|ref|XP_001758613.1|predicted protein [Physcomitrella patens subsp. patens] >gi|162690223|gb|EDQ76591.1| predicted protein [Physcomitrella patens subsp. patens]	XP_001758613	4.73927e-40	60	139.813	186
transcript_1037	asparagine synthetase	552	gi|347300850|gb|AEO72339.1|asparagine synthetase 1 [Vitis vinifera]	AEO72339	4.46222e-126	96	367.081	184
transcript_1038	anthocyanin 5-aromatic acyltransferase	552	gi|218189917|gb|EEC72344.1|hypothetical protein OsI_05575 [Oryza sativa Indica Group]	EEC72344	7.74832e-31	56	115.161	177
transcript_1039	heat shock protein 101	552	gi|13310179|gb|AAK18184.1|heat shock protein 101 [Arabidopsis thaliana]	AAK18184	4.27724e-08	61	44.669	39
transcript_1040	ribonuclease 2	552	gi|308813137|ref|XP_003083875.1|unnamed protein product [Ostreococcus tauri] >gi|116055757|emb|CAL57842.1| unnamed protein product [Ostreococcus tauri]	XP_003083875	0.000361647	46	35.8094	86
transcript_1041	photosystem i p700 apoprotein a1	552	gi|345034447|gb|AEN56132.1|hypothetical protein [Cucumis melo subsp. melo]	AEN56132	1.82335e-130	98	367.081	182
transcript_1042	chain solution structure of pin1at from arabidopsis thaliana	551	gi|307103630|gb|EFN51888.1|hypothetical protein CHLNCDRAFT_27284 [Chlorella variabilis]	EFN51888	0.114685	43	30.4166	67
transcript_1043	hypothetical protein VOLCADRAFT_32944 [Volvox carteri f. nagariensis]	553	gi|302854504|ref|XP_002958759.1|hypothetical protein VOLCADRAFT_32944 [Volvox carteri f. nagariensis] >gi|300255867|gb|EFJ40149.1| hypothetical protein VOLCADRAFT_32944 [Volvox carteri f. nagariensis]	XP_002958759	0.00115566	51	36.1946	64
transcript_1044	protein	551	gi|222874280|gb|EEF11411.1|predicted protein [Populus trichocarpa]	EEF11411	6.22319e-50	64	164.851	168
transcript_1045	glycolate dehydrogenase	551	gi|255606521|ref|XP_002538580.1|oxidoreductase, putative [Ricinus communis] >gi|223511482|gb|EEF23803.1| oxidoreductase, putative [Ricinus communis]	XP_002538580	2.66909e-13	53	64.6994	137
transcript_1046	cell wall	550	gi|38637540|dbj|BAD03792.1|cell wall protein-like [Oryza sativa Japonica Group]	BAD03792	1.08787e-07	50	48.9062	62
transcript_1047	protein	551	gi|303283774|ref|XP_003061178.1|predicted protein [Micromonas pusilla CCMP1545] >gi|226457529|gb|EEH54828.1| predicted protein [Micromonas pusilla CCMP1545]	XP_003061178	1.02509e-29	69	112.464	109
transcript_1048	copia-like polyprotein	539	gi|399920189|gb|AFP55536.1|retrotransposon polyprotein [Rosa rugosa]	AFP55536	1.01178e-33	54	127.102	190
transcript_1049	nbs-containing resistance-like protein	549	gi|57013905|ref|YP_173378.1|hypothetical protein NitaMp032 [Nicotiana tabacum] >gi|57013993|ref|YP_173465.1| hypothetical protein NitaMp128 [Nicotiana tabacum] >gi|56806541|dbj|BAD83442.1| hypothetical protein (mitochondrion) [Nicotiana tabacum] >gi|56806629|dbj|BAD83530.1| hypothetical protein (mitochondrion) [Nicotiana tabacum]	YP_173378	6.96827e-20	49	83.1889	182
transcript_1050	protein	556	gi|297850648|ref|XP_002893205.1|predicted protein [Arabidopsis lyrata subsp. lyrata] >gi|297339047|gb|EFH69464.1| predicted protein [Arabidopsis lyrata subsp. lyrata]	XP_002893205	0.00182767	59	35.039	54
transcript_1051	soluble starch synthase ii-1	547	gi|222873942|gb|EEF11073.1|predicted protein [Populus trichocarpa]	EEF11073	4.84662e-19	51	78.1814	145
transcript_1052	nucleotide-sugar transporter family protein	549	gi|357436103|ref|XP_003588327.1|Mitochondrial protein, putative [Medicago truncatula] >gi|355477375|gb|AES58578.1| Mitochondrial protein, putative [Medicago truncatula]	XP_003588327	6.77513e-16	58	70.0922	84
transcript_1053	protein	548	gi|77552197|gb|ABA94994.1|hypothetical protein LOC_Os11g42910 [Oryza sativa Japonica Group]	ABA94994	9.32275e-05	46	37.7354	91
transcript_1054	protein	547	gi|218184697|gb|EEC67124.1|hypothetical protein OsI_33935 [Oryza sativa Indica Group]	EEC67124	8.77109e-31	60	115.161	140
transcript_1055	wall-associated receptor kinase 3-like	549	gi|357436145|ref|XP_003588348.1|hypothetical protein MTR_1g006230 [Medicago truncatula] >gi|355477396|gb|AES58599.1| hypothetical protein MTR_1g006230 [Medicago truncatula]	XP_003588348	1.26929e-07	84	43.8986	26
transcript_1056	hypothetical protein SORBIDRAFT_1368s002010 [Sorghum bicolor]	549	gi|253759791|ref|XP_002488947.1|hypothetical protein SORBIDRAFT_1368s002010 [Sorghum bicolor] >gi|241947119|gb|EES20264.1| hypothetical protein SORBIDRAFT_1368s002010 [Sorghum bicolor]	XP_002488947	2.27845e-48	91	152.91	85
transcript_1057	myb transcription factor myb70	546	gi|302853306|ref|XP_002958169.1|hypothetical protein VOLCADRAFT_77835 [Volvox carteri f. nagariensis] >gi|300256530|gb|EFJ40794.1| hypothetical protein VOLCADRAFT_77835 [Volvox carteri f. nagariensis]	XP_002958169	0.00232388	44	34.6538	83
transcript_1058	Novel gene
transcript_1059	hypothetical protein VOLCADRAFT_90042 [Volvox carteri f. nagariensis]	548	gi|302836123|ref|XP_002949622.1|hypothetical protein VOLCADRAFT_90042 [Volvox carteri f. nagariensis] >gi|300264981|gb|EFJ49174.1| hypothetical protein VOLCADRAFT_90042 [Volvox carteri f. nagariensis]	XP_002949622	0.0031544	58	34.6538	43
transcript_1060	unknown protein [Arabidopsis thaliana]	547	gi|26452500|dbj|BAC43335.1|unknown protein [Arabidopsis thaliana]	BAC43335	0.144418	52	27.7202	42
transcript_1061	predicted protein [Populus trichocarpa]	547	gi|224072140|ref|XP_002303631.1|predicted protein [Populus trichocarpa] >gi|222841063|gb|EEE78610.1| predicted protein [Populus trichocarpa]	XP_002303631	0.00321992	62	34.2686	40
transcript_1062	atp synthase subunit beta	547	gi|357514887|ref|XP_003627732.1|ATP synthase subunit beta [Medicago truncatula] >gi|355521754|gb|AET02208.1| ATP synthase subunit beta [Medicago truncatula]	XP_003627732	5.13046e-39	58	140.584	142
transcript_1063	nadh dehydrogenase	546	gi|356533373|ref|XP_003535239.1|PREDICTED: NADH dehydrogenase [ubiquinone] flavoprotein 1, mitochondrial-like isoform 1 [Glycine max] >gi|356533375|ref|XP_003535240.1| PREDICTED: NADH dehydrogenase [ubiquinone] flavoprotein 1, mitochondrial-like isoform 2 [Glycine max]	XP_003535239	4.76565e-66	82	209.92	139
transcript_1064	nopaline transport system permease protein	545	gi|218198736|gb|EEC81163.1|hypothetical protein OsI_24129 [Oryza sativa Indica Group]	EEC81163	2.10903e-54	76	171.4	138
transcript_1065	retrotransposon unclassified	546	gi|255083474|ref|XP_002504723.1|predicted protein [Micromonas sp. RCC299] >gi|226519991|gb|ACO65981.1| predicted protein [Micromonas sp. RCC299]	XP_002504723	0.0831045	49	30.0314	59
transcript_1066	c2 domain containing expressed	547	gi|255573758|ref|XP_002527800.1|phosphoglucomutase, putative [Ricinus communis] >gi|223532835|gb|EEF34610.1| phosphoglucomutase, putative [Ricinus communis]	XP_002527800	0.0100852	37	32.3426	175
transcript_1067	carbohydrate kinase	545	gi|384248608|gb|EIE22092.1|hypothetical protein COCSUDRAFT_83483 [Coccomyxa subellipsoidea C-169]	EIE22092	6.04725e-43	66	141.739	142
transcript_1068	nadh dehydrogenase subunit	544	gi|81176529|ref|YP_398413.1|orf173 [Triticum aestivum] >gi|78675253|dbj|BAE47678.1| orf173 [Triticum aestivum]	YP_398413	1.18279e-57	67	178.718	168
transcript_1069	atp synthase subunit beta	547	gi|357488221|ref|XP_003614398.1|hypothetical protein MTR_5g051170 [Medicago truncatula] >gi|355515733|gb|AES97356.1| hypothetical protein MTR_5g051170 [Medicago truncatula]	XP_003614398	7.35059e-49	64	167.933	150
transcript_1070	protein	543	gi|222836476|gb|EEE74883.1|predicted protein [Populus trichocarpa]	EEE74883	1.02782e-39	64	139.813	145
transcript_1071	Novel gene
transcript_1072	glutathione s-transferase	545	gi|255593391|ref|XP_002535857.1|glutathione-s-transferase theta, gst, putative [Ricinus communis] >gi|223521719|gb|EEF26524.1| glutathione-s-transferase theta, gst, putative [Ricinus communis]	XP_002535857	2.89392e-11	58	55.8398	75
transcript_1073	glycosyltransferase-like protein	526	gi|224109680|ref|XP_002315275.1|predicted protein [Populus trichocarpa] >gi|222864315|gb|EEF01446.1| predicted protein [Populus trichocarpa]	XP_002315275	0.000706301	42	35.8094	98
transcript_1074	protein	545	gi|222839500|gb|EEE77837.1|predicted protein [Populus trichocarpa]	EEE77837	2.46644e-31	54	115.161	175
transcript_1075	Novel gene
transcript_1076	photosystem i p700 apoprotein a1	545	gi|325126865|ref|YP_004286102.1|photosystem I P700 apoprotein A1 [Fragaria vesca subsp. vesca] >gi|324022777|gb|ADY15351.1| photosystem I P700 apoprotein A1 [Fragaria vesca subsp. vesca]	YP_004286102	1.98372e-124	100	369.777	181
transcript_1077	vacuolar sorting receptor 1 expressed	543	gi|159484650|ref|XP_001700367.1|predicted protein [Chlamydomonas reinhardtii] >gi|158272408|gb|EDO98209.1| predicted protein [Chlamydomonas reinhardtii]	XP_001700367	0.00388247	61	33.8834	39
transcript_1078	2-succinylbenzoate- ligase	543	gi|307105675|gb|EFN53923.1|hypothetical protein CHLNCDRAFT_48981 [Chlorella variabilis]	EFN53923	4.80212e-33	77	121.709	98
transcript_1079	hypothetical protein SORBIDRAFT_07g023250 [Sorghum bicolor]	544	gi|242079515|ref|XP_002444526.1|hypothetical protein SORBIDRAFT_07g023250 [Sorghum bicolor] >gi|241940876|gb|EES14021.1| hypothetical protein SORBIDRAFT_07g023250 [Sorghum bicolor]	XP_002444526	0.408622	55	28.8758	47
transcript_1080	disease resistance protein rga3-like	544	gi|357140633|ref|XP_003571869.1|PREDICTED: putative disease resistance protein RGA3-like [Brachypodium distachyon]	XP_003571869	0.00226042	66	35.8094	33
transcript_1081	salt overly sensitive 1b	540	gi|224830812|gb|ACN66494.1|salt overly sensitive 1B [Chenopodium quinoa]	ACN66494	0.0162453	56	33.113	44
transcript_1082	peroxisomal -dienoyl- reductase	543	gi|225423652|ref|XP_002275982.1|PREDICTED: peroxisomal 2,4-dienoyl-CoA reductase [Vitis vinifera] >gi|147772171|emb|CAN73418.1| hypothetical protein VITISV_019955 [Vitis vinifera] >gi|297737992|emb|CBI27193.3| unnamed protein product [Vitis vinifera]	XP_002275982	1.69047e-29	55	109.768	181
transcript_1083	plastid division protein 2	543	gi|44917129|dbj|BAD12165.1|plastid division protein FtsZ [Nannochloris bacillaris]	BAD12165	1.93315e-51	70	171.014	176
transcript_1084	spermidine synthase	542	gi|145347839|ref|XP_001418368.1|Spermidine synthase [Ostreococcus lucimarinus CCE9901] >gi|144578597|gb|ABO96661.1| Spermidine synthase [Ostreococcus lucimarinus CCE9901]	XP_001418368	0.00952188	52	33.4982	36
transcript_1085	acetyl- carboxylase carboxyltransferase beta subunit protein	539	gi|325126874|ref|YP_004286111.1|acetyl-CoA carboxylase carboxytransferase beta subunit [Fragaria vesca subsp. vesca] >gi|324022786|gb|ADY15360.1| acetyl-CoA carboxylase carboxytransferase beta subunit [Fragaria vesca subsp. vesca]	YP_004286111	1.42739e-79	99	216.468	107
transcript_1086	atlantys transposase	538	gi|302142067|emb|CBI19270.3|unnamed protein product [Vitis vinifera]	CBI19270	0.00308104	59	32.7278	32
transcript_1087	ribosomal protein s2	542	gi|307110968|gb|EFN59203.1|hypothetical protein CHLNCDRAFT_56786 [Chlorella variabilis]	EFN59203	1.3122e-09	51	51.6026	91
transcript_1088	atp-dependent clp protease adapter protein clps	542	gi|218193695|gb|EEC76122.1|hypothetical protein OsI_13390 [Oryza sativa Indica Group]	EEC76122	2.18411e-22	69	91.6633	92
transcript_1089	homeobox-leucine zipper protein hdg2	526	gi|255554965|ref|XP_002518520.1|homeobox protein, putative [Ricinus communis] >gi|223542365|gb|EEF43907.1| homeobox protein, putative [Ricinus communis]	XP_002518520	9.23359e-11	56	55.4546	71
transcript_1090	protein	540	gi|384250808|gb|EIE24287.1|arad-like aldolase/epimerase, partial [Coccomyxa subellipsoidea C-169]	EIE24287	0.000355457	67	35.4242	31
transcript_1091	rs29_culqu 40s ribosomal protein s29	545	gi|125528588|gb|EAY76702.1|hypothetical protein OsI_04657 [Oryza sativa Indica Group] >gi|125572852|gb|EAZ14367.1| hypothetical protein OsJ_04287 [Oryza sativa Japonica Group]	EAY76702	0.126751	45	29.6462	74
transcript_1092	Novel gene
transcript_1093	pre-mrna-splicing factor cwc-22	540	gi|168027752|ref|XP_001766393.1|predicted protein [Physcomitrella patens subsp. patens] >gi|162682302|gb|EDQ68721.1| predicted protein [Physcomitrella patens subsp. patens]	XP_001766393	2.01858e-10	58	56.225	77
transcript_1094	cp4 epsps	540	gi|18266432|gb|AAL67577.1|AF464188_1CP4EPSPS [Glycine max] >gi|27549260|gb|AAO17037.1| CP4EPSPS protein [synthetic construct] >gi|343966362|gb|AEM75108.1| CP4 EPSPS glyphosate tolarance protein [synthetic construct] >gi|347666423|gb|AEP17821.1| CP4 EPSPS [Expression vector pMON108080] >gi|347666427|gb|AEP17824.1| CP4 EPSPS [Expression vector pMON98939] >gi|347666430|gb|AEP17826.1| CP4 EPSPS [Expr…	AAL67577	8.14209e-56	68	182.956	178
transcript_1095	ribosomal protein s12	539	gi|28202218|ref|NP_777387.1|ribosomal protein S12 [Anthoceros formosae] >gi|41688682|sp|Q85BW6.1|RR12_ANTFO RecName: Full=30S ribosomal protein S12, chloroplastic >gi|27807920|dbj|BAC55395.1| ribosomal protein S12 (chloroplast) [Anthoceros formosae] >gi|27808039|dbj|BAC55469.1| ribosomal protein S12 (chloroplast) [Anthoceros formosae]	NP_777387	5.45344e-64	86	194.126	123
transcript_1096	nadh dehydrogenase subunit 4	541	gi|38605710|sp|P27572.2|NU4M_WHEATRecName: Full=NADH-ubiquinone oxidoreductase chain 4; AltName: Full=NADH dehydrogenase subunit 4	P27572	2.26652e-87	100	177.948	89
transcript_1097	Novel gene
transcript_1098	methionyl-trna formyltransferase	533	gi|307106630|gb|EFN54875.1|hypothetical protein CHLNCDRAFT_48904 [Chlorella variabilis]	EFN54875	6.51354e-09	52	51.6026	98
transcript_1099	PREDICTED: uncharacterized protein LOC100808108 [Glycine max]	537	gi|356545624|ref|XP_003541237.1|PREDICTED: uncharacterized protein LOC100808108 [Glycine max]	XP_003541237	3.03683e-10	100	52.7582	24
transcript_1100	pathogenesis-related protein 4	538	gi|384236234|gb|AFH74426.1|pathogenesis-related protein 4 [Malus x domestica]	AFH74426	3.37079e-80	86	236.498	139
transcript_1101	luc7 n_terminus domain-containing protein	538	gi|54287626|gb|AAV31370.1|hypothetical protein [Oryza sativa Japonica Group]	AAV31370	3.56155e-05	42	40.4318	104
transcript_1102	splicing coactivator subunit srm300-like protein	536	gi|222873991|gb|EEF11122.1|predicted protein [Populus trichocarpa]	EEF11122	4.36464e-21	61	68.9366	76
transcript_1103	retrotransposon ty1-copia subclass	534	gi|399920226|gb|AFP55573.1|retrotransposon protein [Rosa rugosa]	AFP55573	7.28652e-73	93	239.195	134
transcript_1104	aldehyde oxidase	539	gi|255593281|ref|XP_002535829.1|xanthine dehydrogenase, putative [Ricinus communis] >gi|223521803|gb|EEF26554.1| xanthine dehydrogenase, putative [Ricinus communis]	XP_002535829	1.71095e-17	48	77.7962	137
transcript_1105	cytochrome p450 liketbp	536	gi|149392583|gb|ABR26094.1|retrotransposon protein [Oryza sativa Indica Group]	ABR26094	2.3665e-12	62	58.5362	66
transcript_1106	photosystem ii protein l	537	gi|388521535|gb|AFK48829.1|unknown [Lotus japonicus]	AFK48829	3.28151e-41	94	133.265	72
transcript_1107	dna-directed rna polymerase subunit	537	gi|384250826|gb|EIE24305.1|hypothetical protein COCSUDRAFT_41553 [Coccomyxa subellipsoidea C-169]	EIE24305	0.00441917	58	32.3426	34
transcript_1108	transposon en spm sub-class	536	gi|156070783|gb|ABU45196.1|unknown [Petunia integrifolia subsp. inflata]	ABU45196	0.00355831	64	33.4982	34
transcript_1109	protein	536	gi|159473533|ref|XP_001694888.1|predicted protein [Chlamydomonas reinhardtii] >gi|158276267|gb|EDP02040.1| predicted protein [Chlamydomonas reinhardtii]	XP_001694888	4.43272e-09	46	50.8322	127
transcript_1110	cleavage and polyadenylation specificity factor subunit 3-i-like	536	gi|218194450|gb|EEC76877.1|hypothetical protein OsI_15081 [Oryza sativa Indica Group]	EEC76877	7.50063e-41	65	145.591	143
transcript_1111	hypothetical protein VOLCADRAFT_107700 [Volvox carteri f. nagariensis]	535	gi|302852006|ref|XP_002957525.1|hypothetical protein VOLCADRAFT_107700 [Volvox carteri f. nagariensis] >gi|300257167|gb|EFJ41419.1| hypothetical protein VOLCADRAFT_107700 [Volvox carteri f. nagariensis]	XP_002957525	0.0139134	47	33.8834	97
transcript_1112	predicted protein [Arabidopsis lyrata subsp. lyrata]	536	gi|297800704|ref|XP_002868236.1|predicted protein [Arabidopsis lyrata subsp. lyrata] >gi|297314072|gb|EFH44495.1| predicted protein [Arabidopsis lyrata subsp. lyrata]	XP_002868236	0.00250029	55	36.1946	47
transcript_1113	sensory histidine protein kinase	535	gi|224171497|ref|XP_002339504.1|predicted protein [Populus trichocarpa] >gi|222875282|gb|EEF12413.1| predicted protein [Populus trichocarpa]	XP_002339504	1.51523e-12	57	61.6178	89
transcript_1114	peroxidase 12-like	536	gi|224066611|ref|XP_002302162.1|predicted protein [Populus trichocarpa] >gi|222843888|gb|EEE81435.1| predicted protein [Populus trichocarpa]	XP_002302162	6.44698e-90	85	269.24	168
transcript_1115	phosphinothricin n-acetyltransferase	536	gi|94312368|ref|YP_585578.1|pat gene product [Cupriavidus metallidurans CH34] >gi|93356220|gb|ABF10309.1| Phosphinothricin N-acetyltransferase [Cupriavidus metallidurans CH34] >gi|222839382|gb|EEE77719.1| predicted protein [Populus trichocarpa]	EEE77719	1.63815e-35	57	124.405	167
transcript_1116	pyrophosphate-energized membrane proton pump 2	533	gi|18412180|ref|NP_565195.1|pyrophosphate-energized membrane proton pump 2 [Arabidopsis thaliana] >gi|186496309|ref|NP_001117619.1| pyrophosphate-energized membrane proton pump 2 [Arabidopsis thaliana] >gi|83287950|sp|Q56ZN6.2|AVP2_ARATH RecName: Full=Pyrophosphate-energized membrane proton pump 2; AltName: Full=AVP1-like protein 1; AltName: Full=Pyrophosphate-energized inorganic pyrophosphatase …	NP_565195	2.49823e-32	58	120.553	201
transcript_1117	synaptobrevin-related family protein	534	gi|255560485|ref|XP_002521257.1|conserved hypothetical protein [Ricinus communis] >gi|223539525|gb|EEF41113.1| conserved hypothetical protein [Ricinus communis]	XP_002521257	0.00598662	52	32.7278	55
transcript_1118	Novel gene
transcript_1119	metalloregulation dna-binding stress	534	gi|255589392|ref|XP_002534946.1|Metalloregulation DNA-binding stress protein, putative [Ricinus communis] >gi|223524324|gb|EEF27441.1| Metalloregulation DNA-binding stress protein, putative [Ricinus communis]	XP_002534946	7.12838e-15	56	66.2402	95
transcript_1120	small molecule transporter	533	gi|255560298|ref|XP_002521166.1|conserved hypothetical protein [Ricinus communis] >gi|223539633|gb|EEF41216.1| conserved hypothetical protein [Ricinus communis]	XP_002521166	2.48142e-09	63	48.521	46
transcript_1121	calvin cycle protein cp12-like	534	gi|356534791|ref|XP_003535935.1|PREDICTED: calvin cycle protein CP12-like [Glycine max]	XP_003535935	0.0026966	50	33.4982	66
transcript_1122	riboflavin biosynthesis protein	532	gi|226713611|sp|A9P0A6.1|CSPL5_PICSIRecName: Full=CASP-like protein 5 >gi|116792319|gb|ABK26317.1| unknown [Picea sitchensis]	A9P0A6	0.00259559	51	33.8834	52
transcript_1123	atp synthase subunit beta	533	gi|357488221|ref|XP_003614398.1|hypothetical protein MTR_5g051170 [Medicago truncatula] >gi|355515733|gb|AES97356.1| hypothetical protein MTR_5g051170 [Medicago truncatula]	XP_003614398	1.18135e-43	63	153.295	141
transcript_1124	phopholipase d	534	gi|224134539|ref|XP_002327429.1|predicted protein [Populus trichocarpa] >gi|222835983|gb|EEE74404.1| predicted protein [Populus trichocarpa]	XP_002327429	1.57257e-08	49	50.0618	124
transcript_1125	protein	534	gi|222874483|gb|EEF11614.1|predicted protein [Populus trichocarpa]	EEF11614	3.22472e-15	78	68.5514	46
transcript_1126	flagellar associated protein	534	gi|110634077|ref|YP_674285.1|transglutaminase [Chelativorans sp. BNC1] >gi|110285061|gb|ABG63120.1| transglutaminase-like cysteine peptidase, BTLCP [Chelativorans sp. BNC1] >gi|222832094|gb|EEE70571.1| predicted protein [Populus trichocarpa]	EEE70571	4.62416e-54	62	171.014	170
transcript_1127	uncharacterized protein [Arabidopsis thaliana]	532	gi|22325635|ref|NP_671835.1|uncharacterized protein [Arabidopsis thaliana] >gi|330251103|gb|AEC06197.1| uncharacterized protein [Arabidopsis thaliana]	NP_671835	0.557357	53	26.5646	39
transcript_1128	ribonucleoside-diphosphate reductase large subunit	530	gi|297821381|ref|XP_002878573.1|R1/RIBONUCLEOTIDE REDUCTASE, reductase protein R1 [Arabidopsis lyrata subsp. lyrata] >gi|297324412|gb|EFH54832.1| R1/RIBONUCLEOTIDE REDUCTASE, reductase protein R1 [Arabidopsis lyrata subsp. lyrata]	XP_002878573	1.11549e-40	68	144.436	152
transcript_1129	abc transporter family of the mitochondria family	533	gi|224145391|ref|XP_002325625.1|ABC transporter family of the mitochondria family [Populus trichocarpa] >gi|222862500|gb|EEF00007.1| ABC transporter family of the mitochondria family [Populus trichocarpa]	XP_002325625	2.36314e-55	71	184.111	174
transcript_1130	dead deah box helicase	533	gi|255543481|ref|XP_002512803.1|dead box ATP-dependent RNA helicase, putative [Ricinus communis] >gi|223547814|gb|EEF49306.1| dead box ATP-dependent RNA helicase, putative [Ricinus communis]	XP_002512803	6.00195e-16	57	72.7886	82
transcript_1131	short-chain dehydrogenase reductase family protein	533	gi|22296332|dbj|BAC10103.1|putative sex determination protein tasselseed 2 [Oryza sativa Japonica Group] >gi|125559510|gb|EAZ05046.1| hypothetical protein OsI_27235 [Oryza sativa Indica Group] >gi|125601419|gb|EAZ40995.1| hypothetical protein OsJ_25479 [Oryza sativa Japonica Group]	BAC10103	2.12461e-07	50	46.9802	110
transcript_1132	atp synthase subunit beta	533	gi|357488221|ref|XP_003614398.1|hypothetical protein MTR_5g051170 [Medicago truncatula] >gi|355515733|gb|AES97356.1| hypothetical protein MTR_5g051170 [Medicago truncatula]	XP_003614398	1.2255e-45	64	159.844	143
transcript_1133	protein	530	gi|302844681|ref|XP_002953880.1|hypothetical protein VOLCADRAFT_35477 [Volvox carteri f. nagariensis] >gi|300260692|gb|EFJ44909.1| hypothetical protein VOLCADRAFT_35477 [Volvox carteri f. nagariensis]	XP_002953880	4.83396e-32	63	112.464	119
transcript_1134	cytochrome oxidase subunit partial	532	gi|3288534|emb|CAA11351.1|cytochrome c oxidase subunit I [Malpighia glabra]	CAA11351	2.02503e-76	82	236.498	178
transcript_1135	protein	532	gi|125536156|gb|EAY82644.1|hypothetical protein OsI_37863 [Oryza sativa Indica Group]	EAY82644	0.00923759	45	31.5722	72
transcript_1136	retrotransposon unclassified	532	gi|255599190|ref|XP_002537174.1|Alkaline protease secretion protein aprE, putative [Ricinus communis] >gi|223517241|gb|EEF25210.1| Alkaline protease secretion protein aprE, putative [Ricinus communis]	XP_002537174	0.000483331	54	35.8094	59
transcript_1137	ribonucleic acid binding protein	532	gi|356568475|ref|XP_003552436.1|PREDICTED: uncharacterized protein LOC100783818 [Glycine max]	XP_003552436	0.392078	61	27.335	49
transcript_1138	zinc knuckle family protein	489	gi|110288875|gb|ABG66007.1|Zinc knuckle family protein, expressed [Oryza sativa Japonica Group]	ABG66007	9.24638e-09	66	49.6766	53
transcript_1139	copia-like polyprotein	513	gi|399920189|gb|AFP55536.1|retrotransposon polyprotein [Rosa rugosa]	AFP55536	6.96081e-49	72	129.798	121
transcript_1140	udp-sugar pyrophosphorylase-like	531	gi|125556751|gb|EAZ02357.1|hypothetical protein OsI_24461 [Oryza sativa Indica Group]	EAZ02357	0.0212926	45	30.8018	59
transcript_1141	cytochrome p450 liketbp	530	gi|357488225|ref|XP_003614400.1|Cytochrome P450 likeTBP [Medicago truncatula] >gi|355515735|gb|AES97358.1| Cytochrome P450 likeTBP [Medicago truncatula]	XP_003614400	1.32855e-25	46	100.908	172
transcript_1142	tir-nbs-lrr class disease resistance protein	528	gi|302823649|ref|XP_002993475.1|hypothetical protein SELMODRAFT_431539 [Selaginella moellendorffii] >gi|300138712|gb|EFJ05470.1| hypothetical protein SELMODRAFT_431539 [Selaginella moellendorffii]	XP_002993475	0.00376308	48	33.4982	107
transcript_1143	oligopeptide-binding protein appa	530	gi|222832661|gb|EEE71138.1|predicted protein [Populus trichocarpa]	EEE71138	2.78516e-35	83	119.013	83
transcript_1144	protein	530	gi|255595502|ref|XP_002536324.1|Gluconolactonase precursor, putative [Ricinus communis] >gi|223520076|gb|EEF26058.1| Gluconolactonase precursor, putative [Ricinus communis]	XP_002536324	1.03273e-39	61	135.191	179
transcript_1145	4-coumarate: ligase	530	gi|307107566|gb|EFN55808.1|hypothetical protein CHLNCDRAFT_7741, partial [Chlorella variabilis]	EFN55808	3.52026e-20	51	84.7297	147
transcript_1146	protein	530	gi|55297003|dbj|BAD68574.1|hypothetical protein [Oryza sativa Japonica Group] >gi|55297592|dbj|BAD68938.1| hypothetical protein [Oryza sativa Japonica Group]	BAD68574	0.0149538	55	30.4166	34
transcript_1147	ribosomal protein s12	529	gi|160347518|gb|ABX26257.1|ribosomal protein S12-like protein [Panax quinquefolius]	ABX26257	1.27623e-16	78	69.3218	47
transcript_1148	copper transport accessory protein	529	gi|222834621|gb|EEE73084.1|predicted protein [Populus trichocarpa]	EEE73084	2.25111e-35	63	122.865	156
transcript_1149	abc transporter family protein	528	gi|222637739|gb|EEE67871.1|hypothetical protein OsJ_25686 [Oryza sativa Japonica Group]	EEE67871	1.15927e-23	55	95.9005	152
transcript_1150	f-box domain containing protein	522	gi|297836939|ref|XP_002886351.1|hypothetical protein ARALYDRAFT_892995 [Arabidopsis lyrata subsp. lyrata] >gi|297332192|gb|EFH62610.1| hypothetical protein ARALYDRAFT_892995 [Arabidopsis lyrata subsp. lyrata]	XP_002886351	0.165668	46	29.261	63
transcript_1151	creb-binding protein homolog gb	522	gi|223972909|gb|ACN30642.1|unknown [Zea mays]	ACN30642	0.0850385	49	30.0314	73
transcript_1152	protein	530	gi|222874567|gb|EEF11698.1|predicted protein [Populus trichocarpa]	EEF11698	2.55543e-47	62	152.525	159
transcript_1153	atp synthase subunit beta	529	gi|357488221|ref|XP_003614398.1|hypothetical protein MTR_5g051170 [Medicago truncatula] >gi|355515733|gb|AES97356.1| hypothetical protein MTR_5g051170 [Medicago truncatula]	XP_003614398	1.06595e-44	64	156.377	141
transcript_1154	protein	529	gi|222872364|gb|EEF09495.1|predicted protein [Populus trichocarpa]	EEF09495	1.18751e-20	75	83.5741	74
transcript_1155	predicted protein [Micromonas sp. RCC299]	527	gi|255074225|ref|XP_002500787.1|predicted protein [Micromonas sp. RCC299] >gi|226516050|gb|ACO62045.1| predicted protein [Micromonas sp. RCC299]	XP_002500787	0.00453659	54	33.4982	59
transcript_1156	predicted protein [Micromonas pusilla CCMP1545]	529	gi|303272689|ref|XP_003055706.1|predicted protein [Micromonas pusilla CCMP1545] >gi|226463680|gb|EEH60958.1| predicted protein [Micromonas pusilla CCMP1545]	XP_003055706	0.112115	57	29.6462	40
transcript_1157	golgi snare 12 protein	524	gi|115483540|ref|NP_001065440.1|Os10g0568200 [Oryza sativa Japonica Group] >gi|113639972|dbj|BAF27277.1| Os10g0568200, partial [Oryza sativa Japonica Group]	NP_001065440	0.00634592	57	31.9574	38
transcript_1158	uridylate kinase-like	527	gi|363807046|ref|NP_001242070.1|uncharacterized protein LOC100784176 [Glycine max] >gi|255645274|gb|ACU23134.1| unknown [Glycine max]	NP_001242070	0.0132572	51	32.7278	66
transcript_1159	dna-damage-inducible protein	528	gi|255543377|ref|XP_002512751.1|conserved hypothetical protein [Ricinus communis] >gi|223547762|gb|EEF49254.1| conserved hypothetical protein [Ricinus communis]	XP_002512751	7.71221e-18	57	78.9518	121
transcript_1160	hypothetical protein COCSUDRAFT_60509 [Coccomyxa subellipsoidea C-169]	528	gi|384244636|gb|EIE18135.1|hypothetical protein COCSUDRAFT_60509 [Coccomyxa subellipsoidea C-169]	EIE18135	0.742795	46	27.335	73
transcript_1161	cellular nucleic acid-binding protein	528	gi|383100945|emb|CCD74489.1|Zinc knuckle (CCHC-type) family protein / Plant mobile domain protein family [Arabidopsis halleri subsp. halleri]	CCD74489	1.35209e-10	48	55.4546	136
transcript_1162	nac domain-containing protein 42-like	530	gi|326493916|dbj|BAJ85420.1|predicted protein [Hordeum vulgare subsp. vulgare] >gi|326526443|dbj|BAJ97238.1| predicted protein [Hordeum vulgare subsp. vulgare]	BAJ85420	0.00488275	56	32.3426	30
transcript_1163	atp synthase subunit beta	528	gi|253759791|ref|XP_002488947.1|hypothetical protein SORBIDRAFT_1368s002010 [Sorghum bicolor] >gi|241947119|gb|EES20264.1| hypothetical protein SORBIDRAFT_1368s002010 [Sorghum bicolor]	XP_002488947	1.17143e-43	85	139.428	85
transcript_1164	small heat-shock protein	522	gi|1350520|gb|AAB01562.1|class II cytoplasmic small molecular weight heat shock protein 17.1 [Picea glauca]	AAB01562	0.00423464	82	32.3426	29
transcript_1165	seryl-trna synthetase	527	gi|162660624|gb|EDQ48461.1|predicted protein [Physcomitrella patens subsp. patens]	EDQ48461	2.31127e-56	72	179.489	137
transcript_1166	pentatricopeptide repeat-containing protein	526	gi|357436395|ref|XP_003588473.1|Pentatricopeptide repeat-containing protein [Medicago truncatula] >gi|355477521|gb|AES58724.1| Pentatricopeptide repeat-containing protein [Medicago truncatula]	XP_003588473	0.00623707	49	33.8834	63
transcript_1167	retrotransposon protein	525	gi|399920226|gb|AFP55573.1|retrotransposon protein [Rosa rugosa]	AFP55573	1.01674e-41	86	137.887	81
transcript_1168	acetyl- acyltransferase	527	gi|15219797|ref|NP_171965.1|acetyl-CoA acyltransferase 1 [Arabidopsis thaliana] >gi|73919870|sp|Q8LF48.2|THIK1_ARATH RecName: Full=3-ketoacyl-CoA thiolase 1, peroxisomal; AltName: Full=Acetyl-CoA acyltransferase 1; AltName: Full=Beta-ketothiolase 1; AltName: Full=Peroxisomal 3-oxoacyl-CoA thiolase 1; Flags: Precursor >gi|20466550|gb|AAM20592.1| putative acetyl-CoA acyltransferase [Arabidopsis tha…	NP_171965	1.97366e-41	65	144.05	160
transcript_1169	sensory transduction histidine	527	gi|255594853|ref|XP_002536180.1|sensory transduction histidine kinase, putative [Ricinus communis] >gi|223520581|gb|EEF26202.1| sensory transduction histidine kinase, putative [Ricinus communis]	XP_002536180	9.29079e-09	56	50.8322	94
transcript_1170	atp synthase subunit beta	525	gi|302826091|ref|XP_002994587.1|hypothetical protein SELMODRAFT_138833 [Selaginella moellendorffii] >gi|300137372|gb|EFJ04348.1| hypothetical protein SELMODRAFT_138833 [Selaginella moellendorffii]	XP_002994587	2.33201e-33	91	114.005	60
transcript_1171	Novel gene
transcript_1172	self-incompatibility locus early-flowering 3	520	gi|159474986|ref|XP_001695604.1|hypothetical protein CHLREDRAFT_175223 [Chlamydomonas reinhardtii] >gi|158275615|gb|EDP01391.1| predicted protein [Chlamydomonas reinhardtii]	XP_001695604	0.00215062	47	36.1946	74
transcript_1173	cell wall-associated partial	525	gi|255647905|gb|ACU24411.1|unknown [Glycine max]	ACU24411	9.07396e-07	73	43.1282	30
transcript_1174	glycine-rich rna-binding protein	521	gi|34851124|gb|AAL13082.1|putative glycine-rich RNA-binding protein [Prunus avium]	AAL13082	4.08175e-56	100	176.407	85
transcript_1175	rab geranylgeranyltransferase alpha pu	526	gi|222838650|gb|EEE77015.1|predicted protein [Populus trichocarpa]	EEE77015	4.01568e-21	55	88.5817	109
transcript_1176	shikimate kinase	526	gi|380505030|gb|AFD62803.1|shikimate kinase, partial [Ipomoea purpurea]	AFD62803	2.42001e-15	58	68.9366	89
transcript_1177	acetyl- cytosolic	526	gi|330417990|gb|AEC13714.1|acetoacetyl-CoA thiolase [Catharanthus roseus]	AEC13714	4.02176e-11	44	57.7658	143
transcript_1178	hypothetical protein ARALYDRAFT_493441 [Arabidopsis lyrata subsp. lyrata]	523	gi|297800774|ref|XP_002868271.1|hypothetical protein ARALYDRAFT_493441 [Arabidopsis lyrata subsp. lyrata] >gi|297314107|gb|EFH44530.1| hypothetical protein ARALYDRAFT_493441 [Arabidopsis lyrata subsp. lyrata]	XP_002868271	0.00184194	61	35.039	44
transcript_1179	mitochondrial-processing peptidase subunit mitochondrial	525	gi|159477633|ref|XP_001696913.1|hypothetical protein CHLREDRAFT_119971 [Chlamydomonas reinhardtii] >gi|158274825|gb|EDP00605.1| predicted protein [Chlamydomonas reinhardtii]	XP_001696913	2.51125e-13	46	64.3142	166
transcript_1180	epstein-barr virus ebna-1-like protein	523	gi|356519134|ref|XP_003528229.1|PREDICTED: uncharacterized protein LOC100805643 [Glycine max]	XP_003528229	0.00316638	44	34.2686	101
transcript_1181	protein	523	gi|168023836|ref|XP_001764443.1|predicted protein [Physcomitrella patens subsp. patens] >gi|162684307|gb|EDQ70710.1| predicted protein [Physcomitrella patens subsp. patens]	XP_001764443	3.07023e-10	51	55.0694	91
transcript_1182	atpase wrnip1-like	525	gi|356553438|ref|XP_003545063.1|PREDICTED: ATPase WRNIP1-like [Glycine max]	XP_003545063	1.67806e-05	75	41.5874	28
transcript_1183	protein	525	gi|147790218|emb|CAN67881.1|hypothetical protein VITISV_032294 [Vitis vinifera]	CAN67881	0.00422572	55	34.2686	47
transcript_1184	unnamed protein product [Oryza sativa Japonica Group]	524	gi|215706441|dbj|BAG93297.1|unnamed protein product [Oryza sativa Japonica Group]	BAG93297	0.0132136	68	32.3426	29
transcript_1185	protein	524	gi|224076743|ref|XP_002304990.1|predicted protein [Populus trichocarpa] >gi|222847954|gb|EEE85501.1| predicted protein [Populus trichocarpa]	XP_002304990	0.000506183	52	36.5798	50
transcript_1186	serine carboxypeptidase-like 51	523	gi|255593940|ref|XP_002535979.1|conserved hypothetical protein [Ricinus communis] >gi|223521294|gb|EEF26404.1| conserved hypothetical protein [Ricinus communis]	XP_002535979	2.8108e-23	79	80.1073	53
transcript_1187	protein	525	gi|222872882|gb|EEF10013.1|predicted protein [Populus trichocarpa]	EEF10013	3.27049e-11	64	56.9954	74
transcript_1188	protein	525	gi|357123936|ref|XP_003563663.1|PREDICTED: SPX domain-containing protein 1-like [Brachypodium distachyon]	XP_003563663	0.00179866	63	35.039	49
transcript_1189	protein	523	gi|224119576|ref|XP_002318108.1|predicted protein [Populus trichocarpa] >gi|222858781|gb|EEE96328.1| predicted protein [Populus trichocarpa]	XP_002318108	3.11191e-35	54	126.716	175
transcript_1190	protein	524	gi|255603801|ref|XP_002538117.1|conserved hypothetical protein [Ricinus communis] >gi|223513740|gb|EEF24267.1| conserved hypothetical protein [Ricinus communis]	XP_002538117	2.78701e-31	70	109.768	117
transcript_1191	pre-mrna-processing protein	524	gi|92429665|gb|ABE77198.1|predicted protein [Sorghum bicolor]	ABE77198	0.00665263	50	33.4982	50
transcript_1192	protein ralf-like 21	525	gi|222615552|gb|EEE51684.1|hypothetical protein OsJ_33042 [Oryza sativa Japonica Group]	EEE51684	0.0874865	46	30.4166	47
transcript_1193	hth-type transcriptional regulator	523	gi|255591679|ref|XP_002535565.1|Regulatory protein nocR, putative [Ricinus communis] >gi|223522654|gb|EEF26820.1| Regulatory protein nocR, putative [Ricinus communis]	XP_002535565	5.52062e-33	57	117.087	165
transcript_1194	homeobox-leucine zipper protein roc7	523	gi|308808266|ref|XP_003081443.1|DNA polymerase theta/eta, DEAD-box superfamily (ISS) [Ostreococcus tauri] >gi|116059906|emb|CAL55965.1| DNA polymerase theta/eta, DEAD-box superfamily (ISS) [Ostreococcus tauri]	XP_003081443	0.00856867	53	33.8834	62
transcript_1195	nad-dependent isocitrate dehydrogenase alpha subunit	519	gi|255589328|ref|XP_002534921.1|Tartrate dehydrogenase, putative [Ricinus communis] >gi|223524360|gb|EEF27463.1| Tartrate dehydrogenase, putative [Ricinus communis]	XP_002534921	6.89883e-83	81	250.366	178
transcript_1196	receptor like protein 9	522	gi|222874420|gb|EEF11551.1|predicted protein [Populus trichocarpa]	EEF11551	2.55973e-53	71	177.563	169
transcript_1197	enoyl-acp reductase	521	gi|168031117|ref|XP_001768068.1|predicted protein [Physcomitrella patens subsp. patens] >gi|162680706|gb|EDQ67140.1| predicted protein [Physcomitrella patens subsp. patens]	XP_001768068	1.84456e-06	63	41.9726	49
transcript_1198	respiratory burst oxidase	522	gi|359497806|ref|XP_003635650.1|PREDICTED: uncharacterized protein LOC100853326, partial [Vitis vinifera]	XP_003635650	0.00392704	50	32.3426	73
transcript_1199	hth-type transcriptional regulator	526	gi|94311730|ref|YP_584940.1|matR gene product [Cupriavidus metallidurans CH34] >gi|93355582|gb|ABF09671.1| transcriptional regulator, regulatory protein GntR-family , HTH:GntR, C-terminal [Cupriavidus metallidurans CH34] >gi|222832887|gb|EEE71364.1| predicted protein [Populus trichocarpa]	EEE71364	5.62812e-22	53	85.8853	136
transcript_1200	Novel gene
transcript_1201	Novel gene
transcript_1202	phosphoenolpyruvate carboxykinase	521	gi|350538279|ref|NP_001234079.1|phosphoenolpyruvate carboxykinase [Solanum lycopersicum] >gi|16950587|gb|AAG01894.2| phosphoenolpyruvate carboxykinase [Solanum lycopersicum]	NP_001234079	1.03734e-99	91	302.368	173
transcript_1203	s receptor kinase	521	gi|297728155|ref|NP_001176441.1|Os11g0228850 [Oryza sativa Japonica Group] >gi|255679927|dbj|BAH95169.1| Os11g0228850, partial [Oryza sativa Japonica Group]	NP_001176441	0.175199	50	28.4906	55
transcript_1204	semi-dwarf-2	520	gi|223948397|gb|ACN28282.1|unknown [Zea mays]	ACN28282	0.0629407	59	30.0314	37
transcript_1205	homeobox-leucine zipper protein meristem l1-like	520	gi|147800352|emb|CAN62139.1|hypothetical protein VITISV_039239 [Vitis vinifera]	CAN62139	5.88233e-09	65	51.6026	81
transcript_1206	retrotransposon unclassified	521	gi|20503058|gb|AAM22746.1|AC092388_30hypothetical protein [Oryza sativa Japonica Group]	AAM22746	3.5192	44	25.0238	106
transcript_1207	Novel gene
transcript_1208	hgwp repeat containing	518	gi|222874761|gb|EEF11892.1|predicted protein [Populus trichocarpa]	EEF11892	7.46897e-56	72	179.104	172
transcript_1209	abc transporter d family member	519	gi|357463371|ref|XP_003601967.1|ABC transporter D family member [Medicago truncatula] >gi|355491015|gb|AES72218.1| ABC transporter D family member [Medicago truncatula]	XP_003601967	0.000343152	45	37.3502	100
transcript_1210	chaperonin cpn60-like protein	519	gi|357442731|ref|XP_003591643.1|Chaperonin CPN60-like protein [Medicago truncatula] >gi|92882357|gb|ABE86688.1| GroEL-like chaperone, ATPase [Medicago truncatula] >gi|355480691|gb|AES61894.1| Chaperonin CPN60-like protein [Medicago truncatula]	XP_003591643	1.9475e-09	81	52.7582	43
transcript_1211	sodp_pethy superoxide dismutase	519	gi|147856633|emb|CAN82456.1|hypothetical protein VITISV_010028 [Vitis vinifera]	CAN82456	0.00198034	41	35.4242	153
transcript_1212	secreted protease and protease inhibitor	517	gi|307106276|gb|EFN54522.1|hypothetical protein CHLNCDRAFT_24652 [Chlorella variabilis]	EFN54522	2.42701e-05	50	40.4318	112
transcript_1213	predicted protein [Physcomitrella patens subsp. patens]	519	gi|168064909|ref|XP_001784400.1|predicted protein [Physcomitrella patens subsp. patens] >gi|162664071|gb|EDQ50805.1| predicted protein [Physcomitrella patens subsp. patens]	XP_001784400	0.0984842	44	30.0314	99
transcript_1214	serine hydroxymethyltransferase 3	520	gi|356555484|ref|XP_003546061.1|PREDICTED: LOW QUALITY PROTEIN: serine hydroxymethyltransferase, mitochondrial-like [Glycine max]	XP_003546061	1.93536e-35	54	127.872	173
transcript_1215	protein	518	gi|222872663|gb|EEF09794.1|predicted protein [Populus trichocarpa]	EEF09794	1.51435e-69	86	209.534	137
transcript_1216	anthranilate synthase component	517	gi|255597131|ref|XP_002536702.1|anthranilate synthase component I, putative [Ricinus communis] >gi|223518827|gb|EEF25681.1| anthranilate synthase component I, putative [Ricinus communis]	XP_002536702	1.30046e-25	69	98.5969	99
transcript_1217	porphobilinogen synthase	518	gi|218189382|gb|EEC71809.1|hypothetical protein OsI_04446 [Oryza sativa Indica Group]	EEC71809	5.02293e-12	45	61.2326	142
transcript_1218	2-isopropylmalate synthase	516	gi|255608649|ref|XP_002538933.1|conserved hypothetical protein [Ricinus communis] >gi|223509708|gb|EEF23451.1| conserved hypothetical protein [Ricinus communis]	XP_002538933	9.5896e-27	75	98.2117	76
transcript_1219	Novel gene
transcript_1220	mip tip subfamily	517	gi|350543338|gb|AEQ29858.1|aquaporin TIP2 [Malus prunifolia]	AEQ29858	2.69864e-105	96	303.523	166
transcript_1221	retrotransposon ty1-copia subclass	497	gi|147766872|emb|CAN60947.1|hypothetical protein VITISV_015758 [Vitis vinifera]	CAN60947	6.36407e-20	45	64.3142	129
transcript_1222	atp synthase subunit alpha	517	gi|55168340|gb|AAV44205.1|unknow protein [Oryza sativa Japonica Group]	AAV44205	4.70898e-52	98	168.318	85
transcript_1223	f-box protein	516	gi|242045322|ref|XP_002460532.1|hypothetical protein SORBIDRAFT_02g030060 [Sorghum bicolor] >gi|241923909|gb|EER97053.1| hypothetical protein SORBIDRAFT_02g030060 [Sorghum bicolor]	XP_002460532	0.00678154	46	33.8834	65
transcript_1224	4-hydroxyphenylpyruvate dioxygenase	516	gi|168010496|ref|XP_001757940.1|predicted protein [Physcomitrella patens subsp. patens] >gi|162690817|gb|EDQ77182.1| predicted protein [Physcomitrella patens subsp. patens]	XP_001757940	6.09943e-18	49	78.5666	177
transcript_1225	atp-binding cassette	517	gi|255576373|ref|XP_002529079.1|ATP-binding cassette transporter, putative [Ricinus communis] >gi|223531491|gb|EEF33323.1| ATP-binding cassette transporter, putative [Ricinus communis]	XP_002529079	1.95843e-68	86	225.713	151
transcript_1226	Novel gene
transcript_1227	atp synthase subunit beta	515	gi|357488211|ref|XP_003614393.1|hypothetical protein MTR_5g051120 [Medicago truncatula] >gi|355515728|gb|AES97351.1| hypothetical protein MTR_5g051120 [Medicago truncatula]	XP_003614393	1.27272e-37	93	132.88	72
transcript_1228	snf2 domain-containing protein helicase domain-containing prote	515	gi|255591450|ref|XP_002535514.1|cytosine-specific methyltransferase, putative [Ricinus communis] >gi|223522828|gb|EEF26867.1| cytosine-specific methyltransferase, putative [Ricinus communis]	XP_002535514	4.25415e-05	44	39.6614	102
transcript_1229	sec-independent protein translocase	515	gi|357132250|ref|XP_003567744.1|PREDICTED: sec-independent protein translocase protein TatC-like [Brachypodium distachyon]	XP_003567744	1.92141e-06	58	43.8986	70
transcript_1230	calpain-type cysteine protease	511	gi|334183339|ref|NP_001185238.1|calpain-type cysteine protease [Arabidopsis thaliana] >gi|332195115|gb|AEE33236.1| calpain-type cysteine protease [Arabidopsis thaliana]	NP_001185238	0.01409	55	32.7278	52
transcript_1231	ribulose- -bisphosphate carboxylase oxygenase large subunit	515	gi|224144582|ref|XP_002325339.1|predicted protein [Populus trichocarpa] >gi|222862214|gb|EEE99720.1| predicted protein [Populus trichocarpa]	XP_002325339	0.000552474	48	34.6538	56
transcript_1232	une1-like protein	515	gi|357472897|ref|XP_003606733.1|UNE1-like protein [Medicago truncatula] >gi|355507788|gb|AES88930.1| UNE1-like protein [Medicago truncatula]	XP_003606733	0.00050764	50	35.039	56
transcript_1233	transcription factor aborted microspores-like	514	gi|255612760|ref|XP_002539437.1|conserved hypothetical protein [Ricinus communis] >gi|223506103|gb|EEF22946.1| conserved hypothetical protein [Ricinus communis]	XP_002539437	1.07851e-07	60	45.4394	63
transcript_1234	atp synthase subunit beta	514	gi|357488221|ref|XP_003614398.1|hypothetical protein MTR_5g051170 [Medicago truncatula] >gi|355515733|gb|AES97356.1| hypothetical protein MTR_5g051170 [Medicago truncatula]	XP_003614398	2.34897e-49	64	167.933	150
transcript_1235	gag polyprotein	510	gi|353685476|gb|AER13153.1|putative gag polyprotein [Phaseolus vulgaris]	AER13153	0.00114035	55	33.8834	40
transcript_1236	dna repair protein reca homolog mitochondrial-like	514	gi|222871902|gb|EEF09033.1|predicted protein [Populus trichocarpa]	EEF09033	1.35269e-84	91	252.292	149
transcript_1237	protein	513	gi|255608412|ref|XP_002538897.1|conserved hypothetical protein [Ricinus communis] >gi|223509907|gb|EEF23485.1| conserved hypothetical protein [Ricinus communis]	XP_002538897	0.000161787	43	38.5058	120
transcript_1238	protein	513	gi|145348882|ref|XP_001418872.1|predicted protein [Ostreococcus lucimarinus CCE9901] >gi|144579102|gb|ABO97165.1| predicted protein [Ostreococcus lucimarinus CCE9901]	XP_001418872	1.44283e-07	48	46.9802	123
transcript_1239	ribosomal protein l37e	510	gi|255071745|ref|XP_002499547.1|ribosomal protein L37e [Micromonas sp. RCC299] >gi|226514809|gb|ACO60805.1| ribosomal protein L37e [Micromonas sp. RCC299]	XP_002499547	0.258169	49	28.1054	53
transcript_1240	ribosomal protein s4	512	gi|254798683|ref|YP_003058268.1|ribosomal protein S4 [Parachlorella kessleri] >gi|229915631|gb|ACQ90974.1| ribosomal protein S4 [Parachlorella kessleri]	YP_003058268	6.50825e-29	59	106.301	141
transcript_1241	hypothetical protein LOC_Os11g42860 [Oryza sativa Japonica Group]	513	gi|77552192|gb|ABA94989.1|hypothetical protein LOC_Os11g42860 [Oryza sativa Japonica Group]	ABA94989	0.00110481	45	36.5798	83
transcript_1242	alpha methylacyl-	511	gi|222839441|gb|EEE77778.1|predicted protein [Populus trichocarpa]	EEE77778	3.14811e-23	50	92.0485	166
transcript_1243	phenylalanine ammonia-lyase	512	gi|302858025|ref|XP_002960000.1|hypothetical protein VOLCADRAFT_101512 [Volvox carteri f. nagariensis] >gi|300253611|gb|EFJ38935.1| hypothetical protein VOLCADRAFT_101512 [Volvox carteri f. nagariensis]	XP_002960000	1.18263e-73	88	227.254	136
transcript_1244	elongation factor 1-	509	gi|226001021|dbj|BAH36864.1|elongation factor1-alpha [Rosa hybrid cultivar]	BAH36864	1.17864e-103	99	302.368	149
transcript_1245	dynein heavy chain 3	512	gi|125547694|gb|EAY93516.1|hypothetical protein OsI_15309 [Oryza sativa Indica Group]	EAY93516	0.000760561	45	36.965	70
transcript_1246	predicted protein [Physcomitrella patens subsp. patens]	509	gi|168026011|ref|XP_001765526.1|predicted protein [Physcomitrella patens subsp. patens] >gi|162683164|gb|EDQ69576.1| predicted protein [Physcomitrella patens subsp. patens]	XP_001765526	0.00787156	43	30.8018	91
transcript_1247	cax7	511	gi|147841966|emb|CAN63133.1|hypothetical protein VITISV_001460 [Vitis vinifera]	CAN63133	0.00238902	51	32.7278	58
transcript_1248	protein	511	gi|168039777|ref|XP_001772373.1|predicted protein [Physcomitrella patens subsp. patens] >gi|162676360|gb|EDQ62844.1| predicted protein [Physcomitrella patens subsp. patens]	XP_001772373	0.000855646	56	33.8834	44
transcript_1249	protein	511	gi|255620522|ref|XP_002540121.1|Periplasmic chelated iron-binding protein yfeA precursor, putative [Ricinus communis] >gi|223499026|gb|EEF22262.1| Periplasmic chelated iron-binding protein yfeA precursor, putative [Ricinus communis]	XP_002540121	1.23732e-09	53	50.8322	56
transcript_1250	agamous-like protein 2	503	gi|41056580|gb|AAR98732.1|AGAMOUS-like protein 2 [Lilium longiflorum]	AAR98732	1.29815	52	23.8682	38
transcript_1251	related to histone-lysine n-methyltransferase	511	gi|255610590|ref|XP_002539207.1|conserved hypothetical protein [Ricinus communis] >gi|223508039|gb|EEF23175.1| conserved hypothetical protein [Ricinus communis]	XP_002539207	6.64595e-08	47	47.3654	88
transcript_1252	retrotransposon unclassified	510	gi|357153081|ref|XP_003576332.1|PREDICTED: uncharacterized protein LOC100825442 [Brachypodium distachyon]	XP_003576332	0.0294991	51	31.187	76
transcript_1253	glycoside hydrolase family 103 protein	510	gi|222833254|gb|EEE71731.1|predicted protein [Populus trichocarpa]	EEE71731	6.26168e-26	56	99.7525	144
transcript_1254	hypothetical protein SORBIDRAFT_1368s002010 [Sorghum bicolor]	511	gi|253759791|ref|XP_002488947.1|hypothetical protein SORBIDRAFT_1368s002010 [Sorghum bicolor] >gi|241947119|gb|EES20264.1| hypothetical protein SORBIDRAFT_1368s002010 [Sorghum bicolor]	XP_002488947	1.12904e-48	91	152.91	85
transcript_1255	predicted protein [Populus trichocarpa]	504	gi|224069826|ref|XP_002303049.1|predicted protein [Populus trichocarpa] >gi|222844775|gb|EEE82322.1| predicted protein [Populus trichocarpa]	XP_002303049	4.93431	52	23.0978	38
transcript_1256	hypothetical protein [Oryza sativa Japonica Group]	509	gi|52076843|dbj|BAD45785.1|hypothetical protein [Oryza sativa Japonica Group]	BAD45785	2.77214	46	25.0238	47
transcript_1257	protein	509	gi|222834689|gb|EEE73152.1|predicted protein [Populus trichocarpa]	EEE73152	4.47468e-43	64	141.739	145
transcript_1258	xanthine dehydrogenase	510	gi|222870561|gb|EEF07692.1|predicted protein [Populus trichocarpa]	EEF07692	4.11942e-13	44	62.3882	143
transcript_1259	Novel gene
transcript_1260	retrotransposon unclassified	506	gi|13161535|emb|CAC33017.1|hypothetical protein [Antirrhinum hispanicum]	CAC33017	0.000471102	53	37.3502	63
transcript_1261	predicted protein [Hordeum vulgare subsp. vulgare]	508	gi|326490956|dbj|BAJ90145.1|predicted protein [Hordeum vulgare subsp. vulgare]	BAJ90145	0.00195689	40	35.8094	112
transcript_1262	electron transfer flavoprotein subunit beta	509	gi|222832476|gb|EEE70953.1|predicted protein [Populus trichocarpa]	EEE70953	1.05293e-79	84	239.195	169
transcript_1263	class iv chitinase	508	gi|356991137|gb|AET44160.1|class IV chitinase [Fragaria x ananassa]	AET44160	1.18441e-75	83	155.992	91
transcript_1264	atp synthase subunit beta	509	gi|357514887|ref|XP_003627732.1|ATP synthase subunit beta [Medicago truncatula] >gi|355521754|gb|AET02208.1| ATP synthase subunit beta [Medicago truncatula]	XP_003627732	9.43606e-54	63	183.341	162
transcript_1265	proline iminopeptidase	510	gi|302763583|ref|XP_002965213.1|hypothetical protein SELMODRAFT_83355 [Selaginella moellendorffii] >gi|300167446|gb|EFJ34051.1| hypothetical protein SELMODRAFT_83355 [Selaginella moellendorffii]	XP_002965213	8.00334e-14	68	66.2402	72
transcript_1266	putative polyprotein [Oryza sativa Japonica Group]	506	gi|51038074|gb|AAT93877.1|putative polyprotein [Oryza sativa Japonica Group]	AAT93877	0.0175637	56	32.3426	44
transcript_1267	predicted protein [Populus trichocarpa]	508	gi|224130848|ref|XP_002328391.1|predicted protein [Populus trichocarpa] >gi|222838106|gb|EEE76471.1| predicted protein [Populus trichocarpa]	XP_002328391	0.534352	44	27.7202	108
transcript_1268	cation efflux system protein	507	gi|255596088|ref|XP_002536457.1|Cation efflux system protein czcA, putative [Ricinus communis] >gi|223519624|gb|EEF25926.1| Cation efflux system protein czcA, putative [Ricinus communis]	XP_002536457	4.99525e-30	60	112.464	149
transcript_1269	predicted protein [Populus trichocarpa]	495	gi|224067896|ref|XP_002302587.1|predicted protein [Populus trichocarpa] >gi|222844313|gb|EEE81860.1| predicted protein [Populus trichocarpa]	XP_002302587	0.00199032	61	35.039	44
transcript_1270	acyl- dehydrogenase	508	gi|7549632|gb|AAF63817.1|acetyl-coA dehydrogenase, putative [Arabidopsis thaliana]	AAF63817	3.14036e-21	57	87.0409	114
transcript_1271	homeobox-leucine zipper protein meristem l1	507	gi|255554965|ref|XP_002518520.1|homeobox protein, putative [Ricinus communis] >gi|223542365|gb|EEF43907.1| homeobox protein, putative [Ricinus communis]	XP_002518520	5.40747e-22	60	91.6633	120
transcript_1272	probable transport protein	507	gi|218185989|gb|EEC68416.1|hypothetical protein OsI_36592 [Oryza sativa Indica Group]	EEC68416	2.62934e-39	65	135.961	164
transcript_1273	squalene monooxygenase	506	gi|356524263|ref|XP_003530749.1|PREDICTED: disease resistance protein RPM1-like [Glycine max]	XP_003530749	0.000200264	55	38.891	67
transcript_1274	nuclear matrix constituent protein 1-like	499	gi|307135825|gb|ADN33697.1|hypothetical protein [Cucumis melo subsp. melo]	ADN33697	0.509533	50	28.4906	69
transcript_1275	rrna intron-encoded homing endonuclease	507	gi|356545632|ref|XP_003541241.1|PREDICTED: uncharacterized protein LOC100810244 [Glycine max]	XP_003541241	1.13999e-08	58	50.8322	77
transcript_1276	rossmann-fold nad -binding domain-containing protein	504	gi|255590283|ref|XP_002535226.1|3-oxoacyl-[acyl-carrier-protein] reductase, putative [Ricinus communis] >gi|223523704|gb|EEF27152.1| 3-oxoacyl-[acyl-carrier-protein] reductase, putative [Ricinus communis]	XP_002535226	4.48048e-20	61	83.1889	113
transcript_1277	flavonoid glycosyltransferase	506	gi|297734914|emb|CBI17148.3|unnamed protein product [Vitis vinifera]	CBI17148	0.0114968	51	33.4982	58
transcript_1278	porphobilinogen deaminase	506	gi|307103191|gb|EFN51453.1|hypothetical protein CHLNCDRAFT_33052 [Chlorella variabilis]	EFN51453	5.248e-19	51	81.2629	135
transcript_1279	amidophosphoribosyltransferase	505	gi|3243256|gb|AAC24007.1|phosphoribosylpyrophosphate amidotransferase [Vigna unguiculata]	AAC24007	2.73878e-25	67	100.523	90
transcript_1280	isovaleryl- dehydrogenase	505	gi|168008655|ref|XP_001757022.1|predicted protein [Physcomitrella patens subsp. patens] >gi|162691893|gb|EDQ78253.1| predicted protein [Physcomitrella patens subsp. patens]	XP_001757022	3.4078e-23	49	92.8189	165
transcript_1281	gdp-mannose-dependent alpha-mannosyltransferase-like	505	gi|297740238|emb|CBI30420.3|unnamed protein product [Vitis vinifera]	CBI30420	5.85447e-13	44	63.5438	163
transcript_1282	protein kinase family protein	504	gi|357437899|ref|XP_003589225.1|hypothetical protein MTR_1g019810 [Medicago truncatula] >gi|355478273|gb|AES59476.1| hypothetical protein MTR_1g019810 [Medicago truncatula]	XP_003589225	0.188973	53	28.8758	47
transcript_1283	u1 small nuclear ribonucleoprotein 70	503	gi|308808384|ref|XP_003081502.1|OSJNBa0089N06.17 [Oryza sativa (ISS) [Ostreococcus tauri] >gi|116059965|emb|CAL56024.1| OSJNBa0089N06.17 [Oryza sativa (ISS) [Ostreococcus tauri]	XP_003081502	0.00762219	54	33.4982	61
transcript_1284	protein	504	gi|384247203|gb|EIE20690.1|glutathione S-transferase-like protein [Coccomyxa subellipsoidea C-169]	EIE20690	4.44102e-10	62	53.9138	59
transcript_1285	protein vernalization insensitive	504	gi|297737422|emb|CBI26623.3|unnamed protein product [Vitis vinifera]	CBI26623	0.0095869	63	33.113	33
transcript_1286	protein	503	gi|168071003|ref|XP_001787018.1|predicted protein [Physcomitrella patens subsp. patens] >gi|162659923|gb|EDQ48168.1| predicted protein [Physcomitrella patens subsp. patens]	XP_001787018	9.17882e-10	55	52.373	83
transcript_1287	gypsy-type retrotransposon protein	504	gi|29837767|gb|AAP05803.1|putative gypsy-type retrotransposon protein [Oryza sativa Japonica Group]	AAP05803	0.00179201	46	34.2686	54
transcript_1288	protein	503	gi|222837098|gb|EEE75477.1|predicted protein [Populus trichocarpa]	EEE75477	3.88474e-06	44	41.5874	138
transcript_1289	dephospho- kinase	503	gi|159470939|ref|XP_001693614.1|predicted protein [Chlamydomonas reinhardtii] >gi|158283117|gb|EDP08868.1| predicted protein [Chlamydomonas reinhardtii]	XP_001693614	2.33959e-40	68	135.191	121
transcript_1290	elongation factor chloroplastic-like	503	gi|168070802|ref|XP_001786944.1|predicted protein [Physcomitrella patens subsp. patens] >gi|162660110|gb|EDQ48242.1| predicted protein [Physcomitrella patens subsp. patens]	XP_001786944	3.39952e-31	60	114.005	155
transcript_1291	aquaporin pip1-4	502	gi|42572785|ref|NP_974489.1|putative aquaporin PIP1-4 [Arabidopsis thaliana] >gi|332656478|gb|AEE81878.1| putative aquaporin PIP1-4 [Arabidopsis thaliana]	NP_974489	2.40386e-73	90	220.705	127
transcript_1292	cpd photolyase	503	gi|255623840|ref|XP_002540408.1|conserved hypothetical protein [Ricinus communis] >gi|223495994|gb|EEF21975.1| conserved hypothetical protein [Ricinus communis]	XP_002540408	2.52465e-18	63	75.8702	95
transcript_1293	ac123594_18 retroelement	503	gi|307102352|gb|EFN50649.1|hypothetical protein CHLNCDRAFT_15995 [Chlorella variabilis]	EFN50649	0.00203017	71	32.7278	21
transcript_1294	gag-pol polyprotein	502	gi|353685482|gb|AER13159.1|putative Ty-1 copia retrotransposon [Phaseolus vulgaris]	AER13159	6.84493e-12	88	60.8474	36
transcript_1295	protein	502	gi|222869883|gb|EEF07014.1|predicted protein [Populus trichocarpa]	EEF07014	2.73859e-13	54	63.929	122
transcript_1296	phytochrome a1	502	gi|380749534|gb|AFE48628.1|phytochrome A, partial [Moneses uniflora]	AFE48628	9.40304e-07	44	45.0542	117
transcript_1297	predicted protein [Hordeum vulgare subsp. vulgare]	501	gi|326502892|dbj|BAJ99074.1|predicted protein [Hordeum vulgare subsp. vulgare] >gi|326503790|dbj|BAK02681.1| predicted protein [Hordeum vulgare subsp. vulgare]	BAJ99074	0.00904592	48	33.4982	49
transcript_1298	tropinone reductase	500	gi|160901078|ref|YP_001566660.1|short-chain dehydrogenase/reductase SDR [Delftia acidovorans SPH-1] >gi|255595551|ref|XP_002536339.1| 3-oxoacyl-[acyl-carrier-protein] reductase, putative [Ricinus communis] >gi|160366662|gb|ABX38275.1| short-chain dehydrogenase/reductase SDR [Delftia acidovorans SPH-1] >gi|223520042|gb|EEF26043.1| 3-oxoacyl-[acyl-carrier-protein] reductase, putative [Ricinus commu…	XP_002536339	2.23391e-18	60	77.7962	87
transcript_1299	predicted protein [Populus trichocarpa]	500	gi|222873956|gb|EEF11087.1|predicted protein [Populus trichocarpa]	EEF11087	0.502112	44	28.1054	69
transcript_1300	flagellar autonomy 2 protein	501	gi|302765837|ref|XP_002966339.1|hypothetical protein SELMODRAFT_407803 [Selaginella moellendorffii] >gi|300165759|gb|EFJ32366.1| hypothetical protein SELMODRAFT_407803 [Selaginella moellendorffii]	XP_002966339	0.000516976	48	36.5798	47
transcript_1301	two component transcriptional winged helix family	501	gi|160898512|ref|YP_001564094.1|two component transcriptional regulator [Delftia acidovorans SPH-1] >gi|333915267|ref|YP_004488999.1| winged helix family two component transcriptional regulator [Delftia sp. Cs1-4] >gi|160364096|gb|ABX35709.1| two component transcriptional regulator, winged helix family [Delftia acidovorans SPH-1] >gi|222834138|gb|EEE72615.1| predicted protein [Populus trichocarpa…	EEE72615	1.17892e-05	48	40.817	96
transcript_1302	unnamed protein product [Vitis vinifera]	501	gi|297741354|emb|CBI32485.3|unnamed protein product [Vitis vinifera]	CBI32485	5.6608e-05	95	38.5058	21
transcript_1303	predicted protein [Physcomitrella patens subsp. patens]	502	gi|168021518|ref|XP_001763288.1|predicted protein [Physcomitrella patens subsp. patens] >gi|162685423|gb|EDQ71818.1| predicted protein [Physcomitrella patens subsp. patens]	XP_001763288	0.22831	50	28.1054	44
transcript_1304	translation initiation factor if-2	500	gi|253759094|ref|XP_002488912.1|hypothetical protein SORBIDRAFT_2001s002010 [Sorghum bicolor] >gi|241947248|gb|EES20393.1| hypothetical protein SORBIDRAFT_2001s002010 [Sorghum bicolor]	XP_002488912	2.33091e-46	70	157.532	166
transcript_1305	tmv resistance protein n- partial	500	gi|168023790|ref|XP_001764420.1|predicted protein [Physcomitrella patens subsp. patens] >gi|162684284|gb|EDQ70687.1| predicted protein [Physcomitrella patens subsp. patens]	XP_001764420	0.00355149	42	33.8834	110
transcript_1306	protein	497	gi|255597666|ref|XP_002536826.1|conserved hypothetical protein [Ricinus communis] >gi|223518416|gb|EEF25557.1| conserved hypothetical protein [Ricinus communis]	XP_002536826	5.02412e-05	46	38.5058	77
transcript_1307	Novel gene
transcript_1308	protein	500	gi|222832479|gb|EEE70956.1|predicted protein [Populus trichocarpa]	EEE70956	1.67172e-45	64	149.058	169
transcript_1309	inosine triphosphate pyrophosphatase	499	gi|297741909|emb|CBI33344.3|unnamed protein product [Vitis vinifera]	CBI33344	7.32063e-11	43	54.6842	133
transcript_1310	protein	498	gi|255591675|ref|XP_002535563.1|aldo-keto reductase, putative [Ricinus communis] >gi|223522652|gb|EEF26818.1| aldo-keto reductase, putative [Ricinus communis]	XP_002535563	3.9151e-06	58	41.9726	60
transcript_1311	predicted protein [Micromonas pusilla CCMP1545]	493	gi|303276426|ref|XP_003057507.1|predicted protein [Micromonas pusilla CCMP1545] >gi|226461859|gb|EEH59152.1| predicted protein [Micromonas pusilla CCMP1545]	XP_003057507	0.00409045	70	33.113	27
transcript_1312	protein	499	gi|357165528|ref|XP_003580414.1|PREDICTED: LOW QUALITY PROTEIN: DNA2-like helicase-like [Brachypodium distachyon]	XP_003580414	0.000139555	49	37.7354	69
transcript_1313	protein	500	gi|38637216|dbj|BAD03482.1|hypothetical protein [Oryza sativa Japonica Group] >gi|38637269|dbj|BAD03533.1| hypothetical protein [Oryza sativa Japonica Group]	BAD03482	1.65424e-05	42	40.0466	167
transcript_1314	flagellum-specific atp synthase alpha	499	gi|302828934|ref|XP_002946034.1|hypothetical protein VOLCADRAFT_85885 [Volvox carteri f. nagariensis] >gi|300268849|gb|EFJ53029.1| hypothetical protein VOLCADRAFT_85885 [Volvox carteri f. nagariensis]	XP_002946034	1.19837e-08	42	49.6766	113
transcript_1315	type i polyketide synthase	498	gi|159480862|ref|XP_001698501.1|type I polyketide synthase [Chlamydomonas reinhardtii] >gi|158282241|gb|EDP07994.1| type I polyketide synthase [Chlamydomonas reinhardtii]	XP_001698501	1.07127e-07	43	46.9802	165
transcript_1316	predicted protein [Populus trichocarpa]	498	gi|224108992|ref|XP_002333320.1|predicted protein [Populus trichocarpa] >gi|222835946|gb|EEE74367.1| predicted protein [Populus trichocarpa]	XP_002333320	1.79185	54	25.0238	51
transcript_1317	polyneuridine-aldehyde esterase-like	497	gi|357131132|ref|XP_003567195.1|PREDICTED: polyneuridine-aldehyde esterase-like [Brachypodium distachyon]	XP_003567195	0.00821931	40	32.3426	116
transcript_1318	outer membrane protein tolc	498	gi|255596606|ref|XP_002536577.1|conserved hypothetical protein [Ricinus communis] >gi|223519226|gb|EEF25806.1| conserved hypothetical protein [Ricinus communis]	XP_002536577	0.000225023	43	36.965	144
transcript_1319	predicted protein [Physcomitrella patens subsp. patens]	488	gi|168044156|ref|XP_001774548.1|predicted protein [Physcomitrella patens subsp. patens] >gi|162674103|gb|EDQ60616.1| predicted protein [Physcomitrella patens subsp. patens]	XP_001774548	0.00584579	77	32.3426	22
transcript_1320	sigma factor sigb regulation protein rsbq	499	gi|116782308|gb|ABK22456.1|unknown [Picea sitchensis]	ABK22456	6.01798e-17	52	72.7886	126
transcript_1321	hypothetical protein [Oryza sativa Japonica Group]	497	gi|50252588|dbj|BAD28760.1|hypothetical protein [Oryza sativa Japonica Group]	BAD28760	1.25437	42	25.409	84
transcript_1322	protein	497	gi|255592839|ref|XP_002535731.1|conserved hypothetical protein [Ricinus communis] >gi|223522148|gb|EEF26653.1| conserved hypothetical protein [Ricinus communis]	XP_002535731	1.63903e-15	62	69.3218	90
transcript_1323	dna polymerase	498	gi|255588755|ref|XP_002534708.1|DNA polymerase I, putative [Ricinus communis] >gi|223524716|gb|EEF27672.1| DNA polymerase I, putative [Ricinus communis]	XP_002534708	2.25572e-27	71	102.064	94
transcript_1324	acetyl- carboxylase	497	gi|308799207|ref|XP_003074384.1|acetyl-CoA carboxylase (ISS) [Ostreococcus tauri] >gi|116000555|emb|CAL50235.1| acetyl-CoA carboxylase (ISS) [Ostreococcus tauri]	XP_003074384	0.00227731	55	34.2686	49
transcript_1325	Novel gene
transcript_1326	methylmalonate-semialdehyde dehydrogenase	496	gi|110739844|dbj|BAF01828.1|F15N24.6 [Arabidopsis thaliana]	BAF01828	7.38858e-47	67	155.221	155
transcript_1327	atp synthase subunit beta	496	gi|357488217|ref|XP_003614396.1|hypothetical protein MTR_5g051150 [Medicago truncatula] >gi|355515731|gb|AES97354.1| hypothetical protein MTR_5g051150 [Medicago truncatula]	XP_003614396	7.16267e-14	96	66.6254	29
transcript_1328	methionine synthase	496	gi|356547867|ref|XP_003542326.1|PREDICTED: 5-methyltetrahydropteroyltriglutamate--homocysteine methyltransferase-like [Glycine max]	XP_003542326	1.80539e-75	79	240.35	165
transcript_1329	protein	496	gi|255604016|ref|XP_002538154.1|conserved hypothetical protein [Ricinus communis] >gi|223513562|gb|EEF24230.1| conserved hypothetical protein [Ricinus communis]	XP_002538154	1.08741e-77	78	230.72	165
transcript_1330	f1 atpase	495	gi|356547057|ref|XP_003541934.1|PREDICTED: beta-amylase-like [Glycine max]	XP_003541934	0.00339743	64	33.8834	31
transcript_1331	protein	495	gi|28564740|dbj|BAC57654.1|hypothetical protein [Oryza sativa Japonica Group] >gi|50508413|dbj|BAD30430.1| hypothetical protein [Oryza sativa Japonica Group]	BAC57654	0.000267037	41	36.965	117
transcript_1332	garl gene product	494	gi|308080640|ref|NP_001183147.1|uncharacterized protein LOC100501517 [Zea mays] >gi|238009646|gb|ACR35858.1| unknown [Zea mays]	NP_001183147	1.95002e-11	46	58.151	145
transcript_1333	senescence-associated protein	495	gi|224159224|ref|XP_002338057.1|predicted protein [Populus trichocarpa] >gi|222870566|gb|EEF07697.1| predicted protein [Populus trichocarpa]	XP_002338057	4.91505e-24	100	90.1225	42
transcript_1334	4-toluene sulfonate uptake permease	493	gi|302837355|ref|XP_002950237.1|hypothetical protein VOLCADRAFT_104627 [Volvox carteri f. nagariensis] >gi|300264710|gb|EFJ48905.1| hypothetical protein VOLCADRAFT_104627 [Volvox carteri f. nagariensis]	XP_002950237	4.09484e-13	50	65.0846	106
transcript_1335	protein	492	gi|303285604|ref|XP_003062092.1|predicted protein [Micromonas pusilla CCMP1545] >gi|226456503|gb|EEH53804.1| predicted protein [Micromonas pusilla CCMP1545]	XP_003062092	3.41726e-07	42	46.2098	142
transcript_1336	Novel gene
transcript_1337	atp synthase subunits region	494	gi|255621795|ref|XP_002540228.1|ATP synthase subunits region ORF, putative [Ricinus communis] >gi|223497860|gb|EEF22155.1| ATP synthase subunits region ORF, putative [Ricinus communis]	XP_002540228	0.000638052	51	35.8094	62
transcript_1338	aspartate tyrosine aromatic aminotransferase	492	gi|255607018|ref|XP_002538666.1|Transaminase mtnE, putative [Ricinus communis] >gi|223511072|gb|EEF23718.1| Transaminase mtnE, putative [Ricinus communis]	XP_002538666	2.80042e-43	83	137.502	95
transcript_1339	gag-pol polyprotein	493	gi|253759103|ref|XP_002488913.1|hypothetical protein SORBIDRAFT_1994s002010 [Sorghum bicolor] >gi|241947220|gb|EES20365.1| hypothetical protein SORBIDRAFT_1994s002010 [Sorghum bicolor]	XP_002488913	0.00377075	53	32.3426	45
transcript_1340	hypothetical protein OsJ_15855 [Oryza sativa Japonica Group]	494	gi|222629405|gb|EEE61537.1|hypothetical protein OsJ_15855 [Oryza sativa Japonica Group]	EEE61537	1.58716	72	26.5646	25
transcript_1341	reverse transcriptase	486	gi|15148814|gb|AAK84850.1|reverse transcriptase [Zea mays]	AAK84850	0.0181563	61	28.1054	31
transcript_1342	atp synthase subunit beta	493	gi|357488221|ref|XP_003614398.1|hypothetical protein MTR_5g051170 [Medicago truncatula] >gi|355515733|gb|AES97356.1| hypothetical protein MTR_5g051170 [Medicago truncatula]	XP_003614398	2.11169e-31	78	115.546	84
transcript_1343	protein	493	gi|302780071|ref|XP_002971810.1|hypothetical protein SELMODRAFT_96875 [Selaginella moellendorffii] >gi|300160109|gb|EFJ26727.1| hypothetical protein SELMODRAFT_96875 [Selaginella moellendorffii]	XP_002971810	0.00314176	47	31.9574	69
transcript_1344	malonyl- :acp transacylase	492	gi|255069969|ref|XP_002507066.1|malonyl-CoA:ACP transacylase [Micromonas sp. RCC299] >gi|226522341|gb|ACO68324.1| malonyl-CoA:ACP transacylase [Micromonas sp. RCC299]	XP_002507066	1.06212e-14	63	65.4698	61
transcript_1345	atp synthase subunit alpha	494	gi|55168340|gb|AAV44205.1|unknow protein [Oryza sativa Japonica Group]	AAV44205	3.43209e-18	77	74.3294	57
transcript_1346	pentatricopeptide repeat-containing	493	gi|255559617|ref|XP_002520828.1|pentatricopeptide repeat-containing protein, putative [Ricinus communis] >gi|223539959|gb|EEF41537.1| pentatricopeptide repeat-containing protein, putative [Ricinus communis]	XP_002520828	0.0295278	60	31.9574	48
transcript_1347	expressed protein [Chlorella variabilis]	491	gi|307105543|gb|EFN53792.1|expressed protein [Chlorella variabilis]	EFN53792	0.230473	56	29.261	46
transcript_1348	cysteine hydrolase	491	gi|224119884|ref|XP_002331086.1|predicted protein [Populus trichocarpa] >gi|222872814|gb|EEF09945.1| predicted protein [Populus trichocarpa]	XP_002331086	9.14315e-12	55	58.151	84
transcript_1349	protease precursor	492	gi|222834532|gb|EEE73009.1|predicted protein [Populus trichocarpa]	EEE73009	1.12602e-15	58	70.0922	101
transcript_1350	protein	492	gi|255619486|ref|XP_002540021.1|d-aminoacylase, putative [Ricinus communis] >gi|223499962|gb|EEF22362.1| d-aminoacylase, putative [Ricinus communis]	XP_002540021	3.71998e-14	86	65.855	44
transcript_1351	flagellar inner arm dynein 1 heavy chain alpha	492	gi|302843856|ref|XP_002953469.1|flagellar inner arm dynein 1 heavy chain alpha [Volvox carteri f. nagariensis] >gi|300261228|gb|EFJ45442.1| flagellar inner arm dynein 1 heavy chain alpha [Volvox carteri f. nagariensis]	XP_002953469	0.00102975	56	36.1946	46
transcript_1352	beta subunit of rna polymerase	493	gi|226968679|ref|YP_002808639.1|RNA polymerase beta chain [Micromonas sp. RCC299] >gi|226431157|gb|ACO55563.1| RNA polymerase beta chain [Micromonas sp. RCC299]	YP_002808639	9.14452e-19	64	82.0333	90
transcript_1353	protoheme ix farnesyltransferase	492	gi|302832704|ref|XP_002947916.1|hypothetical protein VOLCADRAFT_79954 [Volvox carteri f. nagariensis] >gi|300266718|gb|EFJ50904.1| hypothetical protein VOLCADRAFT_79954 [Volvox carteri f. nagariensis]	XP_002947916	1.78656e-14	48	68.1662	126
transcript_1354	senescence-associated protein	492	gi|388496598|gb|AFK36365.1|unknown [Lotus japonicus]	AFK36365	5.14104e-44	89	143.665	79
transcript_1355	en spm-related transposon protein	492	gi|195970398|gb|ACG60686.1|En/Spm-related transposon protein [Brassica oleracea var. alboglabra]	ACG60686	0.00092711	51	36.5798	74
transcript_1356	dihydrodipicolinate synthase	491	gi|222616186|gb|EEE52318.1|hypothetical protein OsJ_34336 [Oryza sativa Japonica Group]	EEE52318	1.55571e-11	48	59.3066	107
transcript_1357	protein	491	gi|222831815|gb|EEE70292.1|predicted protein [Populus trichocarpa]	EEE70292	4.45076e-09	63	48.1358	57
transcript_1358	nucleolar protein	490	gi|357452425|ref|XP_003596489.1|Nucleolar protein [Medicago truncatula] >gi|355485537|gb|AES66740.1| Nucleolar protein [Medicago truncatula]	XP_003596489	0.00646756	52	33.113	67
transcript_1359	OSJNBb0020O11.4 [Oryza sativa Japonica Group]	491	gi|38605892|emb|CAE04782.3|OSJNBb0020O11.4 [Oryza sativa Japonica Group]	CAE04782	1.28617	57	25.7942	33
transcript_1360	pentatricopeptide repeat-containing protein	491	gi|357453049|ref|XP_003596801.1|Pentatricopeptide repeat-containing protein [Medicago truncatula] >gi|355485849|gb|AES67052.1| Pentatricopeptide repeat-containing protein [Medicago truncatula]	XP_003596801	0.00290209	60	34.2686	64
transcript_1361	protein reticulata-related 1	491	gi|125557797|gb|EAZ03333.1|hypothetical protein OsI_25475 [Oryza sativa Indica Group] >gi|125599661|gb|EAZ39237.1| hypothetical protein OsJ_23660 [Oryza sativa Japonica Group]	EAZ03333	0.000160132	53	33.8834	43
transcript_1362	omega-6 fatty acid chloroplast precursor	491	gi|42408677|dbj|BAD09897.1|putative Omega-6 fatty acid desaturase, chloroplast precursor [Oryza sativa Japonica Group] >gi|42408692|dbj|BAD09911.1| putative Omega-6 fatty acid desaturase, chloroplast precursor [Oryza sativa Japonica Group] >gi|218201215|gb|EEC83642.1| hypothetical protein OsI_29379 [Oryza sativa Indica Group] >gi|222640639|gb|EEE68771.1| hypothetical protein OsJ_27475 [Oryza sati…	BAD09897	0.000497256	57	32.3426	54
transcript_1363	glycosyltransferase-like protein	486	gi|302804749|ref|XP_002984126.1|glycosyltransferase-like protein [Selaginella moellendorffii] >gi|300147975|gb|EFJ14636.1| glycosyltransferase-like protein [Selaginella moellendorffii]	XP_002984126	0.00113892	63	31.187	33
transcript_1364	protein	490	gi|356555004|ref|XP_003545830.1|PREDICTED: putative disease resistance protein At3g14460-like [Glycine max]	XP_003545830	2.30251e-05	42	36.5798	168
transcript_1365	zinc finger ccch domain-containing protein	490	gi|255073323|ref|XP_002500336.1|predicted protein [Micromonas sp. RCC299] >gi|226515599|gb|ACO61594.1| predicted protein [Micromonas sp. RCC299]	XP_002500336	0.000491523	41	32.3426	139
transcript_1366	protein	490	gi|159469231|ref|XP_001692771.1|predicted protein [Chlamydomonas reinhardtii] >gi|158278024|gb|EDP03790.1| predicted protein [Chlamydomonas reinhardtii]	XP_001692771	0.00127866	44	35.4242	154
transcript_1367	homeobox-leucine zipper protein meristem l1	490	gi|345195182|tpg|DAA34956.1|TPA_exp: homeodomain leucine zipper family IV protein [Zea mays]	DAA34956	2.28862e-26	55	103.605	141
transcript_1368	protein	490	gi|147766512|emb|CAN72127.1|hypothetical protein VITISV_037628 [Vitis vinifera]	CAN72127	0.00546556	41	33.8834	99
transcript_1369	seed maturation protein	486	gi|255604957|ref|XP_002538313.1|conserved hypothetical protein [Ricinus communis] >gi|223512779|gb|EEF24070.1| conserved hypothetical protein [Ricinus communis]	XP_002538313	0.0565784	49	30.8018	51
transcript_1370	protein	489	gi|222871842|gb|EEF08973.1|predicted protein [Populus trichocarpa]	EEF08973	7.34022e-17	65	73.559	69
transcript_1371	penicillin-binding protein	489	gi|255603386|ref|XP_002538039.1|conserved hypothetical protein [Ricinus communis] >gi|223514075|gb|EEF24344.1| conserved hypothetical protein [Ricinus communis]	XP_002538039	1.46288e-23	60	93.2041	127
transcript_1372	1-deoxy-d-xylulose 5-phosphate synthase	488	gi|157042731|gb|ABV02017.1|1-deoxy-D-xylulose-5-phosphate synthase [Nicotiana langsdorffii x Nicotiana sanderae]	ABV02017	3.13823e-47	70	154.066	148
transcript_1373	protein	489	gi|223945587|gb|ACN26877.1|unknown [Zea mays]	ACN26877	0.000243814	59	37.3502	52
transcript_1374	protein	489	gi|307109122|gb|EFN57360.1|hypothetical protein CHLNCDRAFT_30275 [Chlorella variabilis]	EFN57360	2.07141e-27	61	105.145	129
transcript_1375	high light-induced nuclease	487	gi|384253559|gb|EIE27033.1|putative nuclease domain protein, partial [Coccomyxa subellipsoidea C-169]	EIE27033	3.44012e-18	52	76.2554	114
transcript_1376	pollen coat oleosin-glycine rich protein	489	gi|302830967|ref|XP_002947049.1|hypothetical protein VOLCADRAFT_103274 [Volvox carteri f. nagariensis] >gi|300267456|gb|EFJ51639.1| hypothetical protein VOLCADRAFT_103274 [Volvox carteri f. nagariensis]	XP_002947049	2.949	57	26.9498	105
transcript_1377	nadh dehydrogenase subunit 1	489	gi|307101747|ref|YP_003875500.1|NADH dehydrogenase subunit 1 [Silene latifolia] >gi|296040791|gb|ADG85363.1| NADH dehydrogenase subunit 1 [Silene latifolia] >gi|301338042|gb|ADK73334.1| NADH dehydrogenase subunit 1 [Silene latifolia]	YP_003875500	3.89706e-71	97	195.667	102
transcript_1378	unnamed protein product [Vitis vinifera]	474	gi|296086800|emb|CBI32949.3|unnamed protein product [Vitis vinifera]	CBI32949	0.694002	50	28.4906	72
transcript_1379	protein tar1-like	483	gi|356545667|ref|XP_003541258.1|PREDICTED: uncharacterized protein LOC100782981 [Glycine max]	XP_003541258	5.25091e-10	69	53.5286	55
transcript_1380	hybrid proline-rich protein	488	gi|347438903|gb|AEO92077.1|hybrid proline-rich protein [Nicotiana tabacum]	AEO92077	1.9004	54	27.335	44
transcript_1381	protein	484	gi|222872335|gb|EEF09466.1|predicted protein [Populus trichocarpa]	EEF09466	3.85616e-07	59	46.2098	52
transcript_1382	golgin candidate	488	gi|308799353|ref|XP_003074457.1|unnamed protein product [Ostreococcus tauri] >gi|116000628|emb|CAL50308.1| unnamed protein product [Ostreococcus tauri]	XP_003074457	0.0240952	50	32.3426	87
transcript_1383	ribosomal protein l19	488	gi|89895338|ref|YP_518825.1|50S ribosomal protein L19 [Desulfitobacterium hafniense Y51] >gi|219669772|ref|YP_002460207.1| 50S ribosomal protein L19 [Desulfitobacterium hafniense DCB-2] >gi|116256000|sp|Q24UB1.1|RL19_DESHY RecName: Full=50S ribosomal protein L19 >gi|254799780|sp|B8FRL1.1|RL19_DESHD RecName: Full=50S ribosomal protein L19 >gi|89334786|dbj|BAE84381.1| 50S ribosomal protein L19 [Des…	EEF10527	7.80189e-24	71	90.1225	84
transcript_1384	retrotransposon unclassified	486	gi|313184265|emb|CBL94129.1|putative reverse transcriptase (RNA-dependent DNA polymerase) domain containing protein [Malus x domestica]	CBL94129	2.86277e-39	68	137.887	134
transcript_1385	retrotransposon ty3-gypsy sub-class	488	gi|242034589|ref|XP_002464689.1|hypothetical protein SORBIDRAFT_01g023330 [Sorghum bicolor] >gi|241918543|gb|EER91687.1| hypothetical protein SORBIDRAFT_01g023330 [Sorghum bicolor]	XP_002464689	0.00928916	55	33.113	47
transcript_1386	hypothetical protein SORBIDRAFT_03g039620 [Sorghum bicolor]	488	gi|242059213|ref|XP_002458752.1|hypothetical protein SORBIDRAFT_03g039620 [Sorghum bicolor] >gi|241930727|gb|EES03872.1| hypothetical protein SORBIDRAFT_03g039620 [Sorghum bicolor]	XP_002458752	0.423004	54	28.4906	50
transcript_1387	drug metabolite transporter superfamily	487	gi|308798669|ref|XP_003074114.1|COG0697: Permeases of the drug/metabolite transporter (ISS) [Ostreococcus tauri] >gi|116000286|emb|CAL49966.1| COG0697: Permeases of the drug/metabolite transporter (ISS), partial [Ostreococcus tauri]	XP_003074114	1.93135e-16	49	73.1738	169
transcript_1388	probable salt tolerance-like protein at1g75540-like	487	gi|357133641|ref|XP_003568432.1|PREDICTED: uncharacterized protein LOC100828991 [Brachypodium distachyon]	XP_003568432	0.00695603	54	33.8834	35
transcript_1389	cation efflux system protein	484	gi|222837873|gb|EEE76238.1|ECOLI acriflavine resistance protein b [Populus trichocarpa]	EEE76238	7.62015e-22	57	90.1225	126
transcript_1390	protein plastid movement impaired 2-like	485	gi|359488246|ref|XP_002281016.2|PREDICTED: protein PLASTID MOVEMENT IMPAIRED 2-like [Vitis vinifera]	XP_002281016	0.0861935	48	30.4166	77
transcript_1391	trab domain-containing	487	gi|359472664|ref|XP_002279807.2|PREDICTED: uncharacterized protein LOC100256001 [Vitis vinifera] >gi|297737778|emb|CBI26979.3| unnamed protein product [Vitis vinifera]	XP_002279807	0.0262451	55	30.8018	47
transcript_1392	elongation factor 1-alpha	483	gi|21397270|gb|AAM51834.1|AC105730_8Putative plant disease resistance polyprotein [Oryza sativa Japonica Group] >gi|108706267|gb|ABF94062.1| retrotransposon protein, putative, unclassified [Oryza sativa Japonica Group]	AAM51834	0.000235275	55	36.965	47
transcript_1393	n-	486	gi|168013950|ref|XP_001759526.1|predicted protein [Physcomitrella patens subsp. patens] >gi|162689456|gb|EDQ75828.1| predicted protein [Physcomitrella patens subsp. patens]	XP_001759526	4.30377e-08	47	46.9802	108
transcript_1394	non-specific lipid-transfer protein at2g13820-like	486	gi|326515014|dbj|BAJ99868.1|predicted protein [Hordeum vulgare subsp. vulgare]	BAJ99868	0.336914	53	27.335	47
transcript_1395	nadh dehydrogenase subunit j	485	gi|290524859|gb|ADD31270.1|NADH-plastoquinone oxidoreductase subunit J protein [Bulnesia arborea]	ADD31270	4.26457e-35	100	119.783	55
transcript_1396	udp-glycosyltransferase 75d1-like	485	gi|357139860|ref|XP_003571494.1|PREDICTED: UDP-glycosyltransferase 75D1-like [Brachypodium distachyon]	XP_003571494	0.0151545	53	30.0314	41
transcript_1397	myosin-like protein	486	gi|356528831|ref|XP_003533001.1|PREDICTED: uncharacterized protein LOC100805874 [Glycine max]	XP_003533001	0.00264243	41	32.3426	63
transcript_1398	fructose bisphosphate aldolase	485	gi|255083400|ref|XP_002504686.1|fructose bisphosphate aldolase class i [Micromonas sp. RCC299] >gi|226519954|gb|ACO65944.1| fructose bisphosphate aldolase class i [Micromonas sp. RCC299]	XP_002504686	6.52356e-51	69	164.851	153
transcript_1399	double-strand-break repair protein rad21-like protein	485	gi|222869510|gb|EEF06641.1|predicted protein [Populus trichocarpa]	EEF06641	1.03966e-59	79	184.111	140
transcript_1400	protein	485	gi|125550037|gb|EAY95859.1|hypothetical protein OsI_17725 [Oryza sativa Indica Group]	EAY95859	0.000922759	65	33.8834	29
transcript_1401	myosin heavy chain-like protein	485	gi|34393214|dbj|BAC82928.1|myosin heavy chain-like protein [Oryza sativa Japonica Group] >gi|50509009|dbj|BAD31957.1| myosin heavy chain-like protein [Oryza sativa Japonica Group]	BAC82928	0.00962955	44	32.7278	81
transcript_1402	the subtilase family of serine proteases (pfam: score e= - n=2)	479	gi|4115919|gb|AAD03430.1|similar to the subtilase family of serine proteases (Pfam: PF00082, score; 47.5, E=3.8e-12, n=2) [Arabidopsis thaliana]	AAD03430	0.13924	53	29.261	54
transcript_1403	Novel gene
transcript_1404	histone h2b	483	gi|255593367|ref|XP_002535850.1|Cobalt-zinc-cadmium resistance protein czcC precursor, putative [Ricinus communis] >gi|223521738|gb|EEF26533.1| Cobalt-zinc-cadmium resistance protein czcC precursor, putative [Ricinus communis]	XP_002535850	0.000181236	66	37.7354	56
transcript_1405	auxin-repressed kda protein	481	gi|218201593|gb|EEC84020.1|hypothetical protein OsI_30240 [Oryza sativa Indica Group]	EEC84020	1.81395e-34	72	117.472	125
transcript_1406	nuclear pore complex protein	484	gi|255611947|ref|XP_002539363.1|Transcription elongation protein nusA, putative [Ricinus communis] >gi|223506838|gb|EEF23020.1| Transcription elongation protein nusA, putative [Ricinus communis]	XP_002539363	1.97309e-83	88	249.21	159
transcript_1407	atp synthase subunit beta	484	gi|357488211|ref|XP_003614393.1|hypothetical protein MTR_5g051120 [Medicago truncatula] >gi|355515728|gb|AES97351.1| hypothetical protein MTR_5g051120 [Medicago truncatula]	XP_003614393	7.62435e-40	85	137.502	81
transcript_1408	cysteine proteinase	484	gi|307107036|gb|EFN55280.1|hypothetical protein CHLNCDRAFT_35526 [Chlorella variabilis]	EFN55280	0.00185047	46	34.2686	64
transcript_1409	quinate shikimate	485	gi|115450105|ref|NP_001048653.1|Os03g0101400 [Oryza sativa Japonica Group] >gi|113547124|dbj|BAF10567.1| Os03g0101400 [Oryza sativa Japonica Group]	NP_001048653	0.00142662	58	34.6538	50
transcript_1410	protein	482	gi|255071445|ref|XP_002499396.1|predicted protein [Micromonas sp. RCC299] >gi|226514659|gb|ACO60655.1| predicted protein [Micromonas sp. RCC299]	XP_002499396	0.0141417	50	31.9574	61
transcript_1411	uncharacterized loc547474	485	gi|255620376|ref|XP_002540107.1|conserved hypothetical protein [Ricinus communis] >gi|223499158|gb|EEF22276.1| conserved hypothetical protein [Ricinus communis]	XP_002540107	0.000115979	78	35.039	23
transcript_1412	epstein-barr virus ebna-1-like protein	483	gi|222871067|gb|EEF08198.1|predicted protein [Populus trichocarpa]	EEF08198	0.00535495	55	33.4982	43
transcript_1413	ring-h2 finger protein atl1-like	480	gi|357129553|ref|XP_003566426.1|PREDICTED: RING-H2 finger protein ATL1-like [Brachypodium distachyon]	XP_003566426	0.156863	62	28.8758	35
transcript_1414	retrotransposon ty3-gypsy sub-class	484	gi|222875177|gb|EEF12308.1|predicted protein [Populus trichocarpa]	EEF12308	6.16252e-86	87	256.144	157
transcript_1415	tyrosyl-dna phosphodiesterase	483	gi|242087399|ref|XP_002439532.1|hypothetical protein SORBIDRAFT_09g010410 [Sorghum bicolor] >gi|241944817|gb|EES17962.1| hypothetical protein SORBIDRAFT_09g010410 [Sorghum bicolor]	XP_002439532	0.00550313	48	33.4982	54
transcript_1416	farnesylated protein partial	483	gi|303290180|ref|XP_003064377.1|predicted protein [Micromonas pusilla CCMP1545] >gi|226453975|gb|EEH51282.1| predicted protein [Micromonas pusilla CCMP1545]	XP_003064377	0.000810729	48	34.6538	115
transcript_1417	at1g68400 t2e12_5	480	gi|225424494|ref|XP_002281730.1|PREDICTED: serine/threonine-protein kinase BRI1-like 2 [Vitis vinifera]	XP_002281730	0.000920079	50	34.6538	58
transcript_1418	iron-sulfur cluster assembly protein	485	gi|302841908|ref|XP_002952498.1|iron-sulfur cluster assembly protein [Volvox carteri f. nagariensis] >gi|300262137|gb|EFJ46345.1| iron-sulfur cluster assembly protein [Volvox carteri f. nagariensis]	XP_002952498	6.6132e-46	86	155.606	103
transcript_1419	n-acetyl-gamma-glutamyl-phosphate reductase	484	gi|302843812|ref|XP_002953447.1|hypothetical protein VOLCADRAFT_82287 [Volvox carteri f. nagariensis] >gi|300261206|gb|EFJ45420.1| hypothetical protein VOLCADRAFT_82287 [Volvox carteri f. nagariensis]	XP_002953447	6.31279e-72	80	221.09	161
transcript_1420	cold partial	480	gi|255597485|ref|XP_002536785.1|conserved hypothetical protein [Ricinus communis] >gi|223518556|gb|EEF25598.1| conserved hypothetical protein [Ricinus communis]	XP_002536785	5.19368e-09	57	49.2914	63
transcript_1421	pr1-like protein	482	gi|359480377|ref|XP_003632441.1|PREDICTED: G-type lectin S-receptor-like serine/threonine-protein kinase CES101-like [Vitis vinifera]	XP_003632441	0.00301337	46	35.4242	75
transcript_1422	acetyl- synthetase	482	gi|380042390|gb|AFD33359.1|acyl-activating enzyme 15 [Cannabis sativa]	AFD33359	4.62958e-29	54	112.079	153
transcript_1423	two-component system sensor histidine kinase response	482	gi|222875029|gb|EEF12160.1|predicted protein [Populus trichocarpa]	EEF12160	3.87907e-41	71	137.502	122
transcript_1424	phosphatidylinositol 3-kinase	480	gi|363806982|ref|NP_001242315.1|phosphatidylinositol 3-kinase, nodule isoform [Glycine max] >gi|1171966|sp|P42348.1|PI3K2_SOYBN RecName: Full=Phosphatidylinositol 3-kinase, nodule isoform; Short=PI3-kinase; Short=PI3K; Short=PtdIns-3-kinase; AltName: Full=SPI3K-1 >gi|736337|gb|AAA64468.1| phosphatidylinositol 3-kinase [Glycine max]	NP_001242315	7.20539e-11	100	58.5362	27
transcript_1425	dehydroquinate dehydratase	481	gi|255070969|ref|XP_002507566.1|dehydroquinate dehydratase [Micromonas sp. RCC299] >gi|226522841|gb|ACO68824.1| dehydroquinate dehydratase [Micromonas sp. RCC299]	XP_002507566	9.77207e-12	46	60.8474	174
transcript_1426	retrotransposon like protein	473	gi|399920189|gb|AFP55536.1|retrotransposon polyprotein [Rosa rugosa]	AFP55536	4.98176e-19	97	81.6481	43
transcript_1427	hypothetical protein VOLCADRAFT_94557 [Volvox carteri f. nagariensis]	482	gi|302844570|ref|XP_002953825.1|hypothetical protein VOLCADRAFT_94557 [Volvox carteri f. nagariensis] >gi|300260933|gb|EFJ45149.1| hypothetical protein VOLCADRAFT_94557 [Volvox carteri f. nagariensis]	XP_002953825	0.00107811	55	35.4242	63
transcript_1428	protein	481	gi|255589725|ref|XP_002535066.1|alpha methylacyl-CoA racemase, putative [Ricinus communis] >gi|223524107|gb|EEF27317.1| alpha methylacyl-CoA racemase, putative [Ricinus communis]	XP_002535066	5.53243e-29	60	107.842	140
transcript_1429	retrotransposon unclassified	481	gi|255600171|ref|XP_002537401.1|conserved hypothetical protein [Ricinus communis] >gi|223516485|gb|EEF24981.1| conserved hypothetical protein [Ricinus communis]	XP_002537401	1.73825e-06	43	42.743	81
transcript_1430	50s ribosomal protein chloroplastic-like isoform 1	480	gi|218198159|gb|EEC80586.1|hypothetical protein OsI_22922 [Oryza sativa Indica Group]	EEC80586	0.107604	50	29.261	56
transcript_1431	protein	481	gi|224156094|ref|XP_002337672.1|predicted protein [Populus trichocarpa] >gi|222869531|gb|EEF06662.1| predicted protein [Populus trichocarpa]	XP_002337672	0.000109242	65	37.3502	40
transcript_1432	nbs-lrr resistance protein	479	gi|294845|gb|AAA02747.1|membrane protein [Saccharum hybrid cultivar H65-7052]	AAA02747	0.00370645	44	32.7278	88
transcript_1433	voltage-gated ion channel superfamily	481	gi|384245866|gb|EIE19358.1|soluble quino protein glucose dehydrogenase [Coccomyxa subellipsoidea C-169]	EIE19358	5.15526e-12	79	44.669	29
transcript_1434	kinase-like protein	480	gi|356547869|ref|XP_003542327.1|PREDICTED: uncharacterized protein LOC100780476 [Glycine max]	XP_003542327	0.000363847	44	36.1946	96
transcript_1435	3-oxoacid -transferase subunit b	481	gi|218188478|gb|EEC70905.1|hypothetical protein OsI_02453 [Oryza sativa Indica Group]	EEC70905	1.89266e-42	65	149.443	157
transcript_1436	cation efflux system protein	480	gi|255596088|ref|XP_002536457.1|Cation efflux system protein czcA, putative [Ricinus communis] >gi|223519624|gb|EEF25926.1| Cation efflux system protein czcA, putative [Ricinus communis]	XP_002536457	4.36296e-32	60	118.242	156
transcript_1437	acetyl- carboxylase beta subunit	478	gi|94311400|ref|YP_584610.1|accD gene product [Cupriavidus metallidurans CH34] >gi|93355252|gb|ABF09341.1| acetyl-CoA carboxylase, beta (carboxyltranferase) subunit [Cupriavidus metallidurans CH34] >gi|222873507|gb|EEF10638.1| predicted protein [Populus trichocarpa]	EEF10638	2.74791e-60	74	189.504	158
transcript_1438	ferric reductase defective 3b	480	gi|168028101|ref|XP_001766567.1|predicted protein [Physcomitrella patens subsp. patens] >gi|162682212|gb|EDQ68632.1| predicted protein [Physcomitrella patens subsp. patens]	XP_001766567	0.00167556	40	35.4242	94
transcript_1439	Novel gene
transcript_1440	dna repair protein recn	480	gi|308799039|ref|XP_003074300.1|DNA repair protein recN (ISS) [Ostreococcus tauri] >gi|116000471|emb|CAL50151.1| DNA repair protein recN (ISS) [Ostreococcus tauri]	XP_003074300	5.18676e-09	55	51.6026	68
transcript_1441	protein	479	gi|218189730|gb|EEC72157.1|hypothetical protein OsI_05193 [Oryza sativa Indica Group] >gi|222619870|gb|EEE56002.1| hypothetical protein OsJ_04758 [Oryza sativa Japonica Group]	EEC72157	0.005413	42	32.7278	96
transcript_1442	leucine-responsive regulatory	480	gi|255591787|ref|XP_002535596.1|Leucine-responsive regulatory protein, putative [Ricinus communis] >gi|223522574|gb|EEF26786.1| Leucine-responsive regulatory protein, putative [Ricinus communis]	XP_002535596	1.47516e-30	63	107.457	117
transcript_1443	large subunit ribosomal protein l24e	479	gi|1360637|emb|CAA65242.1|ENBP1 [Vicia sativa]	CAA65242	0.000104969	52	37.7354	51
transcript_1444	protein	479	gi|255599763|ref|XP_002537301.1|conserved hypothetical protein [Ricinus communis] >gi|223516795|gb|EEF25083.1| conserved hypothetical protein [Ricinus communis]	XP_002537301	8.88072e-38	64	126.331	122
transcript_1445	protein kinase	478	gi|222833000|gb|EEE71477.1|hypothetical protein POPTRDRAFT_588835 [Populus trichocarpa]	EEE71477	1.47266e-58	80	189.119	135
transcript_1446	protein	480	gi|147816075|emb|CAN66087.1|hypothetical protein VITISV_044185 [Vitis vinifera]	CAN66087	0.00430549	47	33.4982	51
transcript_1447	protein	478	gi|19774137|gb|AAL99045.1|AF487527_1D1 protease-like protein precursor [Nicotiana plumbaginifolia]	AAL99045	0.00548598	45	33.113	87
transcript_1448	protein	472	gi|168022011|ref|XP_001763534.1|predicted protein [Physcomitrella patens subsp. patens] >gi|162685327|gb|EDQ71723.1| predicted protein [Physcomitrella patens subsp. patens]	XP_001763534	0.0010967	48	34.6538	76
transcript_1449	retrotransposon polyprotein	479	gi|399920189|gb|AFP55536.1|retrotransposon polyprotein [Rosa rugosa]	AFP55536	6.69802e-35	72	128.257	102
transcript_1450	dna repair protein	476	gi|255599677|ref|XP_002537280.1|DNA repair protein recN, putative [Ricinus communis] >gi|223516858|gb|EEF25102.1| DNA repair protein recN, putative [Ricinus communis]	XP_002537280	2.72563e-39	68	134.42	147
transcript_1451	ubiquitin-protein ligase synoviolin	479	gi|5724771|gb|AAD48075.1|AF160183_2similar to a family of Arabidopsis thaliana hypothetical proteins with similarity to a Vicia faba retrotransposon-like gene; see GB:AF077408; may be a pseudogene [Arabidopsis thaliana]	AAD48075	0.000696196	46	34.6538	62
transcript_1452	riboflavin kinase	478	gi|145341116|ref|XP_001415661.1|predicted protein [Ostreococcus lucimarinus CCE9901] >gi|144575884|gb|ABO93953.1| predicted protein [Ostreococcus lucimarinus CCE9901]	XP_001415661	7.32341e-09	54	48.9062	66
transcript_1453	glutamine synthetase i	478	gi|357458635|ref|XP_003599598.1|Glutamine synthetase I [Medicago truncatula] >gi|355488646|gb|AES69849.1| Glutamine synthetase I [Medicago truncatula]	XP_003599598	9.04429e-12	43	57.3806	160
transcript_1454	nuclear matrix constituent protein 1-like	478	gi|302766753|ref|XP_002966797.1|hypothetical protein SELMODRAFT_86058 [Selaginella moellendorffii] >gi|300166217|gb|EFJ32824.1| hypothetical protein SELMODRAFT_86058 [Selaginella moellendorffii]	XP_002966797	0.001108	47	33.8834	61
transcript_1455	atp synthase subunit beta	478	gi|253759791|ref|XP_002488947.1|hypothetical protein SORBIDRAFT_1368s002010 [Sorghum bicolor] >gi|241947119|gb|EES20264.1| hypothetical protein SORBIDRAFT_1368s002010 [Sorghum bicolor]	XP_002488947	8.66493e-43	83	136.346	84
transcript_1456	transducin wd40 domain-containing protein	478	gi|384246512|gb|EIE20002.1|FAD/NAD(P)-binding domain-containing protein [Coccomyxa subellipsoidea C-169]	EIE20002	5.59129e-05	58	38.5058	43
transcript_1457	protein	476	gi|255596869|ref|XP_002536637.1|Glycyl-glycine endopeptidase ALE-1 precursor, putative [Ricinus communis] >gi|223519024|gb|EEF25747.1| Glycyl-glycine endopeptidase ALE-1 precursor, putative [Ricinus communis]	XP_002536637	6.55883e-33	77	118.627	85
transcript_1458	flowering time control protein fpa	477	gi|357138248|ref|XP_003570709.1|PREDICTED: LOW QUALITY PROTEIN: anaphase-promoting complex subunit 4-like [Brachypodium distachyon]	XP_003570709	0.00475572	51	33.113	85
transcript_1459	protein	476	gi|242061730|ref|XP_002452154.1|hypothetical protein SORBIDRAFT_04g020760 [Sorghum bicolor] >gi|241931985|gb|EES05130.1| hypothetical protein SORBIDRAFT_04g020760 [Sorghum bicolor]	XP_002452154	0.00183144	55	34.2686	40
transcript_1460	protein	476	gi|222834399|gb|EEE72876.1|predicted protein [Populus trichocarpa]	EEE72876	2.21353e-12	66	57.3806	60
transcript_1461	ribosomal protein s14	477	gi|150406484|ref|YP_001315133.1|ribosomal protein S14 [Chlorokybus atmophyticus] >gi|126507721|gb|ABO15118.1| ribosomal protein S14 [Chlorokybus atmophyticus]	YP_001315133	3.35334e-29	71	102.449	97
transcript_1462	phosphatidylinositol -kinase-like	474	gi|326511944|dbj|BAJ95953.1|predicted protein [Hordeum vulgare subsp. vulgare]	BAJ95953	0.000725433	54	35.4242	62
transcript_1463	integral membrane protein	476	gi|160896306|ref|YP_001561888.1|integral membrane protein TerC [Delftia acidovorans SPH-1] >gi|333917266|ref|YP_004490998.1| YjbE family integral membrane protein [Delftia sp. Cs1-4] >gi|160361890|gb|ABX33503.1| Integral membrane protein TerC [Delftia acidovorans SPH-1] >gi|222875356|gb|EEF12487.1| predicted protein [Populus trichocarpa] >gi|333747466|gb|AEF92643.1| integral membrane protein, Yjb…	EEF12487	4.1744e-34	72	119.398	132
transcript_1464	protein	476	gi|10177351|dbj|BAB10694.1|unnamed protein product [Arabidopsis thaliana]	BAB10694	0.0025059	42	33.4982	85
transcript_1465	protein	476	gi|222834292|gb|EEE72769.1|predicted protein [Populus trichocarpa]	EEE72769	9.75606e-44	66	149.828	148
transcript_1466	pinus taeda anonymous locus 0_6008_01 genomic sequence	476	gi|255616612|ref|XP_002539765.1|conserved hypothetical protein [Ricinus communis] >gi|223502581|gb|EEF22619.1| conserved hypothetical protein [Ricinus communis]	XP_002539765	6.22857e-27	72	97.4413	93
transcript_1467	protein	476	gi|293334855|ref|NP_001169136.1|uncharacterized protein LOC100382981 [Zea mays] >gi|223975109|gb|ACN31742.1| unknown [Zea mays]	NP_001169136	1.1415e-20	67	80.8777	70
transcript_1468	glycine dehydrogenase	476	gi|56784145|dbj|BAD81530.1|P protein-like [Oryza sativa Japonica Group] >gi|56785305|dbj|BAD82265.1| P protein-like [Oryza sativa Japonica Group]	BAD81530	1.15963e-57	83	182.57	124
transcript_1469	zinc finger ccch domain-containing protein 10	476	gi|356545624|ref|XP_003541237.1|PREDICTED: uncharacterized protein LOC100808108 [Glycine max]	XP_003541237	2.43342e-10	88	51.9878	27
transcript_1470	rhythm of chloroplast 55	476	gi|307103553|gb|EFN51812.1|hypothetical protein CHLNCDRAFT_139796 [Chlorella variabilis]	EFN51812	0.251943	44	28.4906	69
transcript_1471	zinc knuckle containing protein	458	gi|399920226|gb|AFP55573.1|retrotransposon protein [Rosa rugosa]	AFP55573	1.25424e-09	66	53.1434	50
transcript_1472	protein	476	gi|51572403|gb|AAU07694.1|plastid clpB [Helicosporidium sp. ex Simulium jonesi]	AAU07694	7.14217e-50	73	162.925	144
transcript_1473	fbd and preprotein translocase domain-containing protein	473	gi|6723385|emb|CAB66394.1|putative protein [Arabidopsis thaliana]	CAB66394	0.038769	50	30.8018	59
transcript_1474	atpase alpha subunit	475	gi|302798903|ref|XP_002981211.1|hypothetical protein SELMODRAFT_420692 [Selaginella moellendorffii] >gi|300151265|gb|EFJ17912.1| hypothetical protein SELMODRAFT_420692 [Selaginella moellendorffii]	XP_002981211	0.00441278	53	33.4982	56
transcript_1475	phosphoribosyl pyrophosphate synthetase	475	gi|302765178|ref|XP_002966010.1|hypothetical protein SELMODRAFT_84776 [Selaginella moellendorffii] >gi|300166824|gb|EFJ33430.1| hypothetical protein SELMODRAFT_84776 [Selaginella moellendorffii]	XP_002966010	0.000459684	48	36.1946	85
transcript_1476	protein	471	gi|168027585|ref|XP_001766310.1|predicted protein [Physcomitrella patens subsp. patens] >gi|162682524|gb|EDQ68942.1| predicted protein [Physcomitrella patens subsp. patens]	XP_001766310	2.59784e-42	81	137.887	95
transcript_1477	ribonuclease ph45a	474	gi|225446765|ref|XP_002278399.1|PREDICTED: transcription factor PIF5-like [Vitis vinifera]	XP_002278399	6.74927e-25	57	97.4413	125
transcript_1478	protein	476	gi|222831920|gb|EEE70397.1|predicted protein [Populus trichocarpa]	EEE70397	1.42054e-10	58	51.2174	53
transcript_1479	hypothetical protein VITISV_041344 [Vitis vinifera]	475	gi|147789253|emb|CAN75555.1|hypothetical protein VITISV_041344 [Vitis vinifera]	CAN75555	0.000951761	40	35.4242	116
transcript_1480	nadh dehydrogenase subunit 10	472	gi|150406467|ref|YP_001315111.1|NADH dehydrogenase subunit 10 [Chlorokybus atmophyticus] >gi|126507704|gb|ABO15101.1| NADH dehydrogenase subunit 10 [Chlorokybus atmophyticus]	YP_001315111	1.29768e-49	88	157.147	87
transcript_1481	PREDICTED: uncharacterized protein LOC100820901 [Brachypodium distachyon]	475	gi|357133246|ref|XP_003568237.1|PREDICTED: uncharacterized protein LOC100820901 [Brachypodium distachyon]	XP_003568237	7.30186	48	25.409	88
transcript_1482	protein	473	gi|255598448|ref|XP_002537011.1|undecaprenyl pyrophosphate synthetase, putative [Ricinus communis] >gi|223517818|gb|EEF25371.1| undecaprenyl pyrophosphate synthetase, putative [Ricinus communis]	XP_002537011	1.02019e-64	80	197.593	145
transcript_1483	hypothetical protein VITISV_024008 [Vitis vinifera]	474	gi|147767258|emb|CAN62448.1|hypothetical protein VITISV_024008 [Vitis vinifera]	CAN62448	0.729857	63	28.1054	33
transcript_1484	pathogenesis-related thaumatin-like protein	471	gi|84322434|gb|ABC55724.1|osmotin-like protein [Fragaria x ananassa]	ABC55724	4.64055e-100	95	289.656	150
transcript_1485	protein	475	gi|357117362|ref|XP_003560439.1|PREDICTED: probable LRR receptor-like serine/threonine-protein kinase At2g16250-like [Brachypodium distachyon]	XP_003560439	0.0122367	49	33.8834	89
transcript_1486	uracil phosphoribosyltransferase-like	473	gi|116310095|emb|CAH67115.1|H0502G05.6 [Oryza sativa Indica Group]	CAH67115	0.0010575	48	35.4242	62
transcript_1487	ornithine decarboxylase	473	gi|159481612|ref|XP_001698872.1|ornithine decarboxylase 2 [Chlamydomonas reinhardtii] >gi|158273364|gb|EDO99154.1| ornithine decarboxylase 2 [Chlamydomonas reinhardtii]	XP_001698872	1.61832e-20	54	85.5001	150
transcript_1488	thyroid adenoma-associated protein homolog	472	gi|359488985|ref|XP_002277958.2|PREDICTED: thyroid adenoma-associated protein homolog [Vitis vinifera]	XP_002277958	2.98129e-48	89	150.214	79
transcript_1489	zinc induced facilitator-like 1 protein	465	gi|359487104|ref|XP_002274088.2|PREDICTED: uncharacterized protein LOC100259102 [Vitis vinifera]	XP_002274088	2.06e-07	48	46.595	99
transcript_1490	protein	473	gi|255601339|ref|XP_002537659.1|conserved hypothetical protein [Ricinus communis] >gi|223515577|gb|EEF24723.1| conserved hypothetical protein [Ricinus communis]	XP_002537659	9.59924e-09	59	50.0618	82
transcript_1491	dna topoisomerase i	471	gi|384252302|gb|EIE25778.1|DNA topoisomerase I [Coccomyxa subellipsoidea C-169]	EIE25778	1.28506e-50	69	172.17	153
transcript_1492	predicted protein [Populus trichocarpa]	471	gi|222834525|gb|EEE73002.1|predicted protein [Populus trichocarpa]	EEE73002	5.08604	57	23.8682	42
transcript_1493	protein	473	gi|159474730|ref|XP_001695478.1|predicted protein [Chlamydomonas reinhardtii] >gi|158275961|gb|EDP01736.1| predicted protein [Chlamydomonas reinhardtii]	XP_001695478	1.62374e-12	55	57.7658	87
transcript_1494	aspartate aminotransferase	475	gi|303291208|ref|XP_003064890.1|predicted protein [Micromonas pusilla CCMP1545] >gi|226453561|gb|EEH50870.1| predicted protein [Micromonas pusilla CCMP1545]	XP_003064890	1.54704e-14	55	67.0106	88
transcript_1495	multidrug resistance protein mdta	473	gi|255611455|ref|XP_002539311.1|conserved hypothetical protein [Ricinus communis] >gi|223507279|gb|EEF23073.1| conserved hypothetical protein [Ricinus communis]	XP_002539311	2.73971e-13	53	60.8474	81
transcript_1496	protein	472	gi|357134092|ref|XP_003568652.1|PREDICTED: pentatricopeptide repeat-containing protein At2g30100, chloroplastic-like [Brachypodium distachyon]	XP_003568652	0.000190342	72	36.5798	25
transcript_1497	Novel gene
transcript_1498	zinc finger -like	472	gi|356576309|ref|XP_003556275.1|PREDICTED: acyl-CoA-binding domain-containing protein 4-like isoform 1 [Glycine max]	XP_003556275	0.00280329	64	33.113	28
transcript_1499	naphthoate synthase	472	gi|225425573|ref|XP_002267500.1|PREDICTED: 1,4-Dihydroxy-2-naphthoyl-CoA synthase, peroxisomal [Vitis vinifera] >gi|297739062|emb|CBI28551.3| unnamed protein product [Vitis vinifera]	XP_002267500	3.17239e-17	51	73.559	123
transcript_1500	kinesin heavy 5 -partial-like protein	471	gi|224286123|gb|ACN40772.1|unknown [Picea sitchensis]	ACN40772	0.00444185	42	32.3426	54
transcript_1501	phosphoribosylaminoimidazole carboxylase	470	gi|125548212|gb|EAY94034.1|hypothetical protein OsI_15812 [Oryza sativa Indica Group]	EAY94034	9.76778e-52	79	172.17	139
transcript_1502	sensory transduction histidine	471	gi|255604558|ref|XP_002538245.1|two component histidine kinase, putative [Ricinus communis] >gi|223513110|gb|EEF24138.1| two component histidine kinase, putative [Ricinus communis]	XP_002538245	2.72405e-44	67	149.058	143
transcript_1503	proline-rich arabinogalactan protein 4	469	gi|147802708|emb|CAN77517.1|hypothetical protein VITISV_007209 [Vitis vinifera]	CAN77517	6.47734e-21	57	84.7297	140
transcript_1504	abc transporter c family member 3-like	471	gi|359806900|ref|NP_001241321.1|uncharacterized protein LOC100792772 [Glycine max] >gi|255645315|gb|ACU23154.1| unknown [Glycine max]	NP_001241321	0.0267976	39	31.187	113
transcript_1505	retrotransposon gag protein	471	gi|147855150|emb|CAN81739.1|hypothetical protein VITISV_009673 [Vitis vinifera]	CAN81739	7.88201e-18	49	78.9518	129
transcript_1506	ap3-complex subunit beta-a	471	gi|255610608|ref|XP_002539212.1|conserved hypothetical protein [Ricinus communis] >gi|223508028|gb|EEF23172.1| conserved hypothetical protein [Ricinus communis]	XP_002539212	0.000147139	60	35.8094	50
transcript_1507	swi snf class chromatin remodeling complex protein	471	gi|357488213|ref|XP_003614394.1|hypothetical protein MTR_5g051130 [Medicago truncatula] >gi|355515729|gb|AES97352.1| hypothetical protein MTR_5g051130 [Medicago truncatula]	XP_003614394	6.58219e-08	52	48.1358	67
transcript_1508	l-carnitine dehydratase bile acid-inducible protein f	471	gi|222839441|gb|EEE77778.1|predicted protein [Populus trichocarpa]	EEE77778	6.53937e-07	39	44.669	149
transcript_1509	photosystem ii protein w-like	471	gi|218198639|gb|EEC81066.1|hypothetical protein OsI_23877 [Oryza sativa Indica Group]	EEC81066	8.92477e-11	48	51.6026	110
transcript_1510	peptidase m	471	gi|147784683|emb|CAN65930.1|hypothetical protein VITISV_038846 [Vitis vinifera]	CAN65930	1.55044e-87	86	256.529	154
transcript_1511	hypothetical protein MTR_1g113760 [Medicago truncatula]	471	gi|357444785|ref|XP_003592670.1|hypothetical protein MTR_1g113760 [Medicago truncatula] >gi|355481718|gb|AES62921.1| hypothetical protein MTR_1g113760 [Medicago truncatula]	XP_003592670	0.0122379	48	31.9574	117
transcript_1512	gibberellin 2-oxidase	469	gi|224101511|ref|XP_002312310.1|gibberellin 2-oxidase [Populus trichocarpa] >gi|222852130|gb|EEE89677.1| gibberellin 2-oxidase [Populus trichocarpa]	XP_002312310	0.0939052	51	29.261	37
transcript_1513	flagellar associated protein	470	gi|159475862|ref|XP_001696033.1|flagellar associated protein [Chlamydomonas reinhardtii] >gi|158275204|gb|EDP00982.1| flagellar associated protein [Chlamydomonas reinhardtii]	XP_001696033	3.756e-05	62	39.6614	43
transcript_1514	hydroxymethylglutaryl- lyase	470	gi|224089957|ref|XP_002308880.1|predicted protein [Populus trichocarpa] >gi|222854856|gb|EEE92403.1| predicted protein [Populus trichocarpa]	XP_002308880	1.89e-59	72	186.808	154
transcript_1515	epstein-barr virus ebna-1-like protein	470	gi|168053844|ref|XP_001779344.1|predicted protein [Physcomitrella patens subsp. patens] >gi|162669260|gb|EDQ55851.1| predicted protein [Physcomitrella patens subsp. patens]	XP_001779344	0.0542328	55	29.6462	52
transcript_1516	upf0161 protein at3g09310-like	468	gi|384250593|gb|EIE24072.1|DUF37-domain-containing protein [Coccomyxa subellipsoidea C-169]	EIE24072	9.61813e-08	62	44.669	40
transcript_1517	protein	469	gi|222832631|gb|EEE71108.1|predicted protein [Populus trichocarpa]	EEE71108	0.000100156	43	36.965	158
transcript_1518	gpi ethanolamine phosphate transferase 1-like	470	gi|296085058|emb|CBI28473.3|unnamed protein product [Vitis vinifera]	CBI28473	0.000529979	48	35.039	74
transcript_1519	4-hydroxyphenylpyruvate dioxygenase	468	gi|308080187|ref|NP_001183522.1|uncharacterized protein LOC100502017 [Zea mays] >gi|238012422|gb|ACR37246.1| unknown [Zea mays]	NP_001183522	6.78905e-14	80	61.6178	46
transcript_1520	mrna maturation factor	470	gi|255072029|ref|XP_002499689.1|predicted protein [Micromonas sp. RCC299] >gi|226514951|gb|ACO60947.1| predicted protein [Micromonas sp. RCC299]	XP_002499689	3.65804e-09	51	50.0618	95
transcript_1521	chaperonin 21 precursor	467	gi|302819512|ref|XP_002991426.1|hypothetical protein SELMODRAFT_133553 [Selaginella moellendorffii] >gi|300140819|gb|EFJ07538.1| hypothetical protein SELMODRAFT_133553 [Selaginella moellendorffii]	XP_002991426	0.000464679	41	36.965	62
transcript_1522	protein	469	gi|222872658|gb|EEF09789.1|predicted protein [Populus trichocarpa]	EEF09789	3.41595e-26	72	99.3673	76
transcript_1523	nucleoside diphosphate kinase 3	469	gi|255603058|ref|XP_002537979.1|nucleoside diphosphate kinase, putative [Ricinus communis] >gi|223514343|gb|EEF24404.1| nucleoside diphosphate kinase, putative [Ricinus communis]	XP_002537979	2.11391e-67	83	202.986	137
transcript_1524	protein required for templated centriole assembly	472	gi|302845602|ref|XP_002954339.1|hypothetical protein VOLCADRAFT_64783 [Volvox carteri f. nagariensis] >gi|300260269|gb|EFJ44489.1| hypothetical protein VOLCADRAFT_64783 [Volvox carteri f. nagariensis]	XP_002954339	4.76636e-06	42	43.1282	136
transcript_1525	nadh dehydrogenase	467	gi|255599274|ref|XP_002537190.1|L-arabinose transport system permease protein araP, putative [Ricinus communis] >gi|223517172|gb|EEF25193.1| L-arabinose transport system permease protein araP, putative [Ricinus communis]	XP_002537190	7.65724e-05	39	39.2762	151
transcript_1526	atp synthase subunit beta	470	gi|357488211|ref|XP_003614393.1|hypothetical protein MTR_5g051120 [Medicago truncatula] >gi|355515728|gb|AES97351.1| hypothetical protein MTR_5g051120 [Medicago truncatula]	XP_003614393	1.04514e-38	94	133.265	70
transcript_1527	rrna intron-encoded homing endonuclease	470	gi|356545643|ref|XP_003541246.1|PREDICTED: uncharacterized protein LOC100813998 [Glycine max]	XP_003541246	5.62656e-40	95	130.568	66
transcript_1528	protein	469	gi|49387778|dbj|BAD26336.1|unknown protein [Oryza sativa Japonica Group]	BAD26336	0.000986082	61	33.8834	36
transcript_1529	set domain-containing protein	469	gi|297852082|ref|XP_002893922.1|predicted protein [Arabidopsis lyrata subsp. lyrata] >gi|297339764|gb|EFH70181.1| predicted protein [Arabidopsis lyrata subsp. lyrata]	XP_002893922	0.00499708	48	31.9574	80
transcript_1530	rna polymerase beta chain	459	gi|242069253|ref|XP_002449903.1|hypothetical protein SORBIDRAFT_05g025360 [Sorghum bicolor] >gi|241935746|gb|EES08891.1| hypothetical protein SORBIDRAFT_05g025360 [Sorghum bicolor]	XP_002449903	0.0008761	58	34.2686	29
transcript_1531	probable histone-lysine n-methyltransferase atxr3-like	467	gi|255599627|ref|XP_002537269.1|conserved hypothetical protein [Ricinus communis] >gi|223516898|gb|EEF25114.1| conserved hypothetical protein [Ricinus communis]	XP_002537269	5.15625e-22	77	70.8626	59
transcript_1532	hypothetical protein VITISV_001666 [Vitis vinifera]	469	gi|147798271|emb|CAN76860.1|hypothetical protein VITISV_001666 [Vitis vinifera]	CAN76860	4.49143e-21	55	84.7297	128
transcript_1533	atp synthase subunit beta	469	gi|357488221|ref|XP_003614398.1|hypothetical protein MTR_5g051170 [Medicago truncatula] >gi|355515733|gb|AES97356.1| hypothetical protein MTR_5g051170 [Medicago truncatula]	XP_003614398	2.39936e-47	65	164.466	146
transcript_1534	dead-box atp-dependent rna helicase 56	468	gi|8953382|emb|CAB96655.1|DEAD BOX RNA helicase RH15 [Arabidopsis thaliana]	CAB96655	6.06448e-12	84	50.447	33
transcript_1535	early nodulin 75 protein	463	gi|147790729|emb|CAN61333.1|hypothetical protein VITISV_006079 [Vitis vinifera]	CAN61333	0.00671967	67	34.2686	43
transcript_1536	protein	468	gi|224125968|ref|XP_002319723.1|predicted protein [Populus trichocarpa] >gi|222858099|gb|EEE95646.1| predicted protein [Populus trichocarpa]	XP_002319723	0.0028735	50	33.113	75
transcript_1537	protein	466	gi|222831890|gb|EEE70367.1|predicted protein [Populus trichocarpa]	EEE70367	3.53718e-27	82	101.293	73
transcript_1538	signal recognition particle 54 kda chloroplastic-like	468	gi|384245021|gb|EIE18517.1|signal recognition particle protein [Coccomyxa subellipsoidea C-169]	EIE18517	2.05149e-40	66	140.584	154
transcript_1539	rna polymerase beta partial	467	gi|67968293|dbj|BAE00193.1|RNA polymerase beta chain, partial (chloroplast) [Selaginella uncinata]	BAE00193	0.0457578	49	30.4166	69
transcript_1540	dna-binding protein smubp-2-like	468	gi|255571556|ref|XP_002526724.1|DNA-binding protein smubp-2, putative [Ricinus communis] >gi|223533913|gb|EEF35638.1| DNA-binding protein smubp-2, putative [Ricinus communis]	XP_002526724	8.79801e-07	60	44.2838	64
transcript_1541	predicted protein [Micromonas sp. RCC299]	468	gi|255089016|ref|XP_002506430.1|predicted protein [Micromonas sp. RCC299] >gi|226521702|gb|ACO67688.1| predicted protein [Micromonas sp. RCC299]	XP_002506430	3.80203e-06	42	43.1282	121
transcript_1542	homeobox-leucine zipper protein meristem l1	465	gi|312282177|dbj|BAJ33954.1|unnamed protein product [Thellungiella halophila]	BAJ33954	3.10669e-28	56	108.997	157
transcript_1543	atp synthase subunit beta	464	gi|357167058|ref|XP_003580983.1|PREDICTED: uncharacterized protein LOC100832610 [Brachypodium distachyon] >gi|357167133|ref|XP_003581019.1| PREDICTED: uncharacterized protein LOC100823731 [Brachypodium distachyon] >gi|357167213|ref|XP_003581055.1| PREDICTED: uncharacterized protein LOC100841398 [Brachypodium distachyon] >gi|357167266|ref|XP_003581080.1| PREDICTED: uncharacterized protein LOC10082…	XP_003580983	7.38363e-30	100	104.375	54
transcript_1544	transposon mutator sub-class	468	gi|356529583|ref|XP_003533369.1|PREDICTED: aluminum-activated malate transporter 9-like [Glycine max]	XP_003533369	0.00300014	55	34.6538	47
transcript_1545	retrotransposon protein	463	gi|399920226|gb|AFP55573.1|retrotransposon protein [Rosa rugosa]	AFP55573	4.119e-54	85	167.933	102
transcript_1546	cytochrome p450 liketbp	467	gi|195610700|gb|ACG27180.1|hypothetical protein [Zea mays] >gi|195616218|gb|ACG29939.1| hypothetical protein [Zea mays]	ACG27180	3.10812e-57	98	175.252	90
transcript_1547	xylose isomerase	467	gi|147787652|emb|CAN65150.1|hypothetical protein VITISV_037086 [Vitis vinifera]	CAN65150	5.4065e-109	99	319.701	155
transcript_1548	predicted protein [Populus trichocarpa]	467	gi|224072449|ref|XP_002303737.1|predicted protein [Populus trichocarpa] >gi|222841169|gb|EEE78716.1| predicted protein [Populus trichocarpa]	XP_002303737	0.136801	53	29.261	67
transcript_1549	glutathione s-	467	gi|255600628|ref|XP_002537494.1|glutathione s-transferase, putative [Ricinus communis] >gi|223516121|gb|EEF24888.1| glutathione s-transferase, putative [Ricinus communis]	XP_002537494	7.49177e-19	51	77.411	137
transcript_1550	protein	465	gi|222640396|gb|EEE68528.1|hypothetical protein OsJ_26970 [Oryza sativa Japonica Group]	EEE68528	3.08623e-24	59	97.4413	116
transcript_1551	atp synthase subunit beta	469	gi|357488221|ref|XP_003614398.1|hypothetical protein MTR_5g051170 [Medicago truncatula] >gi|355515733|gb|AES97356.1| hypothetical protein MTR_5g051170 [Medicago truncatula]	XP_003614398	5.46162e-49	65	167.933	147
transcript_1552	nadh dehydrogenase subunit 1	465	gi|147815490|emb|CAN65986.1|hypothetical protein VITISV_042143 [Vitis vinifera]	CAN65986	1.69146e-24	71	82.0333	66
transcript_1553	dna binding	466	gi|326496060|dbj|BAJ90651.1|predicted protein [Hordeum vulgare subsp. vulgare]	BAJ90651	0.00249356	53	34.2686	52
transcript_1554	protein	466	gi|77555755|gb|ABA98551.1|hypothetical protein LOC_Os12g30270 [Oryza sativa Japonica Group]	ABA98551	0.00102001	41	35.4242	102
transcript_1555	submergence-induced protein 2-like protein	465	gi|242039643|ref|XP_002467216.1|hypothetical protein SORBIDRAFT_01g021500 [Sorghum bicolor] >gi|241921070|gb|EER94214.1| hypothetical protein SORBIDRAFT_01g021500 [Sorghum bicolor]	XP_002467216	1.85093e-05	50	40.4318	67
transcript_1556	dna mismatch repair protein mlh1	465	gi|115459624|ref|NP_001053412.1|Os04g0534000 [Oryza sativa Japonica Group] >gi|38346998|emb|CAE04582.2| OSJNBb0039L24.21 [Oryza sativa Japonica Group] >gi|113564983|dbj|BAF15326.1| Os04g0534000 [Oryza sativa Japonica Group] >gi|116310457|emb|CAH67461.1| OSIGBa0159I10.6 [Oryza sativa Indica Group] >gi|125549144|gb|EAY94966.1| hypothetical protein OsI_16774 [Oryza sativa Indica Group] >gi|125591102…	NP_001053412	0.000665064	44	34.6538	114
transcript_1557	cell wall-associated partial	466	gi|222836332|gb|EEE74739.1|predicted protein [Populus trichocarpa]	EEE74739	1.97598e-12	61	55.8398	70
transcript_1558	cell wall-associated hydrolase	465	gi|222874836|gb|EEF11967.1|predicted protein [Populus trichocarpa]	EEF11967	1.27782e-16	64	70.0922	68
transcript_1559	nadh dehydrogenase subunit 3	464	gi|229315930|ref|YP_002860156.1|NADH dehydrogenase subunit 3 [Micromonas sp. RCC299] >gi|226431215|gb|ACO55620.1| NADH dehydrogenase subunit 3 [Micromonas sp. RCC299]	YP_002860156	5.51138e-23	78	85.8853	69
transcript_1560	protein	465	gi|46360124|gb|AAS88885.1|PHOI [Ostreococcus tauri]	AAS88885	0.00243283	55	32.7278	58
transcript_1561	retrotransposon gag protein	460	gi|147845547|emb|CAN78493.1|hypothetical protein VITISV_037041 [Vitis vinifera]	CAN78493	2.14277e-39	66	140.969	153
transcript_1562	molybdopterin biosynthesis protein cnx2	463	gi|255542249|ref|XP_002512188.1|molybdopterin cofactor synthesis protein A, putative [Ricinus communis] >gi|223548732|gb|EEF50222.1| molybdopterin cofactor synthesis protein A, putative [Ricinus communis]	XP_002512188	3.81689e-18	55	70.8626	92
transcript_1563	protein	466	gi|168069753|ref|XP_001786566.1|predicted protein [Physcomitrella patens subsp. patens] >gi|162660993|gb|EDQ48622.1| predicted protein [Physcomitrella patens subsp. patens]	XP_001786566	1.08503e-05	75	41.5874	41
transcript_1564	protein	464	gi|308801759|ref|XP_003078193.1|LeuA (ISS) [Ostreococcus tauri] >gi|116056644|emb|CAL52933.1| LeuA (ISS) [Ostreococcus tauri]	XP_003078193	2.15444e-70	87	224.557	142
transcript_1565	fatty acid desaturase	447	gi|296083914|emb|CBI24302.3|unnamed protein product [Vitis vinifera]	CBI24302	0.00253523	41	34.2686	77
transcript_1566	granule-bound starch synthase	463	gi|384246840|gb|EIE20329.1|hypothetical protein COCSUDRAFT_30877 [Coccomyxa subellipsoidea C-169]	EIE20329	1.18578e-23	61	95.5153	126
transcript_1567	atp synthase cf1 alpha subunit	463	gi|297827019|ref|XP_002881392.1|hypothetical protein ARALYDRAFT_482498 [Arabidopsis lyrata subsp. lyrata] >gi|297327231|gb|EFH57651.1| hypothetical protein ARALYDRAFT_482498 [Arabidopsis lyrata subsp. lyrata]	XP_002881392	0.0105616	72	33.4982	22
transcript_1568	flowering time control protein	464	gi|222624765|gb|EEE58897.1|hypothetical protein OsJ_10526 [Oryza sativa Japonica Group]	EEE58897	0.134825	44	30.0314	75
transcript_1569	omega-3 fatty acid chloroplastic-like	463	gi|326525182|dbj|BAK07861.1|predicted protein [Hordeum vulgare subsp. vulgare]	BAK07861	0.0156944	44	32.7278	68
transcript_1570	nadp-dependent oxidoreductase p2	463	gi|242085276|ref|XP_002443063.1|hypothetical protein SORBIDRAFT_08g007270 [Sorghum bicolor] >gi|241943756|gb|EES16901.1| hypothetical protein SORBIDRAFT_08g007270 [Sorghum bicolor]	XP_002443063	3.86948e-20	59	83.5741	94
transcript_1571	constans-like 1	463	gi|255589610|ref|XP_002535022.1|S-adenosylmethionine:tRNA ribosyltransferase-isomerase, putative [Ricinus communis] >gi|223524180|gb|EEF27363.1| S-adenosylmethionine:tRNA ribosyltransferase-isomerase, putative [Ricinus communis]	XP_002535022	1.20663e-50	69	162.54	156
transcript_1572	transposon en spm sub-class	463	gi|222832232|gb|EEE70709.1|predicted protein [Populus trichocarpa]	EEE70709	2.00937e-24	56	93.5893	132
transcript_1573	maturase k	461	gi|379041583|gb|AFC84081.1|maturase K, partial (chloroplast) [Honckenya peploides]	AFC84081	0.00247423	45	33.113	81
transcript_1574	dynein heavy chain 3	462	gi|159476346|ref|XP_001696272.1|dynein heavy chain 3 [Chlamydomonas reinhardtii] >gi|158282497|gb|EDP08249.1| dynein heavy chain 3 [Chlamydomonas reinhardtii]	XP_001696272	0.0126596	52	31.5722	38
transcript_1575	atp-binding cassette subfamily member 8 protein 8	463	gi|255572864|ref|XP_002527364.1|conserved hypothetical protein [Ricinus communis] >gi|223533283|gb|EEF35036.1| conserved hypothetical protein [Ricinus communis]	XP_002527364	0.00254213	53	33.4982	75
transcript_1576	polyadenylate-binding protein 5-like isoform 2	461	gi|168009161|ref|XP_001757274.1|predicted protein [Physcomitrella patens subsp. patens] >gi|162691397|gb|EDQ77759.1| predicted protein [Physcomitrella patens subsp. patens]	XP_001757274	0.00105603	54	35.4242	61
transcript_1577	aintegumenta-like protein	462	gi|85815798|dbj|BAE78578.1|aintegumenta-like protein [Oryza sativa Japonica Group]	BAE78578	0.308194	53	28.1054	49
transcript_1578	vitamin b12	463	gi|222832362|gb|EEE70839.1|predicted protein [Populus trichocarpa]	EEE70839	1.45059e-14	52	55.0694	98
transcript_1579	protein	463	gi|302857973|ref|XP_002959988.1|hypothetical protein VOLCADRAFT_72161 [Volvox carteri f. nagariensis] >gi|300253651|gb|EFJ38947.1| hypothetical protein VOLCADRAFT_72161 [Volvox carteri f. nagariensis]	XP_002959988	1.3789e-07	79	46.2098	34
transcript_1580	carbonic anhydrase precursor	462	gi|194703728|gb|ACF85948.1|unknown [Zea mays]	ACF85948	0.00936355	56	32.3426	48
transcript_1581	protein	462	gi|9838392|ref|NP_064004.1|orf107b gene product (mitochondrion) [Beta vulgaris subsp. vulgaris] >gi|323435151|ref|YP_004222369.1| hypothetical protein BevumaM_p136 [Beta vulgaris subsp. maritima] >gi|346683242|ref|YP_004842174.1| hypothetical protein BemaM_p130 [Beta macrocarpa] >gi|9049306|dbj|BAA99316.1| orf107b [Beta vulgaris subsp. vulgaris] >gi|317905601|emb|CBJ14008.1| hypothetical protein …	NP_064004	5.93535e-48	81	150.214	108
transcript_1582	protein	460	gi|222834410|gb|EEE72887.1|predicted protein [Populus trichocarpa]	EEE72887	2.32288e-07	53	43.5134	79
transcript_1583	sentrin-specific protease	461	gi|307109823|gb|EFN58060.1|hypothetical protein CHLNCDRAFT_57124 [Chlorella variabilis]	EFN58060	0.00035702	44	35.4242	112
transcript_1584	cytochrome p450 liketbp	457	gi|357488217|ref|XP_003614396.1|hypothetical protein MTR_5g051150 [Medicago truncatula] >gi|355515731|gb|AES97354.1| hypothetical protein MTR_5g051150 [Medicago truncatula]	XP_003614396	1.14927e-09	65	51.9878	44
transcript_1585	f-box family protein	459	gi|255564148|ref|XP_002523071.1|beta-glucosidase, putative [Ricinus communis] >gi|223537633|gb|EEF39256.1| beta-glucosidase, putative [Ricinus communis]	XP_002523071	0.00592739	43	31.9574	95
transcript_1586	sodium hydrogen exchanger 8	459	gi|297849878|ref|XP_002892820.1|ATNHX8 [Arabidopsis lyrata subsp. lyrata] >gi|297338662|gb|EFH69079.1| ATNHX8 [Arabidopsis lyrata subsp. lyrata]	XP_002892820	0.00135329	75	35.4242	24
transcript_1587	protein	459	gi|255594327|ref|XP_002536071.1|conserved hypothetical protein [Ricinus communis] >gi|223521000|gb|EEF26313.1| conserved hypothetical protein [Ricinus communis]	XP_002536071	5.00845e-05	50	39.2762	68
transcript_1588	trigger factor-like	461	gi|357124460|ref|XP_003563918.1|PREDICTED: trigger factor-like [Brachypodium distachyon]	XP_003563918	1.25832e-08	51	50.0618	127
transcript_1589	beta subunit of rna polymerase	461	gi|226968681|ref|YP_002808641.1|RNA polymerase beta chain [Micromonas sp. RCC299] >gi|226431159|gb|ACO55565.1| RNA polymerase beta chain [Micromonas sp. RCC299]	YP_002808641	1.87706e-56	80	189.504	142
transcript_1590	glutamate receptor	458	gi|224131578|ref|XP_002321123.1|glutamate-gated kainate-type ion channel receptor subunit GluR5 [Populus trichocarpa] >gi|222861896|gb|EEE99438.1| glutamate-gated kainate-type ion channel receptor subunit GluR5 [Populus trichocarpa]	XP_002321123	2.32836e-10	85	55.8398	34
transcript_1591	af428304_1 at2g42780	454	gi|357481647|ref|XP_003611109.1|hypothetical protein MTR_5g010450 [Medicago truncatula] >gi|355512444|gb|AES94067.1| hypothetical protein MTR_5g010450 [Medicago truncatula]	XP_003611109	0.012585	51	31.9574	76
transcript_1592	prophage cp4-57	459	gi|255600250|ref|XP_002537418.1|Prophage CP4-57 integrase, putative [Ricinus communis] >gi|223516424|gb|EEF24965.1| Prophage CP4-57 integrase, putative [Ricinus communis]	XP_002537418	1.78245e-23	58	93.2041	155
transcript_1593	actin binding	458	gi|255545864|ref|XP_002513992.1|conserved hypothetical protein [Ricinus communis] >gi|223547078|gb|EEF48575.1| conserved hypothetical protein [Ricinus communis]	XP_002513992	2.42059e-18	86	78.1814	44
transcript_1594	myb transcription factor	460	gi|125587803|gb|EAZ28467.1|hypothetical protein OsJ_12448 [Oryza sativa Japonica Group]	EAZ28467	0.07626	44	30.0314	50
transcript_1595	aliphatic amidase expression-regulating	458	gi|162662279|gb|EDQ49172.1|predicted protein [Physcomitrella patens subsp. patens]	EDQ49172	1.01065e-10	62	47.3654	51
transcript_1596	nuclear pore complex component (sc nup85)	460	gi|307108143|gb|EFN56384.1|expressed protein [Chlorella variabilis]	EFN56384	2.07443e-05	41	38.891	133
transcript_1597	retrotransposon polyprotein	451	gi|399920189|gb|AFP55536.1|retrotransposon polyprotein [Rosa rugosa]	AFP55536	4.94189e-43	84	150.214	94
transcript_1598	protein	459	gi|238015484|gb|ACR38777.1|unknown [Zea mays]	ACR38777	1.34025e-07	54	43.5134	88
transcript_1599	vacuolar atpase subunit h protein	459	gi|168002393|ref|XP_001753898.1|predicted protein [Physcomitrella patens subsp. patens] >gi|162694874|gb|EDQ81220.1| predicted protein [Physcomitrella patens subsp. patens]	XP_001753898	0.000850479	45	34.2686	60
transcript_1600	predicted protein [Populus trichocarpa]	445	gi|224113575|ref|XP_002332540.1|predicted protein [Populus trichocarpa] >gi|222832684|gb|EEE71161.1| predicted protein [Populus trichocarpa]	XP_002332540	0.00812725	51	31.187	60
transcript_1601	3-oxoacyl-	460	gi|317373785|gb|ADV16375.1|ketoacyl-ACP reductase 2 [Helianthus annuus]	ADV16375	9.1351e-18	52	72.7886	111
transcript_1602	3-hydroxybutyryl- dehydrogenase	459	gi|302770038|ref|XP_002968438.1|hypothetical protein SELMODRAFT_89801 [Selaginella moellendorffii] >gi|300164082|gb|EFJ30692.1| hypothetical protein SELMODRAFT_89801 [Selaginella moellendorffii]	XP_002968438	3.42749e-62	76	192.971	129
transcript_1603	protein	458	gi|168025862|ref|XP_001765452.1|predicted protein [Physcomitrella patens subsp. patens] >gi|162683302|gb|EDQ69713.1| predicted protein [Physcomitrella patens subsp. patens]	XP_001765452	1.04962e-65	75	207.994	153
transcript_1604	serine threonine protein kinase	457	gi|147768447|emb|CAN67162.1|hypothetical protein VITISV_019211 [Vitis vinifera]	CAN67162	0.00688941	57	32.7278	33
transcript_1605	two-component sensor histidine kinase	456	gi|255608346|ref|XP_002538887.1|two-component sensor histidine kinase bacteria, putative [Ricinus communis] >gi|223509966|gb|EEF23498.1| two-component sensor histidine kinase bacteria, putative [Ricinus communis]	XP_002538887	1.06972e-08	61	48.1358	67
transcript_1606	expressed protein [Oryza sativa Japonica Group]	458	gi|77552242|gb|ABA95039.1|expressed protein [Oryza sativa Japonica Group]	ABA95039	3.46289	48	24.6386	60
transcript_1607	photosystem ii cytochrome b559 alpha subunit	454	gi|7514666|pir||T14570cytochrome b559 component psbE - beet chloroplast >gi|860891|emb|CAA60967.1| PSII cytochome b559 alpha chain [Beta vulgaris subsp. vulgaris] >gi|860897|emb|CAA60972.1| PSII cytochrome b599 alpha chain [Beta vulgaris subsp. vulgaris]	T14570	2.3419e-57	93	176.022	100
transcript_1608	telomerase reverse transcriptase catalytic subunit	459	gi|159483761|ref|XP_001699929.1|hypothetical protein CHLREDRAFT_182152 [Chlamydomonas reinhardtii] >gi|158281871|gb|EDP07625.1| predicted protein [Chlamydomonas reinhardtii]	XP_001699929	0.119814	53	29.261	47
transcript_1609	xanthine dehydrogenase	458	gi|302851024|ref|XP_002957037.1|hypothetical protein VOLCADRAFT_98105 [Volvox carteri f. nagariensis] >gi|300257593|gb|EFJ41839.1| hypothetical protein VOLCADRAFT_98105 [Volvox carteri f. nagariensis]	XP_002957037	2.49806e-08	55	49.2914	59
transcript_1610	two-component sensor histidine kinase	457	gi|218187433|gb|EEC69860.1|hypothetical protein OsI_00217 [Oryza sativa Indica Group]	EEC69860	6.99639e-13	62	63.1586	82
transcript_1611	Novel gene
transcript_1612	histone-lysine n-methyltransferase e	457	gi|255609370|ref|XP_002539039.1|conserved hypothetical protein [Ricinus communis] >gi|223509092|gb|EEF23344.1| conserved hypothetical protein [Ricinus communis]	XP_002539039	5.61608e-07	43	44.2838	119
transcript_1613	ocl5 protein	456	gi|345195182|tpg|DAA34956.1|TPA_exp: homeodomain leucine zipper family IV protein [Zea mays]	DAA34956	1.10474e-27	62	106.301	125
transcript_1614	atp synthase subunit beta	457	gi|253759874|ref|XP_002488951.1|hypothetical protein SORBIDRAFT_1292s002010 [Sorghum bicolor] >gi|241947058|gb|EES20203.1| hypothetical protein SORBIDRAFT_1292s002010 [Sorghum bicolor]	XP_002488951	2.32849e-30	100	104.375	51
transcript_1615	multiple stress-responsive zinc-finger protein isap1	454	gi|255089713|ref|XP_002506778.1|predicted protein [Micromonas sp. RCC299] >gi|226522051|gb|ACO68036.1| predicted protein [Micromonas sp. RCC299]	XP_002506778	0.0140508	61	31.5722	34
transcript_1616	phosphoenolpyruvate splice variant	455	gi|302848221|ref|XP_002955643.1|hypothetical protein VOLCADRAFT_66117 [Volvox carteri f. nagariensis] >gi|300259052|gb|EFJ43283.1| hypothetical protein VOLCADRAFT_66117 [Volvox carteri f. nagariensis]	XP_002955643	0.00056382	51	35.8094	68
transcript_1617	rna polymerase c	454	gi|197210520|gb|ACH48236.1|arsenate reductase [Pteris vittata]	ACH48236	8.37489e-21	65	80.4925	86
transcript_1618	predicted protein [Chlamydomonas reinhardtii]	455	gi|159473326|ref|XP_001694790.1|predicted protein [Chlamydomonas reinhardtii] >gi|158276602|gb|EDP02374.1| predicted protein [Chlamydomonas reinhardtii]	XP_001694790	0.0395228	48	30.4166	45
transcript_1619	oxoglutarate dehydrogenase	454	gi|356536484|ref|XP_003536767.1|PREDICTED: 2-oxoglutarate dehydrogenase, mitochondrial-like [Glycine max]	XP_003536767	1.72537e-16	62	69.3218	77
transcript_1620	atp synthase subunit beta	453	gi|357514887|ref|XP_003627732.1|ATP synthase subunit beta [Medicago truncatula] >gi|355521754|gb|AET02208.1| ATP synthase subunit beta [Medicago truncatula]	XP_003627732	1.36402e-39	58	140.584	142
transcript_1621	atp binding	454	gi|224994902|gb|ACN76570.1|cysteine proteinase [Triticum aestivum]	ACN76570	0.000346912	45	36.1946	71
transcript_1622	aldehyde oxidase 4-like	455	gi|160897297|ref|YP_001562879.1|2Fe-2S iron-sulfur cluster-binding domain-containing protein [Delftia acidovorans SPH-1] >gi|224151064|ref|XP_002337052.1| predicted protein [Populus trichocarpa] >gi|160362881|gb|ABX34494.1| (2Fe-2S)-binding domain protein [Delftia acidovorans SPH-1] >gi|222837924|gb|EEE76289.1| predicted protein [Populus trichocarpa]	XP_002337052	1.26795e-20	63	81.6481	83
transcript_1623	transcription factor bpe-like	455	gi|255572108|ref|XP_002526994.1|conserved hypothetical protein [Ricinus communis] >gi|223533629|gb|EEF35366.1| conserved hypothetical protein [Ricinus communis]	XP_002526994	0.0358443	61	30.0314	31
transcript_1624	protein	455	gi|148908399|gb|ABR17313.1|unknown [Picea sitchensis]	ABR17313	0.00324675	42	33.113	129
transcript_1625	disease resistance protein	452	gi|302783240|ref|XP_002973393.1|hypothetical protein SELMODRAFT_413713 [Selaginella moellendorffii] >gi|300159146|gb|EFJ25767.1| hypothetical protein SELMODRAFT_413713 [Selaginella moellendorffii]	XP_002973393	0.0154756	48	31.5722	54
transcript_1626	sensory transduction histidine	454	gi|255600751|ref|XP_002537525.1|sensory transduction histidine kinase, putative [Ricinus communis] >gi|223516032|gb|EEF24858.1| sensory transduction histidine kinase, putative [Ricinus communis]	XP_002537525	3.22455e-20	54	83.9593	152
transcript_1627	2-oxoglutarate e1 component	454	gi|168056052|ref|XP_001780036.1|predicted protein [Physcomitrella patens subsp. patens] >gi|162668534|gb|EDQ55139.1| predicted protein [Physcomitrella patens subsp. patens]	XP_001780036	5.90004e-56	73	186.422	151
transcript_1628	protein	453	gi|358248796|ref|NP_001240197.1|uncharacterized protein LOC100783465 [Glycine max] >gi|255644813|gb|ACU22908.1| unknown [Glycine max]	NP_001240197	0.00989131	45	32.3426	57
transcript_1629	nifu-like protein mitochondrial-like	451	gi|302832552|ref|XP_002947840.1|hypothetical protein VOLCADRAFT_88148 [Volvox carteri f. nagariensis] >gi|300266642|gb|EFJ50828.1| hypothetical protein VOLCADRAFT_88148 [Volvox carteri f. nagariensis]	XP_002947840	2.20194e-43	70	145.591	139
transcript_1630	psba translation factor	453	gi|307108749|gb|EFN56988.1|hypothetical protein CHLNCDRAFT_143608 [Chlorella variabilis]	EFN56988	0.00824707	47	33.113	70
transcript_1631	ubiquinol-cytochrome-c reductase	454	gi|255601042|ref|XP_002537592.1|metalloprotease, putative [Ricinus communis] >gi|223515808|gb|EEF24791.1| metalloprotease, putative [Ricinus communis]	XP_002537592	2.21744e-19	68	81.6481	101
transcript_1632	hexose transporter 1	454	gi|255567421|ref|XP_002524690.1|sugar transporter, putative [Ricinus communis] >gi|223536051|gb|EEF37709.1| sugar transporter, putative [Ricinus communis]	XP_002524690	1.92091e-92	98	278.87	151
transcript_1633	protein	454	gi|308812292|ref|XP_003083453.1|MGC53673 protein (ISS) [Ostreococcus tauri] >gi|116055334|emb|CAL58002.1| MGC53673 protein (ISS) [Ostreococcus tauri]	XP_003083453	4.21953e-09	65	51.6026	61
transcript_1634	Novel gene
transcript_1635	methyltransferase pmt2	453	gi|115477104|ref|NP_001062148.1|Os08g0499300 [Oryza sativa Japonica Group] >gi|42407341|dbj|BAD08802.1| putative WRKY DNA-binding protein [Oryza sativa Japonica Group] >gi|58042751|gb|AAW63719.1| WRKY30 [Oryza sativa Japonica Group] >gi|83320245|gb|ABC02808.1| WRKY transcription factor 30 [Oryza sativa Japonica Group] >gi|113624117|dbj|BAF24062.1| Os08g0499300 [Oryza sativa Japonica Group] >gi|21…	NP_001062148	0.00268682	55	34.2686	34
transcript_1636	domain-containing receptor-like kinase	453	gi|255573123|ref|XP_002527491.1|conserved hypothetical protein [Ricinus communis] >gi|223533131|gb|EEF34889.1| conserved hypothetical protein [Ricinus communis]	XP_002527491	4.42653e-20	75	79.337	60
transcript_1637	ubiquitin-like protein	446	gi|319996466|dbj|BAJ61942.1|ubiquitin [Nymphaea hybrid cultivar]	BAJ61942	9.27451e-83	99	241.891	122
transcript_1638	atml1	453	gi|312282177|dbj|BAJ33954.1|unnamed protein product [Thellungiella halophila]	BAJ33954	3.48855e-06	54	43.1282	59
transcript_1639	transmembrane protein 14c	452	gi|7288030|emb|CAB81792.1|hypothetical protein [Arabidopsis thaliana]	CAB81792	0.552068	51	27.335	39
transcript_1640	conserved hypothetical protein [Ricinus communis]	453	gi|255563766|ref|XP_002522884.1|conserved hypothetical protein [Ricinus communis] >gi|223537869|gb|EEF39484.1| conserved hypothetical protein [Ricinus communis]	XP_002522884	2.89007	58	25.409	50
transcript_1641	protein	453	gi|168049293|ref|XP_001777098.1|predicted protein [Physcomitrella patens subsp. patens] >gi|162671541|gb|EDQ58091.1| predicted protein [Physcomitrella patens subsp. patens]	XP_001777098	0.00114432	57	35.039	35
transcript_1642	protein	453	gi|222872370|gb|EEF09501.1|predicted protein [Populus trichocarpa]	EEF09501	3.7079e-17	53	74.3294	134
transcript_1643	nonspecific lipid-transfer protein precursor	452	gi|255603684|ref|XP_002538097.1|Modification methylase CcrMI, putative [Ricinus communis] >gi|223513836|gb|EEF24286.1| Modification methylase CcrMI, putative [Ricinus communis]	XP_002538097	1.89641e-09	37	53.1434	130
transcript_1644	protein	449	gi|384249719|gb|EIE23200.1|3-oxoacyl-reductase [Coccomyxa subellipsoidea C-169]	EIE23200	8.29431e-12	47	50.8322	90
transcript_1645	atp binding cassette	453	gi|255603489|ref|XP_002538058.1|ATP binding cassette (abc) transporter, putative [Ricinus communis] >gi|223513991|gb|EEF24325.1| ATP binding cassette (abc) transporter, putative [Ricinus communis]	XP_002538058	2.80593e-36	61	127.102	144
transcript_1646	protein	453	gi|224149928|ref|XP_002336885.1|predicted protein [Populus trichocarpa] >gi|222837058|gb|EEE75437.1| predicted protein [Populus trichocarpa]	XP_002336885	8.00917e-46	69	153.68	136
transcript_1647	predicted protein [Hordeum vulgare subsp. vulgare]	453	gi|326532786|dbj|BAJ89238.1|predicted protein [Hordeum vulgare subsp. vulgare] >gi|326533488|dbj|BAK05275.1| predicted protein [Hordeum vulgare subsp. vulgare]	BAJ89238	0.597256	57	23.0978	45
transcript_1648	protein	452	gi|145346053|ref|XP_001417510.1|predicted protein [Ostreococcus lucimarinus CCE9901] >gi|144577737|gb|ABO95803.1| predicted protein [Ostreococcus lucimarinus CCE9901]	XP_001417510	0.00146041	39	32.7278	133
transcript_1649	dna ligase 1-like	452	gi|297849654|ref|XP_002892708.1|predicted protein [Arabidopsis lyrata subsp. lyrata] >gi|297338550|gb|EFH68967.1| predicted protein [Arabidopsis lyrata subsp. lyrata]	XP_002892708	0.000452161	62	33.8834	54
transcript_1650	mrp-like abc transporter	451	gi|302774663|ref|XP_002970748.1|hypothetical protein SELMODRAFT_411574 [Selaginella moellendorffii] >gi|300161459|gb|EFJ28074.1| hypothetical protein SELMODRAFT_411574 [Selaginella moellendorffii]	XP_002970748	0.00260191	43	31.9574	99
transcript_1651	molybdopterin small subunit cnx7	452	gi|302770214|ref|XP_002968526.1|hypothetical protein SELMODRAFT_89945 [Selaginella moellendorffii] >gi|302788378|ref|XP_002975958.1| hypothetical protein SELMODRAFT_104619 [Selaginella moellendorffii] >gi|300156234|gb|EFJ22863.1| hypothetical protein SELMODRAFT_104619 [Selaginella moellendorffii] >gi|300164170|gb|EFJ30780.1| hypothetical protein SELMODRAFT_89945 [Selaginella moellendorffii]	XP_002968526	8.54836e-06	54	38.5058	83
transcript_1652	Novel gene
transcript_1653	protein	451	gi|307109886|gb|EFN58123.1|hypothetical protein CHLNCDRAFT_141861 [Chlorella variabilis]	EFN58123	0.0192403	56	31.187	91
transcript_1654	Novel gene
transcript_1655	ycf1 protein	451	gi|325126923|ref|YP_004286160.1|hypothetical chloroplast RF1 [Fragaria vesca subsp. vesca] >gi|324022835|gb|ADY15409.1| hypothetical chloroplast RF1 [Fragaria vesca subsp. vesca]	YP_004286160	2.58637e-07	95	45.4394	22
transcript_1656	chalcone synthase	451	gi|119553943|gb|ABL84255.1|chalcone synthase [Pseudorchis albida subsp. straminea]	ABL84255	0.00129602	47	35.039	48
transcript_1657	tetrapyrrole methylase family protein	451	gi|168002066|ref|XP_001753735.1|predicted protein [Physcomitrella patens subsp. patens] >gi|162695142|gb|EDQ81487.1| predicted protein [Physcomitrella patens subsp. patens]	XP_001753735	1.80637e-13	54	63.1586	129
transcript_1658	thioredoxin-like 1	451	gi|195650865|gb|ACG44900.1|thioredoxin-like 1 [Zea mays]	ACG44900	0.000638843	48	35.8094	81
transcript_1659	retrotransposon ty1-copia subclass	451	gi|399920189|gb|AFP55536.1|retrotransposon polyprotein [Rosa rugosa]	AFP55536	5.3762e-39	82	109.383	73
transcript_1660	dihydroxy-acid dehydratase	450	gi|222834130|gb|EEE72607.1|predicted protein [Populus trichocarpa]	EEE72607	9.08933e-08	54	44.669	61
transcript_1661	protein	451	gi|168011845|ref|XP_001758613.1|predicted protein [Physcomitrella patens subsp. patens] >gi|162690223|gb|EDQ76591.1| predicted protein [Physcomitrella patens subsp. patens]	XP_001758613	5.16584e-19	76	80.4925	60
transcript_1662	protein	448	gi|222837873|gb|EEE76238.1|ECOLI acriflavine resistance protein b [Populus trichocarpa]	EEE76238	1.5765e-33	66	121.709	126
transcript_1663	protein	449	gi|218200634|gb|EEC83061.1|hypothetical protein OsI_28168 [Oryza sativa Indica Group]	EEC83061	0.0174995	45	31.187	85
transcript_1664	protein	450	gi|159476022|ref|XP_001696113.1|hypothetical protein CHLREDRAFT_131002 [Chlamydomonas reinhardtii] >gi|158275284|gb|EDP01062.1| predicted protein [Chlamydomonas reinhardtii]	XP_001696113	3.68797e-28	59	105.531	133
transcript_1665	carbamoyl-phosphate synthase large chain-like	448	gi|222834288|gb|EEE72765.1|predicted protein [Populus trichocarpa]	EEE72765	1.6456e-37	64	134.42	145
transcript_1666	nb-arc domain containing protein	449	gi|77551941|gb|ABA94738.1|NB-ARC domain containing protein [Oryza sativa Japonica Group]	ABA94738	0.000986121	61	33.8834	26
transcript_1667	dsba oxidoreductase	448	gi|307105949|gb|EFN54196.1|hypothetical protein CHLNCDRAFT_135661 [Chlorella variabilis]	EFN54196	3.83673e-07	52	43.5134	87
transcript_1668	atp synthase subunit beta	451	gi|358348842|ref|XP_003638451.1|hypothetical protein MTR_132s0010, partial [Medicago truncatula] >gi|355504386|gb|AES85589.1| hypothetical protein MTR_132s0010, partial [Medicago truncatula]	XP_003638451	1.43512e-44	66	154.451	132
transcript_1669	polycomb-like protein	449	gi|3107903|dbj|BAA25905.1|polycomb-like protein [Daucus carota]	BAA25905	0.00301928	44	32.3426	54
transcript_1670	mal d	450	gi|60389902|sp|Q5ULZ4.2|FRAA_FRAANRecName: Full=Allergen Fra a 1; AltName: Allergen=Fra a 1	Q5ULZ4	3.65952e-19	92	75.0998	39
transcript_1671	retrotransposon ty3-gypsy subclass	449	gi|222834525|gb|EEE73002.1|predicted protein [Populus trichocarpa]	EEE73002	8.29094e-05	48	38.1206	88
transcript_1672	protein	447	gi|255601304|ref|XP_002537651.1|conserved hypothetical protein [Ricinus communis] >gi|223515605|gb|EEF24732.1| conserved hypothetical protein [Ricinus communis]	XP_002537651	8.58983e-18	63	73.1738	73
transcript_1673	phosphate dikinase 1	448	gi|222838618|gb|EEE76983.1|predicted protein [Populus trichocarpa]	EEE76983	2.48922e-21	60	87.0409	120
transcript_1674	protein	447	gi|224056797|ref|XP_002299028.1|predicted protein [Populus trichocarpa] >gi|222846286|gb|EEE83833.1| predicted protein [Populus trichocarpa]	XP_002299028	2.57128e-75	87	234.187	149
transcript_1675	Novel gene
transcript_1676	protein	447	gi|145347600|ref|XP_001418251.1|predicted protein [Ostreococcus lucimarinus CCE9901] >gi|144578480|gb|ABO96544.1| predicted protein [Ostreococcus lucimarinus CCE9901]	XP_001418251	4.42944e-48	67	155.221	134
transcript_1677	f1-atpase alpha partial	446	gi|22742|emb|CAA78408.1|pseudo-atpA [Glycine max]	CAA78408	1.28598e-11	51	58.151	78
transcript_1678	hth-type transcriptional regulator	448	gi|255599238|ref|XP_002537184.1|conserved hypothetical protein [Ricinus communis] >gi|223517203|gb|EEF25200.1| conserved hypothetical protein [Ricinus communis]	XP_002537184	2.37788e-10	57	54.299	76
transcript_1679	hypothetical protein RCOM_1621230 [Ricinus communis]	448	gi|255542086|ref|XP_002512107.1|hypothetical protein RCOM_1621230 [Ricinus communis] >gi|223549287|gb|EEF50776.1| hypothetical protein RCOM_1621230 [Ricinus communis]	XP_002512107	0.00205267	41	34.2686	101
transcript_1680	small heat shock protein	448	gi|220675833|emb|CAM12752.1|small heat-shock protein [Zea mays]	CAM12752	0.00688248	42	32.3426	128
transcript_1681	abc transporter	448	gi|326499752|dbj|BAJ86187.1|predicted protein [Hordeum vulgare subsp. vulgare]	BAJ86187	5.33325e-34	75	116.701	97
transcript_1682	Novel gene
transcript_1683	phosphoribosylglycinamide formyltransferase	447	gi|222616191|gb|EEE52323.1|hypothetical protein OsJ_34342 [Oryza sativa Japonica Group]	EEE52323	1.51044e-10	69	56.225	46
transcript_1684	protein	441	gi|224080831|ref|XP_002335586.1|predicted protein [Populus trichocarpa] >gi|222833260|gb|EEE71737.1| predicted protein [Populus trichocarpa]	XP_002335586	2.23547e-06	51	43.8986	58
transcript_1685	Novel gene
transcript_1686	atp synthase subunit beta	447	gi|357488211|ref|XP_003614393.1|hypothetical protein MTR_5g051120 [Medicago truncatula] >gi|355515728|gb|AES97351.1| hypothetical protein MTR_5g051120 [Medicago truncatula]	XP_003614393	6.48257e-38	91	132.494	72
transcript_1687	tir-nbs resistance protein	445	gi|145355997|ref|XP_001422229.1|predicted protein [Ostreococcus lucimarinus CCE9901] >gi|144582469|gb|ABP00546.1| predicted protein [Ostreococcus lucimarinus CCE9901]	XP_001422229	0.903265	60	26.5646	48
transcript_1688	senescence-associated protein	449	gi|388504696|gb|AFK40414.1|unknown [Lotus japonicus]	AFK40414	5.15193e-24	86	88.5817	52
transcript_1689	cation efflux system protein	444	gi|222837873|gb|EEE76238.1|ECOLI acriflavine resistance protein b [Populus trichocarpa]	EEE76238	4.6302e-37	77	131.724	141
transcript_1690	hypothetical protein MTR_5g075740 [Medicago truncatula]	444	gi|357491557|ref|XP_003616066.1|hypothetical protein MTR_5g075740 [Medicago truncatula] >gi|355517401|gb|AES99024.1| hypothetical protein MTR_5g075740 [Medicago truncatula]	XP_003616066	0.000448449	60	35.4242	28
transcript_1691	two-component system sensor histidine kinase response	445	gi|160898512|ref|YP_001564094.1|two component transcriptional regulator [Delftia acidovorans SPH-1] >gi|333915267|ref|YP_004488999.1| winged helix family two component transcriptional regulator [Delftia sp. Cs1-4] >gi|160364096|gb|ABX35709.1| two component transcriptional regulator, winged helix family [Delftia acidovorans SPH-1] >gi|222834138|gb|EEE72615.1| predicted protein [Populus trichocarpa…	EEE72615	3.76099e-31	64	112.464	134
transcript_1692	cytosine-5 dna methyltransferase	446	gi|308806742|ref|XP_003080682.1|unnamed protein product [Ostreococcus tauri] >gi|116059143|emb|CAL54850.1| unnamed protein product [Ostreococcus tauri]	XP_003080682	0.022358	50	32.3426	77
transcript_1693	taurine-binding periplasmic protein	446	gi|255589925|ref|XP_002535127.1|Taurine-binding periplasmic protein precursor, putative [Ricinus communis] >gi|223523966|gb|EEF27254.1| Taurine-binding periplasmic protein precursor, putative [Ricinus communis]	XP_002535127	2.47919e-11	53	58.5362	94
transcript_1694	atp synthase subunit beta	445	gi|358348842|ref|XP_003638451.1|hypothetical protein MTR_132s0010, partial [Medicago truncatula] >gi|355504386|gb|AES85589.1| hypothetical protein MTR_132s0010, partial [Medicago truncatula]	XP_003638451	2.83133e-40	91	110.923	62
transcript_1695	protein	445	gi|168016384|ref|XP_001760729.1|predicted protein [Physcomitrella patens subsp. patens] >gi|162688089|gb|EDQ74468.1| predicted protein [Physcomitrella patens subsp. patens]	XP_001760729	0.000526542	46	36.965	54
transcript_1696	chloroplast protein partial	445	gi|402239310|gb|AFQ39555.1|putative chloroplast protein RF1, partial [Fragaria vesca subsp. americana] >gi|402239316|gb|AFQ39558.1| putative chloroplast protein RF1, partial [Fragaria iturupensis] >gi|402239318|gb|AFQ39559.1| putative chloroplast protein RF1, partial [Fragaria x ananassa subsp. cuneifolia] >gi|402239320|gb|AFQ39560.1| putative chloroplast protein RF1, partial [Fragaria virginiana…	AFQ39555	1.78991e-58	95	186.808	98
transcript_1697	bifunctional inhibitor lipid transfer protein seed storage protein	445	gi|297835204|ref|XP_002885484.1|predicted protein [Arabidopsis lyrata subsp. lyrata] >gi|297331324|gb|EFH61743.1| predicted protein [Arabidopsis lyrata subsp. lyrata]	XP_002885484	0.0132618	61	33.4982	65
transcript_1698	tir-nbs-lrr type disease resistance protein	447	gi|105922482|gb|ABF81419.1|TIR-NBS-LRR type disease resistance protein [Populus trichocarpa]	ABF81419	0.0395008	61	31.9574	49
transcript_1699	leucine rich repeat family expressed	445	gi|255610608|ref|XP_002539212.1|conserved hypothetical protein [Ricinus communis] >gi|223508028|gb|EEF23172.1| conserved hypothetical protein [Ricinus communis]	XP_002539212	0.010291	52	31.9574	36
transcript_1700	protein kinase	444	gi|222834317|gb|EEE72794.1|predicted protein [Populus trichocarpa]	EEE72794	4.53315e-06	48	43.1282	79
transcript_1701	superoxide dismutase	446	gi|159484019|ref|XP_001700058.1|superoxide dismutase [Mn] [Chlamydomonas reinhardtii] >gi|3334336|sp|Q42684.1|SODM_CHLRE RecName: Full=Superoxide dismutase [Mn], mitochondrial; Flags: Precursor >gi|973176|gb|AAA80639.1| Mn superoxide dismutase [Chlamydomonas reinhardtii] >gi|158282000|gb|EDP07754.1| superoxide dismutase [Mn] [Chlamydomonas reinhardtii] >gi|257071859|gb|ACV41090.1| Mn superoxide d…	XP_001700058	1.88933e-40	65	134.806	134
transcript_1702	mercaptopyruvate sulfurtransferase-like protein	445	gi|224083960|ref|XP_002307187.1|predicted protein [Populus trichocarpa] >gi|222856636|gb|EEE94183.1| predicted protein [Populus trichocarpa]	XP_002307187	1.13036e-40	58	138.658	168
transcript_1703	4-diphosphocytidyl-2-c-methyl-d-erythritol kinase	445	gi|255088820|ref|XP_002506332.1|predicted protein [Micromonas sp. RCC299] >gi|226521604|gb|ACO67590.1| predicted protein [Micromonas sp. RCC299]	XP_002506332	1.20499e-06	63	43.1282	41
transcript_1704	rho termination n-terminal domain containing protein	445	gi|302843328|ref|XP_002953206.1|hypothetical protein VOLCADRAFT_93898 [Volvox carteri f. nagariensis] >gi|300261593|gb|EFJ45805.1| hypothetical protein VOLCADRAFT_93898 [Volvox carteri f. nagariensis]	XP_002953206	0.0069377	62	31.187	40
transcript_1705	protein	446	gi|168007033|ref|XP_001756213.1|predicted protein [Physcomitrella patens subsp. patens] >gi|162692723|gb|EDQ79079.1| predicted protein [Physcomitrella patens subsp. patens]	XP_001756213	0.00134338	46	34.6538	73
transcript_1706	cytochrome p450 liketbp	445	gi|255647586|gb|ACU24256.1|unknown [Glycine max]	ACU24256	8.74919e-22	97	82.4185	41
transcript_1707	rolled leaf 9	444	gi|224150808|ref|XP_002337013.1|predicted protein [Populus trichocarpa] >gi|222837832|gb|EEE76197.1| predicted protein [Populus trichocarpa]	XP_002337013	2.6143e-15	57	70.0922	135
transcript_1708	protein	444	gi|297744550|emb|CBI37812.3|unnamed protein product [Vitis vinifera]	CBI37812	1.58051e-71	84	225.328	142
transcript_1709	heat shock factor rhsf2	444	gi|222619359|gb|EEE55491.1|hypothetical protein OsJ_03676 [Oryza sativa Japonica Group]	EEE55491	0.00298434	46	33.4982	79
transcript_1710	cysteine synthase	443	gi|168062732|ref|XP_001783332.1|predicted protein [Physcomitrella patens subsp. patens] >gi|162665184|gb|EDQ51877.1| predicted protein [Physcomitrella patens subsp. patens]	XP_001783332	7.85339e-53	76	172.555	146
transcript_1711	amp-binding enzyme family expressed	444	gi|255598450|ref|XP_002537012.1|Phosphatidate cytidylyltransferase, putative [Ricinus communis] >gi|223517819|gb|EEF25372.1| Phosphatidate cytidylyltransferase, putative [Ricinus communis]	XP_002537012	1.21656e-06	52	42.3578	69
transcript_1712	hypothetical protein SORBIDRAFT_0070s002020 [Sorghum bicolor]	444	gi|253761396|ref|XP_002489102.1|hypothetical protein SORBIDRAFT_0070s002020 [Sorghum bicolor] >gi|241947393|gb|EES20538.1| hypothetical protein SORBIDRAFT_0070s002020 [Sorghum bicolor]	XP_002489102	1.42525e-42	84	136.346	85
transcript_1713	predicted protein [Physcomitrella patens subsp. patens]	442	gi|168038863|ref|XP_001771919.1|predicted protein [Physcomitrella patens subsp. patens] >gi|162676870|gb|EDQ63348.1| predicted protein [Physcomitrella patens subsp. patens]	XP_001771919	0.0200781	61	30.4166	36
transcript_1714	inner arm dynein group 3	443	gi|302757007|ref|XP_002961927.1|inner arm dynein group 3 [Selaginella moellendorffii] >gi|300170586|gb|EFJ37187.1| inner arm dynein group 3 [Selaginella moellendorffii]	XP_002961927	0.00120987	53	34.2686	80
transcript_1715	transglycosylase associated protein	443	gi|255624521|ref|XP_002540486.1|conserved hypothetical protein [Ricinus communis] >gi|223495390|gb|EEF21896.1| conserved hypothetical protein [Ricinus communis]	XP_002540486	0.000383498	75	34.6538	24
transcript_1716	protein	442	gi|222873592|gb|EEF10723.1|predicted protein [Populus trichocarpa]	EEF10723	0.000413258	54	34.2686	68
transcript_1717	legumin b	443	gi|357152338|ref|XP_003576087.1|PREDICTED: galactolipase DONGLE, chloroplastic-like [Brachypodium distachyon]	XP_003576087	0.000991806	49	33.4982	55
transcript_1718	hypothetical protein SORBIDRAFT_02g003680 [Sorghum bicolor]	437	gi|242047516|ref|XP_002461504.1|hypothetical protein SORBIDRAFT_02g003680 [Sorghum bicolor] >gi|241924881|gb|EER98025.1| hypothetical protein SORBIDRAFT_02g003680 [Sorghum bicolor]	XP_002461504	0.224528	53	26.5646	32
transcript_1719	protein	442	gi|218200303|gb|EEC82730.1|hypothetical protein OsI_27428 [Oryza sativa Indica Group]	EEC82730	0.000873989	50	33.8834	48
transcript_1720	monosaccharide transporter	443	gi|222631480|gb|EEE63612.1|hypothetical protein OsJ_18429 [Oryza sativa Japonica Group]	EEE63612	0.000753908	47	33.8834	85
transcript_1721	pollen coat oleosin-glycine rich protein	443	gi|38260668|gb|AAR15483.1|pollen coat oleosin-glycine rich protein [Olimarabidopsis pumila]	AAR15483	0.0199243	55	31.5722	69
transcript_1722	senescence-associated protein	444	gi|356545505|ref|XP_003541181.1|PREDICTED: uncharacterized protein LOC100819147 [Glycine max] >gi|356545521|ref|XP_003541189.1| PREDICTED: uncharacterized protein LOC100777801 [Glycine max] >gi|356545532|ref|XP_003541194.1| PREDICTED: uncharacterized protein LOC100781007 [Glycine max] >gi|356545568|ref|XP_003541211.1| PREDICTED: uncharacterized protein LOC100791131 [Glycine max] >gi|356545598|ref…	XP_003541181	3.90149e-26	81	95.1301	64
transcript_1723	protein	442	gi|222831813|gb|EEE70290.1|predicted protein [Populus trichocarpa]	EEE70290	9.03815e-13	55	61.2326	134
transcript_1724	glyceraldehyde-3-phosphate partial	441	gi|150261391|pdb|2PKQ|OChain O, Crystal Structure Of The Photosynthetic A2b2-Glyceraldehyde- 3-Phosphate Dehydrogenase, Complexed With Nadp >gi|150261393|pdb|2PKQ|Q Chain Q, Crystal Structure Of The Photosynthetic A2b2-Glyceraldehyde- 3-Phosphate Dehydrogenase, Complexed With Nadp >gi|150261396|pdb|2PKQ|T Chain T, Crystal Structure Of The Photosynthetic A2b2-Glyceraldehyde- 3-Phosphate Dehydrogen…	2PKQ_O	3.8773e-20	63	82.4185	77
transcript_1725	cytochrome p450	442	gi|255619919|ref|XP_002540061.1|conserved hypothetical protein [Ricinus communis] >gi|223499570|gb|EEF22323.1| conserved hypothetical protein [Ricinus communis]	XP_002540061	5.29444e-42	82	135.576	89
transcript_1726	protein	442	gi|224101053|ref|XP_002334311.1|predicted protein [Populus trichocarpa] >gi|222871031|gb|EEF08162.1| predicted protein [Populus trichocarpa]	XP_002334311	0.000578534	56	35.4242	58
transcript_1727	protein	442	gi|359483908|ref|XP_003633034.1|PREDICTED: putative hydrolase C777.06c-like isoform 2 [Vitis vinifera]	XP_003633034	8.94305e-05	42	37.3502	119
transcript_1728	atp synthase subunit beta	442	gi|253759874|ref|XP_002488951.1|hypothetical protein SORBIDRAFT_1292s002010 [Sorghum bicolor] >gi|241947058|gb|EES20203.1| hypothetical protein SORBIDRAFT_1292s002010 [Sorghum bicolor]	XP_002488951	6.0764e-36	96	118.627	60
transcript_1729	retrotransposon protein	427	gi|399920226|gb|AFP55573.1|retrotransposon protein [Rosa rugosa]	AFP55573	2.07391e-19	58	82.4185	112
transcript_1730	4-coumarate: ligase	442	gi|9367319|emb|CAB97359.1|4-coumarate-CoA ligase [Juglans nigra]	CAB97359	2.8015e-16	56	69.707	116
transcript_1731	protein	440	gi|297610621|ref|NP_001064812.2|Os10g0467900 [Oryza sativa Japonica Group] >gi|255679474|dbj|BAF26726.2| Os10g0467900 [Oryza sativa Japonica Group]	NP_001064812	2.6596e-05	42	38.891	80
transcript_1732	rop interacting crib motif protein	441	gi|159471596|ref|XP_001693942.1|predicted protein [Chlamydomonas reinhardtii] >gi|158277109|gb|EDP02878.1| predicted protein [Chlamydomonas reinhardtii]	XP_001693942	6.74162e-05	46	37.7354	80
transcript_1733	peptide methionine sulfoxide reductase b2	442	gi|160898742|ref|YP_001564324.1|methionine-R-sulfoxide reductase [Delftia acidovorans SPH-1] >gi|333915083|ref|YP_004488815.1| methionine-R-sulfoxide reductase [Delftia sp. Cs1-4] >gi|160364326|gb|ABX35939.1| methionine-R-sulfoxide reductase [Delftia acidovorans SPH-1] >gi|222872052|gb|EEF09183.1| methionine sulfoxide reductase type b [Populus trichocarpa] >gi|333745283|gb|AEF90460.1| methionine-…	EEF09183	6.15344e-26	62	94.3597	95
transcript_1734	sr protein factor	441	gi|302844482|ref|XP_002953781.1|hypothetical protein VOLCADRAFT_94600 [Volvox carteri f. nagariensis] >gi|300260889|gb|EFJ45105.1| hypothetical protein VOLCADRAFT_94600 [Volvox carteri f. nagariensis]	XP_002953781	1.00919e-06	42	43.1282	132
transcript_1735	aminolevulinic acid dehydratase	441	gi|222873736|gb|EEF10867.1|predicted protein [Populus trichocarpa]	EEF10867	1.49448e-68	85	208.764	137
transcript_1736	t protein	441	gi|102139787|gb|ABF69972.1|aminomethyltransferase, mitochondrial (glycine cleavage system T protein), putative [Musa acuminata]	ABF69972	1.195e-18	70	79.7221	61
transcript_1737	Novel gene
transcript_1738	protein	443	gi|303284485|ref|XP_003061533.1|predicted protein [Micromonas pusilla CCMP1545] >gi|226456863|gb|EEH54163.1| predicted protein [Micromonas pusilla CCMP1545]	XP_003061533	0.0050415	46	33.4982	71
transcript_1739	receptor protein kinase-like partial	441	gi|293332489|ref|NP_001169382.1|uncharacterized protein LOC100383250 [Zea mays] >gi|224029009|gb|ACN33580.1| unknown [Zea mays]	NP_001169382	0.00805351	41	33.113	74
transcript_1740	ribosomal protein l14	439	gi|254798663|ref|YP_003058313.1|ribosomal protein L14 [Parachlorella kessleri] >gi|229915611|gb|ACQ90954.1| ribosomal protein L14 [Parachlorella kessleri]	YP_003058313	1.11777e-22	80	86.6557	63
transcript_1741	abc transporter b family member	435	gi|255593856|ref|XP_002535964.1|lipid A export ATP-binding/permease protein msba, putative [Ricinus communis] >gi|223521363|gb|EEF26419.1| lipid A export ATP-binding/permease protein msba, putative [Ricinus communis]	XP_002535964	1.07263e-41	75	145.206	120
transcript_1742	fad binding domain containing protein	443	gi|224133464|ref|XP_002321574.1|predicted protein [Populus trichocarpa] >gi|222868570|gb|EEF05701.1| predicted protein [Populus trichocarpa]	XP_002321574	0.000773418	39	36.5798	102
transcript_1743	protein	441	gi|326504950|dbj|BAK06766.1|predicted protein [Hordeum vulgare subsp. vulgare]	BAK06766	0.0184708	50	32.7278	62
transcript_1744	reca dna recombinase	439	gi|222871902|gb|EEF09033.1|predicted protein [Populus trichocarpa]	EEF09033	1.00333e-25	80	98.5969	75
transcript_1745	ribosomal protein s12	439	gi|384080912|dbj|BAM11118.1|ribosomal protein S12 (mitochondrion) [Malus x domestica] >gi|384080914|dbj|BAM11119.1| ribosomal protein S12 (mitochondrion) [Malus x domestica] >gi|401661925|emb|CBX33380.1| rps12 (mitochondrion) [Malus x domestica] >gi|401661936|emb|CBX33395.1| rps12 (mitochondrion) [Malus x domestica]	BAM11118	1.20358e-67	92	202.986	111
transcript_1746	cytochrome c oxidase subunit 2	438	gi|49147227|ref|YP_025820.1|cytochrome c oxidase subunit 2 [Pseudendoclonium akinetum] >gi|33439242|gb|AAQ18779.1| cytochrome c oxidase subunit 2 [Pseudendoclonium akinetum]	YP_025820	1.11283e-34	59	93.5893	114
transcript_1747	methionyl-trna synthetase	438	gi|326519270|dbj|BAJ96634.1|predicted protein [Hordeum vulgare subsp. vulgare]	BAJ96634	6.38654e-09	50	51.2174	83
transcript_1748	cell wall-associated partial	440	gi|145408590|ref|YP_001152214.1|ORF124 [Pinus koraiensis] >gi|145048839|gb|ABP35456.1| ORF124 [Pinus koraiensis]	YP_001152214	6.59542e-52	93	162.155	90
transcript_1749	cell wall-associated partial	439	gi|222836332|gb|EEE74739.1|predicted protein [Populus trichocarpa]	EEE74739	7.57449e-12	61	55.8398	70
transcript_1750	protein	438	gi|222612908|gb|EEE51040.1|hypothetical protein OsJ_31696 [Oryza sativa Japonica Group]	EEE51040	1.85841e-23	63	95.1301	105
transcript_1751	hypothetical protein VITISV_041875 [Vitis vinifera]	438	gi|147798579|emb|CAN74387.1|hypothetical protein VITISV_041875 [Vitis vinifera]	CAN74387	4.03196e-19	90	82.4185	40
transcript_1752	phytochrome a	437	gi|255589574|ref|XP_002535010.1|two component histidine kinase, putative [Ricinus communis] >gi|223524204|gb|EEF27375.1| two component histidine kinase, putative [Ricinus communis]	XP_002535010	2.12275e-34	81	124.02	79
transcript_1753	pre-mrna-processing factor 39	430	gi|3142300|gb|AAC16751.1|Contains similarity to pre-mRNA processing protein PRP39 gb|L29224 from S. cerevisiae. ESTs gb|R64908 and gb|T88158, gb|N38703 and gb|AA651043 come from this gene [Arabidopsis thaliana]	AAC16751	0.00117074	60	36.1946	33
transcript_1754	auxin response factor 11	437	gi|147775949|emb|CAN64597.1|hypothetical protein VITISV_035065 [Vitis vinifera]	CAN64597	0.00125151	43	36.1946	98
transcript_1755	probable transport protein	437	gi|11467821|ref|NP_050872.1|probable transport protein [Nephroselmis olivacea] >gi|34222659|sp|Q9TKX3.1|CYSA_NEPOL RecName: Full=Sulfate/thiosulfate import ATP-binding protein cysA; AltName: Full=Sulfate-transporting ATPase >gi|5880750|gb|AAD54843.1|AF137379_66 probable transport protein (chloroplast) [Nephroselmis olivacea]	NP_050872	9.02744e-43	69	145.206	138
transcript_1756	protein	438	gi|255600988|ref|XP_002537580.1|Transcriptional regulator slyA, putative [Ricinus communis] >gi|223515851|gb|EEF24804.1| Transcriptional regulator slyA, putative [Ricinus communis]	XP_002537580	1.00262e-22	60	87.4261	104
transcript_1757	protein	438	gi|255598134|ref|XP_002536935.1|benzoylformate decarboxylase, putative [Ricinus communis] >gi|223518057|gb|EEF25448.1| benzoylformate decarboxylase, putative [Ricinus communis]	XP_002536935	1.53525e-23	52	92.0485	143
transcript_1758	protein	438	gi|303277697|ref|XP_003058142.1|predicted protein [Micromonas pusilla CCMP1545] >gi|226460799|gb|EEH58093.1| predicted protein [Micromonas pusilla CCMP1545]	XP_003058142	0.00542117	44	31.9574	95
transcript_1759	wrky transcription factor 02	437	gi|308044275|ref|NP_001183190.1|uncharacterized protein LOC100501570 [Zea mays] >gi|238009950|gb|ACR36010.1| unknown [Zea mays]	NP_001183190	0.00430173	52	30.8018	42
transcript_1760	atp synthase subunit beta	438	gi|357488221|ref|XP_003614398.1|hypothetical protein MTR_5g051170 [Medicago truncatula] >gi|355515733|gb|AES97356.1| hypothetical protein MTR_5g051170 [Medicago truncatula]	XP_003614398	2.85912e-43	63	150.214	138
transcript_1761	af261142_1 thioredoxin	436	gi|350535789|ref|NP_001234469.1|uncharacterized protein LOC543657 [Solanum lycopersicum] >gi|8489792|gb|AAF75752.1|AF261142_1 putative thioredoxin [Solanum lycopersicum]	NP_001234469	0.00458483	58	32.3426	43
transcript_1762	protein	436	gi|224110404|ref|XP_002315509.1|predicted protein [Populus trichocarpa] >gi|118488589|gb|ABK96107.1| unknown [Populus trichocarpa] >gi|222864549|gb|EEF01680.1| predicted protein [Populus trichocarpa]	XP_002315509	2.66578e-27	58	100.523	138
transcript_1763	dehydration-responsive protein	436	gi|334186005|ref|NP_567033.2|dehydration-responsive protein-like protein [Arabidopsis thaliana] >gi|75335651|sp|Q9LYN3.1|PMTM_ARATH RecName: Full=Probable methyltransferase PMT22 >gi|7572906|emb|CAB87407.1| putative protein [Arabidopsis thaliana] >gi|332645954|gb|AEE79475.1| dehydration-responsive protein-like protein [Arabidopsis thaliana]	NP_567033	0.00140874	54	34.2686	57
transcript_1764	atp synthase subunit beta	437	gi|357488221|ref|XP_003614398.1|hypothetical protein MTR_5g051170 [Medicago truncatula] >gi|355515733|gb|AES97356.1| hypothetical protein MTR_5g051170 [Medicago truncatula]	XP_003614398	1.52436e-42	63	148.673	137
transcript_1765	formamidase	437	gi|303274620|ref|XP_003056628.1|predicted protein [Micromonas pusilla CCMP1545] >gi|226462712|gb|EEH60004.1| predicted protein [Micromonas pusilla CCMP1545]	XP_003056628	4.09562e-30	61	109.383	127
transcript_1766	hypothetical protein COCSUDRAFT_58078 [Coccomyxa subellipsoidea C-169]	436	gi|384246351|gb|EIE19841.1|hypothetical protein COCSUDRAFT_58078 [Coccomyxa subellipsoidea C-169]	EIE19841	0.000312332	68	34.6538	41
transcript_1767	protein	436	gi|125548057|gb|EAY93879.1|hypothetical protein OsI_15654 [Oryza sativa Indica Group] >gi|125590171|gb|EAZ30521.1| hypothetical protein OsJ_14569 [Oryza sativa Japonica Group]	EAY93879	5.93264e-05	45	34.6538	60
transcript_1768	receptor like protein 40	437	gi|79416719|ref|NP_566757.2|receptor like protein 40 [Arabidopsis thaliana] >gi|332643442|gb|AEE76963.1| receptor like protein 40 [Arabidopsis thaliana]	NP_566757	0.0164653	51	29.6462	60
transcript_1769	beta-lactamase-like protein	436	gi|255590781|ref|XP_002535364.1|conserved hypothetical protein [Ricinus communis] >gi|223523351|gb|EEF27021.1| conserved hypothetical protein [Ricinus communis]	XP_002535364	3.84868e-10	45	51.9878	105
transcript_1770	protein	438	gi|308811086|ref|XP_003082851.1|phosphoribosylimida (ISS) [Ostreococcus tauri] >gi|116054729|emb|CAL56806.1| phosphoribosylimida (ISS) [Ostreococcus tauri]	XP_003082851	3.62627e-06	54	40.4318	79
transcript_1771	2-succinylbenzoate- ligase	436	gi|195616080|gb|ACG29870.1|AMP-binding protein [Zea mays]	ACG29870	6.19563e-50	69	167.548	146
transcript_1772	pre-mrna-splicing factor sf2	436	gi|384248828|gb|EIE22311.1|AFG1-like ATPase [Coccomyxa subellipsoidea C-169]	EIE22311	0.00224738	54	34.6538	48
transcript_1773	thylakoid lumenal 19 kda chloroplast	436	gi|357477009|ref|XP_003608790.1|hypothetical protein MTR_4g101990 [Medicago truncatula] >gi|355509845|gb|AES90987.1| hypothetical protein MTR_4g101990 [Medicago truncatula]	XP_003608790	0.00656099	57	33.113	49
transcript_1774	reticulon-like protein b21	436	gi|384248414|gb|EIE21898.1|MFS general substrate transporter [Coccomyxa subellipsoidea C-169]	EIE21898	0.00341672	53	33.8834	54
transcript_1775	ribosomal protein s11	435	gi|11466358|ref|NP_038361.1|ribosomal protein S11 [Mesostigma viride] >gi|14285755|sp|Q9MUU9.1|RR11_MESVI RecName: Full=30S ribosomal protein S11, chloroplastic >gi|7259501|gb|AAF43802.1|AF166114_14 ribosomal protein S11 [Mesostigma viride]	NP_038361	2.26866e-43	76	140.584	110
transcript_1776	plant cell wall protein 88	432	gi|255545130|ref|XP_002513626.1|conserved hypothetical protein [Ricinus communis] >gi|223547534|gb|EEF49029.1| conserved hypothetical protein [Ricinus communis]	XP_002513626	6.83268e-36	68	124.405	129
transcript_1777	PREDICTED: uncharacterized protein LOC100846000 [Brachypodium distachyon]	435	gi|357137190|ref|XP_003570184.1|PREDICTED: uncharacterized protein LOC100846000 [Brachypodium distachyon]	XP_003570184	0.0433997	50	31.9574	55
transcript_1778	protein binding protein	435	gi|356513026|ref|XP_003525215.1|PREDICTED: THO complex subunit 2-like [Glycine max]	XP_003525215	0.0166174	42	33.113	105
transcript_1779	hypothetical protein [Oryza sativa Japonica Group]	435	gi|37806032|dbj|BAC99443.1|hypothetical protein [Oryza sativa Japonica Group] >gi|38175760|dbj|BAD01439.1| hypothetical protein [Oryza sativa Japonica Group]	BAC99443	1.92935	53	26.9498	43
transcript_1780	udp-3-o-	435	gi|62320765|dbj|BAD95433.1|hypothetical protein [Arabidopsis thaliana]	BAD95433	4.37519e-14	54	64.6994	110
transcript_1781	protein	434	gi|255612449|ref|XP_002539418.1|conserved hypothetical protein [Ricinus communis] >gi|223506391|gb|EEF22965.1| conserved hypothetical protein [Ricinus communis]	XP_002539418	2.1669e-20	65	80.4925	84
transcript_1782	protein	433	gi|256538311|gb|ACU82515.1|pleiotropic drug resistance protein [Cucumis sativus]	ACU82515	0.000987999	46	34.2686	101
transcript_1783	tir-nbs-lrr resistance protein	435	gi|224145030|ref|XP_002325501.1|tir-nbs-lrr resistance protein [Populus trichocarpa] >gi|222862376|gb|EEE99882.1| tir-nbs-lrr resistance protein [Populus trichocarpa]	XP_002325501	0.0427772	58	29.6462	50
transcript_1784	rice retrotransposon retrofit gag pol polyprotein	434	gi|400131566|emb|CCH50966.1|T4.5 [Malus x robusta]	CCH50966	2.13453e-10	62	54.6842	67
transcript_1785	Novel gene
transcript_1786	pectinesterase 8	432	gi|356560404|ref|XP_003548482.1|PREDICTED: acetyl-coenzyme A synthetase-like [Glycine max]	XP_003548482	0.00275434	43	32.3426	55
transcript_1787	beta glucosidase 11	433	gi|222640109|gb|EEE68241.1|hypothetical protein OsJ_26441 [Oryza sativa Japonica Group]	EEE68241	0.000984651	43	33.4982	73
transcript_1788	rna polymerase beta chain	433	gi|255589454|ref|XP_002534966.1|conserved hypothetical protein [Ricinus communis] >gi|223524277|gb|EEF27416.1| conserved hypothetical protein [Ricinus communis]	XP_002534966	6.58426e-71	80	209.92	142
transcript_1789	ring finger family protein	433	gi|357484607|ref|XP_003612591.1|RING finger family protein [Medicago truncatula] >gi|355513926|gb|AES95549.1| RING finger family protein [Medicago truncatula]	XP_003612591	0.0014217	68	32.7278	29
transcript_1790	kinase associated protein	434	gi|255552313|ref|XP_002517201.1|kinase associated protein phosphatase, putative [Ricinus communis] >gi|223543836|gb|EEF45364.1| kinase associated protein phosphatase, putative [Ricinus communis]	XP_002517201	0.00264979	41	32.3426	98
transcript_1791	protein	434	gi|255588997|ref|XP_002534793.1|Ferrioxamine receptor precursor, putative [Ricinus communis] >gi|223524559|gb|EEF27587.1| Ferrioxamine receptor precursor, putative [Ricinus communis]	XP_002534793	6.73913e-19	54	79.337	126
transcript_1792	Novel gene
transcript_1793	sap domain-containing protein	433	gi|326513274|dbj|BAK06877.1|predicted protein [Hordeum vulgare subsp. vulgare]	BAK06877	0.007757	47	31.5722	68
transcript_1794	heat shock protein	434	gi|302857454|ref|XP_002959873.1|hypothetical protein VOLCADRAFT_101390 [Volvox carteri f. nagariensis] >gi|300254056|gb|EFJ39063.1| hypothetical protein VOLCADRAFT_101390 [Volvox carteri f. nagariensis]	XP_002959873	9.88996e-25	60	93.2041	133
transcript_1795	atp synthase subunit beta	432	gi|357488221|ref|XP_003614398.1|hypothetical protein MTR_5g051170 [Medicago truncatula] >gi|355515733|gb|AES97356.1| hypothetical protein MTR_5g051170 [Medicago truncatula]	XP_003614398	1.77566e-45	64	156.377	141
transcript_1796	protein	433	gi|115441271|ref|NP_001044915.1|Os01g0867700 [Oryza sativa Japonica Group] >gi|56784769|dbj|BAD81990.1| putative terbinafine resistance locus protein [Oryza sativa Japonica Group] >gi|113534446|dbj|BAF06829.1| Os01g0867700 [Oryza sativa Japonica Group] >gi|125528504|gb|EAY76618.1| hypothetical protein OsI_04569 [Oryza sativa Indica Group] >gi|222619593|gb|EEE55725.1| hypothetical protein OsJ_0420…	NP_001044915	0.000758419	42	35.8094	82
transcript_1797	protein	433	gi|297803538|ref|XP_002869653.1|predicted protein [Arabidopsis lyrata subsp. lyrata] >gi|297315489|gb|EFH45912.1| predicted protein [Arabidopsis lyrata subsp. lyrata]	XP_002869653	2.5182e-05	44	38.5058	100
transcript_1798	citrate synthase	432	gi|255086669|ref|XP_002509301.1|predicted protein [Micromonas sp. RCC299] >gi|226524579|gb|ACO70559.1| predicted protein [Micromonas sp. RCC299]	XP_002509301	5.25492e-49	73	162.155	130
transcript_1799	circumsporozoite protein	433	gi|222834608|gb|EEE73071.1|predicted protein [Populus trichocarpa]	EEE73071	7.75363e-26	53	101.679	142
transcript_1800	rrna intron-encoded homing endonuclease	437	gi|357488135|ref|XP_003614355.1|hypothetical protein MTR_5g050490 [Medicago truncatula] >gi|355515690|gb|AES97313.1| hypothetical protein MTR_5g050490 [Medicago truncatula]	XP_003614355	1.14194e-22	61	91.6633	94
transcript_1801	chloroplast nucleoid dna-binding protein	433	gi|55925063|gb|AAV67897.1|hypothetical protein [Chorispora bungeana]	AAV67897	0.00240026	44	30.8018	38
transcript_1802	probable ccr4-associated factor 1 homolog 7-like	433	gi|356515030|ref|XP_003526204.1|PREDICTED: probable CCR4-associated factor 1 homolog 7-like [Glycine max]	XP_003526204	1.53858e-58	95	181.8	95
transcript_1803	nadph-dependent codeinone reductase-like protein	428	gi|357499371|ref|XP_003619974.1|NADPH-dependent codeinone reductase-like protein [Medicago truncatula] >gi|355494989|gb|AES76192.1| NADPH-dependent codeinone reductase-like protein [Medicago truncatula]	XP_003619974	0.0204852	64	28.8758	39
transcript_1804	cellular nucleic acid binding	435	gi|308810881|ref|XP_003082749.1|unnamed protein product [Ostreococcus tauri] >gi|116061218|emb|CAL56606.1| unnamed protein product [Ostreococcus tauri]	XP_003082749	0.000260593	52	35.039	53
transcript_1805	protein	432	gi|255588780|ref|XP_002534716.1|conserved hypothetical protein [Ricinus communis] >gi|223524702|gb|EEF27667.1| conserved hypothetical protein [Ricinus communis]	XP_002534716	0.000492902	44	33.8834	70
transcript_1806	hypothetical protein SORBIDRAFT_0070s002020 [Sorghum bicolor]	433	gi|253761396|ref|XP_002489102.1|hypothetical protein SORBIDRAFT_0070s002020 [Sorghum bicolor] >gi|241947393|gb|EES20538.1| hypothetical protein SORBIDRAFT_0070s002020 [Sorghum bicolor]	XP_002489102	3.6786e-25	83	92.4337	55
transcript_1807	protein	432	gi|222871734|gb|EEF08865.1|predicted protein [Populus trichocarpa]	EEF08865	2.70761e-58	80	179.874	134
transcript_1808	retrotransposon ty1-copia subclass	416	gi|399920226|gb|AFP55573.1|retrotransposon protein [Rosa rugosa]	AFP55573	1.56057e-28	77	109.768	89
transcript_1809	predicted protein [Hordeum vulgare subsp. vulgare]	432	gi|326517156|dbj|BAJ99944.1|predicted protein [Hordeum vulgare subsp. vulgare]	BAJ99944	6.42533e-37	62	129.798	143
transcript_1810	serine-threonine protein plant-	430	gi|255544147|ref|XP_002513136.1|serine-threonine protein kinase, plant-type, putative [Ricinus communis] >gi|223548147|gb|EEF49639.1| serine-threonine protein kinase, plant-type, putative [Ricinus communis]	XP_002513136	0.00276071	48	34.2686	43
transcript_1811	protein	432	gi|255596311|ref|XP_002536509.1|conserved hypothetical protein [Ricinus communis] >gi|223519454|gb|EEF25875.1| conserved hypothetical protein [Ricinus communis]	XP_002536509	6.64031e-19	50	77.411	162
transcript_1812	protein	432	gi|226503141|ref|NP_001143067.1|uncharacterized protein LOC100275539 [Zea mays] >gi|194701172|gb|ACF84670.1| unknown [Zea mays] >gi|195613734|gb|ACG28697.1| hypothetical protein [Zea mays]	NP_001143067	0.00350183	51	33.4982	39
transcript_1813	dna gyrase subunit a	432	gi|242032527|ref|XP_002463658.1|hypothetical protein SORBIDRAFT_01g003750 [Sorghum bicolor] >gi|241917512|gb|EER90656.1| hypothetical protein SORBIDRAFT_01g003750 [Sorghum bicolor]	XP_002463658	0.00130463	49	35.039	51
transcript_1814	conserved hypothetical chloroplast protein ycf1	415	gi|308745989|ref|YP_003934617.1|conserved hypothetical chloroplast protein ycf1 [Cheilanthes lindheimeri] >gi|302375422|gb|ADL29796.1| conserved hypothetical chloroplast protein ycf1 [Cheilanthes lindheimeri]	YP_003934617	0.0023321	48	34.2686	64
transcript_1815	cytochrome cyp711 clan	430	gi|238014510|gb|ACR38290.1|unknown [Zea mays]	ACR38290	0.00177514	47	34.2686	70
transcript_1816	atp synthase subunit beta	431	gi|357488221|ref|XP_003614398.1|hypothetical protein MTR_5g051170 [Medicago truncatula] >gi|355515733|gb|AES97356.1| hypothetical protein MTR_5g051170 [Medicago truncatula]	XP_003614398	3.50021e-37	61	132.494	129
transcript_1817	predicted protein [Populus trichocarpa]	431	gi|224069621|ref|XP_002326387.1|predicted protein [Populus trichocarpa] >gi|222833580|gb|EEE72057.1| predicted protein [Populus trichocarpa]	XP_002326387	0.000676902	68	32.3426	29
transcript_1818	hypothetical protein SELMODRAFT_417843 [Selaginella moellendorffii]	431	gi|302792441|ref|XP_002977986.1|hypothetical protein SELMODRAFT_417843 [Selaginella moellendorffii] >gi|300154007|gb|EFJ20643.1| hypothetical protein SELMODRAFT_417843 [Selaginella moellendorffii]	XP_002977986	0.0105564	69	31.187	26
transcript_1819	protein	431	gi|62318895|dbj|BAD93971.1|AIM1 protein [Arabidopsis thaliana]	BAD93971	3.32775e-12	55	56.9954	74
transcript_1820	calmodulin-binding protein	431	gi|255072771|ref|XP_002500060.1|predicted protein [Micromonas sp. RCC299] >gi|226515322|gb|ACO61318.1| predicted protein [Micromonas sp. RCC299]	XP_002500060	0.000207194	45	36.1946	72
transcript_1821	had-superfamily subfamily iia	429	gi|255609264|ref|XP_002539022.1|hypothetical protein RCOM_2017100 [Ricinus communis] >gi|223509181|gb|EEF23361.1| hypothetical protein RCOM_2017100 [Ricinus communis]	XP_002539022	1.13245e-06	60	40.0466	38
transcript_1822	starch synthase iia-2	430	gi|242081497|ref|XP_002445517.1|hypothetical protein SORBIDRAFT_07g020850 [Sorghum bicolor] >gi|241941867|gb|EES15012.1| hypothetical protein SORBIDRAFT_07g020850 [Sorghum bicolor]	XP_002445517	0.00789125	47	32.3426	71
transcript_1823	hypothetical protein VOLCADRAFT_94660 [Volvox carteri f. nagariensis]	430	gi|302844829|ref|XP_002953954.1|hypothetical protein VOLCADRAFT_94660 [Volvox carteri f. nagariensis] >gi|300260766|gb|EFJ44983.1| hypothetical protein VOLCADRAFT_94660 [Volvox carteri f. nagariensis]	XP_002953954	0.0704703	47	29.261	65
transcript_1824	two-component sensor protein histidine protein	431	gi|255615825|ref|XP_002539710.1|two-component sensor protein histidine protein kinase, putative [Ricinus communis] >gi|223503312|gb|EEF22673.1| two-component sensor protein histidine protein kinase, putative [Ricinus communis]	XP_002539710	0.010367	46	31.9574	79
[truncated: 38,556 more rows]
