# Supplementary material for: De novo transcriptome analysis using 454 pyrosequencing of the Himalayan Mayapple, Podophyllum hexandrum
Source: BMC Genomics. 2013 Nov 1;14:748. doi: 10.1186/1471-2164-14-748 (PMC3840631; doi:10.1186/1471-2164-14-748)
Supplement: Additional file 6 — GO annotation of transcripts from Newbler default assembly. [file 1471-2164-14-748-S6.xls]

## Sheet: control_biological_process
Transcript_ID	GO biological process
transcript_1	transport; respiratory electron transport chain;
transcript_2	plasma membrane ATP synthesis coupled proton transport; ATP hydrolysis coupled proton transport;
transcript_3	translation;
transcript_5	multidimensional cell growth; response to salt stress; cellulose microfibril organization; aerobic respiration;
transcript_6	translation;
transcript_8	mitochondrial electron transport, cytochrome c to oxygen;
transcript_10	oxidation reduction;
transcript_12	translation;
transcript_13	RNA splicing; RNA-dependent DNA replication; mRNA processing;
transcript_14	translation;
transcript_15	plasma membrane ATP synthesis coupled proton transport; ATP hydrolysis coupled proton transport;
transcript_16	transport; photosynthetic electron transport chain; protein-chromophore linkage;
transcript_19	carbohydrate metabolic process;
transcript_20	translation;
transcript_21	transport; photosynthesis; electron transport chain;
transcript_22	transport; electron transport chain;
transcript_23	cellular process; organ development;
transcript_24	translational elongation; GTP catabolic process;
transcript_25	plasma membrane ATP synthesis coupled proton transport; ATP hydrolysis coupled proton transport;
transcript_26	DNA metabolic process;
transcript_27	transcription, DNA-dependent;
transcript_29	terpenoid biosynthetic process;
transcript_30	transport; respiratory electron transport chain;
transcript_31	protein folding; response to stress;
transcript_33	RNA-dependent DNA replication; mRNA processing;
transcript_35	oxidation reduction;
transcript_36	transport; respiratory electron transport chain; aerobic respiration;
transcript_37	transcription, DNA-dependent;
transcript_38	translation;
transcript_39	photosystem I assembly;
transcript_40	photosynthesis;
transcript_42	photosynthetic electron transport in photosystem II; protein-chromophore linkage;
transcript_45	ATP synthesis coupled proton transport;
transcript_46	transport; respiratory electron transport chain; photosynthesis, light reaction;
transcript_47	carbon fixation;
transcript_48	transport; protein-chromophore linkage; photosynthesis; electron transport chain;
transcript_55	photosynthetic electron transport in photosystem II; response to herbicide; transport;
transcript_57	RNA-dependent DNA replication; DNA integration;
transcript_63	growth; protein import into peroxisome matrix, docking; lateral root development;
transcript_64	ATP synthesis coupled proton transport;
transcript_65	transport; photosynthesis, light reaction; oxidation reduction;
transcript_67	primary metabolic process; cellular macromolecule metabolic process; epidermal cell differentiation; cotyledon development;
transcript_68	ATP synthesis coupled electron transport;
transcript_69	response to oxidative stress; plasma membrane ATP synthesis coupled proton transport; ATP hydrolysis coupled proton transport;
transcript_70	plasma membrane ATP synthesis coupled proton transport; ATP hydrolysis coupled proton transport;
transcript_71	translation;
transcript_75	response to salt stress;
transcript_78	respiratory chain complex IV assembly; cytochrome complex assembly; heme transport;
transcript_84	primary metabolic process; cellular macromolecule metabolic process; epidermal cell differentiation; cotyledon development;
transcript_86	cellular amino acid biosynthetic process;
transcript_87	translation;
transcript_89	regulation of transcription, DNA-dependent;
transcript_90	cellular process; post-embryonic development;
transcript_94	metabolic process;
transcript_97	tricarboxylic acid cycle; mitochondrial electron transport, succinate to ubiquinone;
transcript_98	transport; photosynthesis, light reaction; oxidation reduction;
transcript_99	cellular process; cellular component organization; protein transport;
transcript_106	cellular respiration; photosynthesis, light reaction;
transcript_114	translation;
transcript_121	transport;
transcript_130	growth; protein import into peroxisome matrix, docking; lateral root development;
transcript_131	arsenite transport; response to arsenic;
transcript_132	translation;
transcript_133	translation;
transcript_138	embryonic development ending in seed dormancy;
transcript_147	proteolysis;
transcript_148	transcription, DNA-dependent;
transcript_150	RNA-dependent DNA replication; DNA integration; regulation of transcription, DNA-dependent;
transcript_166	carbohydrate metabolic process;
transcript_167	translation;
transcript_169	translation;
transcript_170	gamma-aminobutyric acid catabolic process; glutamate decarboxylation to succinate; response to light stimulus; response to heat;
transcript_177	primary metabolic process; cellular nitrogen compound biosynthetic process; small molecule biosynthetic process;
transcript_180	methionine biosynthetic process;
transcript_187	translation;
transcript_191	photosynthetic electron transport in photosystem II; transport;
transcript_194	transcription, DNA-dependent;
transcript_196	reductive pentose-phosphate cycle; oxidation reduction;
transcript_201	metabolic process;
transcript_202	cellular macromolecule metabolic process; nucleic acid metabolic process;
transcript_203	transport; metabolic process;
transcript_218	mitochondrial electron transport, NADH to ubiquinone;
transcript_223	photosynthetic electron transport in photosystem II; transport;
transcript_224	coenzyme metabolic process; response to cadmium ion;
transcript_229	DNA metabolic process;
transcript_231	chloroplast organization; protein metabolic process; protein import into chloroplast stroma; response to stress;
transcript_232	epidermal cell differentiation; cotyledon development;
transcript_234	biosynthetic process;
transcript_237	transcription, DNA-dependent; regulation of cellular process;
transcript_241	oxidation reduction;
transcript_242	epidermal cell differentiation; cotyledon development;
transcript_247	translation;
transcript_253	primary metabolic process; cellular nitrogen compound metabolic process;
transcript_254	regulation of cellular process; nucleobase, nucleoside, nucleotide and nucleic acid metabolic process; cellular response to stimulus;
transcript_264	primary metabolic process; cellular macromolecule metabolic process; regulation of cellular process;
transcript_265	cellular process;
transcript_267	proteolysis;
transcript_268	response to biotic stimulus; defense response;
transcript_270	circadian rhythm; response to copper ion; response to cadmium ion; removal of superoxide radicals;
transcript_279	transcription, DNA-dependent;
transcript_292	transport; photosynthesis, light reaction; mitochondrial electron transport, NADH to ubiquinone;
transcript_293	pollen development;
transcript_297	transcription, DNA-dependent;
transcript_305	metabolic process;
transcript_310	response to chemical stimulus; signal transduction; transcription, DNA-dependent;
transcript_317	DNA replication;
transcript_319	cellular macromolecule metabolic process; nucleic acid metabolic process;
transcript_322	seed germination; translational elongation; chloroplast organization; GTP catabolic process;
transcript_326	response to salt stress;
transcript_327	transcription, DNA-dependent;
transcript_328	small molecule metabolic process; cellular metabolic process;
transcript_336	response to red light; transcription initiation; response to blue light;
transcript_337	translation;
transcript_341	protein metabolic process;
transcript_350	pollen tube development; response to oxidative stress; response to salt stress; nitrate assimilation; fumarate metabolic process;
transcript_354	purine base metabolic process; response to stress; response to chemical stimulus; oxidation reduction;
transcript_360	response to other organism; activation of innate immune response; signal transduction;
transcript_361	primary metabolic process; cellular metabolic process;
transcript_373	photosynthesis;
transcript_377	regulation of cellular process; nucleobase, nucleoside, nucleotide and nucleic acid metabolic process; cellular response to stimulus;
transcript_381	ribosome biogenesis; translation;
transcript_387	nucleotide-sugar metabolic process; D-xylose metabolic process;
transcript_394	proteolysis;
transcript_396	metabolic process;
transcript_403	metabolic process;
transcript_422	DNA metabolic process;
transcript_423	ATP synthesis coupled electron transport; photosynthesis, light reaction;
transcript_425	cellular metabolic process;
transcript_431	gluconeogenesis; phosphorylation;
transcript_433	cellular process;
transcript_437	protein folding; response to stress;
transcript_447	methionine biosynthetic process;
transcript_448	cellular amino acid biosynthetic process;
transcript_449	metabolic process;
transcript_452	protein metabolic process; ATP catabolic process;
transcript_453	response to cadmium ion; metabolic process;
transcript_454	glutamine metabolic process; asparagine biosynthetic process;
transcript_459	metabolic process;
transcript_462	mitochondrial electron transport, NADH to ubiquinone;
transcript_467	primary metabolic process; cellular macromolecule metabolic process; regulation of cellular process;
transcript_472	deoxyribonucleoside triphosphate biosynthetic process; rRNA processing; DNA replication; chloroplast organization; response to cadmium ion;
transcript_478	cysteine biosynthetic process from serine;
transcript_481	defense response to bacterium; defense response to fungus;
transcript_483	transcription, DNA-dependent;
transcript_486	DNA recombination; DNA repair; SOS response;
transcript_487	metabolic process;
transcript_495	proteolysis;
transcript_496	aerobic respiration; transport; electron transport chain;
transcript_500	transport;
transcript_505	cellular biosynthetic process; cellular macromolecule metabolic process; signal transduction; nucleobase, nucleoside, nucleotide and nucleic acid metabolic process;
transcript_517	transcription, DNA-dependent;
transcript_521	cellular amino acid biosynthetic process; oxidation reduction;
transcript_525	metabolic process;
transcript_530	transport; ATP synthesis coupled electron transport;
transcript_544	deoxyribonucleoside triphosphate biosynthetic process; rRNA processing; DNA replication; chloroplast organization; response to cadmium ion;
transcript_547	water transport;
transcript_556	epidermal cell differentiation; cotyledon development;
transcript_558	translation;
transcript_562	epidermal cell differentiation; cotyledon development;
transcript_564	cellular lipid metabolic process; cellular biosynthetic process; lipid biosynthetic process;
transcript_565	nucleobase, nucleoside and nucleotide biosynthetic process;
transcript_566	cellular process; organ development;
transcript_577	translational initiation;
transcript_580	translation;
transcript_598	transport;
transcript_599	oxidation reduction; generation of precursor metabolites and energy;
transcript_619	DNA recombination; phosphoenolpyruvate-dependent sugar phosphotransferase system; RNA-dependent DNA replication;
transcript_622	cellular process; proteolysis;
transcript_628	transport; response to cadmium ion; actin filament-based movement;
transcript_630	cellular process; metabolic process;
transcript_636	primary metabolic process; cellular macromolecule metabolic process; signal transduction;
transcript_640	metabolic process;
transcript_657	small molecule metabolic process; cellular metabolic process;
transcript_663	DNA metabolic process;
transcript_672	defense response to fungus; killing of cells of another organism;
transcript_677	metabolic process;
transcript_684	protein metabolic process; response to stress;
transcript_690	cellular process;
transcript_692	innate immune response; apoptosis; signal transduction;
transcript_696	nucleoside diphosphate phosphorylation; UTP biosynthetic process; GTP biosynthetic process; CTP biosynthetic process;
transcript_700	transport;
transcript_705	DNA topological change;
transcript_708	pentose-phosphate shunt; D-xylose metabolic process;
transcript_716	DNA metabolic process;
transcript_717	defense response; metabolic process;
transcript_721	leucine biosynthetic process;
transcript_722	biosynthetic process;
transcript_723	response to oxidative stress;
transcript_729	root development; transport; Mo-molybdopterin cofactor biosynthetic process; cellular iron ion homeostasis; actin filament-based movement; nuclear mRNA splicing, via spliceosome; regulation of catalytic activity; pollen development; chloroplast organization; response to cadmium ion; response to cold; response to lead ion; regulation of multicellular organism growth; regulation of chlorophyll bios…
transcript_731	oxidation reduction;
transcript_736	cellular biosynthetic process;
transcript_737	response to oxidative stress; tetrahydrofolate biosynthetic process;
transcript_742	shikimate biosynthetic process; chorismate biosynthetic process;
transcript_755	chlorophyll catabolic process; leucine catabolic process;
transcript_757	metabolic process;
transcript_760	metabolic process;
transcript_761	methionine biosynthetic process; methylation;
transcript_763	photomorphogenesis;
transcript_764	metabolic process;
transcript_768	nitrogen compound metabolic process; cellular response to phosphate starvation;
transcript_771	lipid metabolic process;
transcript_775	response to glucose stimulus; response to fructose stimulus; response to sucrose stimulus;
transcript_776	transcription, DNA-dependent;
transcript_783	biosynthetic process;
transcript_784	cell wall macromolecule catabolic process;
transcript_785	arginine biosynthetic process; cellular response to phosphate starvation;
transcript_786	epidermal cell differentiation; cotyledon development;
transcript_787	transcription, DNA-dependent;
transcript_795	transport;
transcript_800	transport; purine ribonucleoside triphosphate catabolic process;
transcript_801	protein amino acid phosphorylation;
transcript_811	DNA integration;
transcript_815	cytochrome complex assembly; iron-sulfur cluster assembly; cellular iron ion homeostasis;
transcript_816	response to oxidative stress;
transcript_818	porphyrin biosynthetic process;
transcript_822	transmembrane transport;
transcript_826	DNA recombination; DNA repair; SOS response;
transcript_831	transport;
transcript_839	oxidation reduction; glycine decarboxylation via glycine cleavage system;
transcript_843	metabolic process;
transcript_847	fatty acid beta-oxidation;
transcript_850	transport;
transcript_859	lipid biosynthetic process;
transcript_860	translation; adaxial/abaxial pattern formation; leaf morphogenesis; nucleocytoplasmic transport; protein complex assembly; root morphogenesis; ribosome biogenesis; cell proliferation;
transcript_872	epidermal cell differentiation;
transcript_873	cellular protein metabolic process;
transcript_874	metabolic process;
transcript_877	translation;
transcript_883	leucine catabolic process;
transcript_891	DNA metabolic process; transcription, DNA-dependent;
transcript_893	metabolic process;
transcript_896	jasmonic acid biosynthetic process; defense response;
transcript_908	cellular metabolic process;
transcript_913	intein-mediated protein splicing; transcription, DNA-dependent;
transcript_914	response to stress; protein refolding;
transcript_919	oxidation reduction;
transcript_921	metabolic process;
transcript_922	transport; ATP catabolic process;
transcript_930	DNA metabolic process;
transcript_932	fatty acid beta-oxidation;
transcript_934	cellular process;
transcript_947	pyruvate metabolic process; oxidation reduction;
transcript_950	regulation of cellular process; cellular metabolic process;
transcript_952	methionine biosynthetic process;
transcript_959	metabolic process;
transcript_960	metabolic process;
transcript_971	glutamine metabolic process; asparagine biosynthetic process;
transcript_975	seed germination; chloroplast organization;
transcript_976	negative regulation of cellular process; meristem development;
transcript_986	carbohydrate metabolic process; seed coat development;
transcript_991	carbohydrate metabolic process;
transcript_999	transport; photosynthesis, light reaction; electron transport chain;
transcript_1001	cellular macromolecule metabolic process;
transcript_1018	cellular process;
transcript_1020	cellular process; primary metabolic process; macromolecule metabolic process;
transcript_1022	DNA repair;
transcript_1024	translation;
transcript_1030	fatty acid metabolic process; oxidation reduction;
transcript_1037	oxidation reduction;
transcript_1041	transport;
transcript_1047	translation;
transcript_1055	systemic acquired resistance, salicylic acid mediated signaling pathway; response to bacterium; isoprenoid biosynthetic process;
transcript_1057	oxidation reduction; arginine biosynthetic process; response to cadmium ion;
transcript_1063	cellular process;
transcript_1065	primary metabolic process; cellular metabolic process;
transcript_1068	trichome morphogenesis; transcription, DNA-dependent;
transcript_1077	fatty acid beta-oxidation;
transcript_1089	response to hexose stimulus;
transcript_1093	sulfate assimilation; regulation of glucosinolate biosynthetic process; male gamete generation; phosphorylation;
transcript_1110	cellular macromolecule metabolic process; primary metabolic process;
transcript_1112	translational initiation;
transcript_1113	metabolic process;
transcript_1120	leucine catabolic process;
transcript_1131	sulfur metabolic process; histidine biosynthetic process;
transcript_1132	oxidation reduction;
transcript_1133	metabolic process;
transcript_1135	DNA integration;
transcript_1145	response to cadmium ion;
transcript_1148	response to salt stress; pentose-phosphate shunt; glycolysis; response to cadmium ion;
transcript_1150	biosynthetic process;
transcript_1154	cellular amino acid biosynthetic process;
transcript_1156	glucose metabolic process; oxidation reduction;
transcript_1158	translational elongation; GTP catabolic process; positive regulation of translation;
transcript_1166	primary metabolic process; cellular macromolecule metabolic process; signal transduction;
transcript_1172	transport;
transcript_1177	cellular process; macromolecule metabolic process;
transcript_1179	regulation of gene expression; regulation of primary metabolic process; nucleic acid metabolic process;
transcript_1189	nucleobase, nucleoside and nucleotide biosynthetic process;
transcript_1190	transport;
transcript_1191	protein import; protein targeting; intracellular protein transmembrane transport;
transcript_1199	succinyl-CoA metabolic process; succinate metabolic process; tricarboxylic acid cycle;
transcript_1205	translation; embryonic development ending in seed dormancy;
transcript_1206	metabolic process;
transcript_1211	removal of superoxide radicals; oxidation reduction;
transcript_1219	oxidation reduction; generation of precursor metabolites and energy;
transcript_1221	oxidation reduction;
transcript_1222	metabolic process;
transcript_1225	fatty acid metabolic process; post-embryonic development;
transcript_1226	cellular macromolecule metabolic process; nucleic acid metabolic process;
transcript_1227	carotenoid biosynthetic process;
transcript_1238	positive regulation of abscisic acid mediated signaling pathway; glyoxysome organization; response to wounding; jasmonic acid biosynthetic process; fatty acid beta-oxidation;
transcript_1239	transcription, DNA-dependent;
transcript_1240	two-component signal transduction system (phosphorelay); phosphorylation; regulation of transcription, DNA-dependent;
transcript_1245	prolyl-tRNA aminoacylation;
transcript_1254	metabolic process;
transcript_1255	de novo' GDP-L-fucose biosynthetic process; unidimensional cell growth;
transcript_1256	chemotaxis; signal transduction;
transcript_1262	response to wounding; response to bacterium; chorismate biosynthetic process; aromatic amino acid family biosynthetic process;
transcript_1295	respiratory chain complex IV assembly; cytochrome complex assembly; heme transport;
transcript_1297	primary metabolic process; cellular macromolecule metabolic process; phosphorylation; signal transduction;
transcript_1304	transport; electron transport chain;
transcript_1313	metabolic process; response to oxidative stress;
transcript_1314	metabolic process; response to cold;
transcript_1320	gluconeogenesis; phosphorylation;
transcript_1331	response to jasmonic acid stimulus; response to gibberellin stimulus; response to salt stress; response to salicylic acid stimulus; response to auxin stimulus; response to ethylene stimulus; tryptophan biosynthetic process; response to cadmium ion;
transcript_1339	cellular macromolecule metabolic process; nucleic acid metabolic process;
transcript_1340	cellular biosynthetic process;
transcript_1343	cell redox homeostasis; oxidation reduction;
transcript_1349	porphyrin biosynthetic process;
transcript_1350	folic acid and derivative metabolic process;
transcript_1355	oxidation reduction;
transcript_1364	D-xylose metabolic process; pentose-phosphate shunt;
transcript_1368	transmembrane transport; carbohydrate transport; response to cytokinin stimulus; multidimensional cell growth; oxidation reduction;
transcript_1378	metabolic process; response to cold;
transcript_1381	metabolic process;
transcript_1385	primary metabolic process; signal transduction; cellular metabolic process;
transcript_1388	metabolic process;
transcript_1397	transcription, DNA-dependent;
transcript_1401	sulfate transport; ATP catabolic process;
transcript_1404	oxidation reduction; regulation of transcription, DNA-dependent; L-cysteine metabolic process;
transcript_1425	primary metabolic process; cellular macromolecule biosynthetic process; gene expression;
transcript_1436	regulation of transcription, DNA-dependent;
transcript_1438	cellular process; metabolic process;
transcript_1447	oxidation reduction;
transcript_1449	response to cadmium ion;
transcript_1467	iron-sulfur cluster assembly; thylakoid membrane organization; embryonic development ending in seed dormancy;
transcript_1471	aerobic respiration; transport; electron transport chain;
transcript_1473	metabolic process;
transcript_1477	chemotaxis; signal transduction;
transcript_1479	cellular macromolecule metabolic process; nucleic acid metabolic process;
transcript_1481	metabolic process;
transcript_1482	translation;
transcript_1486	transport; ATP synthesis coupled electron transport; photosynthesis, light reaction;
transcript_1487	ATP synthesis coupled electron transport;
transcript_1488	photosynthesis;
transcript_1494	ATP synthesis coupled electron transport;
transcript_1497	transport; electron transport chain;
transcript_1498	translation;
transcript_1505	oxidation reduction;
transcript_1506	translation;
transcript_1507	ATP synthesis coupled electron transport;
transcript_1511	transport; ATP synthesis coupled electron transport;
transcript_1512	photosynthesis;
transcript_1517	transport; ATP synthesis coupled electron transport; photosynthesis, light reaction;
transcript_1522	cytochrome complex assembly; transport; photosynthesis; electron transport chain;
transcript_1529	primary metabolic process; cellular macromolecule metabolic process; epidermal cell differentiation; cotyledon development;
transcript_1531	cellular macromolecule metabolic process; nucleic acid metabolic process;
transcript_1534	transport; electron transport chain; photosynthesis, light reaction; cellular respiration;
transcript_1540	DNA recombination;
transcript_1542	translation;
transcript_1543	transport; ATP synthesis coupled electron transport;
transcript_1548	ATP synthesis coupled proton transport; ATP hydrolysis coupled proton transport;
transcript_1569	DNA recombination; phosphoenolpyruvate-dependent sugar phosphotransferase system; RNA-dependent DNA replication;
transcript_1573	cellular respiration; photorespiration;
transcript_1574	cellular macromolecule metabolic process; nucleic acid metabolic process;
transcript_1576	glutamate metabolic process; biosynthetic process; 2-oxoglutarate metabolic process; alanine metabolic process; aspartate metabolic process; tricarboxylic acid cycle;
transcript_1577	plasma membrane ATP synthesis coupled proton transport;
transcript_1578	transport; protein-chromophore linkage; photosynthesis; electron transport chain;
transcript_1584	apoptosis; defense response;
transcript_1585	photosynthesis;
transcript_1589	transport; ATP synthesis coupled electron transport; photosynthesis, light reaction;
transcript_1595	transport; protein-chromophore linkage; photosynthesis; electron transport chain;
transcript_1603	DNA integration;
transcript_1608	translation;
transcript_1612	photosynthesis, light reaction; electron transport chain;
transcript_1614	transport; protein-chromophore linkage; photosynthesis; electron transport chain;
transcript_1630	plant-type hypersensitive response; chitin catabolic process; somatic embryogenesis; cell wall macromolecule catabolic process;
transcript_1633	DNA replication;
transcript_1635	transport; protein-chromophore linkage; photosynthesis; electron transport chain;
transcript_1641	transport; photosynthetic electron transport chain; protein-chromophore linkage;
transcript_1653	respiratory chain complex IV assembly; cytochrome complex assembly; heme transport;
transcript_1655	RNA-dependent DNA replication; response to salt stress; phosphoinositide-mediated signaling; phosphoinositide phosphorylation; endocytosis; microgametogenesis;
transcript_1657	cytochrome complex assembly; heme transport;
transcript_1658	photosynthesis;
transcript_1669	plasma membrane ATP synthesis coupled proton transport; ATP hydrolysis coupled proton transport;
transcript_1678	transport; photosynthesis, light reaction; oxidation reduction;
transcript_1689	small GTPase mediated signal transduction; G-protein coupled receptor protein signaling pathway; response to light stimulus; ion transport; cellular calcium ion homeostasis;
transcript_1695	translational initiation;
transcript_1698	epidermal cell differentiation; cotyledon development;
transcript_1704	translation;
transcript_1708	oxidation reduction; response to oxidative stress;
transcript_1720	metabolic process;
transcript_1724	fatty acid biosynthetic process;
transcript_1727	translation;
transcript_1728	microtubule cytoskeleton organization; DNA integration;
transcript_1736	defense response; response to biotic stimulus; ripening;
transcript_1738	transport; photosynthesis, light reaction; electron transport chain;
transcript_1751	metabolic process;
transcript_1755	metabolic process;
transcript_1757	photosynthesis, light reaction; oxidation reduction;
transcript_1775	transport; ATP synthesis coupled electron transport;
transcript_1787	epidermal cell differentiation; cotyledon development; transcription, DNA-dependent;
transcript_1789	transport; ATP catabolic process;
transcript_1821	transcription, DNA-dependent;
transcript_1822	mRNA processing; ATP hydrolysis coupled proton transport; plasma membrane ATP synthesis coupled proton transport; RNA-dependent DNA replication;
transcript_1824	ATP synthesis coupled electron transport;
transcript_1825	cellular macromolecule metabolic process; nucleic acid metabolic process;
transcript_1826	ATP synthesis coupled electron transport;
transcript_1830	ATP synthesis coupled electron transport;
transcript_1835	DNA integration;
transcript_1843	cellular process; primary metabolic process; macromolecule metabolic process;
transcript_1845	epidermal cell differentiation; cotyledon development; transcription, DNA-dependent;
transcript_1850	metabolic process;
transcript_1854	cellular process;
transcript_1877	translation;
transcript_1888	L-arginine import; amino acid transmembrane transport; lysine transport; L-glutamate import;
transcript_1890	translation;
transcript_1898	cellular macromolecule metabolic process; nucleic acid metabolic process;
transcript_1907	primary metabolic process; cellular macromolecule metabolic process; organ development;
transcript_1915	metabolic process;
transcript_1922	RNA-dependent DNA replication; DNA integration;
transcript_1945	ATP synthesis coupled proton transport;
transcript_1950	response to cadmium ion; embryonic development ending in seed dormancy; translational elongation;
transcript_1951	cellular process; metabolic process;
transcript_1956	metabolic process;
transcript_1982	metabolic process;
transcript_1983	tRNA aminoacylation for protein translation;
transcript_1990	two-component signal transduction system (phosphorelay); phosphorylation; regulation of transcription, DNA-dependent;
transcript_1991	response to wounding;
transcript_1996	oxidation reduction;
transcript_2011	small molecule metabolic process; cellular metabolic process; nitrogen compound metabolic process;
transcript_2014	response to oxidative stress;
transcript_2039	oxidation reduction;
transcript_2045	mRNA catabolic process; RNA processing;
transcript_2046	transcription, DNA-dependent; regulation of cellular process;
transcript_2056	oxidation reduction; response to oxidative stress;
transcript_2059	response to aluminum ion;
transcript_2094	oxidation reduction;
transcript_2098	transport;
transcript_2100	translation; RNA processing;
transcript_2104	cellular process;
transcript_2106	transport;
transcript_2110	transport; protein-chromophore linkage; photosynthesis; electron transport chain;
transcript_2125	ATP catabolic process; anion transport;
transcript_2132	oxidation reduction; proton transport;
transcript_2155	reductive pentose-phosphate cycle; oxidation reduction; response to sucrose stimulus; response to light stimulus; response to cold; glycolysis; response to cadmium ion;
transcript_2170	protein amino acid phosphorylation;
transcript_2175	cellular process;
transcript_2181	negative regulation of abscisic acid mediated signaling pathway; response to wounding;
transcript_2182	leucine biosynthetic process;
transcript_2184	protein import into chloroplast thylakoid membrane; SRP-dependent cotranslational protein targeting to membrane;
transcript_2185	metabolic process;
transcript_2202	two-component signal transduction system (phosphorelay); phosphorylation; regulation of transcription, DNA-dependent;
transcript_2208	mitochondrial electron transport, NADH to ubiquinone; transport;
transcript_2210	metabolic process;
transcript_2255	branched chain family amino acid biosynthetic process;
transcript_2257	transcription, DNA-dependent;
transcript_2266	translation;
transcript_2271	mitochondrial electron transport, NADH to ubiquinone; transport;
transcript_2288	DNA integration; regulation of transcription, DNA-dependent;
transcript_2293	acetate metabolic process;
transcript_2298	metabolic process;
transcript_2301	response to stimulus; regulation of cellular process; cellular metabolic process;
transcript_2305	metabolic process;
transcript_2312	transport;
transcript_2314	metabolic process;
transcript_2317	cytochrome complex assembly; heme transport;
transcript_2321	jasmonic acid biosynthetic process; response to wounding;
transcript_2323	oxidation reduction;
transcript_2329	leaf morphogenesis; phosphorylation; defense response to fungus, incompatible interaction; gluconeogenesis; response to cadmium ion; cellular response to phosphate starvation;
transcript_2333	post-translational protein modification;
transcript_2335	regulation of transcription, DNA-dependent;
transcript_2340	embryonic development ending in seed dormancy; ubiquinone biosynthetic process;
transcript_2356	cell division; PSII associated light-harvesting complex II catabolic process; photosystem II repair; dephosphorylation; proteolysis; ATP catabolic process; cell cycle; photoinhibition;
transcript_2364	protein amino acid phosphorylation; carbon fixation; proteolysis;
transcript_2369	purine base metabolic process; response to stress; response to chemical stimulus; oxidation reduction;
transcript_2375	metabolic process;
transcript_2381	cellular metabolic process;
transcript_2386	oxidation reduction;
transcript_2399	chromate transport;
transcript_2402	response to hypoxia; regulation of fatty acid biosynthetic process; response to sucrose stimulus; anthocyanin biosynthetic process; response to light stimulus; regulation of nitrogen utilization; regulation of catalytic activity;
transcript_2407	oxidation reduction;
transcript_2413	regulation of stomatal movement; ethylene mediated signaling pathway; response to salt stress; copper ion transmembrane transport; response to cadmium ion; protein import into nucleus; metabolic process;
transcript_2419	transcription, DNA-dependent;
transcript_2422	translational elongation; GTP catabolic process;
transcript_2426	metabolic process;
transcript_2428	transport; iron-sulfur cluster assembly; ATP catabolic process; thylakoid membrane organization; embryonic development ending in seed dormancy;
transcript_2433	translation;
transcript_2435	metabolic process;
transcript_2436	regulation of cellular process;
transcript_2438	regulation of transcription, DNA-dependent;
transcript_2452	cellular metabolic process;
transcript_2463	protein folding; regulation of transcription, DNA-dependent; proteolysis; protein transport;
transcript_2470	oxidation reduction;
transcript_2471	nucleotide biosynthetic process;
transcript_2474	seed germination; jasmonic acid biosynthetic process; flower development; fatty acid beta-oxidation;
transcript_2477	embryonic development;
transcript_2484	defense response to bacterium; oxidation reduction;
transcript_2493	mRNA processing; ATP hydrolysis coupled proton transport; plasma membrane ATP synthesis coupled proton transport; RNA-dependent DNA replication;
transcript_2506	hyperosmotic salinity response; proline biosynthetic process; arginine catabolic process to glutamate; ornithine catabolic process;
transcript_2509	oxidation reduction;
transcript_2520	metabolic process;
transcript_2522	hyperosmotic salinity response; proline biosynthetic process; arginine catabolic process to glutamate; ornithine catabolic process;
transcript_2523	plasma membrane ATP synthesis coupled proton transport;
transcript_2525	transport; ATP synthesis coupled electron transport;
transcript_2527	response to zinc ion; cysteine biosynthetic process from serine;
transcript_2529	cellular process; transport;
transcript_2534	oxidation reduction; diterpene phytoalexin precursor biosynthetic process pathway;
transcript_2544	regulation of cellular process;
transcript_2550	cellular response to phosphate starvation; nitrogen compound metabolic process;
transcript_2589	macromolecule metabolic process; primary metabolic process;
transcript_2594	protein folding; nucleosome assembly; peptidyl-proline modification;
transcript_2603	cellular metabolic process;
transcript_2616	tricarboxylic acid cycle; mitochondrial electron transport, succinate to ubiquinone;
transcript_2618	response to vitamin B1; thiamin biosynthetic process; detection of bacterium;
transcript_2619	cellular metabolic process; oxidation reduction;
transcript_2629	carbohydrate metabolic process;
transcript_2630	oxidation reduction; defense response to bacterium; regulation of transcription, DNA-dependent; response to chitin;
transcript_2637	removal of superoxide radicals; oxidation reduction;
transcript_2640	cellular process;
transcript_2646	oxidation reduction;
transcript_2649	protein transport;
transcript_2659	two-component signal transduction system (phosphorelay); regulation of transcription, DNA-dependent;
transcript_2671	thiamin biosynthetic process;
transcript_2673	cellular process; metabolic process;
transcript_2679	oxidation reduction;
transcript_2681	tricarboxylic acid cycle;
transcript_2682	oxidation reduction;
transcript_2689	ATP synthesis coupled electron transport; photosynthesis, light reaction;
transcript_2702	cellular amino acid biosynthetic process;
transcript_2703	oxidation reduction; isopentenyl diphosphate biosynthetic process, mevalonate-independent pathway;
transcript_2717	root hair elongation;
transcript_2739	nucleosome assembly;
transcript_2745	transcription initiation; regulation of transcription, DNA-dependent;
transcript_2762	transport; protein-chromophore linkage; photosynthesis; electron transport chain;
transcript_2768	metabolic process;
transcript_2786	oxidation reduction;
transcript_2787	two-component signal transduction system (phosphorelay); regulation of transcription, DNA-dependent; phosphorylation;
transcript_2788	transport;
transcript_2797	two-component signal transduction system (phosphorelay); peptidyl-histidine phosphorylation; regulation of transcription, DNA-dependent;
transcript_2799	proteolysis;
transcript_2802	metabolic process;
transcript_2805	UDP-N-acetylgalactosamine biosynthetic process;
transcript_2812	response to high light intensity; response to hydrogen peroxide; protein unfolding; response to heat;
transcript_2825	electron transport chain;
transcript_2829	one-carbon metabolic process; posttranscriptional gene silencing; methylation-dependent chromatin silencing; embryonic development ending in seed dormancy;
transcript_2835	cellular process;
transcript_2840	lipid biosynthetic process;
transcript_2841	oxidation reduction;
transcript_2845	translation;
transcript_2852	photosynthesis;
transcript_2854	lipid metabolic process;
transcript_2857	tricarboxylic acid cycle; isocitrate metabolic process; glyoxylate cycle;
transcript_2858	proteolysis; oxidation reduction;
transcript_2862	cellular amino acid biosynthetic process;
transcript_2863	cellular process; transport;
transcript_2866	cellular respiration;
transcript_2869	oxidation reduction; generation of precursor metabolites and energy;
transcript_2878	oxidation reduction; isopentenyl diphosphate biosynthetic process, mevalonate-independent pathway;
transcript_2881	metabolic process;
transcript_2885	transcription, DNA-dependent; regulation of cellular process;
transcript_2893	translation;
transcript_2934	L-arginine import; amino acid transmembrane transport; lysine transport; L-glutamate import;
transcript_2965	oxidation reduction;
transcript_2968	transcription, DNA-dependent;
transcript_2972	translation;
transcript_2974	oxidation reduction;
transcript_2983	DNA metabolic process; DNA conformation change;
transcript_2985	response to salt stress; proteolysis;
transcript_3001	oxidation reduction;
transcript_3009	cellular amino acid biosynthetic process;
transcript_3010	translation;
transcript_3016	purine nucleotide biosynthetic process; rRNA processing; leaf morphogenesis; nucleoside metabolic process; purine base biosynthetic process;
transcript_3018	cellular metabolic process; regulation of cellular process;
transcript_3028	carbohydrate metabolic process; cellular metabolic process;
transcript_3032	cyclic nucleotide biosynthetic process;
transcript_3041	oxidation reduction;
transcript_3050	cysteinyl-tRNA aminoacylation;
transcript_3054	dicarboxylic acid transport;
transcript_3057	transport;
transcript_3060	glycerol metabolic process;
transcript_3066	aerobic respiration; transport; electron transport chain;
transcript_3068	cellular process; transport;
transcript_3073	response to stress; oxidation reduction;
transcript_3075	branched chain family amino acid biosynthetic process;
transcript_3093	oxidation reduction;
transcript_3099	translational initiation; GTP catabolic process;
transcript_3105	oxidation reduction;
transcript_3142	C-terminal protein amino acid methylation; flower development; shoot development;
transcript_3147	sulfur metabolic process; response to selenium ion; selenium metabolic process; iron incorporation into metallo-sulfur cluster;
transcript_3148	cytochrome complex assembly; iron-sulfur cluster assembly; cellular iron ion homeostasis;
transcript_3157	translation; RNA processing;
transcript_3158	metabolic process;
transcript_3160	cellular amino acid biosynthetic process;
transcript_3166	glycolysis;
transcript_3179	response to high light intensity; metabolic process; cell differentiation;
transcript_3194	transcription, DNA-dependent;
transcript_3201	response to biotic stimulus; defense response;
transcript_3218	oxidation reduction;
transcript_3240	carbohydrate metabolic process;
transcript_3254	metabolic process;
transcript_3259	respiratory burst; dephosphorylation; regulation of pentose-phosphate shunt; regulation of glycolysis;
transcript_3275	acetate metabolic process;
transcript_3286	gluconeogenesis; phosphorylation;
transcript_3297	biosynthetic process;
transcript_3301	chemotaxis; signal transduction;
transcript_3323	cellular biosynthetic process; signal transduction; nucleobase, nucleoside, nucleotide and nucleic acid metabolic process;
transcript_3348	cell redox homeostasis; glycerol ether metabolic process;
transcript_3352	root hair elongation; metabolic process;
transcript_3357	purine nucleotide biosynthetic process; leaf morphogenesis;
transcript_3360	translation;
transcript_3364	defense response to bacterium; response to desiccation; proteolysis; response to salt stress;
transcript_3369	oxidation reduction;
transcript_3370	oxidation reduction;

## Sheet: control_cellular_component
Transcript_ID	GO cellular component
transcript_1	mitochondrial inner membrane; respiratory chain; integral to membrane;
transcript_2	proton-transporting ATP synthase complex, catalytic core F(1); chloroplast thylakoid membrane;
transcript_3	large ribosomal subunit; chloroplast; mitochondrion;
transcript_4	chloroplast stroma;
transcript_5	mitochondrial respiratory chain complex III; plant-type cell wall; longitudinal side of cell surface; anchored to plasma membrane;
transcript_6	small ribosomal subunit; chloroplast; mitochondrion;
transcript_7	chloroplast stroma;
transcript_8	integral to membrane; mitochondrion;
transcript_10	chloroplast;
transcript_11	chloroplast;
transcript_12	ribosome; chloroplast;
transcript_13	chloroplast; mitochondrion;
transcript_14	small ribosomal subunit; chloroplast; mitochondrion;
transcript_15	proton-transporting ATP synthase complex, catalytic core F(1); mitochondrial inner membrane;
transcript_16	photosystem II; integral to membrane; chloroplast thylakoid membrane;
transcript_20	ribosome; chloroplast;
transcript_21	integral to thylakoid membrane; chloroplast thylakoid membrane; mitochondrion;
transcript_22	mitochondrial inner membrane; respiratory chain; integral to membrane;
transcript_24	mitochondrion;
transcript_25	proton-transporting ATP synthase complex, catalytic core F(1); mitochondrion; chloroplast thylakoid membrane;
transcript_27	chloroplast;
transcript_29	plastid;
transcript_30	mitochondrial inner membrane; respiratory chain; integral to membrane;
transcript_31	mitochondrion;
transcript_33	chloroplast; mitochondrion;
transcript_35	protein complex; cell part;
transcript_36	mitochondrial respiratory chain complex IV; integral to membrane; plasma membrane;
transcript_37	chloroplast;
transcript_38	small ribosomal subunit; chloroplast;
transcript_39	chloroplast thylakoid membrane;
transcript_40	chloroplast thylakoid membrane;
transcript_42	light-harvesting complex; photosystem II; integral to membrane; chloroplast thylakoid membrane;
transcript_45	integral to membrane; proton-transporting ATP synthase complex, coupling factor F(o); chloroplast thylakoid membrane;
transcript_46	cytochrome b6f complex; integral to membrane; chloroplast thylakoid membrane;
transcript_47	chloroplast;
transcript_48	integral to membrane; photosystem I; chloroplast thylakoid membrane;
transcript_55	photosystem II; integral to membrane; plasma membrane light-harvesting complex; chloroplast thylakoid membrane;
transcript_63	peroxisome; organelle lumen;
transcript_64	mitochondrial proton-transporting ATP synthase complex, coupling factor F(o);
transcript_65	chloroplast thylakoid membrane;
transcript_68	integral to membrane; mitochondrion;
transcript_69	proton-transporting ATP synthase complex, catalytic core F(1); cell wall; mitochondrial inner membrane;
transcript_70	mitochondrial proton-transporting ATP synthase complex, catalytic core F(1);
transcript_71	small ribosomal subunit; chloroplast; mitochondrion;
transcript_74	mitochondrion;
transcript_75	mitochondrion;
transcript_78	membrane; mitochondrion;
transcript_81	mitochondrion;
transcript_86	plastid;
transcript_87	ribosome; chloroplast; mitochondrion;
transcript_89	plastid;
transcript_90	chloroplast part;
transcript_91	mitochondrion;
transcript_97	succinate dehydrogenase complex; mitochondrion;
transcript_98	chloroplast thylakoid membrane;
transcript_99	chloroplast part;
transcript_102	chloroplast;
transcript_106	mitochondrial respiratory chain complex I;
transcript_111	cell part;
transcript_114	ribosome; mitochondrion;
transcript_122	cell part;
transcript_124	intracellular part;
transcript_130	peroxisome; organelle lumen;
transcript_131	plasma membrane;
transcript_132	ribosome; plastid;
transcript_133	mitochondrial small ribosomal subunit; plastid small ribosomal subunit; chloroplast;
transcript_138	plasma membrane;
transcript_143	membrane; plastid; mitochondrion;
transcript_147	cell wall; nucleolus; mitochondrial respiratory chain complex III; mitochondrial outer membrane; vacuolar membrane; mitochondrial intermembrane space; mitochondrial matrix; chloroplast;
transcript_148	chloroplast;
transcript_158	peroxisome; plasma membrane; chloroplast stroma; apoplast;
transcript_159	peroxisome; vacuole;
transcript_162	intracellular membrane-bounded organelle; cytoplasmic part; ribonucleoprotein complex;
transcript_163	thylakoid lumen; plastid;
transcript_167	ribosome;
transcript_169	small ribosomal subunit; chloroplast;
transcript_170	mitochondrial matrix; chloroplast;
transcript_180	chloroplast; cytosol;
transcript_187	large ribosomal subunit; chloroplast;
transcript_191	photosystem II; integral to membrane; plasma membrane light-harvesting complex; chloroplast thylakoid membrane;
transcript_193	mitochondrion;
transcript_194	chloroplast;
transcript_196	chloroplast;
transcript_203	membrane;
transcript_210	intracellular membrane-bounded organelle; cytoplasmic part;
transcript_212	chloroplast;
transcript_213	chloroplast;
transcript_218	cytoplasmic membrane-bounded vesicle; mitochondrial respiratory chain complex I;
transcript_223	photosystem II; plasma membrane light-harvesting complex; integral to membrane; chloroplast;
transcript_224	mitochondrion;
transcript_231	mitochondrion; chloroplast envelope; chloroplast stroma; membrane;
transcript_234	cell part;
transcript_241	mitochondrion;
transcript_247	small ribosomal subunit; chloroplast; mitochondrion;
transcript_251	plastid;
transcript_254	membrane;
transcript_258	plastid;
transcript_262	plastid;
transcript_264	cell part;
transcript_265	mitochondrion; membrane;
transcript_267	integral to membrane;
transcript_270	chloroplast envelope; plasma membrane; chloroplast stroma; thylakoid; mitochondrion;
transcript_275	mitochondrion;
transcript_277	cytoplasmic part; intracellular organelle;
transcript_292	mitochondrial respiratory chain complex I; chloroplast thylakoid membrane;
transcript_293	chloroplast;
transcript_305	cell part;
transcript_310	cell part;
transcript_319	mitochondrion; plastid;
transcript_322	mitochondrion; chloroplast envelope; chloroplast stroma; apoplast;
transcript_326	mitochondrion;
transcript_327	chloroplast;
transcript_336	chloroplast;
transcript_337	mitochondrial small ribosomal subunit; plastid small ribosomal subunit; chloroplast;
transcript_341	thylakoid lumen; chloroplast thylakoid;
transcript_348	chloroplast stroma;
transcript_350	cytosol; mitochondrion;
transcript_356	ribosome; mitochondrion;
transcript_362	endomembrane system; mitochondrion;
transcript_365	cytoplasm;
transcript_368	intracellular part;
transcript_373	plastoglobule; chloroplast envelope; chloroplast thylakoid lumen; photosystem I reaction center; chloroplast thylakoid membrane;
transcript_374	mitochondrion;
transcript_381	ribosome; mitochondrion;
transcript_382	cytoplasm;
transcript_387	cytosol;
transcript_388	ribonucleoprotein complex; mitochondrion;
transcript_396	mitochondrion;
transcript_423	cytoplasmic membrane-bounded vesicle; mitochondrial respiratory chain complex I;
transcript_430	plastid;
transcript_431	cytoplasm;
transcript_433	vacuolar membrane;
transcript_439	chloroplast membrane; integral to membrane;
transcript_447	chloroplast; cytosol;
transcript_448	chloroplast stroma; mitochondrion;
transcript_449	chloroplast part;
transcript_451	cell part;
transcript_453	chloroplast; mitochondrion;
transcript_457	ribosome; plastid;
transcript_462	mitochondrial respiratory chain complex I;
transcript_463	cytoplasmic membrane-bounded vesicle; membrane;
transcript_472	mitochondrion; ribonucleoside-diphosphate reductase complex; chloroplast;
transcript_473	vacuolar membrane; peroxisome;
transcript_478	cytoplasm;
transcript_481	cytoplasmic membrane-bounded vesicle; cell wall; extracellular region;
transcript_483	cytoplasmic membrane-bounded vesicle;
transcript_486	mitochondrion;
transcript_492	vacuole; Golgi apparatus;
transcript_495	chloroplast;
transcript_496	mitochondrial inner membrane; respiratory chain; plasma membrane; integral to membrane;
transcript_505	intracellular;
transcript_511	peroxisome; vacuole;
transcript_521	plastid;
transcript_530	mitochondrial respiratory chain complex I; integral to membrane;
transcript_539	cytoplasmic part; intracellular organelle;
transcript_544	mitochondrion; chloroplast;
transcript_547	integral to membrane; chloroplast envelope; plant-type vacuole membrane; plant-type cell wall; protein storage vacuole; central vacuole; plasma membrane;
transcript_558	small ribosomal subunit; chloroplast; mitochondrion;
transcript_564	chloroplast;
transcript_565	cell wall; plastid;
transcript_577	mitochondrion; chloroplast envelope;
transcript_580	large ribosomal subunit; chloroplast;
transcript_593	chloroplast; mitochondrion;
transcript_597	cell part;
transcript_598	membrane;
transcript_599	membrane part; mitochondrion;
transcript_613	intracellular membrane-bounded organelle; cytoplasmic part; membrane;
transcript_617	intracellular;
transcript_619	mitochondrion;
transcript_622	plastid;
transcript_628	mitochondrion; myosin complex; plasma membrane;
transcript_631	intracellular membrane-bounded organelle; cytoplasmic part;
transcript_636	intracellular;
transcript_657	plastid;
transcript_658	plastid;
transcript_661	mitochondrion;
transcript_663	membrane;
transcript_672	extracellular region;
transcript_677	endoplasmic reticulum;
transcript_684	plastid;
transcript_690	protein complex; plastid;
transcript_692	intrinsic to membrane;
transcript_694	nucleus; cytoplasm;
transcript_696	cytoplasm;
transcript_700	intracellular membrane-bounded organelle; cytoplasmic part;
transcript_703	cytoplasm;
transcript_705	chromosome;
transcript_708	vacuolar membrane; cytoplasmic membrane-bounded vesicle; endoplasmic reticulum;
transcript_709	membrane;
transcript_711	ribonucleoprotein complex; plastid;
transcript_714	cell part;
transcript_717	extracellular region;
transcript_721	3-isopropylmalate dehydratase complex; chloroplast;
transcript_729	chloroplast envelope; plasma membrane; nucleus; myosin complex; mitochondrion;
transcript_737	cytosol;
transcript_742	plastid;
transcript_755	mitochondrion;
transcript_757	mitochondrion;
transcript_758	mitochondrion;
transcript_760	peroxisome;
transcript_761	cytoplasm;
transcript_764	peroxisome;
transcript_768	chloroplast stroma; membrane;
transcript_783	intracellular membrane-bounded organelle; cytoplasmic part;
transcript_785	chloroplast stroma; membrane;
transcript_787	mitochondrion;
transcript_789	membrane;
transcript_795	membrane;
transcript_800	cell part;
transcript_801	cytosol;
transcript_815	mitochondrial respiratory chain; chloroplast;
transcript_816	chloroplast stroma;
transcript_822	mitochondrion; ATP-binding cassette (ABC) transporter complex; cytoplasmic membrane-bounded vesicle;
transcript_826	plastid;
transcript_831	plastid; membrane;
transcript_832	intracellular membrane-bounded organelle; cytoplasmic part;
transcript_839	mitochondrion;
transcript_843	chloroplast;
transcript_847	peroxisome; plastid;
transcript_850	integral to membrane;
transcript_859	chloroplast;
transcript_860	nucleolus; chloroplast; vacuole; cytosolic large ribosomal subunit; plasma membrane;
transcript_861	mitochondrion;
transcript_867	plasma membrane;
transcript_877	ribosome; chloroplast; mitochondrion;
transcript_883	mitochondrion; cytosolic ribosome;
transcript_891	mitochondrion; plastid;
transcript_896	mitochondrion;
transcript_908	cell part;
transcript_911	membrane;
transcript_913	chloroplast;
transcript_914	mitochondrion;
transcript_922	integral to membrane;
transcript_926	membrane;
transcript_932	peroxisome;
transcript_934	cell part;
transcript_947	pyruvate dehydrogenase complex; mitochondrion;
transcript_952	chloroplast;
transcript_964	cytoplasmic part; intracellular organelle; ribonucleoprotein complex;
transcript_975	mitochondrion; chloroplast envelope; chloroplast stroma; apoplast;
transcript_986	plant-type cell wall; apoplast;
transcript_999	respiratory chain; mitochondrion;
transcript_1024	small ribosomal subunit; chloroplast; mitochondrion;
transcript_1041	membrane;
transcript_1047	plastid;
transcript_1055	chloroplast envelope; chloroplast stroma; membrane;
transcript_1057	nucleolus; chloroplast stroma; membrane;
transcript_1059	plastid;
transcript_1063	cytoplasmic part; intracellular organelle; ribonucleoprotein complex;
transcript_1077	peroxisome;
transcript_1085	membrane;
transcript_1089	intracellular membrane-bounded organelle; cytoplasmic part;
transcript_1093	chloroplast;
transcript_1099	mitochondrial matrix; plastid;
transcript_1110	nucleolus;
transcript_1112	chloroplast;
transcript_1113	intracellular membrane-bounded organelle; cytoplasmic part;
transcript_1117	plastid;
transcript_1120	cytosolic ribosome; mitochondrion;
transcript_1131	chloroplast;
transcript_1132	mitochondrial matrix;
transcript_1145	plastid;
transcript_1148	mitochondrion; plasma membrane;
transcript_1149	bacterial-type flagellum;
transcript_1156	plastid;
transcript_1158	chloroplast; plasma membrane;
transcript_1161	mitochondrial matrix;
transcript_1187	mitochondrion;
transcript_1190	intracellular;
transcript_1191	thylakoid; membrane; chloroplast part;
transcript_1199	mitochondrion;
transcript_1201	mitochondrion;
transcript_1205	nucleolus; vacuolar membrane; chloroplast; cytosolic large ribosomal subunit; plasma membrane;
transcript_1206	extracellular region;
transcript_1211	cytoplasm;
transcript_1219	cell part;
transcript_1220	chloroplast;
transcript_1221	mitochondrion;
transcript_1225	intracellular membrane-bounded organelle; cytoplasmic part;
transcript_1226	plastid;
transcript_1227	chloroplast;
transcript_1238	peroxisome; mitochondrion; nucleolus; vacuolar membrane; chloroplast;
transcript_1239	chloroplast;
transcript_1240	integral to membrane;
transcript_1245	cytoplasm;
transcript_1254	plastid;
transcript_1255	cytosol;
transcript_1256	cytoplasmic membrane-bounded vesicle; membrane;
transcript_1262	chloroplast;
transcript_1268	mitochondrion;
transcript_1295	protein complex; mitochondrial inner membrane; cytoplasmic membrane-bounded vesicle;
transcript_1297	mitochondrion;
transcript_1300	mitochondrion;
transcript_1304	membrane part;
transcript_1313	mitochondrion;
transcript_1314	chloroplast;
transcript_1320	cytoplasm;
transcript_1325	cytoplasm;
transcript_1331	chloroplast envelope; chloroplast stroma;
transcript_1339	intracellular membrane-bounded organelle; cytoplasmic part;
transcript_1340	intracellular membrane-bounded organelle; cytoplasmic part;
transcript_1343	plastid;
transcript_1349	plastid;
transcript_1350	cytosol;
transcript_1353	membrane;
transcript_1364	vacuolar membrane; endoplasmic reticulum;
transcript_1368	vacuole; plasma membrane; integral to membrane; nucleus;
transcript_1378	chloroplast;
transcript_1397	chloroplast;
transcript_1401	mitochondrion; ATP-binding cassette (ABC) transporter complex; chloroplast;
transcript_1404	intracellular;
transcript_1405	membrane;
transcript_1425	thylakoid; chloroplast stroma; ribonucleoprotein complex;
transcript_1436	intracellular;
transcript_1457	chloroplast;
transcript_1459	membrane;
transcript_1467	chloroplast stroma;
transcript_1471	mitochondrial inner membrane; respiratory chain; integral to membrane;
transcript_1477	cytoplasmic membrane-bounded vesicle; integral to membrane;
transcript_1479	intracellular membrane-bounded organelle; cytoplasmic part;
transcript_1482	ribosome; chloroplast;
transcript_1484	chloroplast;
transcript_1486	integral to membrane; chloroplast thylakoid membrane;
transcript_1487	mitochondrion;
transcript_1488	endomembrane system; integral to membrane; photosystem I; chloroplast thylakoid membrane;
transcript_1494	integral to membrane; chloroplast;
transcript_1497	mitochondrial inner membrane; respiratory chain; integral to membrane;
transcript_1498	small ribosomal subunit; chloroplast; mitochondrion;
transcript_1502	mitochondrion;
transcript_1505	chloroplast;
transcript_1506	ribosome; chloroplast;
transcript_1507	integral to membrane; chloroplast thylakoid membrane;
transcript_1509	mitochondrion;
transcript_1511	mitochondrial respiratory chain complex I; integral to membrane;
transcript_1512	photosystem II reaction center; chloroplast;
transcript_1513	mitochondrion;
transcript_1517	mitochondrial inner membrane; respiratory chain; integral to membrane;
transcript_1522	cytochrome b6f complex; integral to membrane; chloroplast thylakoid membrane;
transcript_1523	mitochondrion;
transcript_1528	chloroplast membrane; integral to membrane;
transcript_1534	mitochondrial respiratory chain complex I;
transcript_1540	mitochondrion;
transcript_1542	ribosome;
transcript_1543	mitochondrial respiratory chain complex I; integral to membrane;
transcript_1548	mitochondrion; integral to membrane; proton-transporting ATP synthase complex, coupling factor F(o);
transcript_1553	cell part;
transcript_1558	chloroplast;
transcript_1569	mitochondrion;
transcript_1573	mitochondrial respiratory chain complex I;
transcript_1576	cytoplasm;
transcript_1577	mitochondrial inner membrane; integral to membrane; proton-transporting ATP synthase complex, coupling factor F(o);
transcript_1578	integral to membrane; chloroplast; photosystem I;
transcript_1585	integral to membrane; chloroplast thylakoid membrane;
transcript_1587	plastid;
transcript_1589	cytoplasmic membrane-bounded vesicle; mitochondrial respiratory chain complex I; integral to membrane;
transcript_1595	integral to membrane; photosystem I; chloroplast thylakoid membrane;
transcript_1608	small ribosomal subunit; chloroplast;
transcript_1612	photosystem II reaction center; plastid membrane; integral to membrane; chloroplast thylakoid membrane;
transcript_1614	integral to membrane; photosystem I; chloroplast thylakoid membrane;
transcript_1627	chloroplast stroma;
transcript_1630	cell wall;
transcript_1635	integral to membrane; photosystem I; chloroplast thylakoid membrane;
transcript_1637	chloroplast;
transcript_1641	photosystem II; integral to membrane; chloroplast thylakoid membrane;
transcript_1653	membrane; mitochondrion;
transcript_1655	phosphoinositide 3-kinase complex;
transcript_1657	cytoplasmic membrane-bounded vesicle; membrane; mitochondrion;
transcript_1658	integral to membrane; chloroplast thylakoid membrane;
transcript_1669	proton-transporting ATP synthase complex, catalytic core F(1); mitochondrion;
transcript_1678	chloroplast thylakoid membrane;
transcript_1685	mitochondrion;
transcript_1689	outer membrane-bounded periplasmic space; integral to membrane; intracellular;
transcript_1695	chloroplast; mitochondrion;
transcript_1704	ribosome; chloroplast; mitochondrion;
transcript_1711	chloroplast;
transcript_1724	acetyl-CoA carboxylase complex; chloroplast;
transcript_1725	chloroplast;
transcript_1727	small ribosomal subunit; chloroplast; mitochondrion;
transcript_1728	microtubule organizing center; spindle pole;
transcript_1731	mitochondrion;
transcript_1738	mitochondrial respiratory chain complex I; integral to membrane;
transcript_1745	peroxisome;
transcript_1757	mitochondrial respiratory chain complex I;
transcript_1770	chloroplast;
transcript_1775	mitochondrial respiratory chain complex I; integral to membrane;
transcript_1789	integral to membrane;
transcript_1796	mitochondrion;
transcript_1798	mitochondrion;
transcript_1799	glycine cleavage complex;
transcript_1804	mitochondrion;
transcript_1817	mitochondrion;
transcript_1818	mitochondrion;
transcript_1821	chloroplast;
transcript_1822	mitochondrial inner membrane; chloroplast; proton-transporting ATP synthase complex, catalytic core F(1);
transcript_1824	integral to membrane; mitochondrion;
transcript_1826	mitochondrion;
transcript_1830	mitochondrion;
transcript_1835	plastid;
transcript_1844	plastid;
transcript_1845	intracellular part;
transcript_1856	plastid;
transcript_1877	ribosome; chloroplast;
transcript_1888	plasma membrane; integral to membrane;
transcript_1890	ribosome;
transcript_1896	cytoplasmic part; intracellular organelle;
transcript_1902	peroxisome;
transcript_1908	intracellular membrane-bounded organelle; cytoplasmic part;
transcript_1945	plastid; proton-transporting two-sector ATPase complex, catalytic domain;
transcript_1950	chloroplast envelope; chloroplast stroma;
transcript_1968	chloroplast;
transcript_1990	intracellular;
transcript_2008	peroxisome; cell wall;
transcript_2014	cytoplasmic membrane-bounded vesicle;
transcript_2044	intracellular;
transcript_2045	cytoplasm;
transcript_2050	extracellular region;
transcript_2055	ribosome; chloroplast;
transcript_2059	plant-type vacuole; vacuolar membrane;
transcript_2067	nucleus; cytoplasm;
transcript_2086	ribosome; mitochondrion;
transcript_2098	cell part;
transcript_2100	large ribosomal subunit; mitochondrion;
transcript_2106	membrane;
transcript_2109	chloroplast;
transcript_2110	integral to membrane; chloroplast; photosystem I;
transcript_2113	plastid;
transcript_2125	plastid;
transcript_2130	mitochondrion; plastid;
transcript_2155	chloroplast envelope; chloroplast thylakoid membrane; chloroplast stroma; stromule; apoplast;
transcript_2175	intracellular organelle;
transcript_2184	signal recognition particle, chloroplast targeting; chloroplast stroma;
transcript_2185	chloroplast;
transcript_2202	integral to membrane;
transcript_2208	cytoplasmic membrane-bounded vesicle; mitochondrial respiratory chain complex I; integral to membrane;
transcript_2254	mitochondrion; plastid;
transcript_2255	plastid;
transcript_2257	chloroplast;
transcript_2266	cell wall; chloroplast;
transcript_2271	mitochondrial inner membrane; respiratory chain; integral to membrane;
transcript_2288	nucleus;
transcript_2293	chloroplast stroma; cytosol;
transcript_2317	cytoplasmic membrane-bounded vesicle; membrane; mitochondrion;
transcript_2327	cytoplasmic membrane-bounded vesicle; mitochondrion;
transcript_2329	cytosol; nucleolus; membrane;
transcript_2335	nucleus;
transcript_2340	mitochondrial envelope;
transcript_2342	intracellular part;
transcript_2345	mitochondrion;
transcript_2356	thylakoid lumen; integral to membrane; chloroplast membrane; chloroplast thylakoid membrane;
transcript_2364	chloroplast thylakoid membrane; mitochondrial matrix; chloroplastic endopeptidase Clp complex;
transcript_2372	mitochondrion;
transcript_2377	mitochondrion;
transcript_2380	plastid;
transcript_2402	cell wall; chloroplast; plasma membrane;
transcript_2407	integral to membrane; mitochondrion;
transcript_2412	cytoplasmic part; intracellular organelle; ribonucleoprotein complex;
transcript_2413	plastid; apoplast; cell wall; Golgi apparatus; plasma membrane;
transcript_2422	cytoplasm;
transcript_2428	chloroplast stroma;
transcript_2433	cytoplasm;
transcript_2440	mitochondrion;
transcript_2463	mitochondrion; plastid;
transcript_2465	mitochondrion;
transcript_2470	mitochondrion;
transcript_2474	cell wall; peroxisome; chloroplast;
transcript_2477	chloroplast;
transcript_2484	nucleolus; vacuolar membrane; mitochondrion;
transcript_2493	mitochondrial inner membrane; proton-transporting ATP synthase complex, catalytic core F(1); chloroplast thylakoid membrane;
transcript_2505	plastid;
transcript_2506	mitochondrion;
transcript_2512	mitochondrion;
transcript_2522	mitochondrion;
transcript_2523	mitochondrial inner membrane; integral to membrane; proton-transporting ATP synthase complex, coupling factor F(o);
transcript_2525	mitochondrial respiratory chain complex I; integral to membrane;
transcript_2529	intracellular membrane-bounded organelle; cytoplasmic part; membrane;
transcript_2546	ribonucleoprotein complex; plastid;
transcript_2550	chloroplast stroma;
transcript_2581	mitochondrion;
transcript_2594	nucleolus; membrane;
transcript_2595	chloroplast;
transcript_2616	mitochondrial respiratory chain complex II;
transcript_2618	chloroplast stroma;
transcript_2630	nucleus;
transcript_2637	cytoplasm;
transcript_2640	intracellular;
transcript_2646	endomembrane system;
transcript_2655	chloroplast stroma;
transcript_2673	plastid;
transcript_2681	oxoglutarate dehydrogenase complex; membrane; mitochondrion;
transcript_2689	mitochondrion;
transcript_2719	cytosol; nucleus; plasma membrane;
transcript_2739	nucleosome; nucleus;
transcript_2762	integral to membrane; photosystem I; chloroplast thylakoid membrane;
transcript_2770	mitochondrion;
transcript_2787	chloroplast;
transcript_2788	intracellular membrane-bounded organelle; cytoplasmic part; membrane;
transcript_2797	membrane;
transcript_2799	chloroplastic endopeptidase Clp complex; mitochondrial matrix; chloroplast thylakoid membrane;
transcript_2821	chloroplast;
transcript_2829	vacuolar membrane; plasma membrane;
transcript_2831	nucleus; cytoplasm;
transcript_2840	mitochondrion;
transcript_2845	nucleolus; plasma membrane; vacuolar membrane; cytosolic small ribosomal subunit; chloroplast;
transcript_2849	chloroplast;
transcript_2852	plastid membrane; chloroplast thylakoid membrane;
transcript_2857	chloroplast;
transcript_2862	plastid;
transcript_2866	membrane;
transcript_2869	membrane part; mitochondrion;
transcript_2885	membrane;
transcript_2893	ribosome; chloroplast;
transcript_2934	plasma membrane; integral to membrane;
transcript_2952	plastid;
transcript_2968	chloroplast;
transcript_2972	large ribosomal subunit; chloroplast;
transcript_2983	mitochondrion;
transcript_2985	plant-type cell wall; plasma membrane;
transcript_3010	cytoplasmic membrane-bounded vesicle; cell wall; chloroplast;
transcript_3016	cell wall; plastid stroma; chloroplast;
transcript_3018	plastid;
transcript_3032	membrane;
transcript_3050	mitochondrion;
transcript_3054	membrane;
transcript_3058	chloroplast; thylakoid; membrane;
transcript_3066	mitochondrial inner membrane; respiratory chain; integral to membrane;
transcript_3068	vacuolar membrane; plasma membrane;
transcript_3075	plastid;
transcript_3083	cytoplasmic part; intracellular organelle;
transcript_3099	intracellular;
transcript_3114	chloroplast stroma;
transcript_3118	vacuole;
transcript_3131	mitochondrion;
transcript_3142	membrane; endoplasmic reticulum;
transcript_3143	membrane; mitochondrion;
transcript_3147	chloroplast;
transcript_3148	mitochondrial respiratory chain; chloroplast;
transcript_3157	large ribosomal subunit; mitochondrion;
transcript_3158	mitochondrion;
transcript_3161	membrane;
transcript_3166	cell surface; phosphopyruvate hydratase complex;
transcript_3209	mitochondrion;
transcript_3239	intracellular;
transcript_3249	mitochondrion;
transcript_3259	cytosol; chloroplast; nucleus;
transcript_3275	chloroplast stroma; cytosol;
transcript_3282	mitochondrion; chloroplast;
transcript_3286	cytoplasm;
transcript_3297	mitochondrion;
transcript_3301	cytoplasmic membrane-bounded vesicle; integral to membrane;
transcript_3323	membrane;
transcript_3348	endoplasmic reticulum;
transcript_3357	plastid stroma; chloroplast;
transcript_3360	ribosome; chloroplast;
transcript_3364	vacuole; nucleus;

## Sheet: control_molecular_function
Transcript_ID	GO molecular function
transcript_1	copper ion binding; electron carrier activity; heme binding; cytochrome-c oxidase activity;
transcript_2	hydrogen-exporting ATPase activity, phosphorylative mechanism; hydrogen ion transporting ATP synthase activity, rotational mechanism; ATP binding; proton-transporting ATPase activity, rotational mechanism;
transcript_3	structural constituent of ribosome; RNA binding; transferase activity;
transcript_4	ATP binding; nucleoside-triphosphatase activity;
transcript_5	ubiquinol-cytochrome-c reductase activity;
transcript_6	structural constituent of ribosome; rRNA binding;
transcript_7	ATP binding; nucleoside-triphosphatase activity;
transcript_8	cytochrome-c oxidase activity;
transcript_9	nucleic acid binding;
transcript_10	L-ascorbate peroxidase activity;
transcript_12	structural constituent of ribosome;
transcript_13	RNA-directed DNA polymerase activity; RNA binding;
transcript_14	structural constituent of ribosome; rRNA binding;
transcript_15	hydrogen ion transporting ATP synthase activity, rotational mechanism; ATP binding; proton-transporting ATPase activity, rotational mechanism;
transcript_16	chlorophyll binding;
transcript_17	catalytic activity;
transcript_19	amygdalin beta-glucosidase activity; cation binding;
transcript_20	structural constituent of ribosome; rRNA binding;
transcript_21	electron carrier activity; heme binding;
transcript_22	NADH dehydrogenase (ubiquinone) activity;
transcript_23	DNA binding;
transcript_24	nucleotidyltransferase activity; translation elongation factor activity; GTPase activity; GTP binding;
transcript_25	hydrogen ion transporting ATP synthase activity, rotational mechanism; ATP binding; proton-transporting ATPase activity, rotational mechanism;
transcript_26	nucleic acid binding;
transcript_27	DNA-directed RNA polymerase activity; DNA binding; ribonucleoside binding;
transcript_29	1-deoxy-D-xylulose-5-phosphate synthase activity;
transcript_30	copper ion binding; electron carrier activity; heme binding; cytochrome-c oxidase activity;
transcript_31	ATP binding; unfolded protein binding;
transcript_33	RNA-directed DNA polymerase activity; RNA binding;
transcript_35	iron-sulfur cluster binding; formate dehydrogenase activity; electron carrier activity;
transcript_36	copper ion binding; cytochrome-c oxidase activity; electron carrier activity; heme binding;
transcript_37	DNA-directed RNA polymerase activity; DNA binding;
transcript_38	structural constituent of ribosome; rRNA binding;
transcript_39	unfolded protein binding;
transcript_40	binding;
transcript_42	electron transporter, transferring electrons within the cyclic electron transport pathway of photosynthesis activity; chlorophyll binding;
transcript_44	nucleic acid binding;
transcript_45	hydrogen ion transporting ATP synthase activity, rotational mechanism;
transcript_46	oxidoreductase activity; heme binding; electron transporter, transferring electrons within cytochrome b6/f complex of photosystem II activity;
transcript_47	ribulose-bisphosphate carboxylase activity; magnesium ion binding;
transcript_48	electron carrier activity; magnesium ion binding; chlorophyll binding; 4 iron, 4 sulfur cluster binding;
transcript_52	binding; oxidoreductase activity;
transcript_55	electron transporter, transferring electrons within the cyclic electron transport pathway of photosynthesis activity; iron ion binding;
transcript_57	RNA-directed DNA polymerase activity; DNA binding; RNA binding; zinc ion binding;
transcript_58	nucleic acid binding;
transcript_63	serine-type peptidase activity; ATP-dependent peptidase activity; ATP binding;
transcript_64	hydrogen ion transmembrane transporter activity;
transcript_65	NAD or NADH binding; quinone binding; oxidoreductase activity, acting on NADH or NADPH;
transcript_67	DNA binding;
transcript_68	NADH dehydrogenase (ubiquinone) activity;
transcript_69	copper ion binding; hydrogen ion transporting ATP synthase activity, rotational mechanism; zinc ion binding; cobalt ion binding; ATP binding; proton-transporting ATPase activity, rotational mechanism;
transcript_70	hydrogen ion transporting ATP synthase activity, rotational mechanism; ATP binding; proton-transporting ATPase activity, rotational mechanism;
transcript_71	structural constituent of ribosome; rRNA binding;
transcript_72	binding;
transcript_73	catalytic activity;
transcript_75	cobalt ion binding;
transcript_78	heme transporter activity;
transcript_84	sequence-specific DNA binding;
transcript_86	transferase activity, transferring acyl groups;
transcript_87	structural constituent of ribosome; rRNA binding;
transcript_97	succinate dehydrogenase activity; iron-sulfur cluster binding; electron carrier activity; zinc ion binding;
transcript_98	quinone binding; NADH dehydrogenase (ubiquinone) activity; iron ion binding; 4 iron, 4 sulfur cluster binding;
transcript_106	NAD or NADH binding; quinone binding; NADH dehydrogenase activity;
transcript_114	structural constituent of ribosome; rRNA binding;
transcript_117	metal ion binding; nucleic acid binding;
transcript_121	transporter activity;
transcript_130	nucleoside-triphosphatase activity; serine-type peptidase activity; nucleotide binding;
transcript_131	arsenite transmembrane transporter activity; water channel activity;
transcript_132	structural constituent of ribosome; rRNA binding;
transcript_133	structural constituent of ribosome; rRNA binding;
transcript_135	lyase activity;
transcript_138	oxidoreductase activity;
transcript_143	ATP-dependent peptidase activity; metallopeptidase activity;
transcript_147	zinc ion binding; metalloendopeptidase activity;
transcript_148	DNA-directed RNA polymerase activity; DNA binding;
transcript_150	RNA-directed DNA polymerase activity; DNA binding; RNA binding;
transcript_158	alanine-glyoxylate transaminase activity; serine-pyruvate transaminase activity; protein binding; serine-glyoxylate transaminase activity;
transcript_159	acyltransferase activity;
transcript_166	cation binding; oxidoreductase activity, acting on the aldehyde or oxo group of donors, disulfide as acceptor;
transcript_167	structural constituent of ribosome;
transcript_169	structural constituent of ribosome;
transcript_170	NAD or NADH binding; copper ion binding; succinate-semialdehyde dehydrogenase activity; 3-chloroallyl aldehyde dehydrogenase activity;
transcript_177	transferase activity;
transcript_180	methionine synthase activity;
transcript_181	nucleic acid binding;
transcript_185	nucleic acid binding;
transcript_187	structural constituent of ribosome; RNA binding; transferase activity;
transcript_191	electron transporter, transferring electrons within the cyclic electron transport pathway of photosynthesis activity; iron ion binding;
transcript_194	DNA-directed RNA polymerase activity; DNA binding;
transcript_196	ribulose-bisphosphate carboxylase activity; monooxygenase activity; magnesium ion binding;
transcript_201	binding; catalytic activity;
transcript_202	nucleic acid binding;
transcript_203	binding; transmembrane transporter activity; ATPase activity;
transcript_204	catalytic activity;
transcript_210	helicase activity; nucleic acid binding;
transcript_211	transferase activity;
transcript_213	phosphoribosyl-ATP diphosphatase activity; phosphoribosyl-AMP cyclohydrolase activity;
transcript_218	NADH dehydrogenase (ubiquinone) activity;
transcript_223	metal ion binding; electron transporter, transferring electrons within the cyclic electron transport pathway of photosynthesis activity;
transcript_224	copper ion binding; succinate-CoA ligase activity; ATP binding;
transcript_226	metal ion binding; nucleic acid binding;
transcript_229	nucleic acid binding;
transcript_231	ATP binding; ATPase activity;
transcript_232	sequence-specific DNA binding;
transcript_234	undecaprenyl-phosphate galactose phosphotransferase activity;
transcript_237	signal transducer activity;
transcript_241	dihydrolipoyllysine-residue acetyltransferase activity; pyruvate dehydrogenase (acetyl-transferring) activity; ATP binding;
transcript_242	DNA binding;
transcript_247	structural constituent of ribosome; rRNA binding;
transcript_251	binding; hydrolase activity;
transcript_253	binding;
transcript_256	binding;
transcript_258	transferase activity, transferring nitrogenous groups;
transcript_260	transferase activity;
transcript_262	hydrolase activity; nucleotide binding;
transcript_264	transferase activity, transferring phosphorus-containing groups; binding; signal transducer activity;
transcript_265	nucleoside-triphosphatase activity; binding;
transcript_267	serine-type peptidase activity;
transcript_270	copper ion binding; superoxide dismutase activity;
transcript_276	catalytic activity;
transcript_281	catalytic activity;
transcript_292	NADH dehydrogenase (ubiquinone) activity;
transcript_293	catalytic activity;
transcript_297	DNA-directed RNA polymerase activity; DNA binding; ribonucleoside binding;
transcript_305	binding; ATPase activity; transporter activity;
transcript_310	transferase activity, transferring phosphorus-containing groups; signal transducer activity;
transcript_317	single-stranded DNA binding;
transcript_319	nucleotide binding; hydrolase activity;
transcript_322	translation elongation factor activity; ATP binding; GTPase activity; GTP binding;
transcript_326	cobalt ion binding;
transcript_327	DNA-directed RNA polymerase activity; DNA binding;
transcript_328	catalytic activity;
transcript_332	transferase activity;
transcript_337	structural constituent of ribosome; rRNA binding;
transcript_341	serine-type peptidase activity;
transcript_348	ATP binding; nucleoside-triphosphatase activity;
transcript_350	fumarate hydratase activity; protein binding;
transcript_354	metal ion binding; oxidoreductase activity, acting on CH or CH2 groups; electron carrier activity; 2 iron, 2 sulfur cluster binding;
transcript_360	catalytic activity;
transcript_361	catalytic activity;
transcript_365	oxidoreductase activity;
transcript_381	structural constituent of ribosome; RNA binding;
transcript_382	ligase activity; binding;
transcript_387	UDP-glucuronate decarboxylase activity; coenzyme binding;
transcript_394	cysteine-type endopeptidase activity;
transcript_396	binding; oxidoreductase activity;
transcript_403	cobalamin binding; intramolecular transferase activity;
transcript_408	nucleic acid binding; hydrolase activity;
transcript_422	nucleic acid binding;
transcript_423	NADH dehydrogenase (ubiquinone) activity;
transcript_425	catalytic activity;
transcript_430	binding;
transcript_431	kinase activity; phosphoenolpyruvate carboxykinase (ATP) activity; ATP binding;
transcript_433	binding; ATPase activity, coupled to transmembrane movement of substances; substrate-specific transmembrane transporter activity;
transcript_437	unfolded protein binding; ATP binding;
transcript_443	iron ion binding;
transcript_447	methionine synthase activity; 5-methyltetrahydropteroyltriglutamate-homocysteine S-methyltransferase activity;
transcript_448	aspartate-semialdehyde dehydrogenase activity; protein binding;
transcript_449	metal ion binding; catalytic activity;
transcript_452	peptidase activity; ATPase activity; protein dimerization activity; ATP binding; zinc ion binding;
transcript_453	oxidoreductase activity, acting on the aldehyde or oxo group of donors, NAD or NADP as acceptor; ATP binding;
transcript_454	asparagine synthase (glutamine-hydrolyzing) activity; ATP binding;
transcript_457	RNA binding;
transcript_459	transferase activity;
transcript_462	NAD or NADH binding; NADH dehydrogenase (ubiquinone) activity; FMN binding; 4 iron, 4 sulfur cluster binding;
transcript_463	hydrolase activity;
transcript_467	binding; signal transducer activity; transferase activity;
transcript_472	ribonucleoside-diphosphate reductase activity; 3'-5'-exoribonuclease activity;
transcript_478	serine O-acetyltransferase activity;
transcript_481	chitin binding;
transcript_483	metal ion binding; DNA binding;
transcript_486	calcium-transporting ATPase activity; damaged DNA binding; ATP binding; single-stranded DNA binding; DNA-dependent ATPase activity;
transcript_487	binding; aryl-aldehyde oxidase activity;
transcript_492	hydrogen-translocating pyrophosphatase activity;
transcript_495	serine-type endopeptidase activity; ATP binding;
transcript_496	copper ion binding; electron carrier activity; heme binding; cytochrome-c oxidase activity;
transcript_500	transporter activity;
transcript_505	transferase activity, transferring phosphorus-containing groups; binding; signal transducer activity;
transcript_510	catalytic activity;
transcript_511	acyltransferase activity;
transcript_521	tartrate dehydrogenase activity; NAD or NADH binding; magnesium ion binding; D-malate dehydrogenase (decarboxylating) activity;
transcript_523	transferase activity;
transcript_525	catalytic activity;
transcript_527	catalytic activity;
transcript_529	binding;
transcript_530	NADH dehydrogenase (ubiquinone) activity;
transcript_542	catalytic activity;
transcript_544	binding; oxidoreductase activity; 3'-5'-exoribonuclease activity;
transcript_547	urea transmembrane transporter activity; water channel activity; ammonia transmembrane transporter activity; methylammonium transmembrane transporter activity;
transcript_556	sequence-specific DNA binding;
transcript_558	structural constituent of ribosome; rRNA binding;
transcript_560	catalytic activity;
transcript_562	sequence-specific DNA binding;
transcript_564	UDP-glycosyltransferase activity;
transcript_565	binding; transferase activity, transferring glycosyl groups;
transcript_566	DNA binding;
transcript_577	translation initiation factor activity; nucleotide binding;
transcript_580	structural constituent of ribosome; rRNA binding;
transcript_598	receptor activity; transporter activity;
transcript_599	oxidoreductase activity; iron ion binding;
transcript_608	transferase activity;
transcript_613	ATPase activity, coupled to transmembrane movement of substances; substrate-specific transmembrane transporter activity;
transcript_619	RNA binding; RNA-directed DNA polymerase activity; DNA binding; ribonuclease H activity; sugar:hydrogen symporter activity;
transcript_622	metal ion binding; aminopeptidase activity; metalloexopeptidase activity;
transcript_628	ATPase activity, coupled to transmembrane movement of substances; motor activity; nucleotide binding;
transcript_630	hydrolase activity;
transcript_631	ATPase activity; transporter activity;
transcript_636	signal transducer activity; kinase activity;
transcript_638	catalytic activity;
transcript_640	catalytic activity;
transcript_657	transferase activity, transferring one-carbon groups;
transcript_658	hydrolase activity;
transcript_661	catalytic activity;
transcript_668	hydro-lyase activity;
transcript_677	farnesyltranstransferase activity;
transcript_684	nucleotide binding;
transcript_690	nucleotide binding;
transcript_692	ATP binding; nucleoside-triphosphatase activity; transmembrane receptor activity;
transcript_695	lyase activity;
transcript_696	nucleoside diphosphate kinase activity; ATP binding;
transcript_700	anion transmembrane-transporting ATPase activity; nucleotide binding;
transcript_705	DNA topoisomerase (ATP-hydrolyzing) activity; ATP binding;
transcript_708	xylose isomerase activity; magnesium ion binding;
transcript_711	RNA binding;
transcript_712	catalytic activity;
transcript_714	prenyltransferase activity;
transcript_716	nucleic acid binding;
transcript_717	IgE binding; glucan endo-1,3-beta-D-glucosidase activity;
transcript_721	3-isopropylmalate dehydratase activity; 4 iron, 4 sulfur cluster binding;
transcript_722	transferase activity;
transcript_723	catalytic activity;
transcript_729	nucleotide binding; motor activity; ATPase activity, coupled to transmembrane movement of substances;
transcript_731	aromatase activity;
transcript_736	transferase activity;
transcript_737	dihydropteroate synthase activity; 2-amino-4-hydroxy-6-hydroxymethyldihydropteridine diphosphokinase activity;
transcript_742	transferase activity;
transcript_745	heme binding; electron carrier activity;
transcript_750	transferase activity;
transcript_755	electron carrier activity;
transcript_756	transferase activity;
transcript_757	oxidoreductase activity, acting on the aldehyde or oxo group of donors, disulfide as acceptor;
transcript_760	3-hydroxybutyryl-CoA dehydrogenase activity; coenzyme binding;
transcript_761	zinc ion binding; 5-methyltetrahydropteroyltriglutamate-homocysteine S-methyltransferase activity;
transcript_762	oxidoreductase activity;
transcript_764	binding; oxidoreductase activity, acting on the CH-OH group of donors, NAD or NADP as acceptor;
transcript_768	carbamoyl-phosphate synthase activity; binding;
transcript_771	phosphoric diester hydrolase activity; phospholipase activity;
transcript_776	DNA binding;
transcript_781	nucleotide binding; RNA binding; transcription regulator activity;
transcript_783	binding; CoA-ligase activity; acid-thiol ligase activity;
transcript_784	ATP binding;
transcript_785	carbamoyl-phosphate synthase (glutamine-hydrolyzing) activity; carbamoyl-phosphate synthase (ammonia) activity; ATP binding;
transcript_786	DNA binding;
transcript_787	DNA-directed RNA polymerase activity; DNA binding; ribonucleoside binding;
transcript_789	hydrolase activity;
transcript_791	catalytic activity; binding;
transcript_795	transporter activity;
transcript_800	anion transmembrane-transporting ATPase activity;
transcript_801	amino acid binding; protein serine/threonine/tyrosine kinase activity; ATP binding; protein serine/threonine kinase activity;
transcript_811	DNA binding;
transcript_815	ATPase activity, coupled to transmembrane movement of substances; ATP binding; protein binding;
transcript_816	peptide-methionine (R)-S-oxide reductase activity;
transcript_817	peptidase activity;
transcript_818	metal ion binding; porphobilinogen synthase activity;
transcript_822	ATPase activity, coupled to transmembrane movement of substances; ATP binding;
transcript_826	damaged DNA binding; ATP binding; single-stranded DNA binding; DNA-dependent ATPase activity;
transcript_829	catalytic activity;
transcript_831	ATPase activity, coupled to transmembrane movement of substances; nucleotide binding;
transcript_832	catalytic activity;
transcript_839	glycine dehydrogenase (decarboxylating) activity; pyridoxal phosphate binding;
transcript_843	ligase activity;
transcript_847	citrate (Si)-synthase activity;
transcript_850	transporter activity;
transcript_859	ligase activity; nucleotide binding;
transcript_860	zinc ion binding; structural constituent of ribosome; 5S rRNA binding;
transcript_872	DNA binding;
transcript_873	oxidoreductase activity, acting on sulfur group of donors, disulfide as acceptor; isomerase activity;
transcript_874	catalytic activity;
transcript_877	structural constituent of ribosome; rRNA binding;
transcript_883	cobalt ion binding; methylcrotonoyl-CoA carboxylase activity;
transcript_888	catalytic activity;
transcript_891	nucleotide binding; DNA topoisomerase activity;
transcript_893	binding; catalytic activity;
transcript_896	catalytic activity;
transcript_902	acyltransferase activity;
transcript_904	hydrolase activity;
transcript_908	binding;
transcript_911	transporter activity;
transcript_913	DNA-directed RNA polymerase activity; DNA binding; ribonucleoside binding;
transcript_914	ATP binding; unfolded protein binding;
transcript_919	acyl-CoA dehydrogenase activity;
transcript_921	catalytic activity;
transcript_922	phosphonate transmembrane-transporting ATPase activity; ATP binding;
transcript_929	transferase activity;
transcript_930	nucleic acid binding; catalytic activity;
transcript_932	citrate (Si)-synthase activity;
transcript_947	dihydrolipoyllysine-residue acetyltransferase activity; pyruvate dehydrogenase (acetyl-transferring) activity; ATP binding;
transcript_950	signal transducer activity; kinase activity;
transcript_952	cystathionine gamma-synthase activity;
transcript_959	catalytic activity;
transcript_960	catalytic activity;
transcript_971	asparagine synthase (glutamine-hydrolyzing) activity; ATP binding;
transcript_975	ATP binding;
transcript_984	hydrolase activity;
transcript_986	beta-glucosidase activity; alpha-N-arabinofuranosidase activity;
transcript_991	maltase activity; cation binding;
transcript_996	nucleoside-triphosphatase activity;
transcript_999	NAD or NADH binding; quinone binding; NADH dehydrogenase (ubiquinone) activity;
transcript_1015	binding;
transcript_1018	signal transducer activity;
transcript_1020	binding;
transcript_1022	nucleic acid binding; hydrolase activity;
transcript_1024	structural constituent of ribosome; rRNA binding;
transcript_1030	oxidoreductase activity, acting on the CH-CH group of donors;
transcript_1037	NAD or NADH binding; tartrate dehydrogenase activity; D-malate dehydrogenase (decarboxylating) activity; magnesium ion binding;
transcript_1039	hydrolase activity;
transcript_1041	lipid binding; transporter activity;
transcript_1047	nucleotide binding;
transcript_1048	metal ion binding; nucleic acid binding;
transcript_1053	catalytic activity;
transcript_1055	4 iron, 4 sulfur cluster binding; 4-hydroxy-3-methylbut-2-en-1-yl diphosphate synthase activity;
transcript_1057	NAD or NADH binding; copper ion binding; N-acetyl-gamma-glutamyl-phosphate reductase activity; protein dimerization activity;
transcript_1063	RNA binding;
transcript_1065	binding;
transcript_1068	DNA binding;
transcript_1071	transferase activity;
transcript_1074	binding;
transcript_1077	citrate (Si)-synthase activity;
transcript_1087	hydrolase activity;
transcript_1093	adenylylsulfate kinase activity; nucleotide binding;
transcript_1097	metal ion binding; nucleic acid binding;
transcript_1099	ATPase activity; nucleotide binding;
transcript_1104	catalytic activity;
transcript_1110	RNA binding; catalytic activity;
transcript_1112	translation initiation factor activity;
transcript_1113	binding;
transcript_1117	binding;
transcript_1120	cobalt ion binding; methylcrotonoyl-CoA carboxylase activity;
transcript_1121	sulfurtransferase activity;
transcript_1131	histidinol-phosphatase activity; L-galactose-1-phosphate phosphatase activity; 3'(2'),5'-bisphosphate nucleotidase activity; inositol-1(or 4)-monophosphatase activity;
transcript_1132	FAD binding; isovaleryl-CoA dehydrogenase activity; ATP binding;
transcript_1133	binding;
transcript_1135	DNA binding; zinc ion binding;
transcript_1142	peroxidase activity;
transcript_1145	hydrolase activity, acting on carbon-nitrogen (but not peptide) bonds;
transcript_1148	copper ion binding; fructose-bisphosphate aldolase activity;
transcript_1150	pyridoxal phosphate binding; L-aspartate:2-oxoglutarate aminotransferase activity;
transcript_1154	transferase activity, transferring alkyl or aryl (other than methyl) groups;
transcript_1156	NAD or NADH binding; glyceraldehyde-3-phosphate dehydrogenase activity;
transcript_1158	translation elongation factor activity; ribosome binding; GTPase activity; GTP binding;
transcript_1161	isovaleryl-CoA dehydrogenase activity; ATP binding;
transcript_1166	transferase activity, transferring phosphorus-containing groups; signal transducer activity;
transcript_1186	catalytic activity;
transcript_1189	carboxyl- or carbamoyltransferase activity;
transcript_1190	ATP binding;
transcript_1191	metal ion binding; ATP binding; catalytic activity;
transcript_1199	ATP citrate synthase activity; ATP binding; succinate-CoA ligase (ADP-forming) activity;
transcript_1201	DNA topoisomerase activity;
transcript_1205	structural constituent of ribosome; protein binding;
transcript_1206	IgE binding; glucan endo-1,3-beta-D-glucosidase activity;
transcript_1211	FAD binding; thioredoxin-disulfide reductase activity;
transcript_1219	iron-sulfur cluster binding; cofactor binding; NADH dehydrogenase activity;
transcript_1221	pyruvate dehydrogenase (acetyl-transferring) activity;
transcript_1222	binding; oxidoreductase activity;
transcript_1225	oxidoreductase activity;
transcript_1226	binding; nucleotidyltransferase activity;
transcript_1227	metal ion binding; monooxygenase activity;
transcript_1238	acetyl-CoA C-acyltransferase activity;
transcript_1239	DNA-directed RNA polymerase activity; DNA binding;
transcript_1240	two-component sensor activity;
transcript_1245	proline-tRNA ligase activity; ATP binding;
transcript_1254	catalytic activity;
transcript_1255	protein binding; GDP-mannose 4,6-dehydratase activity;
transcript_1256	signal transducer activity;
transcript_1262	protein binding; 3-deoxy-7-phosphoheptulonate synthase activity; lyase activity;
transcript_1263	oxidoreductase activity, acting on the CH-CH group of donors;
transcript_1282	oxidoreductase activity; binding;
transcript_1284	catalytic activity;
transcript_1295	heme transporter activity;
transcript_1297	protein histidine kinase activity; signal transducer activity;
transcript_1300	copper ion binding;
transcript_1304	transition metal ion binding; oxidoreductase activity, acting on diphenols and related substances as donors, oxygen as acceptor; heme-copper terminal oxidase activity;
transcript_1313	copper ion binding; 3-chloroallyl aldehyde dehydrogenase activity;
transcript_1314	hydrolase activity, hydrolyzing O-glycosyl compounds; galactinol-raffinose galactosyltransferase activity;
transcript_1320	kinase activity; phosphoenolpyruvate carboxykinase (ATP) activity; ATP binding;
transcript_1331	double-stranded telomeric DNA binding; transferase activity;
transcript_1339	binding;
transcript_1343	FAD binding; glutathione-disulfide reductase activity;
transcript_1345	oxidoreductase activity;
transcript_1349	catalytic activity;
transcript_1350	oxidoreductase activity, acting on the CH-OH group of donors, NAD or NADP as acceptor;
transcript_1352	catalytic activity;
transcript_1355	electron carrier activity; iron-sulfur cluster binding; formate dehydrogenase activity;
transcript_1364	xylose isomerase activity; magnesium ion binding;
transcript_1368	sugar:hydrogen symporter activity; 2-alkenal reductase activity;
transcript_1378	hydrolase activity, hydrolyzing O-glycosyl compounds; galactinol-sucrose galactosyltransferase activity;
transcript_1381	coenzyme binding;
transcript_1385	signal transducer activity; kinase activity;
transcript_1386	lyase activity;
transcript_1388	catalytic activity;
transcript_1390	peptidase activity, acting on L-amino acid peptides;
transcript_1397	DNA-directed RNA polymerase activity; DNA binding; ribonucleoside binding;
transcript_1401	sulfate transmembrane-transporting ATPase activity; ATP binding;
transcript_1404	cysteine dioxygenase activity; sequence-specific DNA binding; transcription factor activity; iron ion binding;
transcript_1405	metal ion binding;
transcript_1436	transcription factor activity; sequence-specific DNA binding;
transcript_1447	zinc ion binding; 2-alkenal reductase activity;
transcript_1449	catalytic activity;
transcript_1461	catalytic activity;
transcript_1467	ATPase activity, coupled to transmembrane movement of substances; protein binding; nucleotide binding;
transcript_1471	electron carrier activity; heme binding; cytochrome-c oxidase activity;
transcript_1473	methyltransferase activity;
transcript_1477	signal transducer activity;
transcript_1479	binding;
transcript_1481	glucose-6-phosphate dehydrogenase activity;
transcript_1482	structural constituent of ribosome;
transcript_1486	quinone binding; NADH dehydrogenase (ubiquinone) activity;
transcript_1487	NADH dehydrogenase (ubiquinone) activity;
transcript_1490	ATP binding;
transcript_1494	quinone binding; NADH dehydrogenase (ubiquinone) activity;
transcript_1497	NADH dehydrogenase (ubiquinone) activity;
transcript_1498	structural constituent of ribosome; rRNA binding;
transcript_1505	electron carrier activity; monooxygenase activity; heme binding;
transcript_1506	structural constituent of ribosome; rRNA binding;
transcript_1507	quinone binding; NADH dehydrogenase (ubiquinone) activity;
transcript_1511	NADH dehydrogenase (ubiquinone) activity;
transcript_1517	NADH dehydrogenase (ubiquinone) activity;
transcript_1522	electron transporter, transferring electrons within cytochrome b6/f complex of photosystem II activity;
transcript_1529	sequence-specific DNA binding;
transcript_1531	metal ion binding; DNA binding;
transcript_1534	quinone binding; NAD or NADH binding; NADH dehydrogenase (ubiquinone) activity;
transcript_1538	binding;
transcript_1540	DNA binding;
transcript_1542	structural constituent of ribosome;
transcript_1543	NADH dehydrogenase (ubiquinone) activity;
transcript_1548	hydrogen ion transporting ATP synthase activity, rotational mechanism; lipid binding;
transcript_1553	binding; catalytic activity;
transcript_1554	metal ion binding; nucleic acid binding;
transcript_1569	RNA binding; RNA-directed DNA polymerase activity; DNA binding; ribonuclease H activity; sugar:hydrogen symporter activity;
transcript_1573	NADH dehydrogenase activity;
transcript_1574	nucleic acid binding;
transcript_1576	pyridoxal phosphate binding; L-aspartate:2-oxoglutarate aminotransferase activity;
transcript_1577	hydrogen ion transporting ATP synthase activity, rotational mechanism;
transcript_1578	metal ion binding; chlorophyll binding; 4 iron, 4 sulfur cluster binding;
transcript_1584	ATP binding;
transcript_1589	NADH dehydrogenase (ubiquinone) activity;
transcript_1595	electron carrier activity; magnesium ion binding; chlorophyll binding; 4 iron, 4 sulfur cluster binding;
transcript_1603	DNA binding;
transcript_1608	structural constituent of ribosome; rRNA binding;
transcript_1612	iron ion binding;
transcript_1614	electron carrier activity; magnesium ion binding; chlorophyll binding; 4 iron, 4 sulfur cluster binding;
transcript_1627	ATP binding; nucleoside-triphosphatase activity;
transcript_1630	chitinase activity; chitin binding;
transcript_1633	sequence-specific DNA binding; catalytic activity;
transcript_1635	electron carrier activity; magnesium ion binding; chlorophyll binding; 4 iron, 4 sulfur cluster binding;
transcript_1641	chlorophyll binding;
transcript_1649	monooxygenase activity;
transcript_1653	heme transporter activity;
transcript_1655	RNA binding; RNA-directed DNA polymerase activity; 1-phosphatidylinositol-3-kinase activity; ATP binding; GTP binding;
transcript_1657	heme transporter activity;
transcript_1669	hydrogen ion transporting ATP synthase activity, rotational mechanism; ATP binding; proton-transporting ATPase activity, rotational mechanism;
transcript_1670	binding;
transcript_1677	nucleic acid binding; ATP binding; ATP-dependent helicase activity;
transcript_1678	quinone binding; NADH dehydrogenase (ubiquinone) activity;
transcript_1689	extracellular-glutamate-gated ion channel activity; ionotropic glutamate receptor activity; intracellular ligand-gated ion channel activity; GABA-B receptor activity; GTP binding;
transcript_1695	translation initiation factor activity;
transcript_1698	DNA binding;
transcript_1704	structural constituent of ribosome; rRNA binding;
transcript_1708	heme binding; peroxidase activity;
transcript_1720	oxidoreductase activity, acting on the aldehyde or oxo group of donors, NAD or NADP as acceptor;
transcript_1724	transferase activity; acetyl-CoA carboxylase activity;
transcript_1727	structural constituent of ribosome; rRNA binding;
transcript_1728	DNA binding; protein dimerization activity; zinc ion binding;
transcript_1738	NADH dehydrogenase (ubiquinone) activity;
transcript_1751	binding;
transcript_1757	NADH dehydrogenase (ubiquinone) activity;
transcript_1763	binding; oxidoreductase activity;
transcript_1775	NADH dehydrogenase (ubiquinone) activity;
transcript_1785	nucleic acid binding; nucleotide binding;
transcript_1787	sequence-specific DNA binding;
transcript_1789	phosphonate transmembrane-transporting ATPase activity; ATP binding;
transcript_1799	transferase activity;
transcript_1818	binding;
transcript_1821	DNA-directed RNA polymerase activity; DNA binding;
transcript_1822	proton-transporting ATPase activity, rotational mechanism; RNA-directed DNA polymerase activity; hydrogen ion transporting ATP synthase activity, rotational mechanism; RNA binding; ATP binding;
transcript_1824	NADH dehydrogenase (ubiquinone) activity;
transcript_1825	nucleic acid binding;
transcript_1826	NADH dehydrogenase (ubiquinone) activity;
transcript_1830	NADH dehydrogenase (ubiquinone) activity;
transcript_1835	DNA binding; zinc ion binding;
transcript_1836	transferase activity, transferring acyl groups other than amino-acyl groups;
transcript_1843	binding;
transcript_1845	sequence-specific DNA binding;
transcript_1850	oxidoreductase activity, acting on paired donors, with incorporation or reduction of molecular oxygen, 2-oxoglutarate as one donor, and incorporation of one atom each of oxygen into both donors; dioxygenase activity;
transcript_1853	catalytic activity;
transcript_1854	binding;
transcript_1857	actin binding; zinc ion binding; calcium ion binding;
transcript_1865	monooxygenase activity;
transcript_1872	nucleic acid binding;
transcript_1877	structural constituent of ribosome; rRNA binding;
transcript_1888	cationic amino acid transmembrane transporter activity; L-lysine transmembrane transporter activity; arginine transmembrane transporter activity; L-glutamate transmembrane transporter activity;
transcript_1890	structural constituent of ribosome;
transcript_1898	nucleic acid binding;
transcript_1902	protein binding;
transcript_1907	DNA binding;
transcript_1908	binding;
transcript_1915	isomerase activity;
transcript_1917	nucleic acid binding;
transcript_1922	RNA-directed DNA polymerase activity; DNA binding; RNA binding; zinc ion binding;
transcript_1930	binding; catalytic activity;
transcript_1945	hydrogen ion transmembrane transporter activity; hydrolase activity, acting on acid anhydrides, catalyzing transmembrane movement of substances; nucleotide binding;
transcript_1950	translation elongation factor activity;
transcript_1951	catalytic activity;
transcript_1956	hydrolase activity;
transcript_1968	zinc ion binding;
transcript_1982	catalytic activity;
transcript_1983	aminoacyl-tRNA ligase activity; nucleotide binding;
transcript_1984	binding;
transcript_1990	DNA binding; kinase activity; two-component response regulator activity;
transcript_1991	serine-type endopeptidase inhibitor activity; peptidase activity;
transcript_1996	aromatase activity;
transcript_2008	oxidoreductase activity, acting on the aldehyde or oxo group of donors, NAD or NADP as acceptor;
transcript_2010	catalytic activity;
transcript_2011	metal ion binding; S-methyltransferase activity;
transcript_2014	serine-type endopeptidase inhibitor activity;
transcript_2015	catalytic activity;
transcript_2019	metal ion binding; oxidoreductase activity; iron-sulfur cluster binding;
transcript_2039	aromatase activity;
transcript_2040	nucleic acid binding;
transcript_2045	3'-5'-exoribonuclease activity; RNA binding; polyribonucleotide nucleotidyltransferase activity;
transcript_2046	DNA binding;
transcript_2056	heme binding; catalase activity;
transcript_2059	ATPase activity; transporter activity;
transcript_2076	carboxy-lyase activity; nucleotide binding;
transcript_2094	zinc ion binding; mannitol dehydrogenase activity;
transcript_2098	sulfate transmembrane transporter activity; ATPase activity, coupled to transmembrane movement of substances; nucleotide binding;
transcript_2100	structural constituent of ribosome; RNA binding;
transcript_2106	transporter activity;
transcript_2108	oxidoreductase activity;
transcript_2110	metal ion binding; ATP binding; chlorophyll binding; 4 iron, 4 sulfur cluster binding;
transcript_2113	catalytic activity;
transcript_2124	nucleic acid binding; nucleotide binding;
transcript_2125	anion transmembrane-transporting ATPase activity; ATP binding;
transcript_2132	NAD(P)+ transhydrogenase (AB-specific) activity; NAD(P)+ transhydrogenase (B-specific) activity;
transcript_2153	transferase activity;
transcript_2155	glyceraldehyde-3-phosphate dehydrogenase (phosphorylating) activity; NAD or NADH binding; glyceraldehyde-3-phosphate dehydrogenase (NADP+) (phosphorylating) activity; protein binding;
transcript_2170	ATP-dependent helicase activity; nucleic acid binding; ATP binding; protein serine/threonine kinase activity;
transcript_2172	hydrolase activity; binding;
transcript_2175	ATPase activity, coupled to transmembrane movement of substances; nucleotide binding;
transcript_2181	transcription activator activity;
transcript_2182	2-isopropylmalate synthase activity;
transcript_2184	RNA binding; signal sequence binding; protein binding; nucleotide binding;
transcript_2185	acid-thiol ligase activity;
transcript_2202	two-component sensor activity;
transcript_2208	NADH dehydrogenase (ubiquinone) activity;
transcript_2210	catalytic activity;
transcript_2235	oxidoreductase activity;
transcript_2244	oxidoreductase activity; binding;
transcript_2254	sulfurtransferase activity;
transcript_2255	lyase activity;
transcript_2257	DNA-directed RNA polymerase activity; DNA binding; ribonucleoside binding;
transcript_2271	NADH dehydrogenase (ubiquinone) activity;
transcript_2288	transcription factor activity; sequence-specific DNA binding; zinc ion binding;
transcript_2291	catalytic activity;
transcript_2293	AMP binding; acetate-CoA ligase activity;
transcript_2298	acyl-CoA dehydrogenase activity;
transcript_2301	signal transducer activity;
transcript_2305	oxidoreductase activity;
transcript_2312	transferase activity;
transcript_2314	hydrolase activity;
transcript_2316	metal ion binding; ATP-dependent helicase activity; nucleic acid binding; ATP binding;
transcript_2317	heme transporter activity;
transcript_2321	oxidoreductase activity;
transcript_2323	aromatase activity;
transcript_2326	hydrolase activity;
transcript_2329	phosphoenolpyruvate carboxykinase (ATP) activity; DNA binding; ATP binding; protein binding; kinase activity;
transcript_2333	ATP binding; acid-amino acid ligase activity;
transcript_2334	oxidoreductase activity;
transcript_2335	transcription factor activity; transcription regulator activity; sequence-specific DNA binding;
transcript_2340	hexaprenyldihydroxybenzoate methyltransferase activity;
transcript_2352	metal ion binding; nucleic acid binding;
transcript_2356	protein binding; serine-type endopeptidase activity; ATP-dependent peptidase activity; phosphatase activity; metal ion binding; metalloendopeptidase activity; ATP binding;
transcript_2357	branched-chain-amino-acid transaminase activity;
transcript_2358	catalytic activity;
transcript_2364	ribulose-bisphosphate carboxylase activity; zinc ion binding; protein serine/threonine kinase activity; cobalt ion binding; ATP binding; magnesium ion binding; serine-type endopeptidase activity;
transcript_2369	metal ion binding; oxidoreductase activity, acting on CH or CH2 groups; electron carrier activity; 2 iron, 2 sulfur cluster binding;
transcript_2375	catalytic activity;
transcript_2380	nucleotidyltransferase activity;
transcript_2383	peptidase activity;
transcript_2386	aromatase activity;
transcript_2391	catalytic activity;
transcript_2399	chromate transmembrane transporter activity;
transcript_2402	acetylglutamate kinase regulator activity; oxygen transporter activity; oxygen binding; ATP binding; protein binding; magnesium ion binding;
transcript_2407	NADH dehydrogenase (ubiquinone) activity;
transcript_2413	protein binding; GTP binding; metal ion binding; copper ion transmembrane transporter activity; GTPase activity; ATPase activity, coupled to transmembrane movement of ions, phosphorylative mechanism;
transcript_2419	transcription regulator activity;
transcript_2422	translation elongation factor activity; sulfate adenylyltransferase (ATP) activity; GTPase activity; GTP binding;
transcript_2424	nucleic acid binding; nucleotide binding;
transcript_2426	oxidoreductase activity; binding;
transcript_2428	ATPase activity, coupled to transmembrane movement of substances; ATP binding; protein binding;
transcript_2433	ligase activity;
transcript_2435	catalytic activity;
transcript_2438	specific transcriptional repressor activity; transcription factor activity; DNA binding;
transcript_2440	copper ion binding; FAD binding; electron carrier activity;
transcript_2462	catalytic activity;
transcript_2463	DNA binding; transcription factor activity; serine-type endopeptidase activity;
transcript_2470	2-hydroxyglutarate dehydrogenase activity;
transcript_2471	metal ion binding; transferase activity, transferring phosphorus-containing groups;
transcript_2474	peptidase activity; 3-hydroxyacyl-CoA dehydrogenase activity; coenzyme binding; enoyl-CoA hydratase activity;
transcript_2477	dimethylallyltranstransferase activity;
transcript_2484	pyruvate dehydrogenase (acetyl-transferring) activity;
transcript_2493	proton-transporting ATPase activity, rotational mechanism; RNA-directed DNA polymerase activity; hydrogen ion transporting ATP synthase activity, rotational mechanism; RNA binding; ATP binding;
transcript_2506	zinc ion binding; ornithine-oxo-acid transaminase activity;
transcript_2509	aromatase activity;
transcript_2512	binding;
transcript_2520	oxidoreductase activity;
transcript_2522	zinc ion binding; ornithine-oxo-acid transaminase activity;
transcript_2523	hydrogen ion transporting ATP synthase activity, rotational mechanism;
transcript_2525	NADH dehydrogenase (ubiquinone) activity;
transcript_2527	pyridoxal phosphate binding; cysteine synthase activity; transferase activity;
transcript_2529	ATPase activity, coupled to transmembrane movement of ions; nucleotide binding;
transcript_2534	oxidoreductase activity; binding;
transcript_2550	carbamoyl-phosphate synthase (glutamine-hydrolyzing) activity;
transcript_2581	oxidoreductase activity;
transcript_2589	binding;
transcript_2594	FK506 binding; histone binding; peptidyl-prolyl cis-trans isomerase activity;
transcript_2603	phosphoenolpyruvate carboxykinase activity; purine nucleotide binding;
transcript_2616	electron carrier activity; FAD binding; succinate dehydrogenase activity;
transcript_2618	iron-sulfur cluster binding; lyase activity; ADP-ribose pyrophosphohydrolase activity;
transcript_2619	oxidoreductase activity; lyase activity;
transcript_2627	catalytic activity;
transcript_2629	alpha-N-arabinofuranosidase activity; beta-glucosidase activity;
transcript_2630	calmodulin binding; aromatase activity; sequence-specific DNA binding; transcription factor activity;
transcript_2637	FAD binding; thioredoxin-disulfide reductase activity;
transcript_2646	FAD binding; reticuline oxidase activity; electron carrier activity;
transcript_2655	ATP binding; nucleoside-triphosphatase activity;
transcript_2659	two-component response regulator activity;
transcript_2671	lyase activity;
transcript_2673	catalytic activity;
transcript_2675	oxidoreductase activity;
transcript_2679	electron carrier activity; iron-sulfur cluster binding; formate dehydrogenase activity;
transcript_2681	dihydrolipoyllysine-residue succinyltransferase activity; zinc ion binding;
transcript_2682	aromatase activity;
transcript_2684	binding;
transcript_2689	NADH dehydrogenase (ubiquinone) activity;
transcript_2702	hydro-lyase activity;
transcript_2710	binding;
transcript_2717	acyl-CoA dehydrogenase activity;
transcript_2739	DNA binding;
transcript_2745	transcription factor activity; DNA binding; sigma factor activity;
transcript_2761	binding; helicase activity;
transcript_2762	electron carrier activity; magnesium ion binding; chlorophyll binding; 4 iron, 4 sulfur cluster binding;
transcript_2768	catalytic activity;
transcript_2770	hydrolase activity; nucleotide binding;
transcript_2778	catalytic activity;
transcript_2781	transition metal ion binding; catalytic activity;
transcript_2786	aromatase activity;
transcript_2787	two-component response regulator activity; DNA binding; kinase activity;
transcript_2788	ATPase activity, coupled to transmembrane movement of substances; nucleotide binding;
transcript_2797	two-component response regulator activity; ATP binding; two-component sensor activity;
transcript_2799	serine-type endopeptidase activity; cobalt ion binding; zinc ion binding;
transcript_2802	catalytic activity;
transcript_2805	transferase activity, transferring alkyl or aryl (other than methyl) groups;
transcript_2812	protein binding;
transcript_2821	hydrolase activity;
transcript_2829	copper ion binding; adenosylhomocysteinase activity;
transcript_2840	binding;
transcript_2841	aromatase activity;
transcript_2845	structural constituent of ribosome; protein binding; rRNA binding;
transcript_2852	binding;
transcript_2854	phosphatidylcholine-sterol O-acyltransferase activity;
transcript_2857	NAD or NADH binding; isocitrate dehydrogenase (NADP+) activity; magnesium ion binding;
transcript_2858	serine-type endopeptidase activity; 2-alkenal reductase activity;
transcript_2862	binding; oxidoreductase activity;
transcript_2863	ATPase activity, coupled to transmembrane movement of substances; nucleotide binding;
transcript_2866	iron-sulfur cluster binding; formate dehydrogenase activity; electron carrier activity; oxidoreductase activity, acting on NADH or NADPH;
transcript_2869	oxidoreductase activity; iron ion binding;
transcript_2877	binding;
transcript_2881	coenzyme binding;
transcript_2882	transferase activity;
transcript_2893	structural constituent of ribosome; rRNA binding;
transcript_2929	helicase activity; nucleotide binding;
transcript_2934	cationic amino acid transmembrane transporter activity; L-lysine transmembrane transporter activity; arginine transmembrane transporter activity; L-glutamate transmembrane transporter activity;
transcript_2965	FAD binding; acyl-CoA dehydrogenase activity;
transcript_2968	DNA-directed RNA polymerase activity; DNA binding; ribonucleoside binding;
transcript_2972	structural constituent of ribosome; RNA binding; transferase activity;
transcript_2974	aromatase activity;
transcript_2983	DNA topoisomerase activity;
transcript_2985	aspartic-type endopeptidase activity;
transcript_2993	catalytic activity;
transcript_3001	aromatase activity;
transcript_3009	metal ion binding; methyltransferase activity;
transcript_3016	iron-sulfur cluster binding; metal ion binding; amidophosphoribosyltransferase activity;
transcript_3028	binding; racemase and epimerase activity, acting on carbohydrates and derivatives;
transcript_3032	binding; phosphorus-oxygen lyase activity;
transcript_3041	aromatase activity;
transcript_3050	ATP binding; cysteine-tRNA ligase activity;
transcript_3054	sodium:dicarboxylate symporter activity;
transcript_3058	transferase activity;
transcript_3066	electron carrier activity; heme binding; cytochrome-c oxidase activity;
transcript_3068	ATPase activity, coupled to transmembrane movement of substances; substrate-specific transmembrane transporter activity; nucleotide binding;
transcript_3070	binding;
transcript_3073	ATP binding; 2-alkenal reductase activity;
transcript_3093	aromatase activity;
transcript_3099	translation initiation factor activity; GTPase activity; GTP binding;
transcript_3105	aromatase activity;
transcript_3114	hydrolase activity;
transcript_3131	metal ion binding;
transcript_3142	protein-S-isoprenylcysteine O-methyltransferase activity;
transcript_3147	cysteine desulfurase activity; selenocysteine lyase activity; transaminase activity;
transcript_3148	ATPase activity, coupled to transmembrane movement of substances; protein binding;
transcript_3157	structural constituent of ribosome; RNA binding;
transcript_3158	catalytic activity;
transcript_3160	transferase activity, transferring alkyl or aryl (other than methyl) groups;
transcript_3166	phosphopyruvate hydratase activity; magnesium ion binding;
transcript_3179	catalytic activity; binding;
transcript_3209	binding; oxidoreductase activity, acting on NADH or NADPH;
transcript_3218	aromatase activity;
transcript_3240	magnesium ion binding; intramolecular transferase activity, phosphotransferases;
transcript_3249	ATPase activity;
transcript_3254	catalytic activity;
transcript_3259	2,3-bisphosphoglycerate-dependent phosphoglycerate mutase activity; 2,3-bisphospho-D-glycerate 2-phosphohydrolase activity; protein kinase binding; bisphosphoglycerate mutase activity;
transcript_3264	binding;
transcript_3275	AMP binding; acetate-CoA ligase activity;
transcript_3286	kinase activity; phosphoenolpyruvate carboxykinase (ATP) activity; ATP binding;
transcript_3297	fatty-acid synthase activity;
transcript_3301	signal transducer activity;
transcript_3311	oxidoreductase activity;
transcript_3317	oxidoreductase activity;
transcript_3336	ligase activity;
transcript_3348	electron carrier activity; isomerase activity; dolichyl-diphosphooligosaccharide-protein glycotransferase activity; protein disulfide oxidoreductase activity;
transcript_3352	acyl-CoA dehydrogenase activity;
transcript_3357	amidophosphoribosyltransferase activity;
transcript_3360	structural constituent of ribosome; rRNA binding;
transcript_3364	cysteine-type endopeptidase activity;
transcript_3366	ligase activity;
transcript_3369	aromatase activity;
transcript_3370	aromatase activity;
