# Supplementary material for: De novo transcriptome analysis using 454 pyrosequencing of the Himalayan Mayapple, Podophyllum hexandrum
Source: BMC Genomics. 2013 Nov 1;14:748. doi: 10.1186/1471-2164-14-748 (PMC3840631; doi:10.1186/1471-2164-14-748)
Supplement: Additional file 7 — GO annotation of transcripts from Newbler optimized assembly. [file 1471-2164-14-748-S7.xls]

## Sheet: Biological_Process
Transcript_ID	GO biological process
transcript_2	plasma membrane ATP synthesis coupled proton transport; ATP hydrolysis coupled proton transport;
transcript_4	photosynthesis;
transcript_6	transport; ATP synthesis coupled electron transport;
transcript_7	plasma membrane ATP synthesis coupled proton transport; ATP hydrolysis coupled proton transport;
transcript_9	translation;
transcript_10	plasma membrane ATP synthesis coupled proton transport; ATP hydrolysis coupled proton transport;
transcript_11	protein folding; RNA-dependent DNA replication; response to stress; DNA integration;
transcript_13	transport; respiratory electron transport chain;
transcript_14	cellular process;
transcript_15	transport; protein-chromophore linkage; photosynthesis; electron transport chain;
transcript_17	transport; photosynthesis, light reaction; oxidation reduction;
transcript_19	RNA splicing; RNA-dependent DNA replication; mRNA processing;
transcript_20	reductive pentose-phosphate cycle; photorespiration; oxidation reduction;
transcript_21	RNA-dependent DNA replication; DNA integration;
transcript_23	cellular respiration; photosynthesis, light reaction;
transcript_24	transport; photosynthetic electron transport chain; protein-chromophore linkage;
transcript_25	translation;
transcript_28	transport; respiratory electron transport chain; aerobic respiration;
transcript_30	photosynthetic electron transport in photosystem II; response to herbicide; transport;
transcript_32	transcription, DNA-dependent;
transcript_33	mitochondrial electron transport, NADH to ubiquinone; transport;
transcript_36	ATP synthesis coupled proton transport;
transcript_37	trichome morphogenesis; transcription, DNA-dependent;
transcript_38	mitochondrial electron transport, NADH to ubiquinone; photosynthesis, light reaction;
transcript_39	respiratory chain complex IV assembly; cytochrome complex assembly;
transcript_41	translation;
transcript_42	carbohydrate metabolic process;
transcript_43	transport; photosynthesis; electron transport chain;
transcript_44	ATP synthesis coupled proton transport; mitochondrial electron transport, cytochrome c to oxygen;
transcript_45	DNA metabolic process;
transcript_46	oxidation reduction;
transcript_47	RNA-dependent DNA replication; mRNA processing;
transcript_48	cytochrome complex assembly; transport; photosynthetic electron transport chain;
transcript_52	transport;
transcript_57	transport; ATP synthesis coupled electron transport; photosynthesis, light reaction;
transcript_58	terpenoid biosynthetic process;
transcript_59	transport; respiratory electron transport chain;
transcript_60	ATP synthesis coupled electron transport;
transcript_64	protein folding; response to stress;
transcript_68	translation;
transcript_69	RNA splicing; mRNA processing; tRNA processing;
transcript_71	photosynthesis, light reaction; oxidation reduction;
transcript_75	primary metabolic process; cellular macromolecule metabolic process; epidermal cell differentiation; cotyledon development;
transcript_76	growth; protein import into peroxisome matrix, docking; lateral root development;
transcript_80	photosynthetic electron transport in photosystem II; protein-chromophore linkage;
transcript_82	cellular macromolecule metabolic process; nucleic acid metabolic process;
transcript_83	transport; respiratory electron transport chain; photosynthesis, light reaction;
transcript_87	transcription, DNA-dependent;
transcript_88	ATP synthesis coupled electron transport; photosynthesis, light reaction;
transcript_90	photosynthesis;
transcript_91	aerobic respiration; transport; electron transport chain;
transcript_100	DNA metabolic process;
transcript_101	transport; ATP synthesis coupled electron transport;
transcript_103	two-component signal transduction system (phosphorelay); regulation of transcription, DNA-dependent; phosphorylation;
transcript_105	transport; ATP synthesis coupled electron transport;
transcript_109	translational elongation; GTP catabolic process; response to cadmium ion;
transcript_121	ATP synthesis coupled electron transport;
transcript_122	RNA-dependent DNA replication; DNA recombination;
transcript_123	translation;
transcript_128	DNA metabolic process;
transcript_131	photosynthesis;
transcript_132	response to salt stress;
transcript_135	plasma membrane ATP synthesis coupled proton transport;
transcript_136	respiratory chain complex IV assembly; cytochrome complex assembly; heme transport;
transcript_142	transport; ATP synthesis coupled electron transport;
transcript_144	methionine biosynthetic process;
transcript_146	photosynthesis;
transcript_150	translation; plant-type hypersensitive response;
transcript_155	transport; ATP synthesis coupled electron transport;
transcript_156	cell redox homeostasis;
transcript_157	transport; ATP synthesis coupled electron transport;
transcript_158	primary metabolic process; cellular macromolecule metabolic process; epidermal cell differentiation; cotyledon development;
transcript_159	plasma membrane ATP synthesis coupled proton transport;
transcript_160	transport; electron transport chain;
transcript_166	mitochondrial electron transport, succinate to ubiquinone;
transcript_172	cellular amino acid biosynthetic process;
transcript_173	transport; photosynthesis, light reaction; electron transport chain;
transcript_176	transcription initiation; positive regulation of transcription, DNA-dependent;
transcript_178	regulation of cellular process; cellular metabolic process;
transcript_179	metabolic process;
transcript_182	metabolic process;
transcript_184	transport; electron transport chain; RNA-dependent DNA replication; aerobic respiration; mRNA processing; intron homing;
transcript_185	transport; electron transport chain;
transcript_190	generation of precursor metabolites and energy;
transcript_192	translation;
transcript_194	cellular process;
transcript_197	protein metabolic process;
transcript_199	gamma-aminobutyric acid catabolic process; glutamate decarboxylation to succinate; response to light stimulus; response to heat;
transcript_202	mitochondrial electron transport, NADH to ubiquinone; transport;
transcript_203	proteolysis;
transcript_205	mitochondrial electron transport, NADH to ubiquinone; transport; photosynthesis, light reaction;
transcript_208	primary metabolic process; cellular macromolecule metabolic process; regulation of cellular process;
transcript_209	DNA integration; RNA-dependent DNA replication;
transcript_212	cellular process; cellular component organization; protein transport;
transcript_216	transport; photosynthesis, light reaction; oxidation reduction;
transcript_224	cellular process;
transcript_226	ATP synthesis coupled proton transport; ATP hydrolysis coupled proton transport;
transcript_227	response to stimulus; regulation of cellular process; transcription, DNA-dependent;
transcript_228	oxidation reduction;
transcript_239	cellular metabolic process;
transcript_242	cellular process;
transcript_245	shikimate metabolic process;
transcript_259	translation;
transcript_260	translation;
transcript_262	DNA replication;
transcript_265	translation;
transcript_266	cellular process;
transcript_276	ATP synthesis coupled electron transport;
transcript_287	photosynthetic electron transport in photosystem II; transport;
transcript_288	transport; ATP synthesis coupled electron transport; photosynthesis, light reaction;
transcript_289	transcription, DNA-dependent;
transcript_291	arsenite transport; response to arsenic;
transcript_292	cellular macromolecule metabolic process; nucleic acid metabolic process;
transcript_293	translation;
transcript_294	electron transport chain; cellular respiration;
transcript_296	cellular process; post-embryonic development;
transcript_298	ATP catabolic process; lipid transport;
transcript_309	ribosome biogenesis; positive regulation of RNA elongation from RNA polymerase II promoter;
transcript_314	transport; cellular process;
transcript_316	response to red light; response to blue light; transcription, DNA-dependent;
transcript_326	primary metabolic process; biosynthetic process; cellular nitrogen compound metabolic process; small molecule metabolic process;
transcript_327	transport; photosynthesis, light reaction; electron transport chain;
transcript_329	cellular process; transport;
transcript_332	DNA integration;
transcript_333	embryonic development ending in seed dormancy;
transcript_340	cellular process;
transcript_341	defense response; transport; photosynthetic electron transport chain; apoptosis; protein-chromophore linkage;
transcript_342	translation;
transcript_343	metabolic process;
transcript_350	cellular amino acid biosynthetic process;
transcript_353	protein metabolic process;
transcript_357	cellular process;
transcript_358	metabolic process;
transcript_360	photosynthetic electron transport in photosystem II; transport;
transcript_366	proteolysis;
transcript_368	transcription, DNA-dependent;
transcript_377	DNA recombination;
transcript_378	metabolic process;
transcript_381	flower development; negative regulation of transcription, DNA-dependent;
transcript_397	transport;
transcript_415	transport;
transcript_419	metabolic process;
transcript_420	cellular process;
transcript_421	translation;
transcript_422	cytochrome complex assembly; heme transport;
transcript_425	translation;
transcript_429	negative regulation of abscisic acid mediated signaling pathway; response to wounding; multicellular organismal development;
transcript_430	ATP metabolic process; biosynthetic process; ion transport; transmembrane transport;
transcript_440	cellular process; macromolecule metabolic process; primary metabolic process;
transcript_441	ATP synthesis coupled electron transport; photosynthesis, light reaction;
transcript_443	DNA replication;
transcript_447	folic acid and derivative biosynthetic process;
transcript_448	metabolic process;
transcript_449	primary metabolic process; heterocycle biosynthetic process; cellular nitrogen compound biosynthetic process; small molecule biosynthetic process;
transcript_455	nitrogen compound metabolic process; cellular response to phosphate starvation;
transcript_456	translation; seed germination; chloroplast organization;
transcript_457	transport;
transcript_460	cellular respiration; photosynthesis, light reaction;
transcript_463	DNA repair;
transcript_464	methionine biosynthetic process;
transcript_465	defense response; metabolic process;
transcript_466	photosynthesis;
transcript_467	metabolic process;
transcript_477	primary metabolic process; cellular macromolecule metabolic process; epidermal cell differentiation; cotyledon development;
transcript_478	sulfate transport; ATP catabolic process;
transcript_500	oxidation reduction;
transcript_506	transport; ATP synthesis coupled electron transport; photosynthesis, light reaction;
transcript_509	photosynthesis; carbon fixation;
transcript_510	transport; metabolic process;
transcript_514	DNA metabolic process;
transcript_515	translation;
transcript_541	cellular process; organ development;
transcript_543	protein metabolic process;
transcript_544	transport; photosynthetic electron transport chain; protein-chromophore linkage;
transcript_551	cellular process;
transcript_557	RNA-dependent DNA replication; DNA integration;
transcript_561	plasma membrane ATP synthesis coupled proton transport; ATP hydrolysis coupled proton transport;
transcript_563	coenzyme metabolic process;
transcript_565	transcription, DNA-dependent;
transcript_581	biosynthetic process;
transcript_583	chloroplast organization; response to stress; protein import into chloroplast stroma; regulation of chlorophyll biosynthetic process; protein metabolic process;
transcript_588	DNA replication;
transcript_589	cellular biosynthetic process; cellular macromolecule metabolic process; signal transduction; nucleobase, nucleoside, nucleotide and nucleic acid metabolic process;
transcript_594	cellular process;
transcript_600	glutamate metabolic process; biosynthetic process; 2-oxoglutarate metabolic process; alanine metabolic process; aspartate metabolic process; tricarboxylic acid cycle;
transcript_602	defense response to bacterium; oxidation reduction;
transcript_606	response to stimulus;
transcript_609	metabolic process; response to cold;
transcript_613	transport; protein-chromophore linkage; photosynthesis; electron transport chain;
transcript_617	primary metabolic process; signal transduction; cellular metabolic process;
transcript_627	primary metabolic process; cellular macromolecule metabolic process; signal transduction;
transcript_628	metabolic process;
transcript_632	response to cold; cellular response to sulfate starvation;
transcript_642	biosynthetic process;
transcript_655	regulation of cellular process; nucleobase, nucleoside, nucleotide and nucleic acid metabolic process; cellular response to stimulus;
transcript_669	transcription, DNA-dependent;
transcript_670	cellular macromolecule metabolic process; primary metabolic process;
transcript_674	ethylene biosynthetic process; ripening; response to stress; oxidation reduction;
transcript_676	response to biotic stimulus; defense response;
transcript_680	translation;
transcript_687	transport; ATP synthesis coupled electron transport; photosynthesis, light reaction;
transcript_692	DNA metabolic process;
transcript_703	metabolic process;
transcript_704	transcription, DNA-dependent;
transcript_706	translation;
transcript_710	metabolic process;
transcript_713	transcription, DNA-dependent;
transcript_715	succinate metabolic process; succinyl-CoA metabolic process; tricarboxylic acid cycle; response to cadmium ion;
transcript_719	cellular process;
transcript_723	respiratory chain complex IV assembly; cytochrome complex assembly; heme transport;
transcript_730	metabolic process;
transcript_744	transport;
transcript_751	pollen development;
transcript_755	transcription, DNA-dependent;
transcript_756	transport;
transcript_760	sulfate assimilation; regulation of glucosinolate biosynthetic process; male gamete generation; phosphorylation;
transcript_765	protein amino acid phosphorylation;
transcript_768	protein import into chloroplast thylakoid membrane; photosynthetic electron transport in photosystem II; thylakoid membrane organization;
transcript_772	translation;
transcript_773	cellular process; transport; metabolic process;
transcript_777	L-arginine import; amino acid transmembrane transport; lysine transport; L-glutamate import;
transcript_778	small molecule metabolic process; cellular metabolic process;
transcript_779	metabolic process;
transcript_781	response to stimulus; regulation of cellular process; cellular metabolic process;
transcript_790	phosphate transport;
transcript_792	oxidation reduction;
transcript_796	nitrogen compound metabolic process; positive regulation of metalloenzyme activity;
transcript_802	small molecule metabolic process; cellular metabolic process;
transcript_810	primary metabolic process; chloroplast organization; macromolecule metabolic process; protein import into chloroplast stroma; regulation of chlorophyll biosynthetic process;
transcript_817	translation;
transcript_820	response to salt stress;
transcript_822	transcription, DNA-dependent;
transcript_827	protein metabolic process; cellular process;
transcript_831	metabolic process;
transcript_832	translation;
transcript_836	translation;
transcript_839	metabolic process;
transcript_844	cellular response to reactive oxygen species; regulation of cellular biosynthetic process;
transcript_848	GTP catabolic process;
transcript_850	pollen tube development; response to oxidative stress; response to salt stress; nitrate assimilation; fumarate metabolic process;
transcript_855	oxidation reduction;
transcript_863	DNA metabolic process;
transcript_878	transport;
transcript_891	photosynthesis;
transcript_893	pollen development; branched chain family amino acid biosynthetic process;
transcript_901	cellular respiration; photorespiration;
transcript_905	ribosome biogenesis; translation;
transcript_906	proteolysis;
transcript_907	DNA metabolic process;
transcript_910	translation;
transcript_914	cellular process; transport;
transcript_917	defense response; metabolic process;
transcript_920	nucleotide-sugar metabolic process; D-xylose metabolic process;
transcript_923	transport; protein-chromophore linkage; photosynthesis; electron transport chain;
transcript_928	mitochondrial electron transport, cytochrome c to oxygen;
transcript_942	tRNA aminoacylation for protein translation;
transcript_948	positive regulation of abscisic acid mediated signaling pathway; glyoxysome organization; response to wounding; jasmonic acid biosynthetic process; fatty acid beta-oxidation;
transcript_950	metabolic process;
transcript_972	branched chain family amino acid biosynthetic process;
transcript_991	gluconeogenesis; phosphorylation;
transcript_992	chemotaxis; signal transduction;
transcript_993	response to cadmium ion; metabolic process;
transcript_999	cell wall macromolecule catabolic process;
transcript_1004	protein folding; response to stress;
transcript_1005	metabolic process;
transcript_1016	cellular catabolic process;
transcript_1026	methionine biosynthetic process;
transcript_1029	metabolic process; response to cadmium ion;
transcript_1033	protein folding; ATP catabolic process;
transcript_1037	response to absence of light; response to glucose stimulus; response to sucrose stimulus; response to fructose stimulus; glutamine metabolic process; cellular response to sucrose starvation; asparagine biosynthetic process; cellular amino acid catabolic process;
transcript_1041	transport; protein-chromophore linkage; photosynthesis; electron transport chain;
transcript_1048	cellular macromolecule metabolic process; nucleic acid metabolic process;
transcript_1063	mitochondrial electron transport, NADH to ubiquinone;
transcript_1068	transport; ATP synthesis coupled electron transport;
transcript_1070	regulation of cellular process; nucleobase, nucleoside, nucleotide and nucleic acid metabolic process; cellular response to stimulus;
transcript_1076	transport; protein-chromophore linkage; photosynthesis; electron transport chain;
transcript_1083	cellular process;
transcript_1085	fatty acid biosynthetic process;
transcript_1089	trichome morphogenesis; transcription, DNA-dependent;
transcript_1095	translation;
transcript_1096	transport; ATP synthesis coupled electron transport;
transcript_1100	defense response to fungus; defense response to bacterium;
transcript_1103	transcription, DNA-dependent;
transcript_1104	metabolic process;
transcript_1106	transport; photosynthetic electron transport chain;
transcript_1113	protein amino acid phosphorylation; signal transduction;
transcript_1114	oxidation reduction; response to oxidative stress;
transcript_1124	lipid metabolic process;
transcript_1128	deoxyribonucleoside triphosphate biosynthetic process; rRNA processing; DNA replication; chloroplast organization; response to cadmium ion;
transcript_1129	root development; Mo-molybdopterin cofactor biosynthetic process; cellular iron ion homeostasis; nuclear mRNA splicing, via spliceosome; regulation of catalytic activity; pollen development; chloroplast organization; response to cadmium ion; response to cold; response to lead ion; regulation of multicellular organism growth; regulation of chlorophyll biosynthetic process;
transcript_1134	aerobic respiration; transport; electron transport chain;
transcript_1139	DNA metabolic process;
transcript_1143	transport;
transcript_1147	translation;
transcript_1149	transport;
transcript_1154	metabolic process;
transcript_1165	chloroplast organization; ovule development; mitochondrion organization; tRNA aminoacylation for protein translation;
transcript_1167	cellular macromolecule metabolic process; nucleic acid metabolic process;
transcript_1176	aromatic amino acid family biosynthetic process;
transcript_1195	oxidation reduction;
transcript_1202	leaf morphogenesis; phosphorylation; defense response to fungus, incompatible interaction; gluconeogenesis; response to cadmium ion; cellular response to phosphate starvation;
transcript_1210	response to stress; protein refolding;
transcript_1214	small molecule metabolic process; cellular metabolic process;
transcript_1215	DNA topological change;
transcript_1216	metabolic process;
transcript_1220	transmembrane transport;
transcript_1224	cellular biosynthetic process; primary metabolic process; small molecule metabolic process;
transcript_1225	ATP catabolic process;
transcript_1236	DNA recombination; DNA repair; SOS response;
transcript_1243	histidine catabolic process; biosynthetic process;
transcript_1244	translational elongation; GTP catabolic process;
transcript_1257	primary metabolic process; cellular metabolic process;
transcript_1262	chlorophyll catabolic process; leucine catabolic process;
transcript_1263	plant-type hypersensitive response; chitin catabolic process; somatic embryogenesis; cell wall macromolecule catabolic process;
transcript_1268	transport;
transcript_1271	epidermal cell differentiation; cotyledon development;
transcript_1272	cellular process;
transcript_1278	cellular metabolic process;
transcript_1279	nucleobase, nucleoside and nucleotide biosynthetic process;
transcript_1281	cellular lipid metabolic process; cellular biosynthetic process; lipid biosynthetic process;
transcript_1289	cellular metabolic process;
transcript_1291	response to water deprivation; water transport; transmembrane transport; response to salt stress;
transcript_1292	DNA metabolic process;
transcript_1294	DNA integration; DNA recombination;
transcript_1304	translational initiation;
transcript_1320	photomorphogenesis;
transcript_1326	response to oxidative stress;
transcript_1328	methionine biosynthetic process; methylation;
transcript_1338	biosynthetic process;
transcript_1349	protein metabolic process;
transcript_1367	primary metabolic process; cellular macromolecule metabolic process; epidermal cell differentiation; cotyledon development;
transcript_1372	terpenoid biosynthetic process;
transcript_1374	metabolic process;
transcript_1377	mitochondrial electron transport, NADH to ubiquinone; transport;
transcript_1384	DNA recombination; phosphoenolpyruvate-dependent sugar phosphotransferase system; RNA-dependent DNA replication;
transcript_1395	transport; photosynthesis, light reaction; oxidation reduction;
transcript_1398	response to salt stress; pentose-phosphate shunt; glycolysis; response to cadmium ion;
transcript_1405	response to glucose stimulus; response to fructose stimulus; response to sucrose stimulus;
transcript_1418	cytochrome complex assembly; iron-sulfur cluster assembly; cellular iron ion homeostasis;
transcript_1419	oxidation reduction; arginine biosynthetic process; response to cadmium ion;
transcript_1422	metabolic process;
transcript_1423	cellular biosynthetic process; cellular macromolecule metabolic process; signal transduction; nucleobase, nucleoside, nucleotide and nucleic acid metabolic process;
transcript_1424	RNA-dependent DNA replication; response to salt stress; phosphoinositide-mediated signaling; phosphoinositide phosphorylation; endocytosis; microgametogenesis;
transcript_1426	transcription, DNA-dependent; DNA integration;
transcript_1436	transport;
transcript_1437	lipid biosynthetic process;
transcript_1442	transcription, DNA-dependent;
transcript_1445	transport; ATP catabolic process;
transcript_1449	cellular process; primary metabolic process; macromolecule metabolic process;
transcript_1452	small molecule metabolic process; cellular metabolic process;
transcript_1466	DNA metabolic process;
transcript_1468	oxidation reduction; glycine decarboxylation via glycine cleavage system; response to cadmium ion;
transcript_1472	protein metabolic process; response to stress;
transcript_1480	mitochondrial electron transport, NADH to ubiquinone; transport; photosynthesis, light reaction;
transcript_1482	dolichol biosynthetic process;
transcript_1484	defense response to fungus; killing of cells of another organism;
transcript_1491	DNA metabolic process; DNA conformation change;
transcript_1501	pollen development; 'de novo' IMP biosynthetic process;
transcript_1502	signal transduction; cellular metabolic process;
transcript_1505	primary metabolic process;
transcript_1522	transport; cysteine biosynthetic process from serine;
transcript_1523	nucleoside diphosphate phosphorylation; response to oxidative stress; UTP biosynthetic process; GTP biosynthetic process; CTP biosynthetic process;
transcript_1527	oxidation reduction;
transcript_1537	DNA topological change;
transcript_1538	protein import into chloroplast thylakoid membrane; SRP-dependent cotranslational protein targeting to membrane;
transcript_1542	primary metabolic process; cellular macromolecule metabolic process; epidermal cell differentiation; cotyledon development;
transcript_1545	cellular macromolecule metabolic process; nucleic acid metabolic process;
transcript_1547	pentose-phosphate shunt; D-xylose metabolic process;
transcript_1550	regulation of cellular process; nucleobase, nucleoside, nucleotide and nucleic acid metabolic process; cellular response to stimulus;
transcript_1552	transport; electron transport chain;
transcript_1559	photosynthesis, light reaction; oxidation reduction;
transcript_1562	metabolic process;
transcript_1564	response to cadmium ion; glucosinolate biosynthetic process; leucine biosynthetic process;
transcript_1566	biosynthetic process;
transcript_1570	response to oxidative stress;
transcript_1579	fatty acid metabolic process;
transcript_1589	transcription, DNA-dependent;
transcript_1590	cellular response to acetate; calcium ion transmembrane transport; cellular response to abscisic acid stimulus; small GTPase mediated signal transduction; G-protein coupled receptor protein signaling pathway; response to light stimulus; response to wounding; signal initiation by amino acid; cellular calcium ion homeostasis; cellular response to cold; cellular response to mechanical stimulus; calc…
transcript_1597	cellular process; primary metabolic process; macromolecule metabolic process;
transcript_1602	metabolic process;
transcript_1603	shikimate biosynthetic process; chorismate biosynthetic process;
transcript_1605	cellular process;
transcript_1607	photosynthesis, light harvesting in photosystem II; transport; photosynthetic electron transport chain;
transcript_1610	cellular metabolic process;
transcript_1627	carbohydrate metabolic process;
transcript_1632	transmembrane transport; carbohydrate transport; response to cytokinin stimulus; multidimensional cell growth; oxidation reduction;
transcript_1645	transport; cellular process;
transcript_1646	transport;
transcript_1659	DNA recombination;
transcript_1660	metabolic process;
transcript_1661	metabolic process;
transcript_1665	metabolic process; cellular response to phosphate starvation;
transcript_1670	defense response; response to biotic stimulus; ripening;
transcript_1674	oxidation reduction;
transcript_1677	plasma membrane ATP synthesis coupled proton transport; ATP hydrolysis coupled proton transport;
transcript_1681	cellular process; transport;
transcript_1691	cellular biosynthetic process; cellular macromolecule metabolic process; signal transduction; nucleobase, nucleoside, nucleotide and nucleic acid metabolic process;
transcript_1708	protein amino acid phosphorylation;
transcript_1710	pollen tube development; cysteine biosynthetic process;
transcript_1724	metabolic process;
transcript_1729	cellular process;
transcript_1733	response to oxidative stress;
transcript_1735	porphyrin biosynthetic process; pigment biosynthetic process;
transcript_1740	translation; regulation of transcription, DNA-dependent; signal transduction;
transcript_1741	cellular process; transport;
transcript_1744	DNA recombination; DNA repair; SOS response;
transcript_1745	translation;
transcript_1747	translation;
transcript_1751	carbohydrate metabolic process; DNA integration;
transcript_1752	two-component signal transduction system (phosphorelay); peptidyl-histidine phosphorylation; regulation of transcription, DNA-dependent;
transcript_1756	cellular macromolecule metabolic process;
transcript_1780	regulation of primary metabolic process; lipid biosynthetic process; cellular macromolecule biosynthetic process; regulation of cellular biosynthetic process;
transcript_1798	fatty acid beta-oxidation;
transcript_1807	transport;
transcript_1819	seed germination; jasmonic acid biosynthetic process; flower development;
transcript_1837	DNA metabolic process;
transcript_1840	proteolysis;
transcript_1851	translation;
transcript_1856	response to stress;
transcript_1866	metabolic process;
transcript_1868	protein amino acid phosphorylation; carbon fixation; proteolysis;
transcript_1875	leucine catabolic process;
transcript_1888	metabolic process;
transcript_1892	two-component signal transduction system (phosphorelay); regulation of transcription, DNA-dependent;
transcript_1899	DNA metabolic process; transcription, DNA-dependent;
transcript_1905	metabolic process;
transcript_1911	jasmonic acid biosynthetic process; response to stress;
transcript_1917	metabolic process;
transcript_1923	de novo' GDP-L-fucose biosynthetic process; unidimensional cell growth;
transcript_1942	aromatic amino acid family biosynthetic process, prephenate pathway; embryonic development ending in seed dormancy;
transcript_1948	intein-mediated protein splicing; transcription, DNA-dependent;
transcript_1950	epidermal cell differentiation; cotyledon development; transcription, DNA-dependent;
transcript_1952	protein refolding; response to heat; mitochondrion organization; chaperone-mediated protein complex assembly; response to cadmium ion;
transcript_1960	transcription, DNA-dependent;
transcript_1965	apoptosis; translation;
transcript_1968	oxidation reduction;
transcript_1977	ATP catabolic process;
transcript_1978	transcription, DNA-dependent; ATP synthesis coupled electron transport;
transcript_1993	epidermal cell differentiation; cotyledon development; transcription, DNA-dependent;
transcript_1996	fatty acid beta-oxidation;
transcript_1998	pollen development; metabolic process;
transcript_2002	regulation of transcription, DNA-dependent;
transcript_2014	embryonic development ending in seed dormancy; ubiquinone biosynthetic process;
transcript_2038	glutamine metabolic process; asparagine biosynthetic process;
transcript_2040	isoprenoid biosynthetic process;
transcript_2043	cellular biosynthetic process; cellular macromolecule metabolic process; signal transduction; nucleobase, nucleoside, nucleotide and nucleic acid metabolic process;
transcript_2045	nucleobase, nucleoside, nucleotide and nucleic acid metabolic process;
transcript_2046	cellular process; metabolic process;
transcript_2049	auxin metabolic process; primary metabolic process; small molecule metabolic process; cellular biosynthetic process;
transcript_2050	negative regulation of cellular process; meristem development;
transcript_2051	seed coat development; xylan catabolic process;
transcript_2058	macromolecule metabolic process; primary metabolic process;
transcript_2064	seed germination; chloroplast organization;
transcript_2083	pentose-phosphate shunt, oxidative branch;
transcript_2085	metabolic process;
transcript_2097	nucleobase, nucleoside, nucleotide and nucleic acid metabolic process;
transcript_2100	plasma membrane ATP synthesis coupled proton transport; ATP hydrolysis coupled proton transport;
transcript_2107	cellular respiration; transport; photosynthesis, light reaction; electron transport chain;
transcript_2112	ATP synthesis coupled electron transport;
transcript_2114	defense response to bacterium; oxidation reduction;
transcript_2115	transport; ATP synthesis coupled electron transport;
transcript_2126	translation;
transcript_2128	translation;
transcript_2141	response to stimulus; primary metabolic process; cellular macromolecule metabolic process; regulation of cellular process;
transcript_2149	translation;
transcript_2158	embryonic development ending in seed dormancy; fatty acid beta-oxidation;
transcript_2162	oxidation reduction;
transcript_2169	metabolic process;
transcript_2174	methylglyoxal catabolic process;
transcript_2177	metabolic process;
transcript_2179	cellular macromolecule metabolic process; primary metabolic process;
transcript_2180	transport;
transcript_2182	translational elongation; GTP catabolic process;
transcript_2199	pollen germination; pollen tube growth; actin cytoskeleton organization;
transcript_2204	systemic acquired resistance, salicylic acid mediated signaling pathway; response to bacterium; isoprenoid biosynthetic process;
transcript_2217	cellular process;
transcript_2219	primary metabolic process; cellular metabolic process;
transcript_2223	trichome morphogenesis; cotyledon development; transcription, DNA-dependent;
transcript_2232	response to cadmium ion;
transcript_2236	apoptosis; defense response;
transcript_2238	fatty acid beta-oxidation;
transcript_2239	photosynthetic electron transport in photosystem II; transport;
transcript_2247	translational elongation; GTP catabolic process; positive regulation of translation;
transcript_2253	metabolic process;
transcript_2259	response to red or far red light;
transcript_2265	NADP metabolic process; response to salt stress; defense response to bacterium; tricarboxylic acid cycle; isocitrate metabolic process; response to zinc ion; response to cadmium ion;
transcript_2267	response to hexose stimulus;
transcript_2284	response to cadmium ion;
transcript_2287	tricarboxylic acid cycle; isocitrate metabolic process; glyoxylate cycle;
transcript_2292	translational initiation;
transcript_2300	metabolic process;
transcript_2307	metabolic process;
transcript_2308	ATP metabolic process; proton transport;
transcript_2310	leucine catabolic process;
transcript_2322	branched chain family amino acid biosynthetic process;
transcript_2328	transport; protein-chromophore linkage; photosynthesis; electron transport chain;
transcript_2329	histidine biosynthetic process;
transcript_2330	oxidation reduction;
transcript_2331	metabolic process;
transcript_2332	regulation of cellular process; nucleobase, nucleoside, nucleotide and nucleic acid metabolic process; cellular response to stimulus;
transcript_2336	root hair elongation;
transcript_2339	oxidation reduction;
transcript_2348	transcription, DNA-dependent;
transcript_2352	L-arginine import; amino acid transmembrane transport; lysine transport; L-glutamate import;
transcript_2372	metabolic process;
transcript_2375	cellular metabolic process;
transcript_2387	primary metabolic process; macromolecule metabolic process;
transcript_2388	transport;
transcript_2396	primary metabolic process; cellular macromolecule metabolic process; response to temperature stimulus; circadian rhythm; red or far-red light signaling pathway;
transcript_2404	oxidation reduction; generation of precursor metabolites and energy;
transcript_2414	cellular process; macromolecule metabolic process;
transcript_2418	cellular macromolecule metabolic process; nucleic acid metabolic process;
transcript_2421	regulation of gene expression; regulation of primary metabolic process; nucleic acid metabolic process;
transcript_2431	cellular metabolic process;
transcript_2445	cellular amino acid metabolic process; pyrimidine nucleotide biosynthetic process; 'de novo' pyrimidine base biosynthetic process;
transcript_2447	protein import; intracellular protein transmembrane transport; protein targeting;
transcript_2470	glutamine metabolic process; asparagine biosynthetic process;
transcript_2473	translation; embryonic development ending in seed dormancy;
transcript_2481	response to cadmium ion; embryonic development ending in seed dormancy; translational elongation;
transcript_2482	metabolic process;
transcript_2495	translation;
transcript_2497	cellular metabolic process;
transcript_2498	oxidation reduction;
transcript_2500	leucine catabolic process;
transcript_2511	oxidation reduction;
transcript_2521	transcription, DNA-dependent;
transcript_2529	positive regulation of abscisic acid mediated signaling pathway; glyoxysome organization; response to wounding; jasmonic acid biosynthetic process; fatty acid beta-oxidation;
transcript_2530	ATP catabolic process;
transcript_2533	cellular metabolic process; signal transduction;
transcript_2537	prolyl-tRNA aminoacylation;
transcript_2550	sulfur metabolic process; response to selenium ion; selenium metabolic process; iron incorporation into metallo-sulfur cluster;
transcript_2562	metabolic process;
transcript_2571	chemotaxis; signal transduction;
transcript_2580	translation; RNA processing;
transcript_2584	response to wounding; response to bacterium; chorismate biosynthetic process; aromatic amino acid family biosynthetic process;
transcript_2586	response to wounding;
transcript_2587	two-component signal transduction system (phosphorelay); phosphorylation; regulation of transcription, DNA-dependent;
transcript_2600	biosynthetic process;
transcript_2610	iron-sulfur cluster assembly;
transcript_2612	translation;
transcript_2625	oxidation reduction;
transcript_2635	response to stress; oxidation reduction;
transcript_2641	aerobic respiration; transport; electron transport chain;
transcript_2644	small molecule metabolic process; cellular metabolic process; nitrogen compound metabolic process;
transcript_2653	translation; tRNA aminoacylation;
transcript_2660	ATP catabolic process; anion transport;
transcript_2666	short-chain fatty acid metabolic process; embryonic development ending in seed dormancy; fatty acid beta-oxidation;
transcript_2667	response to oxidative stress;
transcript_2690	de novo' GDP-L-fucose biosynthetic process; unidimensional cell growth;
transcript_2703	transcription, DNA-dependent; regulation of cellular process;
transcript_2704	respiratory chain complex IV assembly; cytochrome complex assembly; heme transport;
transcript_2726	translation;
transcript_2733	L-arginine import; amino acid transmembrane transport; lysine transport; L-glutamate import;
transcript_2737	mRNA catabolic process; RNA processing;
transcript_2742	transport; electron transport chain;
transcript_2747	cellular macromolecule metabolic process; nucleic acid metabolic process;
transcript_2763	transcription, DNA-dependent;
transcript_2777	gluconeogenesis;
transcript_2778	oxidation reduction;
transcript_2779	metabolic process;
transcript_2794	cellular macromolecule metabolic process; nucleic acid metabolic process;
transcript_2802	cell redox homeostasis; transport; photosynthesis, light reaction; electron transport chain;
transcript_2808	oxidation reduction;
transcript_2809	oxidation reduction;
transcript_2810	metabolic process;
transcript_2813	plasma membrane ATP synthesis coupled proton transport; ATP hydrolysis coupled proton transport;
transcript_2828	cellular process;
transcript_2829	response to jasmonic acid stimulus; response to gibberellin stimulus; response to salt stress; response to salicylic acid stimulus; response to auxin stimulus; response to ethylene stimulus; tryptophan biosynthetic process; response to cadmium ion;
transcript_2831	primary metabolic process; small molecule metabolic process; cellular metabolic process;
transcript_2832	transport;
transcript_2838	oxidation reduction;
transcript_2845	oxidation reduction; proton transport;
transcript_2857	defense response to bacterium; response to jasmonic acid stimulus; response to ammonium ion; response to ozone; cellulose biosynthetic process; L-ascorbic acid biosynthetic process; response to heat; response to salt stress;
transcript_2858	oxidation reduction;
transcript_2859	oxidation reduction; cell redox homeostasis; glutathione metabolic process;
transcript_2871	oxidation reduction;
transcript_2872	cellular process; response to oxidative stress; response to cold; negative regulation of catalytic activity; positive regulation of catalytic activity; regulation of carbohydrate metabolic process;
transcript_2873	branched chain family amino acid biosynthetic process;
transcript_2874	porphyrin biosynthetic process;
transcript_2882	response to cadmium ion;
transcript_2884	chromate transport;
transcript_2889	one-carbon metabolic process; posttranscriptional gene silencing; methylation-dependent chromatin silencing; embryonic development ending in seed dormancy;
transcript_2891	reductive pentose-phosphate cycle; glycolysis; oxidation reduction;
transcript_2906	D-xylose metabolic process; pentose-phosphate shunt;
transcript_2907	metabolic process;
transcript_2923	carbohydrate metabolic process;
transcript_2936	iron-sulfur cluster assembly; thylakoid membrane organization; embryonic development ending in seed dormancy;
transcript_2944	metabolic process;
transcript_2945	oxidation reduction;
transcript_2948	oxidation reduction;
transcript_2958	response to stimulus;
transcript_2965	primary metabolic process; signal transduction; cellular metabolic process;
transcript_2966	metabolic process;
transcript_2971	defense response to bacterium;
transcript_2975	glucosinolate biosynthetic process;
transcript_2976	translation;
transcript_2998	seed germination; jasmonic acid biosynthetic process; flower development; fatty acid beta-oxidation;
transcript_3007	sulfate transport; ATP catabolic process;
transcript_3018	metabolic process;
transcript_3020	lipid biosynthetic process;
transcript_3021	FAD metabolic process; chloroplast organization; response to high light intensity;
transcript_3031	signal transduction;
transcript_3035	transport; respiratory electron transport chain;
transcript_3042	transcription, DNA-dependent;
transcript_3053	oxidation reduction;
transcript_3054	oxidation reduction; regulation of transcription, DNA-dependent; L-cysteine metabolic process;
transcript_3071	transport;
transcript_3072	DNA metabolic process; DNA conformation change;
transcript_3074	UDP-N-acetylgalactosamine biosynthetic process;
transcript_3075	cellular metabolic process;
transcript_3091	cellular process;
transcript_3104	oxidation reduction;
transcript_3105	oxidation reduction;
transcript_3107	carbohydrate metabolic process;
transcript_3111	L-methionine biosynthetic process from L-homoserine via cystathionine;
transcript_3113	translation; RNA processing;
transcript_3126	biosynthetic process; gene expression; cellular protein metabolic process;
transcript_3130	cellular process;
transcript_3132	oxidation reduction;
transcript_3136	lipid biosynthetic process;
transcript_3140	transport;
transcript_3148	transport; electron transport chain; aerobic respiration;
transcript_3158	aromatic amino acid family biosynthetic process;
transcript_3160	oxidation reduction;
transcript_3161	oxidation reduction;
transcript_3166	primary metabolic process; cellular macromolecule biosynthetic process; gene expression;
transcript_3170	post-translational protein modification;
transcript_3171	oxidation reduction;
transcript_3175	oxidation reduction;
transcript_3184	base-excision repair;
transcript_3187	root hair elongation;
transcript_3197	PSII associated light-harvesting complex II catabolic process; dephosphorylation; proteolysis; ATP catabolic process; photoinhibition;
transcript_3201	cellular metabolic process;
transcript_3210	cellular macromolecule metabolic process; nucleic acid metabolic process;
transcript_3216	primary metabolic process; secondary metabolic process; cellular metabolic process;
transcript_3218	RNA-dependent DNA replication;
transcript_3227	metabolic process;
transcript_3259	metabolic process;
transcript_3268	metabolic process;
transcript_3271	regulation of nitrogen utilization; regulation of catalytic activity;
transcript_3283	oxidation reduction;
transcript_3284	transport; electron transport chain;
transcript_3286	regulation of stomatal movement; ethylene mediated signaling pathway; response to salt stress; copper ion transmembrane transport; response to cadmium ion; protein import into nucleus; metabolic process;
transcript_3295	oxidation reduction;
transcript_3300	oxidation reduction;
transcript_3301	acetate metabolic process;
transcript_3304	oxidation reduction; diterpene phytoalexin precursor biosynthetic process pathway;
transcript_3307	cellular process;
transcript_3313	translation;
transcript_3316	regulation of cellular process;
transcript_3317	regulation of transcription, DNA-dependent;
transcript_3323	cellular respiration;
transcript_3344	oxidation reduction;
transcript_3357	siroheme biosynthetic process; methylation; oxidation reduction;
transcript_3358	oxidation reduction;
transcript_3361	oxidation reduction;
transcript_3363	protein folding; regulation of transcription, DNA-dependent; proteolysis; protein transport;
transcript_3366	cellular process; transport;
transcript_3367	metabolic process;
transcript_3378	phosphorylation; ribonucleoside monophosphate biosynthetic process; nucleoside metabolic process;
transcript_3398	fatty acid biosynthetic process;
transcript_3401	tricarboxylic acid cycle;
transcript_3408	mRNA processing; ATP hydrolysis coupled proton transport; plasma membrane ATP synthesis coupled proton transport; RNA-dependent DNA replication;
transcript_3409	cellular macromolecule metabolic process; nucleic acid metabolic process;
transcript_3418	transport;
transcript_3420	thiamin biosynthetic process;
transcript_3426	hyperosmotic salinity response; proline biosynthetic process; arginine catabolic process to glutamate; ornithine catabolic process;
transcript_3435	hyperosmotic salinity response; proline biosynthetic process; arginine catabolic process to glutamate; ornithine catabolic process;
transcript_3449	oxidation reduction;
transcript_3455	cellular response to phosphate starvation; nitrogen compound metabolic process;
transcript_3457	metabolic process;
transcript_3467	two-component signal transduction system (phosphorelay); regulation of transcription, DNA-dependent;
transcript_3471	metabolic process;
transcript_3482	oxidation reduction;
transcript_3488	metabolic process;
transcript_3492	oxidation reduction;
transcript_3500	intracellular protein transport;
transcript_3501	nucleosome assembly;
transcript_3510	protein folding; nucleosome assembly; peptidyl-proline modification;
transcript_3512	response to vitamin B1; thiamin biosynthetic process; detection of bacterium;
transcript_3513	oxidation reduction;
transcript_3534	cellular biosynthetic process; cellular macromolecule metabolic process; nucleic acid metabolic process; signal transduction;
transcript_3537	oxidation reduction;
transcript_3543	cyclic nucleotide biosynthetic process;
transcript_3545	tricarboxylic acid cycle; mitochondrial electron transport, succinate to ubiquinone;
transcript_3547	cellular metabolic process; oxidation reduction;
transcript_3574	removal of superoxide radicals; oxidation reduction;
transcript_3581	oxidation reduction;
transcript_3596	response to water deprivation; superoxide anion generation; purine base catabolic process; xanthine metabolic process; response to reactive oxygen species;
transcript_3598	oxidation reduction; isopentenyl diphosphate biosynthetic process, mevalonate-independent pathway;
transcript_3599	response to biotic stimulus; defense response;
transcript_3601	acetate metabolic process;
transcript_3607	transport; iron-sulfur cluster assembly; ATP catabolic process; thylakoid membrane organization; embryonic development ending in seed dormancy;
transcript_3611	cellular process; metabolic process;
transcript_3622	oxidation reduction;
transcript_3654	branched chain family amino acid biosynthetic process;
transcript_3656	transport;
transcript_3660	ATP synthesis coupled electron transport; photosynthesis, light reaction;
transcript_3666	transport;
transcript_3674	oxidation reduction;
transcript_3689	oxidation reduction; response to oxidative stress;
transcript_3717	macromolecule metabolic process; primary metabolic process;
transcript_3723	oxidation reduction;
transcript_3729	root hair elongation; metabolic process;
transcript_3730	cytochrome complex assembly; iron-sulfur cluster assembly; cellular iron ion homeostasis;
transcript_3735	oxidation reduction;
transcript_3750	translation;
transcript_3755	lipid biosynthetic process;
transcript_3756	oxidation reduction;
transcript_3761	oxidation reduction;
transcript_3766	oxidation reduction;
transcript_3773	oxidation reduction;
transcript_3799	electron transport chain;
transcript_3805	cellular process; proteolysis;
transcript_3809	protein secretion;
transcript_3810	aerobic respiration; transport; electron transport chain;
transcript_3815	biosynthetic process;
transcript_3820	oxidation reduction;
transcript_3826	oxidation reduction;
transcript_3828	cellular metabolic process;
transcript_3832	lipid metabolic process;
transcript_3833	transcription, DNA-dependent;
transcript_3834	proteolysis; oxidation reduction;
transcript_3836	cellular process;
transcript_3842	oxidation reduction;
transcript_3844	transcription, DNA-dependent; regulation of cellular process;
transcript_3850	cellular process; transport;
transcript_3853	dicarboxylic acid transport;
transcript_3862	root hair elongation;
transcript_3871	oxidation reduction;
transcript_3875	oxidation reduction; isopentenyl diphosphate biosynthetic process, mevalonate-independent pathway;
transcript_3876	metabolic process;
transcript_3877	cellular response to phosphate starvation; carotene biosynthetic process; xanthophyll biosynthetic process; negative regulation of isopentenyl diphosphate biosynthetic process, mevalonate-independent pathway; chlorophyll biosynthetic process;
transcript_3883	translation;
transcript_3888	oxidation reduction;
transcript_3908	purine nucleotide biosynthetic process; rRNA processing; leaf morphogenesis; nucleoside metabolic process; purine base biosynthetic process;
transcript_3920	chemotaxis; signal transduction;
transcript_3926	oxidation reduction;
transcript_3930	oxidation reduction;
transcript_3942	oxidation reduction;
transcript_3946	oxidation reduction;
transcript_3949	oxidation reduction;
transcript_3972	biosynthetic process;
transcript_3980	oxidation reduction;
transcript_3984	sulfur metabolic process; response to selenium ion; selenium metabolic process; iron incorporation into metallo-sulfur cluster;
transcript_3989	cellular amino acid biosynthetic process;
transcript_3991	response to salt stress; proteolysis;
transcript_4007	aerobic respiration; transport; electron transport chain;
transcript_4021	oxidation reduction;
transcript_4024	oxidation reduction;
transcript_4027	photosynthesis;
transcript_4029	oxidation reduction;
transcript_4032	toxin catabolic process;
transcript_4035	chemotaxis; signal transduction;
transcript_4052	cellular process;
transcript_4064	carbohydrate metabolic process; cellular metabolic process;
transcript_4093	transport;
transcript_4095	cellular metabolic process;
transcript_4096	glycerol metabolic process;
transcript_4101	translation;
transcript_4103	translation;
transcript_4110	cellular process; transport;
transcript_4113	de novo' IMP biosynthetic process;
transcript_4119	Mo-molybdopterin cofactor biosynthetic process;
transcript_4121	cellular process;
transcript_4133	translational initiation; GTP catabolic process;
transcript_4148	oxidation reduction;
transcript_4182	oxidation reduction;
transcript_4192	metabolic process;
transcript_4194	flower development; shoot development;
transcript_4205	transport; ATP synthesis coupled electron transport; photosynthesis, light reaction;
transcript_4212	oxidation reduction;
transcript_4213	metabolic process;
transcript_4216	cellular amino acid biosynthetic process;
transcript_4219	glycolysis;
transcript_4233	carbohydrate metabolic process;
transcript_4236	response to high light intensity; metabolic process; cell differentiation;
transcript_4251	carbohydrate metabolic process;
transcript_4252	oxidation reduction;
transcript_4263	transcription, DNA-dependent;
transcript_4266	leaf senescence; jasmonic acid mediated signaling pathway;
transcript_4272	carbohydrate metabolic process;
transcript_4299	oxidation reduction;
transcript_4302	oxidation reduction;
transcript_4304	oxidation reduction;
transcript_4307	response to cold; response to cadmium ion;
transcript_4309	oxidation reduction;
transcript_4310	oxidation reduction;
transcript_4316	glycolysis;
transcript_4317	protein secretion;
transcript_4324	metabolic process;
transcript_4331	heme biosynthetic process; chlorophyll biosynthetic process;
transcript_4363	cytochrome complex assembly; iron-sulfur cluster assembly; cellular iron ion homeostasis;
transcript_4395	cellular biosynthetic process; cellular macromolecule metabolic process; phosphorylation; signal transduction; nucleobase, nucleoside, nucleotide and nucleic acid metabolic process;
transcript_4396	cellular biosynthetic process; signal transduction; nucleobase, nucleoside, nucleotide and nucleic acid metabolic process;
transcript_4426	oxidation reduction;
transcript_4428	root hair elongation; metabolic process;
transcript_4430	oxidation reduction;
transcript_4436	response to oxidative stress; cell redox homeostasis; glycerol ether metabolic process;
transcript_4441	isoprenoid biosynthetic process; transport;
transcript_4442	purine nucleotide biosynthetic process; leaf morphogenesis;
transcript_4446	defense response to bacterium; response to desiccation; proteolysis; response to salt stress;
transcript_4482	epidermal cell differentiation; cotyledon development;
transcript_4486	protein amino acid phosphorylation;
transcript_4495	metabolic process;
transcript_4500	response to oxidative stress; response to salt stress; leaf senescence; regulation of flavonoid biosynthetic process; positive regulation of transcription, DNA-dependent; response to high light intensity;
transcript_4502	amino acid transmembrane transport;
transcript_4510	cellular process;
transcript_4514	regulation of anion transport; response to bacterium;
transcript_4515	DNA integration; DNA recombination;
transcript_4520	embryonic development ending in seed dormancy;
transcript_4538	carbohydrate metabolic process; phosphorylation;
transcript_4541	transport;
transcript_4549	DNA integration;
transcript_4566	cellular process;
transcript_4576	ATP catabolic process;
transcript_4587	ammonia assimilation cycle; oxidation reduction; glutamate biosynthetic process; developmental growth;
transcript_4604	transmembrane transport; regulation of anion transport; response to bacterium;
transcript_4610	proteasomal ubiquitin-dependent protein catabolic process; response to water deprivation; response to cold; response to wounding; response to osmotic stress; protein ubiquitination; response to ethylene stimulus;
transcript_4611	protein amino acid phosphorylation; two-component signal transduction system (phosphorelay); regulation of transcription, DNA-dependent;
transcript_4626	oxidation reduction;
transcript_4627	macromolecule metabolic process; primary metabolic process;
transcript_4638	macromolecule metabolic process; primary metabolic process;
transcript_4641	DNA metabolic process;
transcript_4644	apoptosis; defense response to fungus, incompatible interaction; protein ubiquitination;
transcript_4648	photosynthetic electron transport in photosystem I;
transcript_4663	mRNA processing;
transcript_4665	sodium ion transport;
transcript_4666	protein amino acid dephosphorylation; negative regulation of flower development; embryonic development ending in seed dormancy;
transcript_4671	ATP synthesis coupled electron transport;
transcript_4674	metabolic process;
transcript_4680	tyrosine biosynthetic process;
transcript_4681	protein amino acid phosphorylation; signal transduction;
transcript_4684	oxidation reduction;
transcript_4691	cellular process;
transcript_4692	regulation of transcription, DNA-dependent; epidermal cell differentiation; cotyledon development;
transcript_4700	iron-sulfur cluster assembly; oxidation reduction;
transcript_4701	RNA metabolic process;
transcript_4707	virus induced gene silencing;
transcript_4708	protein amino acid dephosphorylation; phosphorylation;
transcript_4712	lipid biosynthetic process;
transcript_4718	protein amino acid phosphorylation; DNA integration;
transcript_4728	protein amino acid phosphorylation; signal transduction;
transcript_4729	vesicle-mediated transport; intracellular protein transport;
transcript_4730	RNA splicing; RNA-dependent DNA replication; mRNA processing;
transcript_4744	transport; mitochondrial electron transport, ubiquinol to cytochrome c;
transcript_4767	regulation of ARF protein signal transduction; megagametogenesis;
transcript_4768	virus induced gene silencing;
transcript_4772	short-chain fatty acid metabolic process; embryonic development ending in seed dormancy; fatty acid beta-oxidation;
transcript_4773	lipid biosynthetic process;
transcript_4774	cellular process;
transcript_4779	cellular metabolic process; primary metabolic process;
transcript_4790	metabolic process;
transcript_4796	response to cadmium ion; arginine catabolic process to glutamate;
transcript_4801	protein amino acid phosphorylation; two-component signal transduction system (phosphorelay); regulation of transcription, DNA-dependent;
transcript_4816	transmembrane transport; 1,3-beta-glucan biosynthetic process; DNA repair; RNA-dependent DNA replication;
transcript_4823	protein localization;
transcript_4825	protein amino acid phosphorylation; two-component signal transduction system (phosphorelay); regulation of transcription, DNA-dependent;
transcript_4837	response to stimulus;
transcript_4842	negative gravitropism; response to red or far red light;
transcript_4850	protein ubiquitination;
transcript_4851	signal peptide processing;
transcript_4857	protein amino acid dephosphorylation;
transcript_4858	1,3-beta-glucan biosynthetic process;
transcript_4867	transport;
transcript_4875	cell cycle; proteolysis; DNA integration;
transcript_4878	transcription, DNA-dependent;
transcript_4908	primary metabolic process; cellular macromolecule metabolic process;
transcript_4926	DNA integration;
transcript_4927	metabolic process;
transcript_4946	trichome morphogenesis; cotyledon development; transcription, DNA-dependent;
transcript_4949	protein amino acid phosphorylation; two-component signal transduction system (phosphorelay); regulation of transcription, DNA-dependent;
transcript_4950	defense response; programmed cell death;
transcript_4951	epidermal cell differentiation; cotyledon development;
transcript_4955	oxidation reduction;
transcript_4957	tRNA aminoacylation for protein translation; embryonic development ending in seed dormancy;
transcript_4970	regulation of transcription, DNA-dependent;
transcript_4973	regulation of transcription, DNA-dependent;
transcript_4991	oxylipin biosynthetic process; oxidation reduction;
transcript_4993	transport; ATP catabolic process;
transcript_5000	protein amino acid dephosphorylation; negative regulation of flower development; embryonic development ending in seed dormancy;
transcript_5009	negative regulation of flower development; defense response signaling pathway, resistance gene-dependent; response to auxin stimulus; mRNA export from nucleus;
transcript_5015	embryonic development ending in seed dormancy; negative regulation of flower development;
transcript_5016	DNA integration;
transcript_5020	cellular process; localization;
transcript_5026	translational initiation;
transcript_5038	sucrose metabolic process;
transcript_5046	protein amino acid phosphorylation; two-component signal transduction system (phosphorelay); regulation of transcription, DNA-dependent;
transcript_5054	Golgi to vacuole transport; GTP catabolic process; response to abscisic acid stimulus; synaptic vesicle endocytosis;
transcript_5077	RNA-dependent DNA replication; DNA integration;
transcript_5079	cellular process;
transcript_5095	cell cycle; DNA integration; DNA recombination;
transcript_5099	RNA-dependent DNA replication; phosphoenolpyruvate-dependent sugar phosphotransferase system; DNA recombination;
transcript_5101	regulation of transcription, DNA-dependent; epidermal cell differentiation; cotyledon development;
transcript_5103	regulation of transcription, DNA-dependent;
transcript_5106	double fertilization forming a zygote and endosperm; regulation of transcription, DNA-dependent;
transcript_5111	cellular process; transport; response to nematode;
transcript_5115	cellular process;
transcript_5121	lipid biosynthetic process;
transcript_5128	cellular lipid metabolic process; cellular biosynthetic process; lipid biosynthetic process;
transcript_5140	cell morphogenesis; cytoskeleton organization;
transcript_5143	RNA methylation; production of miRNAs involved in gene silencing by miRNA; mRNA cleavage involved in gene silencing by miRNA; virus induced gene silencing; regulation of flower development; specification of floral organ identity; production of siRNA involved in RNA interference;
transcript_5149	cation transport;
transcript_5151	cellular macromolecule biosynthetic process; primary metabolic process;
transcript_5155	aging; proteolysis; response to ethylene stimulus;
transcript_5170	protein amino acid phosphorylation;
transcript_5175	positive gravitropism; red, far-red light phototransduction; phototropism; response to far red light; response to red light;
transcript_5193	phosphorylation; protein amino acid dephosphorylation;
transcript_5200	cell cycle; DNA integration; DNA recombination;
transcript_5221	regulation of transcription, DNA-dependent;
transcript_5227	protein transport;
transcript_5230	regulation of seed germination; thiamin metabolic process; protein homooligomerization; regulation of stomatal movement; phosphorylation; thiamin diphosphate biosynthetic process; cellular potassium ion homeostasis;
transcript_5244	intracellular protein transport;
transcript_5247	transport;
transcript_5264	protein amino acid phosphorylation;
transcript_5267	DNA integration;
transcript_5286	two-component signal transduction system (phosphorelay); primary root development; regulation of transcription, DNA-dependent; regulation of anthocyanin metabolic process; phosphorylation; regulation of chlorophyll biosynthetic process; shoot development; cytokinin mediated signaling pathway;
transcript_5288	transcription, DNA-dependent;
transcript_5293	proteolysis;
transcript_5294	response to jasmonic acid stimulus; response to gibberellin stimulus; response to salt stress; response to salicylic acid stimulus; response to auxin stimulus; response to ethylene stimulus; tryptophan biosynthetic process; response to cadmium ion;
transcript_5295	carbohydrate metabolic process;
transcript_5328	cellular process;
transcript_5329	protein amino acid dephosphorylation; negative regulation of flower development; embryonic development ending in seed dormancy;
transcript_5330	cellular metabolic process;
transcript_5345	transport; ATP catabolic process;
transcript_5352	metabolic process;
transcript_5354	regulation of transcription, DNA-dependent; epidermal cell differentiation; cotyledon development;
transcript_5358	S-methylmethionine cycle; methionine biosynthetic process; methylation;
transcript_5368	protein amino acid phosphorylation; two-component signal transduction system (phosphorelay); regulation of transcription, DNA-dependent;
transcript_5370	cellular process;
transcript_5371	RNA-dependent DNA replication; DNA integration;
transcript_5378	lipid biosynthetic process;
transcript_5381	vesicle-mediated transport;
transcript_5391	metabolic process;
transcript_5396	protein amino acid phosphorylation; meristem structural organization;
transcript_5408	defense response; apoptosis;
transcript_5412	carbohydrate metabolic process; RNA-dependent DNA replication; DNA integration;
transcript_5415	protein ubiquitination; ubiquitin-dependent protein catabolic process; post-translational protein modification;
transcript_5416	cellular process; protein transport;
transcript_5417	protein ubiquitination; ubiquitin-dependent protein catabolic process; post-translational protein modification;
transcript_5424	cellular process;
transcript_5429	protein amino acid phosphorylation;
transcript_5431	DNA metabolic process;
transcript_5439	lipid metabolic process;
transcript_5441	protein amino acid phosphorylation; meristem structural organization;
transcript_5451	response to jasmonic acid stimulus; response to gibberellin stimulus; response to salt stress; response to salicylic acid stimulus; response to auxin stimulus; response to ethylene stimulus; tryptophan biosynthetic process; response to cadmium ion;
transcript_5455	RNA processing;
transcript_5459	oxidation reduction; response to salt stress; glucosinolate biosynthetic process; leucine biosynthetic process;
transcript_5464	oxidation reduction;
transcript_5469	epidermal cell differentiation; cotyledon development;
transcript_5477	protein amino acid phosphorylation;
transcript_5483	DNA metabolic process;
transcript_5502	D-xylose metabolic process; pentose-phosphate shunt;
transcript_5505	1-aminocyclopropane-1-carboxylate biosynthetic process; root development; response to cytokinin stimulus; primary shoot apical meristem specification; fatty acid elongation;
transcript_5528	gamma-aminobutyric acid catabolic process; glutamate decarboxylation to succinate; response to light stimulus; response to heat;
transcript_5532	oxidation reduction; glycine decarboxylation via glycine cleavage system; response to cadmium ion;
transcript_5534	rhamnogalacturonan II biosynthetic process;
transcript_5536	virus induced gene silencing;
transcript_5546	pollen wall assembly;
transcript_5556	lipid metabolic process;
transcript_5559	lipid catabolic process;
transcript_5567	translational initiation;
transcript_5576	response to stress;
transcript_5582	DNA metabolic process;
transcript_5592	DNA metabolic process;
transcript_5594	photosynthesis, light reaction; oxidation reduction;
transcript_5603	epidermal cell differentiation; cotyledon development; transcription, DNA-dependent;
transcript_5617	phosphorylation;
transcript_5618	post-translational protein modification; postreplication repair;
transcript_5621	epidermal cell differentiation; cotyledon development; transcription, DNA-dependent;
transcript_5626	cellular process;
transcript_5632	seed germination; response to abscisic acid stimulus; phosphorylation;
transcript_5640	DNA unwinding involved in replication; DNA topological change;
transcript_5644	1-aminocyclopropane-1-carboxylate biosynthetic process; root development; response to cytokinin stimulus; primary shoot apical meristem specification; fatty acid elongation;
transcript_5645	cell cycle; cell division; pollen tube growth; pollen germination; response to cadmium ion;
transcript_5650	RNA-dependent DNA replication; DNA integration;
transcript_5652	transport;
transcript_5654	calcium ion transmembrane transport; ATP biosynthetic process;
transcript_5658	primary metabolic process; cellular nitrogen compound metabolic process; small molecule metabolic process;
transcript_5662	response to salt stress; protein polymerization; GTP catabolic process; microtubule-based movement; response to cadmium ion;
transcript_5681	DNA recombination; RNA-dependent DNA replication; chromatin assembly or disassembly; proteolysis; DNA integration;
transcript_5682	DNA metabolic process;
transcript_5696	Golgi to vacuole transport; GTP catabolic process; response to abscisic acid stimulus; synaptic vesicle endocytosis;
transcript_5699	DNA recombination;
transcript_5702	protein amino acid phosphorylation; two-component signal transduction system (phosphorelay); regulation of transcription, DNA-dependent;
transcript_5709	cell cycle; protein amino acid phosphorylation;
transcript_5716	phosphorylation; glucose 6-phosphate metabolic process; glycolysis;
transcript_5723	DNA replication;
transcript_5729	tRNA aminoacylation for protein translation;
transcript_5740	plant-type hypersensitive response; defense response to bacterium; response to salicylic acid stimulus; systemic acquired resistance; response to benzoic acid stimulus; protein ubiquitination; response to nitrate; regulation of salicylic acid metabolic process; salicylic acid biosynthetic process;
transcript_5744	response to stimulus;
transcript_5749	defense response; protein amino acid phosphorylation; protein ubiquitination; developmental growth; abscisic acid mediated signaling pathway;
transcript_5751	RNA processing;
transcript_5757	DNA metabolic process;
transcript_5761	protein amino acid dephosphorylation; intracellular protein kinase cascade; negative regulation of MAP kinase activity; response to auxin stimulus; response to abscisic acid stimulus;
transcript_5776	DNA metabolic process;
transcript_5781	DNA metabolic process;
transcript_5790	metabolic process;
transcript_5797	carbohydrate metabolic process;
transcript_5803	cellular response to indolebutyric acid stimulus; negative regulation of defense response; cadmium ion transmembrane transport; indole glucosinolate catabolic process; callose deposition in cell wall during defense response; defense response to bacterium; drug transmembrane transport; defense response to fungus, incompatible interaction; response to abscisic acid stimulus; protein amino acid deph…
transcript_5807	lipid biosynthetic process;
transcript_5810	response to stress;
transcript_5811	defense response to oomycetes; systemic acquired resistance, salicylic acid mediated signaling pathway; defense response to bacterium; auxin polar transport; phosphorylation;
transcript_5812	cellular process;
transcript_5818	protein amino acid dephosphorylation; negative regulation of flower development; embryonic development ending in seed dormancy;
transcript_5820	signal transduction;
transcript_5821	peptide transport;
transcript_5831	response to cadmium ion; glycolysis; oxidation reduction;
transcript_5837	response to red light; abscisic acid biosynthetic process;
transcript_5838	cellulose biosynthetic process; cellular cell wall organization;
transcript_5845	photosystem II stabilization;
transcript_5848	trichome differentiation; meristem structural organization; double-strand break repair via homologous recombination; heterochromatin formation; pollen development; leaf development; nucleosome assembly; cell proliferation;
transcript_5849	secondary cell wall biogenesis; lignin catabolic process; oxidation reduction;
transcript_5853	fatty acid biosynthetic process;
transcript_5854	protein amino acid phosphorylation;
transcript_5864	RNA-dependent DNA replication; DNA recombination;
transcript_5868	regulation of transcription, DNA-dependent;
transcript_5874	aromatic amino acid family biosynthetic process; oxidation reduction;
transcript_5881	tRNA aminoacylation for protein translation; embryonic development ending in seed dormancy;
transcript_5885	epidermal cell differentiation; cotyledon development;
transcript_5887	transmembrane transport; metabolic process; sodium ion transport;
transcript_5894	response to stress;
transcript_5909	FAD metabolic process; protein amino acid dephosphorylation; regulation of gene expression; regulation of stomatal movement; chloroplast organization; cortical microtubule organization; response to abscisic acid stimulus; synapsis; response to high light intensity;
transcript_5915	1,3-beta-glucan biosynthetic process;
transcript_5916	response to cadmium ion; response to stress; regulation of transcription, DNA-dependent;
transcript_5936	auxin mediated signaling pathway; regulation of transcription, DNA-dependent;
transcript_5954	intracellular protein transport;
transcript_5960	response to blue light; chloroplast avoidance movement;
transcript_5961	oxidation reduction;
transcript_5968	gamma-aminobutyric acid catabolic process; glutamate decarboxylation to succinate; response to light stimulus; response to heat;
transcript_5970	regulation of meristem structural organization; response to water deprivation; microsporocyte differentiation; starch catabolic process; regulation of meristem growth; transmembrane receptor protein tyrosine kinase signaling pathway; protein amino acid phosphorylation; oxidation reduction; gametophyte development;
transcript_5978	cell adhesion; proteolysis;
transcript_5982	valyl-tRNA aminoacylation;
transcript_5989	protein amino acid phosphorylation;
transcript_5993	intracellular protein transport;
transcript_5994	diterpene phytoalexin precursor biosynthetic process pathway;
transcript_6001	regulation of transcription, DNA-dependent; epidermal cell differentiation; cotyledon development;
transcript_6010	translational elongation;
transcript_6015	trichoblast differentiation; hyperosmotic salinity response; pyridoxal 5'-phosphate salvage; phosphorylation;
transcript_6016	carotenoid biosynthetic process; plastoquinone biosynthetic process;
transcript_6017	transport;
transcript_6025	translation;
transcript_6040	phosphorylation;
transcript_6041	protein amino acid phosphorylation;
transcript_6048	ion transport; small GTPase mediated signal transduction;
transcript_6052	ubiquitin-dependent protein catabolic process;
transcript_6055	protein amino acid phosphorylation; two-component signal transduction system (phosphorelay); regulation of transcription, DNA-dependent;
transcript_6074	defense response; ripening; regulation of transcription, DNA-dependent; ethylene mediated signaling pathway;
transcript_6076	regulation of programmed cell death;
transcript_6084	response to stimulus; cellular macromolecule metabolic process; nucleic acid metabolic process;
transcript_6085	rRNA base methylation;
transcript_6087	DNA recombination;
transcript_6092	carbohydrate metabolic process;
transcript_6096	RNA-dependent DNA replication; chromatin assembly or disassembly; proteolysis; DNA integration;
transcript_6102	cellular process;
transcript_6111	protein amino acid phosphorylation; two-component signal transduction system (phosphorelay); regulation of transcription, DNA-dependent;
transcript_6117	response to gibberellin stimulus;
transcript_6121	response to osmotic stress; cold acclimation; oxidation reduction;
transcript_6131	protein amino acid phosphorylation;
transcript_6132	carbohydrate metabolic process; cellular cell wall organization;
transcript_6158	primary metabolic process; cellular macromolecule metabolic process;
transcript_6161	DNA integration;
transcript_6162	sister chromatid cohesion;
transcript_6188	sphingolipid biosynthetic process; activation of protein kinase C activity by G-protein coupled receptor protein signaling pathway;
transcript_6189	folic acid and derivative biosynthetic process;
transcript_6192	fatty acid biosynthetic process;
transcript_6225	response to cadmium ion; translational elongation;
transcript_6233	coenzyme A metabolic process; oxidation reduction; isoprenoid biosynthetic process; sterol biosynthetic process;
transcript_6236	pollen germination; pollen tube growth;
transcript_6244	oxidation reduction;
transcript_6264	protein amino acid phosphorylation;
transcript_6275	isoprenoid biosynthetic process; oxidation reduction;
transcript_6276	response to symbiont; protein amino acid autophosphorylation; nodulation;
transcript_6283	cellular process; localization;
transcript_6293	RNA-dependent DNA replication;
transcript_6303	innate immune response; apoptosis; signal transduction;
transcript_6307	lipid biosynthetic process;
transcript_6315	protein amino acid dephosphorylation; negative regulation of flower development; embryonic development ending in seed dormancy;
transcript_6318	oligopeptide transport;
transcript_6324	root epidermal cell differentiation; pollen sperm cell differentiation; oligosaccharide metabolic process;
transcript_6334	oxidation reduction; response to oxidative stress;
transcript_6336	cellular process; metabolic process;
transcript_6338	protein deubiquitination; post-translational protein modification;
transcript_6344	transcription, DNA-dependent;
transcript_6350	ATP-dependent chromatin remodeling; regulation of gene expression, epigenetic; organ boundary specification between lateral organs and the meristem;
transcript_6355	transcription, DNA-dependent;
transcript_6360	oxidation reduction;
transcript_6370	RNA-dependent DNA replication; DNA integration;
transcript_6375	regulation of transcription, DNA-dependent; epidermal cell differentiation; cotyledon development;
transcript_6379	protein amino acid phosphorylation;
transcript_6404	response to UV-B; regulation of transcription, DNA-dependent;
transcript_6432	phosphorylation; protein amino acid dephosphorylation;
transcript_6443	response to UV-B; rRNA processing; DNA replication; translesion synthesis;
transcript_6447	phosphorylation; protein amino acid dephosphorylation;
transcript_6462	response to jasmonic acid stimulus; oxidation reduction; response to fungus; response to water deprivation; response to wounding; jasmonic acid biosynthetic process; response to herbivore; response to bacterium;
transcript_6465	epidermal cell differentiation; cotyledon development; transcription, DNA-dependent;
transcript_6467	DNA integration;
transcript_6468	S-methylmethionine cycle; methionine biosynthetic process; methylation;
transcript_6471	protein amino acid phosphorylation;
transcript_6477	transmembrane transport;
transcript_6481	oxidation reduction;
transcript_6482	regulation of programmed cell death;
transcript_6489	translation;
transcript_6491	metabolic process;
transcript_6492	carbohydrate phosphorylation; galactose metabolic process;
transcript_6500	glutamate biosynthetic process; glutamine metabolic process; oxidation reduction;
transcript_6503	response to symbiont; protein amino acid autophosphorylation; nodulation;
transcript_6506	cellular process; organ development;
transcript_6509	trichoblast differentiation; hyperosmotic salinity response; pyridoxal 5'-phosphate salvage; phosphorylation;
transcript_6524	nuclear-transcribed mRNA catabolic process, nonsense-mediated decay; spindle assembly involved in meiosis;
transcript_6527	epidermal cell differentiation; cotyledon development; transcription, DNA-dependent;
transcript_6530	macromolecule metabolic process; catabolic process;
transcript_6543	protein folding;
transcript_6560	drug transmembrane transport;
transcript_6564	transport;
transcript_6565	translational initiation;
transcript_6577	metabolic process;
transcript_6598	embryonic development ending in seed dormancy;
transcript_6604	defense response signaling pathway, resistance gene-independent; protein retention in ER lumen; protein transport;
transcript_6609	metabolic process;
transcript_6610	transport; cellular process;
transcript_6616	oxidation reduction; cellular metabolic process;
transcript_6620	signal transduction;
transcript_6621	metabolic process;
transcript_6632	DNA metabolic process;
transcript_6634	carotenoid biosynthetic process; plastoquinone biosynthetic process;
transcript_6646	protein deubiquitination; post-translational protein modification;
transcript_6647	protein folding;
transcript_6649	defense response to bacterium; chlorophyll biosynthetic process; peptidyl-pyrromethane cofactor linkage;
transcript_6661	proteolysis;
transcript_6669	oxylipin biosynthetic process; oxidation reduction;
transcript_6679	protein amino acid dephosphorylation; negative regulation of flower development; embryonic development ending in seed dormancy;
transcript_6693	protein amino acid phosphorylation;
transcript_6699	protein amino acid phosphorylation;
transcript_6702	primary metabolic process;
transcript_6727	carbohydrate metabolic process; cellular cell wall organization; DNA integration;
transcript_6730	vernalization response; regulation of flower development;
transcript_6742	embryonic development ending in seed dormancy;
transcript_6745	ATP catabolic process;
transcript_6755	lipid catabolic process;
transcript_6759	chromatin assembly or disassembly; RNA-dependent DNA replication; proteolysis; DNA recombination;
transcript_6764	primary metabolic process; cellular macromolecule metabolic process;
transcript_6765	actin cytoskeleton organization;
transcript_6772	unidimensional cell growth;
transcript_6777	phosphorylation; protein amino acid dephosphorylation;
transcript_6814	transport; oxidation reduction;
transcript_6819	metabolic process;
transcript_6824	transmembrane transport; 1,3-beta-glucan biosynthetic process; DNA repair; RNA-dependent DNA replication;
transcript_6832	fatty acid biosynthetic process; oxidation reduction;
transcript_6842	positive regulation of abscisic acid mediated signaling pathway; regulation of seed germination; response to gibberellin stimulus; response to water deprivation; response to salt stress; phosphorylation;
transcript_6845	protein polymerization; GTP catabolic process; microtubule-based movement;
transcript_6846	carbohydrate metabolic process; phosphorylation;
transcript_6849	virus induced gene silencing;
transcript_6854	lipid biosynthetic process;
transcript_6860	RNA-dependent DNA replication; protein ubiquitination;
transcript_6880	response to water deprivation; response to temperature stimulus;
transcript_6883	protein amino acid phosphorylation; two-component signal transduction system (phosphorelay); regulation of transcription, DNA-dependent;
transcript_6886	response to stimulus;
transcript_6901	terpenoid biosynthetic process; isopentenyl diphosphate biosynthetic process, mevalonate-independent pathway; oxidation reduction;
transcript_6909	regulation of biological process; nucleobase, nucleoside, nucleotide and nucleic acid metabolic process;
transcript_6925	extracellular polysaccharide biosynthetic process; oxidation reduction;
transcript_6940	protein amino acid phosphorylation; cellular cell wall organization; ATP catabolic process; carbohydrate metabolic process; recognition of pollen; DNA integration;
transcript_6944	response to oxidative stress; response to salt stress; defense response to bacterium; metabolic process;
transcript_6970	protein amino acid dephosphorylation;
transcript_6976	methylation;
transcript_6985	carbohydrate metabolic process; cellular cell wall organization;
transcript_6989	response to stimulus;
transcript_6995	RNA splicing; mRNA processing; tRNA processing;
transcript_7001	DNA integration;
transcript_7006	cellular process;
transcript_7007	carbohydrate metabolic process; embryonic development ending in seed dormancy;
transcript_7032	carboxylic acid metabolic process;
transcript_7037	cellular response to salt stress; protein amino acid autophosphorylation; cellular response to ethylene stimulus; signal transduction; response to biotic stimulus;
transcript_7046	oxidation reduction;
transcript_7060	posttranscriptional regulation of gene expression; ubiquitin-dependent protein catabolic process; negative regulation of gene expression; response to abscisic acid stimulus;
transcript_7063	cellular process; transport;
transcript_7064	UTP biosynthetic process; GTP biosynthetic process; CTP biosynthetic process;
transcript_7071	cellular amino acid biosynthetic process;
transcript_7107	photosynthetic electron transport in photosystem I;
transcript_7122	cytokinesis;
transcript_7124	photosynthesis, light reaction; oxidation reduction;
transcript_7125	response to symbiont; protein amino acid autophosphorylation; nodulation;
transcript_7127	nucleosome assembly;
transcript_7128	root hair cell differentiation; cell tip growth;
transcript_7138	cellular process;
transcript_7139	nitrogen compound metabolic process;
transcript_7150	protein amino acid glycosylation;
transcript_7158	methylation; phylloquinone biosynthetic process;
transcript_7159	primary metabolic process; cellular macromolecule metabolic process; epidermal cell differentiation; cotyledon development;
transcript_7177	cellular process;
transcript_7211	cellular process; primary metabolic process; macromolecule metabolic process;
transcript_7224	response to stress; oxidation reduction;
transcript_7225	response to symbiont; protein amino acid autophosphorylation; nodulation;
transcript_7245	glutamyl-tRNA aminoacylation;
transcript_7273	primary metabolic process; cellular macromolecule metabolic process; epidermal cell differentiation; cotyledon development;
transcript_7281	manganese ion homeostasis; cadmium ion transmembrane transport; lead ion transport; iron ion transmembrane transport; manganese ion transmembrane transport; cellular metal ion homeostasis;
transcript_7285	microtubule-based movement; response to stress; protein refolding;
transcript_7297	embryonic development ending in seed dormancy; cellular response to singlet oxygen;
transcript_7301	oxylipin biosynthetic process; oxidation reduction;
transcript_7303	photosystem I assembly;
transcript_7306	protein targeting to vacuole; cellular membrane fusion; intra-Golgi vesicle-mediated transport;
transcript_7316	response to oxidative stress; glyoxylate cycle; response to salt stress; response to abscisic acid stimulus; isocitrate metabolic process; response to cadmium ion; citrate metabolic process;
transcript_7328	defense response to bacterium; response to zinc ion; response to cadmium ion; toxin catabolic process;
transcript_7337	response to salt stress;
transcript_7343	DNA integration;
transcript_7344	protein amino acid phosphorylation;
transcript_7345	protein amino acid phosphorylation; regulation of transcription, DNA-dependent; transmembrane receptor protein tyrosine kinase signaling pathway; positive regulation of seed germination;
transcript_7350	translation;
transcript_7351	carbohydrate phosphorylation; galactose metabolic process;
transcript_7358	branched chain family amino acid metabolic process;
transcript_7364	transcription, DNA-dependent;
transcript_7373	protein amino acid phosphorylation; oxidation reduction;
transcript_7381	carbohydrate phosphorylation; galactose metabolic process;
transcript_7384	methylation;
transcript_7401	oxidation reduction; response to salt stress; glucosinolate biosynthetic process; leucine biosynthetic process;
transcript_7407	intracellular protein kinase cascade;
transcript_7414	DNA integration;
transcript_7418	DNA mediated transformation; double-strand break repair via homologous recombination;
transcript_7421	DNA integration;
transcript_7422	protein folding;
transcript_7427	RNA-dependent DNA replication; DNA integration;
transcript_7430	cellular protein metabolic process;
transcript_7444	cell cycle; regulation of transcription, DNA-dependent; proteolysis; DNA integration;
transcript_7447	ATP biosynthetic process; copper ion export;
transcript_7457	autophagy;
transcript_7459	transcription, DNA-dependent;
transcript_7467	calcium ion transport; transmembrane transport; potassium ion transport;
transcript_7477	metabolic process;
transcript_7482	root epidermal cell differentiation; pollen sperm cell differentiation; oligosaccharide metabolic process;
transcript_7488	cellular process;
transcript_7490	gamma-aminobutyric acid catabolic process; glutamate decarboxylation to succinate; response to light stimulus; response to heat;
transcript_7492	phosphorylation; terpenoid biosynthetic process;
transcript_7496	DNA integration;
transcript_7519	DNA replication;
transcript_7535	virus induced gene silencing;
transcript_7542	proteolysis; negative regulation of catalytic activity; cellular cation homeostasis; sodium ion export; response to cation stress; manganese ion transmembrane transport;
transcript_7543	Mo-molybdopterin cofactor biosynthetic process; auxin mediated signaling pathway;
transcript_7545	metabolic process;
transcript_7564	oxidation reduction; response to oxidative stress;
transcript_7576	cellular process; response to abiotic stimulus; response to stress;
transcript_7580	protein amino acid phosphorylation;
transcript_7587	tricarboxylic acid cycle; cellular carbohydrate metabolic process;
transcript_7589	cellular response to indolebutyric acid stimulus; negative regulation of defense response; cadmium ion transmembrane transport; indole glucosinolate catabolic process; callose deposition in cell wall during defense response; defense response to bacterium; drug transmembrane transport; defense response to fungus, incompatible interaction; response to abscisic acid stimulus; protein amino acid deph…
transcript_7599	regulation of transcription, DNA-dependent;
transcript_7611	methylation;
transcript_7620	glucose metabolic process;
transcript_7621	transport;
transcript_7641	RNA-dependent DNA replication;
transcript_7646	DNA metabolic process;
transcript_7658	response to salicylic acid stimulus; response to ozone; response to microbial phytotoxin; nucleotide-excision repair;
transcript_7664	epidermal cell differentiation; cotyledon development; transcription, DNA-dependent;
transcript_7673	response to salt stress;
transcript_7686	lateral root formation;
transcript_7688	metabolic process;
transcript_7691	transcription initiation from RNA polymerase II promoter;
transcript_7699	transcription, DNA-dependent;
transcript_7713	rRNA processing;
transcript_7726	cell cycle; proteolysis; DNA integration;
transcript_7728	ATP-dependent chromatin remodeling; regulation of transcription, DNA-dependent; response to wounding; flower development; regulation of gene expression, epigenetic; organ boundary specification between lateral organs and the meristem;
transcript_7732	DNA metabolic process; protein metabolic process;
transcript_7739	protein amino acid phosphorylation;
transcript_7741	cell death; cellulose biosynthetic process; pentose-phosphate shunt, non-oxidative branch; uridine biosynthetic process; vegetative to reproductive phase transition of meristem;
transcript_7743	response to oxidative stress; oxidation reduction;
transcript_7746	cellular process;
transcript_7750	response to gibberellin stimulus;
transcript_7751	photosystem II repair; proteolysis; oxidation reduction;
transcript_7758	rRNA processing;
transcript_7763	proteolysis; CAAX-box protein maturation;
transcript_7768	protein amino acid phosphorylation;
transcript_7770	transport; ATP catabolic process;
transcript_7775	chloroplast RNA processing; polycistronic mRNA processing;
transcript_7782	proteolysis;
transcript_7787	transport; positive regulation of catalytic activity; cellular iron ion homeostasis; positive regulation of programmed cell death; response to cold; positive regulation of transcription, DNA-dependent; positive regulation of abscisic acid mediated signaling pathway; response to oxidative stress;
transcript_7788	carbohydrate metabolic process;
transcript_7789	transport; ornithine metabolic process;
transcript_7814	primary metabolic process; peptidoglycan-based cell wall biogenesis; cellular macromolecule metabolic process;
transcript_7826	response to stimulus;
transcript_7828	metal ion transport; specification of floral organ identity; regulation of transcription, DNA-dependent; histone H3-K4 methylation; regulation of flower development;
transcript_7834	pollen exine formation; brassinosteroid homeostasis; positive regulation of flower development; detection of brassinosteroid stimulus; unidimensional cell growth; response to UV-B; tapetal cell differentiation; brassinosteroid mediated signaling pathway; leaf development;
transcript_7848	ubiquitin-dependent protein catabolic process; response to water deprivation; response to light stimulus; auxin polar transport; shoot morphogenesis; protein ubiquitination; regulation of meristem structural organization; aging;
transcript_7858	protein amino acid phosphorylation; defense response signaling pathway, resistance gene-independent; protein retention in ER lumen; protein transport;
transcript_7862	electron transport chain;
transcript_7882	lipid metabolic process; response to salt stress; growth; lipid storage; regulation of coenzyme A biosynthetic process;
transcript_7896	DNA metabolic process;
transcript_7903	proteolysis; negative regulation of catalytic activity;
transcript_7908	cellular amino acid metabolic process;
transcript_7909	vesicle-mediated transport; protein amino acid phosphorylation; defense response signaling pathway, resistance gene-independent; protein retention in ER lumen; protein transport;
transcript_7916	metabolic process;
transcript_7920	proteolysis;
transcript_7923	metabolic process;
transcript_7930	translational initiation;
transcript_7942	protein amino acid dephosphorylation; negative regulation of flower development; embryonic development ending in seed dormancy;
transcript_7943	RNA processing;
transcript_7950	defense response to fungus; defense response to bacterium;
transcript_7955	sulfate transport; transmembrane transport;
transcript_7962	serine family amino acid metabolic process;
transcript_7966	transport;
transcript_7973	transport;
transcript_7980	transport;
transcript_7999	actin filament-based process;
transcript_8007	protein ubiquitination;
transcript_8009	metabolic process;
transcript_8029	cellular process;
transcript_8030	protein amino acid phosphorylation; oxidation reduction;
transcript_8039	protein targeting to vacuole; cellular membrane fusion; intra-Golgi vesicle-mediated transport;
transcript_8042	protein ubiquitination;
transcript_8048	DNA methylation;
transcript_8060	cellular macromolecule biosynthetic process; production of siRNA involved in RNA interference; DNA methylation;
transcript_8082	DNA recombination; RNA-dependent DNA replication; chromatin assembly or disassembly; proteolysis; DNA integration;
transcript_8086	cellular process;
transcript_8087	protein amino acid phosphorylation; oxidation reduction;
transcript_8092	metabolic process;
transcript_8109	protein amino acid phosphorylation; transmembrane receptor protein tyrosine kinase signaling pathway; oxidation reduction;
transcript_8112	hyperosmotic salinity response; response to water deprivation; multicellular organismal development; cellular process; basipetal auxin transport;
transcript_8113	response to symbiont; protein amino acid autophosphorylation; nodulation;
transcript_8115	protein amino acid phosphorylation; DNA integration;
transcript_8121	RNA-dependent DNA replication; DNA integration;
transcript_8127	cellular macromolecule metabolic process; primary metabolic process;
transcript_8129	DNA integration; DNA recombination;
transcript_8132	cellular metabolic process;
transcript_8136	mRNA processing;
transcript_8149	negative regulation of catalytic activity; proteolysis; oxidation reduction;
transcript_8158	RNA-dependent DNA replication; DNA integration;
transcript_8160	rRNA processing;
transcript_8163	ribosome biogenesis; translation;
transcript_8180	carbohydrate metabolic process;
transcript_8186	gamma-aminobutyric acid catabolic process; glutamate decarboxylation to succinate; response to light stimulus; response to heat;
transcript_8195	protein amino acid phosphorylation;
transcript_8202	methylation; RNA metabolic process;
transcript_8213	protein amino acid autophosphorylation; photoperiodism, flowering; positive regulation of flower development;
transcript_8236	transcription, DNA-dependent;
transcript_8252	cellular process; metabolic process;
transcript_8258	DNA integration;
transcript_8263	transport;
transcript_8264	DNA integration; DNA recombination;
transcript_8283	cellular glucan metabolic process;
transcript_8302	protein ubiquitination; positive regulation of plant-type hypersensitive response;
transcript_8303	arginine biosynthetic process; cellular response to phosphate starvation;
transcript_8306	proteolysis;
transcript_8311	hyperosmotic salinity response; ER-associated protein catabolic process;
transcript_8315	auxin biosynthetic process; jasmonic acid biosynthetic process;
transcript_8318	metabolic process;
transcript_8326	negative regulation of catalytic activity; proteolysis; oxidation reduction;
transcript_8331	xanthophyll biosynthetic process; oxidation reduction;
transcript_8333	metabolic process;
transcript_8336	DNA integration;
transcript_8338	tRNA methylation;
transcript_8360	ATP biosynthetic process; phospholipid transport;
transcript_8386	carbohydrate metabolic process; RNA-dependent DNA replication; DNA integration;
transcript_8391	response to water deprivation; response to salt stress; response to chlorate; response to heat; de-etiolation;
transcript_8415	S-methylmethionine cycle; methionine biosynthetic process; methylation;
transcript_8419	response to jasmonic acid stimulus; response to gibberellin stimulus; response to salt stress; regulation of transcription, DNA-dependent; response to salicylic acid stimulus; cell morphogenesis; response to auxin stimulus; response to ethylene stimulus; response to cadmium ion;
transcript_8423	cell wall modification;
transcript_8438	reductive pentose-phosphate cycle; pentose-phosphate shunt; response to cold; response to nematode; embryonic development ending in seed dormancy;
transcript_8446	DNA metabolic process; chromatin assembly or disassembly;
transcript_8469	primary metabolic process; cellular macromolecule metabolic process; epidermal cell differentiation; cotyledon development;
transcript_8479	protein amino acid O-linked glycosylation;
transcript_8480	primary metabolic process; secondary metabolic process; cellular metabolic process;
transcript_8483	protein targeting to vacuole; cellular membrane fusion; intra-Golgi vesicle-mediated transport;
transcript_8491	recognition of pollen;
transcript_8502	primary metabolic process; cellular macromolecule metabolic process;
transcript_8506	ATP catabolic process;
transcript_8507	proteolysis;
transcript_8510	macromolecule metabolic process; primary metabolic process;
transcript_8512	metabolic process;
transcript_8516	protein modification process; mRNA modification;
transcript_8528	response to sucrose stimulus; response to mannitol stimulus; response to abscisic acid stimulus; G-protein coupled receptor protein signaling pathway; response to glucose stimulus; response to fructose stimulus;
transcript_8534	response to cadmium ion; tRNA aminoacylation for protein translation;
transcript_8568	fatty acid biosynthetic process;
transcript_8573	phosphorylation; protein amino acid dephosphorylation;
transcript_8583	cellular process; macromolecule metabolic process; primary metabolic process;
transcript_8599	RNA splicing; mRNA processing; tRNA processing;
transcript_8611	transport;
transcript_8621	metabolic process;
transcript_8629	cellular macromolecule metabolic process; primary metabolic process;
transcript_8634	oxidation reduction;
transcript_8635	cellular macromolecule metabolic process; nucleic acid metabolic process;
transcript_8639	protein amino acid phosphorylation;
transcript_8640	methylation;
transcript_8668	ATP catabolic process;
transcript_8670	carbohydrate biosynthetic process;
transcript_8675	translational initiation;
transcript_8679	oxidation reduction;
transcript_8680	RNA splicing; response to abscisic acid stimulus;
transcript_8682	cellular process; transport;
transcript_8693	cellular biosynthetic process; signal transduction; nucleobase, nucleoside, nucleotide and nucleic acid metabolic process;
transcript_8695	histidine biosynthetic process;
transcript_8698	photosystem I assembly;
transcript_8704	RNA-dependent DNA replication; DNA integration;
transcript_8709	proton transport; oxidation reduction;
transcript_8733	cellular process; primary metabolic process;
transcript_8746	cell wall organization;
transcript_8755	response to light stimulus; signal transduction;
transcript_8766	cellular macromolecule metabolic process; gene expression; primary metabolic process;
transcript_8767	base-excision repair;
transcript_8773	auxin mediated signaling pathway; response to stress;
transcript_8777	oxidation reduction;
transcript_8782	transcription, DNA-dependent;
transcript_8792	proton transport;
transcript_8795	proteolysis;
transcript_8808	translational initiation; oxidation reduction;
transcript_8811	response to absence of light; protein import; trichome morphogenesis; regulation of photosynthesis; chloroplast organization; protein targeting; intracellular protein transmembrane transport;
transcript_8816	phosphorylation; protein amino acid dephosphorylation;
transcript_8820	oxylipin biosynthetic process; oxidation reduction;
transcript_8829	RNA-dependent DNA replication; chromatin assembly or disassembly; proteolysis; DNA integration;
transcript_8840	oxidation reduction; phenylpropanoid metabolic process;
transcript_8855	RNA-dependent DNA replication; DNA integration;
transcript_8858	ion transport;
transcript_8864	response to salt stress;
transcript_8865	L-lysine catabolic process; oxidation reduction;
transcript_8870	oxidation reduction;
transcript_8885	cellular process;
transcript_8890	oxidation reduction; DNA integration;
transcript_8895	protein amino acid phosphorylation;
transcript_8897	posttranscriptional gene silencing by RNA;
transcript_8900	cellular macromolecule metabolic process; primary metabolic process;
transcript_8903	regulation of transcription, DNA-dependent; epidermal cell differentiation; cotyledon development;
transcript_8926	methionine biosynthetic process; oxidation reduction; phosphorylation;
transcript_8934	DNA integration; DNA recombination;
transcript_8945	oxidation reduction;
transcript_8951	macromolecule metabolic process;
transcript_8957	transport; photosynthetic electron transport chain; respiratory electron transport chain;
transcript_8979	signal transduction;
transcript_8994	metabolic process;
transcript_8995	protein amino acid autophosphorylation; photoperiodism, flowering; positive regulation of flower development;
transcript_9002	metabolic process;
transcript_9003	chromatin remodeling;
transcript_9006	cellular process; metabolic process;
transcript_9008	cellular macromolecule metabolic process; nucleic acid metabolic process;
transcript_9009	DNA metabolic process;
transcript_9012	tRNA modification; 7-methylguanosine metabolic process;
transcript_9018	protein amino acid phosphorylation;
transcript_9032	DNA integration;
transcript_9056	auxin mediated signaling pathway; regulation of transcription, DNA-dependent;
transcript_9067	cellular process; transport;
transcript_9075	protein amino acid phosphorylation; DNA recombination; apoptosis; ATP catabolic process; recognition of pollen; DNA integration;
transcript_9106	trehalose biosynthetic process;
transcript_9107	response to stress;
transcript_9120	protein secretion;
transcript_9137	oxidation reduction; primary root development; tapetal layer development; amino acid homeostasis; pollen development; glycolysis;
transcript_9141	auxin polar transport; transmembrane transport;
transcript_9155	protein amino acid phosphorylation;
transcript_9159	response to cadmium ion; regulation of phosphorylation;
transcript_9163	glycolysis;
transcript_9169	RNA-dependent DNA replication; DNA integration;
transcript_9177	defense response to bacterium; regulation of transcription, DNA-dependent; response to wounding; response to salicylic acid stimulus; regulation of defense response to virus by host; response to chitin; defense response to fungus;
transcript_9178	regulation of hydrogen peroxide metabolic process; cysteine biosynthetic process from serine; photosynthesis;
transcript_9186	carbohydrate biosynthetic process;
transcript_9187	response to red or far red light;
transcript_9192	positive regulation of potassium ion transport; oxidation reduction; cell redox homeostasis; response to cation stress;
transcript_9206	auxin metabolic process; primary metabolic process; small molecule metabolic process; cellular biosynthetic process;
transcript_9236	photosynthesis, light reaction; oxidation reduction;
transcript_9239	cellular protein metabolic process; ATP catabolic process; proteolysis; response to stress;
transcript_9240	negative regulation of DNA endoreduplication;
transcript_9243	RNA-dependent DNA replication;
transcript_9256	valyl-tRNA aminoacylation; embryonic development ending in seed dormancy;
transcript_9260	menaquinone biosynthetic process; cellular amino acid catabolic process;
transcript_9264	negative regulation of cell growth; response to wounding; jasmonic acid biosynthetic process; thylakoid membrane organization; triglyceride catabolic process; leaf senescence; defense response to fungus;
transcript_9270	protein folding; response to stress; translation;
transcript_9279	oxidation reduction;
transcript_9281	DNA recombination; apoptosis;
transcript_9294	cellular process;
transcript_9304	positive regulation of cell proliferation; RNA splicing;
transcript_9322	oxidation reduction;
transcript_9324	RNA-dependent DNA replication;
transcript_9331	glycolysis;
transcript_9366	protein catabolic process; proteolysis; cell division;
transcript_9367	response to water deprivation; superoxide anion generation; purine base catabolic process; xanthine metabolic process; response to reactive oxygen species;
transcript_9372	response to red or far red light;
transcript_9403	oxidation reduction; translational initiation;
transcript_9408	nucleobase, nucleoside, nucleotide and nucleic acid metabolic process;
transcript_9414	metabolic process;
transcript_9426	cellular process;
transcript_9432	ATP catabolic process; peptide transport;
transcript_9443	long-chain fatty acid metabolic process; response to ozone;
transcript_9447	metabolic process;
transcript_9468	protein amino acid phosphorylation;
transcript_9472	transport;
transcript_9490	response to cold; response to heat; response to abscisic acid stimulus; poly(A)+ mRNA export from nucleus;
transcript_9514	translational initiation;
transcript_9517	regulation of meristem structural organization; phosphorylation; signal transduction; protein amino acid dephosphorylation;
transcript_9519	ubiquitin-dependent protein catabolic process; cell cycle; endosperm development; positive regulation of flower development; response to red or far red light; embryonic development ending in seed dormancy;
transcript_9536	cellular macromolecule metabolic process; nucleic acid metabolic process;
transcript_9540	regulation of transcription, DNA-dependent;
transcript_9545	rRNA processing; megagametogenesis;
transcript_9571	DNA metabolic process;
transcript_9574	phosphorylation; protein amino acid dephosphorylation;
transcript_9580	DNA integration;
transcript_9582	DNA metabolic process;
transcript_9585	protein amino acid phosphorylation;
transcript_9590	defense response; phosphorylation; signal transduction; oxidation reduction;
transcript_9591	translation;
transcript_9601	phosphatidylinositol metabolic process; pollen development; phosphorylation; vacuole organization;
transcript_9609	intracellular protein transport;
transcript_9632	response to jasmonic acid stimulus; response to gibberellin stimulus; response to salt stress; response to salicylic acid stimulus; response to auxin stimulus; response to ethylene stimulus; tryptophan biosynthetic process; response to cadmium ion;
transcript_9635	methylation;
transcript_9654	ATP catabolic process;
transcript_9662	oxidation reduction;
transcript_9669	response to aluminum ion; regulation of transcription, DNA-dependent;
transcript_9686	oxidation reduction;
transcript_9690	RNA-dependent DNA replication; DNA integration;
transcript_9691	intracellular protein transport;
transcript_9706	RNA-dependent DNA replication; DNA integration; regulation of transcription, DNA-dependent;
transcript_9741	RNA-dependent DNA replication;
transcript_9744	protein amino acid phosphorylation;
transcript_9760	auxin polar transport;
transcript_9777	response to jasmonic acid stimulus; response to gibberellin stimulus; response to salt stress; regulation of transcription, DNA-dependent; response to salicylic acid stimulus; cell morphogenesis; response to auxin stimulus; response to ethylene stimulus; response to cadmium ion;
transcript_9787	metabolic process;
transcript_9789	metabolic process;
transcript_9790	cellular process;
transcript_9810	drug transmembrane transport;
transcript_9816	embryonic development ending in seed dormancy; protein sumoylation;
transcript_9817	metabolic process;
transcript_9820	RNA-dependent DNA replication; tryptophanyl-tRNA aminoacylation;
transcript_9826	response to cadmium ion;
transcript_9835	metabolic process;
transcript_9846	tetrahydrobiopterin biosynthetic process;
transcript_9849	vesicle-mediated transport; defense response signaling pathway, resistance gene-independent; protein retention in ER lumen; protein transport;
transcript_9852	metabolic process;
transcript_9856	transport; purine ribonucleoside triphosphate catabolic process;
transcript_9857	DNA integration;
transcript_9858	oligopeptide transport; glycolipid transport;
transcript_9865	protein amino acid phosphorylation;
transcript_9892	epidermal cell differentiation; cotyledon development;
transcript_9895	production of siRNA involved in RNA interference; DNA methylation;
transcript_9908	establishment of localization; cellular macromolecule metabolic process; phosphorylation; response to blue light; signal transduction; primary metabolic process;
transcript_9909	RNA-dependent DNA replication; DNA integration;
transcript_9911	glutamate biosynthetic process; oxidation reduction;
transcript_9916	cellular process; transport; protein localization;
transcript_9917	negative regulation of gene-specific transcription;
transcript_9925	DNA recombination;
transcript_9937	carbohydrate metabolic process; cellular process;
transcript_9939	metabolic process;
transcript_9943	rRNA processing;
transcript_9946	protein amino acid phosphorylation;
transcript_9956	developmental growth; RNA 3'-end processing;
transcript_9962	pollen tube reception; protein amino acid autophosphorylation; defense response to fungus; post-embryonic development;
transcript_9973	response to hypoxia; sucrose biosynthetic process; starch metabolic process; seed maturation;
transcript_9978	metabolic process;
transcript_9979	meristem development; regulation of developmental process; regulation of cellular process; metabolic process;
transcript_9997	chromatin assembly or disassembly; RNA-dependent DNA replication; proteolysis; DNA integration;
transcript_10013	response to sucrose stimulus; phosphorylation; glycolysis; response to glucose stimulus; response to fructose stimulus; photosynthesis;
transcript_10017	protein amino acid phosphorylation;
transcript_10021	methylation;
transcript_10025	metabolic process;
transcript_10033	transport; photosynthesis, light reaction; oxidation reduction;
transcript_10044	metabolic process;
transcript_10071	response to light stimulus; signal transduction;
transcript_10081	defense response to bacterium; response to oxidative stress; response to salt stress;
transcript_10082	protein amino acid autophosphorylation; photoperiodism, flowering; positive regulation of flower development; transcription, DNA-dependent;
transcript_10085	positive regulation of methylation-dependent chromatin silencing; centromeric heterochromatin formation; DNA methylation on cytosine within a CG sequence; cell division; protein ubiquitination;
transcript_10098	alanyl-tRNA aminoacylation;
transcript_10099	DNA metabolic process;
transcript_10103	riboflavin biosynthetic process;
transcript_10107	lignin catabolic process; oxidation reduction;
transcript_10116	amylopectin biosynthetic process; arabinose metabolic process;
transcript_10118	protein amino acid phosphorylation;
transcript_10127	biosynthetic process;
transcript_10136	cell redox homeostasis; glycerol ether metabolic process;
transcript_10137	DNA integration;
transcript_10140	regulation of transcription, DNA-dependent;
transcript_10168	response to symbiont; protein amino acid autophosphorylation; nodulation;
transcript_10170	metabolic process;
transcript_10173	deadenylation-independent decapping of nuclear-transcribed mRNA; negative regulation of translation; cytoplasmic mRNA processing body assembly;
transcript_10178	negative regulation of catalytic activity; proteolysis; oxidation reduction;
transcript_10204	nitrate assimilation;
transcript_10208	glutamate biosynthetic process; developmental growth; ammonia assimilation cycle;
transcript_10210	primary metabolic process; cellular macromolecule metabolic process; epidermal cell differentiation; cotyledon development;
transcript_10226	response to cadmium ion;
transcript_10234	cellular process; primary metabolic process; macromolecule metabolic process;
transcript_10256	nucleobase, nucleoside, nucleotide and nucleic acid metabolic process;
transcript_10258	protein amino acid phosphorylation; oxidation reduction;
transcript_10260	primary metabolic process; cellular macromolecule metabolic process; epidermal cell differentiation; cotyledon development;
transcript_10270	carbohydrate metabolic process;
transcript_10289	response to cold; cellular response to sulfate starvation; response to cadmium ion; cysteine biosynthetic process;
transcript_10293	protein metabolic process; response to stress;
transcript_10294	DNA integration; regulation of transcription, DNA-dependent;
transcript_10305	response to stimulus;
transcript_10312	RNA-dependent DNA replication; proteolysis; DNA integration;
transcript_10316	metabolic process;
transcript_10318	carbohydrate biosynthetic process;
transcript_10321	translation;
transcript_10348	protein folding; response to stress;
transcript_10350	sodium ion transport; transmembrane transport;
transcript_10356	DNA methylation on adenine;
transcript_10363	cell-matrix adhesion; polar nucleus fusion; integrin-mediated signaling pathway;
transcript_10397	fatty acid biosynthetic process; oxidation reduction;
transcript_10399	RNA-dependent DNA replication; DNA recombination;
transcript_10406	microtubule-based movement;
transcript_10410	protein folding; response to stress;
transcript_10423	lipid metabolic process;
transcript_10436	metal ion transport; cellular metabolic process;
transcript_10445	cellular biosynthetic process;
transcript_10452	protein amino acid phosphorylation;
transcript_10457	metabolic process;
transcript_10458	threonine biosynthetic process; methionine biosynthetic process; isoleucine biosynthetic process; oxidation reduction;
transcript_10465	transcription, DNA-dependent;
transcript_10468	chromatin remodeling; auxin mediated signaling pathway;
transcript_10469	metabolic process;
transcript_10474	lipid biosynthetic process;
transcript_10493	response to stress; oxidation reduction;
transcript_10494	cellular process; transport;
transcript_10497	cellular process;
transcript_10498	protein retention in ER lumen; vesicle-mediated transport; protein transport;
transcript_10500	GTP catabolic process; ribosome biogenesis;
transcript_10512	transport;
transcript_10515	adenosine catabolic process; response to jasmonic acid stimulus; response to wounding; inosine catabolic process;
transcript_10521	plant-type hypersensitive response; cation transport;
transcript_10542	circadian rhythm; regulation of transcription, DNA-dependent;
transcript_10546	carbohydrate metabolic process;
transcript_10555	protein amino acid phosphorylation;
transcript_10558	DNA integration;
transcript_10559	oxidation reduction;
transcript_10562	protein import into mitochondrial outer membrane;
transcript_10568	biosynthetic process;
transcript_10577	cellular biosynthetic process; cellular macromolecule metabolic process; nucleobase, nucleoside, nucleotide and nucleic acid metabolic process;
transcript_10588	metabolic process;
transcript_10592	cellular process; metabolic process;
transcript_10604	cellular process;
transcript_10614	response to salicylic acid stimulus; regulation of transcription, DNA-dependent;
transcript_10623	translation; GTP catabolic process;
transcript_10634	nucleobase, nucleoside, nucleotide and nucleic acid metabolic process;
transcript_10639	response to stress; oxidation reduction;
transcript_10644	DNA metabolic process; transport;
transcript_10649	protein amino acid phosphorylation;
transcript_10664	protein amino acid autophosphorylation; photoperiodism, flowering; positive regulation of flower development;
transcript_10687	nucleosome assembly;
transcript_10692	seryl-tRNA aminoacylation;
transcript_10696	oxidation reduction;
transcript_10697	protein amino acid ADP-ribosylation; response to oxidative stress; response to abiotic stimulus; response to abscisic acid stimulus; DNA repair;
transcript_10708	seed development; seed germination; mitotic recombination; mismatch repair; pollen development;
transcript_10713	RNA-dependent DNA replication; DNA integration;
transcript_10714	seed coat development; mucilage biosynthetic process; UDP-rhamnose biosynthetic process;
transcript_10722	proteolysis;
transcript_10724	DNA integration;
transcript_10735	tryptophan metabolic process;
transcript_10740	DNA integration;
transcript_10749	metabolic process;
transcript_10752	plant-type cell wall loosening; unidimensional cell growth;
transcript_10758	nitrate assimilation;
transcript_10767	nucleobase, nucleoside, nucleotide and nucleic acid metabolic process;
transcript_10773	cellular metabolic process;
transcript_10774	protein amino acid phosphorylation;
transcript_10785	response to symbiont; protein amino acid autophosphorylation; nodulation;
transcript_10790	pollen tube development; response to oxidative stress; response to salt stress; nitrate assimilation; fumarate metabolic process;
transcript_10801	primary metabolic process; cellular macromolecule metabolic process; regulation of cellular process;
transcript_10806	carbohydrate metabolic process; embryonic development ending in seed dormancy;
transcript_10816	regulation of hydrogen peroxide metabolic process; cysteine biosynthetic process from serine; photosynthesis;
transcript_10819	protein catabolic process;
transcript_10840	cellular process; primary metabolic process;
transcript_10848	cellular process;
transcript_10862	oxidation reduction;
transcript_10867	protein amino acid phosphorylation;
transcript_10878	metabolic process;
transcript_10882	primary metabolic process; cellular macromolecule metabolic process; trichome morphogenesis; cotyledon development;
transcript_10885	oxidation reduction;
transcript_10889	cell growth; trichome branching; signal transduction; DNA endoreduplication;
transcript_10891	oxidation reduction;
transcript_10893	defense response; cellular process;
transcript_10899	RNA-dependent DNA replication; DNA integration;
transcript_10900	protein amino acid phosphorylation; two-component signal transduction system (phosphorelay); regulation of transcription, DNA-dependent;
transcript_10929	oxidation reduction; response to light stimulus; glutamine metabolic process; glutamate biosynthetic process; photorespiration; positive regulation of glycine hydroxymethyltransferase activity;
transcript_10942	DNA recombination; DNA repair;
transcript_10960	tRNA aminoacylation for protein translation;
transcript_10971	protein amino acid phosphorylation;
transcript_10977	transport;
transcript_10981	oxidation reduction;
transcript_10984	protein amino acid phosphorylation; pollen tube growth;
transcript_10987	signal transduction;
transcript_10991	vesicle-mediated transport; protein amino acid phosphorylation; protein retention in ER lumen; protein transport;
transcript_11005	unidimensional cell growth;
transcript_11025	regulation of GTPase activity; protein transport;
transcript_11033	circadian rhythm; oxidation reduction;
transcript_11037	phosphorylation; glycolysis;
transcript_11044	response to light stimulus; nitrogen compound metabolic process; photorespiration; positive regulation of glycine hydroxymethyltransferase activity;
transcript_11051	regulation of programmed cell death;
transcript_11052	RNA-dependent DNA replication; chromatin assembly or disassembly; proteolysis; DNA integration;
transcript_11054	cell cycle; DNA integration; DNA recombination;
transcript_11077	transport;
transcript_11096	cAMP biosynthetic process;
transcript_11101	glutamine biosynthetic process;
transcript_11105	cellular process;
transcript_11108	metabolic process;
transcript_11136	glutamate biosynthetic process; developmental growth; ammonia assimilation cycle;
transcript_11163	transmembrane transport; methylation; cation transport;
transcript_11168	cellular macromolecule metabolic process; primary metabolic process;
transcript_11179	metabolic process;
transcript_11195	translational termination; chloroplast organization;
transcript_11199	metabolic process;
transcript_11201	potassium ion transport;
transcript_11210	metabolic process;
transcript_11213	histone H3-S10 phosphorylation;
transcript_11224	unsaturated fatty acid biosynthetic process; photoinhibition;
transcript_11265	response to oxidative stress;
transcript_11273	metabolic process;
transcript_11294	fatty acid biosynthetic process; oxidation reduction;
transcript_11299	DNA integration;
transcript_11311	proteolysis;
transcript_11320	RNA-dependent DNA replication; DNA integration;
transcript_11346	carbohydrate biosynthetic process; oxidation reduction;
transcript_11355	protein amino acid phosphorylation;
transcript_11363	chitin catabolic process; protein amino acid phosphorylation;
transcript_11368	cellular macromolecule metabolic process; nucleic acid metabolic process;
transcript_11372	protein amino acid phosphorylation;
transcript_11373	apoptosis; RNA-dependent DNA replication; chromatin assembly or disassembly; innate immune response; proteolysis; signal transduction; DNA integration;
transcript_11377	regulation of transcription, DNA-dependent;
transcript_11379	regulation of transcription, DNA-dependent;
transcript_11381	oxidation reduction;
transcript_11397	chitin catabolic process;
transcript_11423	metabolic process;
transcript_11425	cell redox homeostasis; metabolic process;
transcript_11427	chitin catabolic process;
transcript_11437	chitin catabolic process;
transcript_11439	response to stress; oxidation reduction;
transcript_11440	regulation of transcription, DNA-dependent; epidermal cell differentiation; cotyledon development;
transcript_11444	regulation of transcription, DNA-dependent; maintenance of meristem identity; regulation of meristem structural organization;
transcript_11451	transport;
transcript_11460	response to stress;
transcript_11462	transmembrane transport;
transcript_11472	cellular process; primary metabolic process;
transcript_11474	epidermal cell differentiation; cotyledon development; transcription, DNA-dependent;
transcript_11484	alanyl-tRNA aminoacylation;
transcript_11487	response to sucrose stimulus; response to mannitol stimulus; response to abscisic acid stimulus; G-protein coupled receptor protein signaling pathway; response to glucose stimulus; response to fructose stimulus;
transcript_11500	translation; tRNA aminoacylation;
transcript_11515	nucleobase, nucleoside, nucleotide and nucleic acid metabolic process; methylation;
transcript_11520	cellular process;
transcript_11526	response to cadmium ion; glycolysis; oxidation reduction;
transcript_11528	cellular process;
transcript_11547	DNA metabolic process;
transcript_11568	transport;
transcript_11575	carbohydrate metabolic process; RNA-dependent DNA replication; DNA integration;
transcript_11577	seed coat development; mucilage biosynthetic process; UDP-rhamnose biosynthetic process;
transcript_11583	pollen tube reception; protein amino acid autophosphorylation; defense response to fungus; post-embryonic development;
transcript_11617	cellular macromolecule metabolic process; nucleic acid metabolic process;
transcript_11646	DNA metabolic process; cellular macromolecule biosynthetic process;
transcript_11660	oxidation reduction;
transcript_11669	sulfate transport; transmembrane transport;
transcript_11682	amino acid transport;
transcript_11717	macromolecule metabolic process; primary metabolic process;
transcript_11721	retrograde vesicle-mediated transport, Golgi to ER;
transcript_11722	metabolic process;
transcript_11730	transport;
transcript_11743	metabolic process;
transcript_11750	response to hormone stimulus; root development; regulation of hormone levels; post-embryonic development; aromatic amino acid family biosynthetic process;
transcript_11753	cellular macromolecule metabolic process; nucleic acid metabolic process;
transcript_11760	cellular macromolecule metabolic process; nucleic acid metabolic process;
transcript_11774	ribosome biogenesis; translation;
transcript_11794	microtubule cytoskeleton organization; rRNA processing;
transcript_11815	response to oxidative stress; protein amino acid phosphorylation;
transcript_11826	regulation of cell division; negative regulation of peptidyl-tyrosine phosphorylation; cell differentiation; negative regulation of developmental growth;
transcript_11835	starch catabolic process;
transcript_11841	oxidation reduction;
transcript_11846	protein amino acid phosphorylation; two-component signal transduction system (phosphorelay); regulation of transcription, DNA-dependent;
transcript_11849	metabolic process;
transcript_11897	metabolic process;
transcript_11905	trichome morphogenesis;
transcript_11926	root development; transport; Mo-molybdopterin cofactor biosynthetic process; cellular iron ion homeostasis; regulation of catalytic activity; pollen development; chloroplast organization; response to cadmium ion; response to cold; response to lead ion; regulation of multicellular organism growth; regulation of chlorophyll biosynthetic process;
transcript_11936	transport; DNA recombination;
transcript_11939	proteolysis;
transcript_11946	transport;
transcript_11948	response to chitin; regulation of transcription, DNA-dependent;
transcript_11964	oxidation reduction;
transcript_11971	calcium ion transport; potassium ion transport;
transcript_11980	pantothenate biosynthetic process;
transcript_12020	cellular macromolecule metabolic process; nucleic acid metabolic process;
transcript_12022	signal transduction; cellular metabolic process;
transcript_12035	epidermal cell differentiation; cotyledon development; transcription, DNA-dependent;
transcript_12043	photosynthetic electron transport in photosystem I; transport;
transcript_12044	proton transport;
transcript_12098	primary metabolic process; cellular macromolecule metabolic process; epidermal cell differentiation; cotyledon development;
transcript_12104	cellular process; metabolic process; metal ion transport;
transcript_12107	proteolysis;
transcript_12109	carbohydrate metabolic process;
transcript_12110	histone H3-K4 demethylation; maintenance of DNA methylation; negative regulation of flower development; regulation of transcription, DNA-dependent; photoperiodism, flowering;
transcript_12111	cellular macromolecule metabolic process; nucleic acid metabolic process;
transcript_12123	transport;
transcript_12148	response to salt stress; response to cadmium ion;
transcript_12182	response to stress; oxidation reduction;
transcript_12192	response to stimulus;
transcript_12194	DNA integration;
transcript_12211	cellular process; primary metabolic process; macromolecule metabolic process;
transcript_12216	lipid metabolic process;
transcript_12234	metabolic process;
transcript_12240	transport;
transcript_12249	response to cadmium ion; phosphorylation; glycolysis;
transcript_12254	cellular process;
transcript_12295	ubiquitin-dependent protein catabolic process; cell cycle; jasmonic acid mediated signaling pathway; regulation of circadian rhythm; SCF complex assembly; response to auxin stimulus; embryonic development ending in seed dormancy;
transcript_12297	transmembrane transport; oxidation reduction; ATP catabolic process;
transcript_12298	response to chitin; regulation of transcription, DNA-dependent;
transcript_12302	chitin catabolic process; defense response; response to biotic stimulus; cell wall macromolecule catabolic process;
transcript_12305	transport;
transcript_12313	response to oxidative stress; oxidation reduction;
transcript_12339	cell tip growth;
transcript_12345	pollen wall assembly;
transcript_12361	transmembrane transport; oxidation reduction; ATP catabolic process;
transcript_12367	DNA metabolic process;
transcript_12377	G-protein coupled receptor protein signaling pathway; microtubule-based movement; auxin mediated signaling pathway;
transcript_12383	protein amino acid phosphorylation;
transcript_12400	translational initiation;
transcript_12406	posttranscriptional gene silencing by RNA;
transcript_12419	calcium ion transport; potassium ion transport;
transcript_12424	negative regulation of catalytic activity; proteolysis; oxidation reduction;
transcript_12428	DNA metabolic process;
transcript_12430	ATP catabolic process;
transcript_12431	translation;
transcript_12438	vesicle-mediated transport;
transcript_12475	protein polymerization; GTP catabolic process; microtubule-based movement;
transcript_12491	defense response; DNA recombination; RNA-dependent DNA replication; chromatin assembly or disassembly; proteolysis; DNA integration;
transcript_12505	proteolysis;
transcript_12528	ER-associated protein catabolic process; protein amino acid N-linked glycosylation;
transcript_12533	protein amino acid phosphorylation;
transcript_12542	proteolysis; oxidation reduction;
transcript_12545	proteolysis;
transcript_12554	intracellular protein transport;
transcript_12597	translation;
transcript_12606	intracellular protein transport;
transcript_12612	metal ion transport; cellular metal ion homeostasis;
transcript_12634	RNA-dependent DNA replication; DNA integration;
transcript_12636	cellular process;
transcript_12653	DNA metabolic process;
transcript_12662	translational initiation; GTP catabolic process;
transcript_12670	ATP catabolic process; response to nematode;
transcript_12676	oxidation reduction;
transcript_12682	cGMP biosynthetic process; pollen tube development; response to abscisic acid stimulus;
transcript_12700	zinc ion homeostasis; metal ion transport;
transcript_12732	RNA metabolic process; translational initiation;
transcript_12734	metabolic process;
transcript_12735	fatty acid beta-oxidation;
transcript_12736	DNA integration;
transcript_12744	SRP-dependent cotranslational protein targeting to membrane; DNA integration;
transcript_12756	defense response;
transcript_12783	metabolic process;
transcript_12796	protein amino acid ADP-ribosylation; response to oxidative stress; response to abiotic stimulus; response to abscisic acid stimulus; oxidation reduction; DNA repair;
transcript_12803	protein amino acid phosphorylation;
transcript_12834	DNA integration; regulation of transcription, DNA-dependent;
transcript_12839	DNA integration;
transcript_12847	primary metabolic process; cellular macromolecule metabolic process; phosphorylation; regulation of cellular process;
transcript_12852	cellular amino acid biosynthetic process;
transcript_12856	metabolic process;
transcript_12868	protein amino acid phosphorylation; pollen tube growth;
transcript_12872	cellular process;
transcript_12896	photosynthesis, light reaction; oxidation reduction;
transcript_12898	auxin polar transport; transmembrane transport;
transcript_12923	metabolic process;
transcript_12926	transport; DNA metabolic process;
transcript_13001	oxidation reduction;
transcript_13024	oxidation reduction;
transcript_13073	RNA-dependent DNA replication;
transcript_13090	protein metabolic process;
transcript_13100	transport; electron transport chain;
transcript_13161	oxidation reduction;
transcript_13171	oxidation reduction;
transcript_13194	regulation of transcription, DNA-dependent;
transcript_13203	primary metabolic process; biosynthetic process; cellular nitrogen compound metabolic process; small molecule metabolic process;
transcript_13219	RNA-dependent DNA replication; mRNA processing;
transcript_13235	oxidation reduction;
transcript_13242	metabolic process;
transcript_13271	oxidation reduction;
transcript_13279	oxidation reduction;
transcript_13289	oxidation reduction;
transcript_13292	response to vitamin B1; thiamin biosynthetic process; detection of bacterium;
transcript_13347	RNA-dependent DNA replication;
transcript_13374	primary metabolic process;
transcript_13585	oxidation reduction;
transcript_13616	cellular metabolic process;
transcript_13715	cellular process;
transcript_13816	response to fungus; response to wounding; jasmonic acid biosynthetic process; fatty acid beta-oxidation; pollen development; defense response to insect; long-chain fatty acid metabolic process; response to cadmium ion;
transcript_13866	oxidation reduction;
transcript_13906	oxidation reduction;
transcript_13918	oxidation reduction;
transcript_13928	pentose-phosphate shunt, oxidative branch;
transcript_13953	oxidation reduction;
transcript_13986	oxidation reduction;
transcript_13998	biosynthetic process; sucrose metabolic process;
transcript_14023	oxidation reduction;
transcript_14160	oxidation reduction;
transcript_14225	oxidation reduction;
transcript_14267	oxidation reduction;
transcript_14386	oxidation reduction;
transcript_14406	oxidation reduction;
transcript_14449	oxidation reduction;
transcript_14452	transcription, DNA-dependent;
transcript_14454	oxidation reduction;
transcript_14481	oxidation reduction;
transcript_14560	aging;
transcript_14583	oxidation reduction;
transcript_14587	transport;
transcript_14591	oxidation reduction;
transcript_14592	oxidation reduction;
transcript_14603	carbohydrate metabolic process; phosphorylation;
transcript_14604	oxidation reduction;
transcript_14620	oxidation reduction;
transcript_14656	oxidation reduction;
transcript_14698	biotin biosynthetic process;
transcript_14704	oxidation reduction;
transcript_14712	oxidation reduction;
transcript_14755	oxidation reduction;
transcript_14785	oxidation reduction;
transcript_14833	oxidation reduction;
transcript_14836	oxidation reduction;
transcript_14860	oxidation reduction;
transcript_14868	oxidation reduction;
transcript_14924	RNA processing;
transcript_14963	oxidation reduction;
transcript_14965	oxidation reduction;
transcript_14983	oxidation reduction;
transcript_14990	oxidation reduction;
transcript_15039	oxidation reduction;
transcript_15112	oxidation reduction;
transcript_15120	carbohydrate metabolic process; nucleotide-sugar metabolic process;
transcript_15130	oxidation reduction;
transcript_15132	oxidation reduction;
transcript_15182	oxidation reduction;
transcript_15197	oxidation reduction;
transcript_15251	oxidation reduction;
transcript_15323	oxidation reduction;
transcript_15325	oxidation reduction;
transcript_15425	defense response; cell wall macromolecule catabolic process; chitin catabolic process;
transcript_15448	oxidation reduction;
transcript_15511	oxidation reduction;
transcript_15512	oxidation reduction;
transcript_15523	oxidation reduction;
transcript_15649	metabolic process;
transcript_15658	oxidation reduction;
transcript_15681	oxidation reduction;
transcript_15782	oxidation reduction;
transcript_15801	oxidation reduction;
transcript_15807	oxidation reduction;
transcript_15842	oxidation reduction;
transcript_15860	oxidation reduction;
transcript_15863	oxidation reduction;
transcript_15905	oxidation reduction;
transcript_15906	carbohydrate metabolic process;
transcript_16079	fatty acid biosynthetic process;
transcript_16107	oxidation reduction;
transcript_16129	nucleotide-excision repair; chloroplast organization; protein import into chloroplast stroma; regulation of chlorophyll biosynthetic process; protein metabolic process;
transcript_16157	transcription, DNA-dependent; regulation of cellular process;
transcript_16179	DNA unwinding involved in replication; DNA topological change;
transcript_16246	oxidation reduction;
transcript_16256	cellular metabolic process;
transcript_16284	oxidation reduction;
transcript_16285	oxidation reduction;
transcript_16306	oxidation reduction;
transcript_16375	response to salt stress; proteolysis;
transcript_16448	oxidation reduction;
transcript_16456	oxidation reduction;
transcript_16499	response to water deprivation; regulation of meristem growth; gametophyte development; starch catabolic process; regulation of meristem structural organization; microsporocyte differentiation;
transcript_16526	oxidation reduction;
transcript_16557	oxidation reduction;
transcript_16665	oxidation reduction;
transcript_16688	protein transport; small GTPase mediated signal transduction;
transcript_16846	ubiquitin-dependent protein catabolic process;
transcript_16887	oxidation reduction;
transcript_16895	oxidation reduction;
transcript_16900	oxidation reduction;
transcript_16903	oxidation reduction;
transcript_16911	oxidation reduction;
transcript_16955	cellular process;
transcript_17015	oxidation reduction;
transcript_17020	oxidation reduction;
transcript_17062	electron transport chain;
transcript_17097	oxidation reduction;
transcript_17099	oxidation reduction;
transcript_17109	oxidation reduction;
transcript_17156	oxidation reduction;
transcript_17180	oxidation reduction;
transcript_17284	oxidation reduction;
transcript_17296	oxidation reduction;
transcript_17356	oxidation reduction;
transcript_17378	oxidation reduction;
transcript_17383	oxidation reduction;
transcript_17726	hydrogen peroxide catabolic process; oxidation reduction;
transcript_17756	oxidation reduction;
transcript_17809	oxidation reduction;
transcript_17825	oxidation reduction;
transcript_17899	oxidation reduction;
transcript_17915	oxidation reduction;
transcript_17972	oxidation reduction;
transcript_17973	oxidation reduction;
transcript_18035	oxidation reduction;
transcript_18038	oxidation reduction;
transcript_18084	oxidation reduction;
transcript_18102	oxidation reduction;
transcript_18113	oxidation reduction;
transcript_18138	carbohydrate metabolic process;
transcript_18143	oxidation reduction;
transcript_18146	oxidation reduction;
transcript_18164	RNA-dependent DNA replication;
transcript_18213	oxidation reduction;
transcript_18250	oxidation reduction;
transcript_18293	oxidation reduction;
transcript_18309	oxidation reduction;
transcript_18351	oxidation reduction;
transcript_18359	oxidation reduction;
transcript_18414	oxidation reduction;
transcript_18436	root hair elongation; oxidation reduction;
transcript_18455	transcription, DNA-dependent; regulation of cellular process;
transcript_18471	oxidation reduction;
transcript_18488	oxidation reduction;
[truncated: 2,202 more rows]

## Sheet: Molecular Functions
Transcript_ID	GO molecular function
transcript_1	ATP binding; nucleoside-triphosphatase activity;
transcript_2	hydrogen ion transporting ATP synthase activity, rotational mechanism; ATP binding; proton-transporting ATPase activity, rotational mechanism;
transcript_5	ATP binding; nucleoside-triphosphatase activity;
transcript_6	NADH dehydrogenase (ubiquinone) activity;
transcript_7	hydrogen ion transporting ATP synthase activity, rotational mechanism; ATP binding; proton-transporting ATPase activity, rotational mechanism;
transcript_8	catalytic activity;
transcript_9	structural constituent of ribosome; rRNA binding;
transcript_10	hydrogen-exporting ATPase activity, phosphorylative mechanism; hydrogen ion transporting ATP synthase activity, rotational mechanism; ATP binding; proton-transporting ATPase activity, rotational mechanism;
transcript_11	RNA-directed DNA polymerase activity; DNA binding; RNA binding; ATP binding; unfolded protein binding; zinc ion binding;
transcript_13	metal ion binding; oxidoreductase activity; electron carrier activity;
transcript_15	electron carrier activity; magnesium ion binding; chlorophyll binding; 4 iron, 4 sulfur cluster binding;
transcript_17	NAD or NADH binding; quinone binding; oxidoreductase activity, acting on NADH or NADPH;
transcript_19	RNA-directed DNA polymerase activity; RNA binding;
transcript_20	ribulose-bisphosphate carboxylase activity; monooxygenase activity; magnesium ion binding;
transcript_21	ribonuclease H activity; RNA-directed DNA polymerase activity; DNA binding; RNA binding;
transcript_23	NAD or NADH binding; quinone binding; NADH dehydrogenase activity;
transcript_24	chlorophyll binding;
transcript_25	structural constituent of ribosome; rRNA binding;
transcript_27	oxidoreductase activity; binding;
transcript_28	copper ion binding; cytochrome-c oxidase activity; electron carrier activity; heme binding;
transcript_30	electron transporter, transferring electrons within the cyclic electron transport pathway of photosynthesis activity; iron ion binding;
transcript_32	DNA-directed RNA polymerase activity; DNA binding; ribonucleoside binding;
transcript_33	NADH dehydrogenase (ubiquinone) activity;
transcript_35	catalytic activity;
transcript_36	hydrogen ion transmembrane transporter activity;
transcript_37	DNA binding;
transcript_38	NADH dehydrogenase (ubiquinone) activity;
transcript_40	transferase activity;
transcript_41	structural constituent of ribosome; rRNA binding;
transcript_42	amygdalin beta-glucosidase activity; cation binding;
transcript_43	electron carrier activity; heme binding;
transcript_44	cytochrome-c oxidase activity; ATP binding; hydrolase activity, acting on acid anhydrides, catalyzing transmembrane movement of substances;
transcript_45	nucleic acid binding;
transcript_46	iron-sulfur cluster binding; formate dehydrogenase activity; electron carrier activity;
transcript_47	RNA-directed DNA polymerase activity; RNA binding;
transcript_48	electron transporter, transferring electrons within cytochrome b6/f complex of photosystem II activity;
transcript_50	nucleic acid binding;
transcript_52	ATPase activity; transporter activity;
transcript_57	quinone binding; NADH dehydrogenase (ubiquinone) activity;
transcript_58	1-deoxy-D-xylulose-5-phosphate synthase activity;
transcript_59	copper ion binding; electron carrier activity; heme binding; cytochrome-c oxidase activity;
transcript_60	NADH dehydrogenase (ubiquinone) activity;
transcript_64	ATP binding; unfolded protein binding;
transcript_68	structural constituent of ribosome; rRNA binding;
transcript_69	RNA binding;
transcript_71	NAD or NADH binding; oxidoreductase activity, acting on NADH or NADPH; quinone binding;
transcript_75	sequence-specific DNA binding;
transcript_76	serine-type peptidase activity; ATP-dependent peptidase activity; ATP binding;
transcript_80	electron transporter, transferring electrons within the cyclic electron transport pathway of photosynthesis activity; chlorophyll binding;
transcript_82	nucleic acid binding;
transcript_83	oxidoreductase activity; heme binding; electron transporter, transferring electrons within cytochrome b6/f complex of photosystem II activity;
transcript_87	DNA-directed RNA polymerase activity; DNA binding; protein dimerization activity;
transcript_88	NADH dehydrogenase (ubiquinone) activity;
transcript_91	electron carrier activity; heme binding; cytochrome-c oxidase activity;
transcript_100	nucleic acid binding;
transcript_101	NADH dehydrogenase (ubiquinone) activity;
transcript_103	two-component sensor activity;
transcript_104	binding;
transcript_105	NADH dehydrogenase (ubiquinone) activity;
transcript_109	nucleotidyltransferase activity; translation elongation factor activity; zinc ion binding; cobalt ion binding; ATP binding; GTPase activity; GTP binding;
transcript_116	catalytic activity;
transcript_121	quinone binding; NADH dehydrogenase (ubiquinone) activity;
transcript_122	ribonuclease H activity; RNA-directed DNA polymerase activity; DNA binding; RNA binding;
transcript_123	structural constituent of ribosome; rRNA binding;
transcript_125	transporter activity;
transcript_126	binding; catalytic activity;
transcript_127	metal ion binding; nucleic acid binding;
transcript_128	nucleic acid binding; catalytic activity;
transcript_131	binding;
transcript_132	cobalt ion binding;
transcript_135	hydrogen ion transporting ATP synthase activity, rotational mechanism;
transcript_136	heme transporter activity;
transcript_142	NADH dehydrogenase (ubiquinone) activity;
transcript_144	cystathionine gamma-synthase activity;
transcript_146	binding;
transcript_150	rRNA binding; structural constituent of ribosome; protein binding; nucleotide binding;
transcript_155	NADH dehydrogenase (ubiquinone) activity;
transcript_156	electron carrier activity; protein disulfide oxidoreductase activity;
transcript_157	NADH dehydrogenase (ubiquinone) activity;
transcript_158	DNA binding;
transcript_159	hydrogen ion transporting ATP synthase activity, rotational mechanism;
transcript_160	NADH dehydrogenase (ubiquinone) activity;
transcript_166	succinate dehydrogenase activity; iron-sulfur cluster binding; electron carrier activity; zinc ion binding;
transcript_172	transferase activity, transferring acyl groups;
transcript_173	NAD or NADH binding; quinone binding; NADH dehydrogenase (ubiquinone) activity;
transcript_176	sigma factor activity;
transcript_178	signal transducer activity; kinase activity;
transcript_179	binding; oxidoreductase activity;
transcript_182	oxidoreductase activity;
transcript_184	copper ion binding; cytochrome-c oxidase activity; RNA binding; endonuclease activity; RNA-directed DNA polymerase activity; electron carrier activity; DNA binding; heme binding;
transcript_185	NADH dehydrogenase (ubiquinone) activity;
transcript_190	fumarate hydratase activity;
transcript_191	catalytic activity;
transcript_192	structural constituent of ribosome; rRNA binding;
transcript_193	nucleic acid binding;
transcript_194	binding;
transcript_197	oxidoreductase activity;
transcript_199	NAD or NADH binding; copper ion binding; succinate-semialdehyde dehydrogenase activity; 3-chloroallyl aldehyde dehydrogenase activity;
transcript_202	NADH dehydrogenase (ubiquinone) activity;
transcript_203	serine-type endopeptidase activity; ATP binding;
transcript_205	NADH dehydrogenase (ubiquinone) activity;
transcript_208	binding; signal transducer activity; kinase activity;
transcript_209	RNA binding; RNA-directed DNA polymerase activity; DNA binding;
transcript_216	quinone binding; NADH dehydrogenase (ubiquinone) activity; iron ion binding; 4 iron, 4 sulfur cluster binding;
transcript_219	binding;
transcript_226	hydrogen ion transporting ATP synthase activity, rotational mechanism; lipid binding; ATP binding;
transcript_227	nucleoside-triphosphatase activity; ligase activity; DNA binding; nucleotide binding;
transcript_228	electron carrier activity; monooxygenase activity; heme binding;
transcript_239	catalytic activity;
transcript_241	catalytic activity;
transcript_242	binding; hydrolase activity, acting on acid anhydrides, catalyzing transmembrane movement of substances; ATPase activity;
transcript_245	binding; shikimate kinase activity;
transcript_248	ATP binding; nucleoside-triphosphatase activity;
transcript_251	binding;
transcript_259	structural constituent of ribosome; rRNA binding;
transcript_260	structural constituent of ribosome; rRNA binding;
transcript_262	DNA binding;
transcript_265	structural constituent of ribosome; RNA binding; transferase activity;
transcript_266	binding;
transcript_274	binding;
transcript_276	quinone binding; NADH dehydrogenase (ubiquinone) activity;
transcript_287	electron transporter, transferring electrons within the cyclic electron transport pathway of photosynthesis activity; iron ion binding;
transcript_288	NADH dehydrogenase (ubiquinone) activity;
transcript_289	DNA-directed RNA polymerase activity; DNA binding;
transcript_291	arsenite transmembrane transporter activity; water channel activity;
transcript_292	nucleic acid binding;
transcript_293	structural constituent of ribosome; rRNA binding;
transcript_294	oxidoreductase activity; iron ion binding;
transcript_298	binding; ATPase activity;
transcript_304	peptidase activity, acting on L-amino acid peptides;
transcript_309	structural constituent of ribosome; transcription elongation regulator activity;
transcript_314	transporter activity;
transcript_325	carboxy-lyase activity;
transcript_326	catalytic activity;
transcript_327	NADH dehydrogenase (ubiquinone) activity;
transcript_329	substrate-specific transporter activity; ATPase activity, coupled to transmembrane movement of substances; nucleotide binding;
transcript_332	DNA binding; zinc ion binding;
transcript_333	oxidoreductase activity;
transcript_334	metal ion binding; nucleic acid binding;
transcript_338	binding;
transcript_341	nucleic acid binding; chlorophyll binding; metal ion binding; 4 iron, 4 sulfur cluster binding; ATP binding;
transcript_342	structural constituent of ribosome;
transcript_350	aspartate-semialdehyde dehydrogenase activity; protein binding;
transcript_353	endopeptidase activity; ATP-dependent peptidase activity; metallopeptidase activity; nucleotide binding;
transcript_360	electron transporter, transferring electrons within the cyclic electron transport pathway of photosynthesis activity; iron ion binding;
transcript_361	nucleotidyltransferase activity;
transcript_364	binding; hydrolase activity;
transcript_366	zinc ion binding; metalloendopeptidase activity;
transcript_368	DNA-directed RNA polymerase activity; DNA binding;
transcript_377	DNA binding;
transcript_378	binding; 3-hydroxybutyryl-CoA dehydrogenase activity;
transcript_381	transcription repressor activity; protein heterodimerization activity; single-stranded DNA binding;
transcript_397	receptor activity; transporter activity;
transcript_398	alanine-glyoxylate transaminase activity; serine-pyruvate transaminase activity; protein binding; serine-glyoxylate transaminase activity;
transcript_399	ATP binding; nucleoside-triphosphatase activity;
transcript_412	catalytic activity;
transcript_415	ATPase activity;
transcript_419	binding; oxidoreductase activity, acting on the aldehyde or oxo group of donors, disulfide as acceptor;
transcript_420	binding;
transcript_421	structural constituent of ribosome;
transcript_422	heme transporter activity;
transcript_425	structural constituent of ribosome;
transcript_427	transferase activity;
transcript_429	transcription factor activity; DNA binding; transcription activator activity;
transcript_430	ATPase activity;
transcript_438	binding;
transcript_440	nucleic acid binding;
transcript_441	NADH dehydrogenase (ubiquinone) activity;
transcript_443	single-stranded DNA binding;
transcript_447	transferase activity, transferring phosphorus-containing groups;
transcript_448	hydrolase activity;
transcript_449	oxidoreductase activity; methyltransferase activity;
transcript_455	binding; ligase activity;
transcript_456	translation elongation factor activity; ATP binding; hydrolase activity; GTP binding;
transcript_457	transporter activity;
transcript_460	NAD or NADH binding; quinone binding; NADH dehydrogenase activity;
transcript_463	nuclease activity;
transcript_464	methionine synthase activity;
transcript_465	IgE binding; glucan endo-1,3-beta-D-glucosidase activity;
transcript_467	binding;
transcript_474	RNA binding;
transcript_477	sequence-specific DNA binding;
transcript_478	sulfate transmembrane-transporting ATPase activity; ATP binding;
transcript_481	catalytic activity;
transcript_500	iron-sulfur cluster binding; formate dehydrogenase activity; electron carrier activity;
transcript_503	phosphoribosyl-ATP diphosphatase activity; phosphoribosyl-AMP cyclohydrolase activity;
transcript_506	NADH dehydrogenase (ubiquinone) activity;
transcript_509	ribulose-bisphosphate carboxylase activity; magnesium ion binding;
transcript_510	active transmembrane transporter activity; binding; hydrolase activity, acting on acid anhydrides, catalyzing transmembrane movement of substances; ATPase activity;
transcript_514	nucleic acid binding;
transcript_515	structural constituent of ribosome; rRNA binding;
transcript_525	catalytic activity;
transcript_541	DNA binding;
transcript_543	nucleoside-triphosphatase activity; metal ion binding; metallopeptidase activity; ATP binding;
transcript_544	chlorophyll binding;
transcript_551	transferase activity, transferring phosphorus-containing groups;
transcript_557	RNA-directed DNA polymerase activity; DNA binding; RNA binding; zinc ion binding;
transcript_561	hydrogen ion transporting ATP synthase activity, rotational mechanism; ATP binding; proton-transporting ATPase activity, rotational mechanism;
transcript_563	metal ion binding; succinate-CoA ligase activity; nucleotide binding;
transcript_565	DNA-directed RNA polymerase activity; DNA binding;
transcript_567	metal ion binding; nucleic acid binding;
transcript_581	undecaprenyl-phosphate galactose phosphotransferase activity;
transcript_583	ATP-dependent peptidase activity; nucleic acid binding; ATP binding;
transcript_587	catalytic activity; binding;
transcript_588	ribonucleoside-diphosphate reductase activity;
transcript_589	transferase activity, transferring phosphorus-containing groups; signal transducer activity;
transcript_594	transferase activity;
transcript_597	metal ion binding; peroxidase activity;
transcript_600	pyridoxal phosphate binding; L-aspartate:2-oxoglutarate aminotransferase activity;
transcript_602	dihydrolipoyllysine-residue acetyltransferase activity; pyruvate dehydrogenase (acetyl-transferring) activity;
transcript_606	transition metal ion binding; oxidoreductase activity; nucleotide binding;
transcript_609	hydrolase activity, hydrolyzing O-glycosyl compounds; galactinol-raffinose galactosyltransferase activity;
transcript_613	metal ion binding; chlorophyll binding; 4 iron, 4 sulfur cluster binding;
transcript_617	transferase activity, transferring phosphorus-containing groups; signal transducer activity;
transcript_627	signal transducer activity; kinase activity;
transcript_628	catalytic activity;
transcript_632	serine O-acetyltransferase activity;
transcript_640	catalytic activity;
transcript_642	nucleotidyltransferase activity;
transcript_644	catalytic activity;
transcript_659	binding;
transcript_662	catalytic activity;
transcript_664	transferase activity, transferring nitrogenous groups;
transcript_669	DNA-directed RNA polymerase activity; DNA binding;
transcript_670	nucleic acid binding;
transcript_672	ATPase activity; nucleotide binding;
transcript_674	metal ion binding; L-ascorbic acid binding; 1-aminocyclopropane-1-carboxylate oxidase activity;
transcript_680	RNA binding;
transcript_687	quinone binding; NADH dehydrogenase (ubiquinone) activity;
transcript_690	metal ion binding; nucleic acid binding;
transcript_692	nucleic acid binding;
transcript_693	ATP binding; nucleoside-triphosphatase activity;
transcript_698	catalytic activity;
transcript_706	structural constituent of ribosome; rRNA binding;
transcript_710	metal ion binding; methylmalonyl-CoA mutase activity; cobalamin binding;
transcript_713	DNA binding;
transcript_715	copper ion binding; ATP citrate synthase activity; succinate-CoA ligase (ADP-forming) activity; ATP binding; succinate-CoA ligase (GDP-forming) activity;
transcript_716	binding;
transcript_723	heme transporter activity;
transcript_730	(R)-2-hydroxyglutarate dehydrogenase activity;
transcript_734	hydrolase activity;
transcript_739	catalytic activity;
transcript_744	cation transmembrane transporter activity;
transcript_751	catalytic activity;
transcript_755	DNA-directed RNA polymerase activity; DNA binding; ribonucleoside binding;
transcript_756	4-phytase activity; transporter activity;
transcript_760	adenylylsulfate kinase activity; binding;
transcript_765	protein serine/threonine kinase activity; ATP binding;
transcript_768	protein binding;
transcript_772	structural constituent of ribosome; rRNA binding;
transcript_773	ATPase activity; nucleotide binding; transporter activity;
transcript_777	cationic amino acid transmembrane transporter activity; L-lysine transmembrane transporter activity; arginine transmembrane transporter activity; L-glutamate transmembrane transporter activity;
transcript_778	binding; glycine hydroxymethyltransferase activity;
transcript_779	hydro-lyase activity;
transcript_781	transferase activity, transferring phosphorus-containing groups;
transcript_785	ligase activity;
transcript_790	inorganic phosphate transmembrane transporter activity; low affinity phosphate transmembrane transporter activity;
transcript_792	FAD binding; reticuline oxidase activity;
transcript_796	ATP binding; nickel ion binding;
transcript_801	binding;
transcript_802	catalytic activity;
transcript_810	ATP-dependent peptidase activity; binding;
transcript_817	structural constituent of ribosome; RNA binding; protein binding;
transcript_820	cobalt ion binding;
transcript_822	DNA-directed RNA polymerase activity; DNA binding;
transcript_825	metal ion binding; peroxidase activity;
transcript_827	metal ion binding; exopeptidase activity;
transcript_831	peptidase activity;
transcript_832	structural constituent of ribosome;
transcript_836	structural constituent of ribosome; rRNA binding;
transcript_838	nucleic acid binding;
transcript_839	catalytic activity;
transcript_844	oxidoreductase activity, acting on sulfur group of donors; binding;
transcript_848	GTP binding; GTPase activity;
transcript_850	fumarate hydratase activity; protein binding;
transcript_855	2 iron, 2 sulfur cluster binding; metal ion binding; electron carrier activity; oxidoreductase activity, acting on the aldehyde or oxo group of donors;
transcript_863	nucleic acid binding;
transcript_882	nucleotide binding;
transcript_886	catalytic activity;
transcript_893	copper ion binding; catalytic activity;
transcript_895	ligase activity; binding;
transcript_901	NADH dehydrogenase activity;
transcript_904	catalytic activity;
transcript_905	structural constituent of ribosome; RNA binding;
transcript_906	oxidoreductase activity; cysteine-type endopeptidase activity;
transcript_907	DNA binding;
transcript_910	structural constituent of ribosome; RNA binding;
transcript_912	binding;
transcript_914	ATPase activity, coupled to transmembrane movement of substances; ATP binding;
transcript_917	IgE binding; glucan endo-1,3-beta-D-glucosidase activity;
transcript_920	UDP-glucuronate decarboxylase activity; coenzyme binding;
transcript_923	electron carrier activity; magnesium ion binding; chlorophyll binding; 4 iron, 4 sulfur cluster binding;
transcript_928	cytochrome-c oxidase activity;
transcript_940	oxidoreductase activity;
transcript_942	aminoacyl-tRNA ligase activity; nucleotide binding;
transcript_948	acetyl-CoA C-acyltransferase activity;
transcript_954	nucleic acid binding; hydrolase activity;
transcript_957	catalytic activity;
transcript_972	catalytic activity;
transcript_983	binding;
transcript_989	nucleotide binding; catalytic activity;
transcript_991	kinase activity; phosphoenolpyruvate carboxykinase (ATP) activity; ATP binding;
transcript_992	signal transducer activity;
transcript_993	oxidoreductase activity, acting on the aldehyde or oxo group of donors, NAD or NADP as acceptor; ATP binding;
transcript_999	ATP binding;
transcript_1004	unfolded protein binding; ATP binding; oxidoreductase activity;
transcript_1005	ligase activity;
transcript_1016	transition metal ion binding; hydroxyacylglutathione hydrolase activity; beta-lactamase activity;
transcript_1019	binding;
transcript_1026	methionine synthase activity; 5-methyltetrahydropteroyltriglutamate-homocysteine S-methyltransferase activity;
transcript_1029	copper ion binding; catalytic activity;
transcript_1033	peptidase activity; zinc ion binding; ATP binding; ATPase activity; protein dimerization activity; unfolded protein binding;
transcript_1034	ATPase activity;
transcript_1036	binding;
transcript_1037	ATP binding; asparagine synthase (glutamine-hydrolyzing) activity;
transcript_1041	electron carrier activity; magnesium ion binding; chlorophyll binding; 4 iron, 4 sulfur cluster binding;
transcript_1044	oxidoreductase activity, acting on the CH-CH group of donors;
transcript_1047	helicase activity; nucleotide binding;
transcript_1048	nucleic acid binding;
transcript_1063	NAD or NADH binding; NADH dehydrogenase (ubiquinone) activity; FMN binding; 4 iron, 4 sulfur cluster binding;
transcript_1064	nucleoside-triphosphatase activity;
transcript_1067	transferase activity;
transcript_1068	NADH dehydrogenase (ubiquinone) activity;
transcript_1076	electron carrier activity; magnesium ion binding; chlorophyll binding; 4 iron, 4 sulfur cluster binding;
transcript_1085	transferase activity; acetyl-CoA carboxylase activity;
transcript_1089	DNA binding;
transcript_1094	transferase activity;
transcript_1095	structural constituent of ribosome; rRNA binding;
transcript_1096	NADH dehydrogenase (ubiquinone) activity;
transcript_1100	chitin binding;
transcript_1103	metal ion binding; DNA binding;
transcript_1104	binding; aryl-aldehyde oxidase activity;
transcript_1106	electron carrier activity; heme binding;
transcript_1113	protein histidine kinase activity; signal transducer activity; nucleotide binding;
transcript_1114	heme binding; peroxidase activity;
transcript_1116	hydrogen-translocating pyrophosphatase activity;
transcript_1124	phosphoric diester hydrolase activity; phospholipase activity;
transcript_1128	binding; oxidoreductase activity; 3'-5'-exoribonuclease activity;
transcript_1129	ATPase activity, coupled to transmembrane movement of substances; binding;
transcript_1130	hydrolase activity;
transcript_1134	copper ion binding; electron carrier activity; heme binding; cytochrome-c oxidase activity;
transcript_1138	nucleic acid binding;
transcript_1139	DNA binding;
transcript_1141	monooxygenase activity;
transcript_1143	transporter activity;
transcript_1145	catalytic activity;
transcript_1147	structural constituent of ribosome; rRNA binding;
transcript_1149	ATPase activity; nucleotide binding;
transcript_1154	catalytic activity;
transcript_1165	nucleotide binding; aminoacyl-tRNA ligase activity;
transcript_1167	nucleic acid binding;
transcript_1168	acyltransferase activity;
transcript_1169	transferase activity;
transcript_1174	nucleic acid binding; nucleotide binding;
transcript_1176	binding; shikimate kinase activity;
transcript_1189	catalytic activity;
transcript_1195	NAD or NADH binding; tartrate dehydrogenase activity; magnesium ion binding; D-malate dehydrogenase (decarboxylating) activity;
transcript_1202	phosphoenolpyruvate carboxykinase (ATP) activity; DNA binding; ATP binding; protein binding; kinase activity;
transcript_1210	ATP binding; unfolded protein binding;
transcript_1214	transferase activity, transferring one-carbon groups;
transcript_1215	DNA topoisomerase (ATP-hydrolyzing) activity; ATP binding;
transcript_1216	catalytic activity;
transcript_1220	transporter activity;
transcript_1221	binding;
transcript_1224	oxidoreductase activity;
transcript_1225	phosphonate transmembrane-transporting ATPase activity; ATP binding;
transcript_1236	calcium-transporting ATPase activity; damaged DNA binding; ATP binding; single-stranded DNA binding; DNA-dependent ATPase activity;
transcript_1243	ammonia-lyase activity; urocanate hydratase activity;
transcript_1244	translation elongation factor activity; sulfate adenylyltransferase (ATP) activity; GTPase activity; GTP binding;
transcript_1262	electron carrier activity;
transcript_1263	chitinase activity; chitin binding;
transcript_1265	hydrolase activity;
transcript_1268	transporter activity;
transcript_1270	oxidoreductase activity;
transcript_1271	sequence-specific DNA binding;
transcript_1272	active transmembrane transporter activity; ATPase activity;
transcript_1276	catalytic activity;
transcript_1279	binding; transferase activity, transferring glycosyl groups;
transcript_1280	oxidoreductase activity;
transcript_1281	UDP-glycosyltransferase activity;
transcript_1289	kinase activity;
transcript_1291	water channel activity;
transcript_1294	DNA binding; zinc ion binding;
transcript_1298	oxidoreductase activity;
transcript_1304	translation initiation factor activity;
transcript_1323	transferase activity;
transcript_1326	copper ion binding; oxidoreductase activity, acting on the aldehyde or oxo group of donors, NAD or NADP as acceptor;
transcript_1328	zinc ion binding; 5-methyltetrahydropteroyltriglutamate-homocysteine S-methyltransferase activity;
transcript_1329	iron ion binding;
transcript_1338	pyridoxal phosphate binding; L-aspartate:2-oxoglutarate aminotransferase activity;
transcript_1344	catalytic activity;
transcript_1349	catalytic activity;
transcript_1352	transferase activity;
transcript_1367	sequence-specific DNA binding;
transcript_1371	catalytic activity;
transcript_1372	1-deoxy-D-xylulose-5-phosphate synthase activity;
transcript_1374	catalytic activity;
transcript_1377	NADH dehydrogenase (ubiquinone) activity;
transcript_1384	RNA binding; RNA-directed DNA polymerase activity; DNA binding; ribonuclease H activity; sugar:hydrogen symporter activity;
transcript_1395	quinone binding; NADH dehydrogenase (ubiquinone) activity; 4 iron, 4 sulfur cluster binding;
transcript_1398	copper ion binding; fructose-bisphosphate aldolase activity;
transcript_1406	nucleotide binding; RNA binding; transcription regulator activity;
transcript_1414	hydro-lyase activity;
transcript_1418	ATPase activity, coupled to transmembrane movement of substances; protein binding;
transcript_1419	NAD or NADH binding; copper ion binding; N-acetyl-gamma-glutamyl-phosphate reductase activity; protein dimerization activity;
transcript_1422	ligase activity;
transcript_1423	signal transducer activity; kinase activity;
transcript_1424	RNA binding; RNA-directed DNA polymerase activity; 1-phosphatidylinositol-3-kinase activity; ATP binding; GTP binding;
transcript_1425	catalytic activity;
transcript_1426	metal ion binding; DNA binding;
transcript_1436	transporter activity;
transcript_1437	ligase activity; nucleotide binding;
transcript_1442	DNA binding;
transcript_1445	ATP binding; ATPase activity; transporter activity;
transcript_1449	binding;
transcript_1452	kinase activity;
transcript_1468	glycine dehydrogenase (decarboxylating) activity; protein binding; pyridoxal phosphate binding;
transcript_1472	nucleotide binding;
transcript_1480	quinone binding; NADH dehydrogenase (ubiquinone) activity; iron ion binding; 4 iron, 4 sulfur cluster binding; zinc ion binding;
transcript_1482	dehydrodolichyl diphosphate synthase activity; di-trans,poly-cis-decaprenylcistransferase activity;
transcript_1488	binding;
transcript_1491	DNA topoisomerase activity;
transcript_1494	catalytic activity;
transcript_1501	phosphoribosylaminoimidazole carboxylase activity; nucleotide binding;
transcript_1502	signal transducer activity; catalytic activity;
transcript_1505	nucleic acid binding;
transcript_1514	lyase activity;
transcript_1522	nucleotide binding; pyridoxal phosphate binding; ATPase activity, coupled to transmembrane movement of ions; lyase activity;
transcript_1523	nucleoside diphosphate kinase activity; zinc ion binding; cobalt ion binding; ATP binding;
transcript_1527	aromatase activity;
transcript_1532	nucleic acid binding;
transcript_1534	nucleic acid binding; ATP binding; ATP-dependent helicase activity;
transcript_1537	DNA topoisomerase (ATP-hydrolyzing) activity; ATP binding;
transcript_1538	RNA binding; signal sequence binding; protein binding; nucleotide binding;
transcript_1542	DNA binding;
transcript_1545	nucleic acid binding;
transcript_1546	oxidoreductase activity;
transcript_1547	xylose isomerase activity; magnesium ion binding;
transcript_1550	binding;
transcript_1552	NADH dehydrogenase (ubiquinone) activity;
transcript_1558	peroxidase activity;
transcript_1559	NADH dehydrogenase (ubiquinone) activity;
transcript_1561	nucleic acid binding;
transcript_1564	3-isopropylmalate dehydratase activity; 4 iron, 4 sulfur cluster binding; intramolecular transferase activity, transferring hydroxy groups;
transcript_1566	transferase activity;
transcript_1579	oxidoreductase activity; coenzyme binding;
transcript_1589	DNA-directed RNA polymerase activity; DNA binding; ribonucleoside binding;
transcript_1590	extracellular-glutamate-gated ion channel activity; ionotropic glutamate receptor activity; calcium channel activity; intracellular ligand-gated ion channel activity; GABA-B receptor activity; protein binding; GTP binding;
transcript_1597	binding;
transcript_1602	3-hydroxybutyryl-CoA dehydrogenase activity; coenzyme binding;
transcript_1603	transferase activity;
transcript_1605	transferase activity, transferring phosphorus-containing groups;
transcript_1607	electron carrier activity; heme binding;
transcript_1610	transferase activity, transferring phosphorus-containing groups; signal transducer activity;
transcript_1622	binding;
transcript_1626	transferase activity;
transcript_1627	binding; oxidoreductase activity, acting on the aldehyde or oxo group of donors, disulfide as acceptor; hydrolase activity, acting on glycosyl bonds;
transcript_1631	peptidase activity;
transcript_1632	sugar:hydrogen symporter activity; 2-alkenal reductase activity;
transcript_1645	ATPase activity, coupled to transmembrane movement of substances; substrate-specific transmembrane transporter activity; binding;
transcript_1646	ATP binding;
transcript_1659	metal ion binding; DNA binding;
transcript_1661	coenzyme binding;
transcript_1665	ligase activity;
transcript_1674	FAD binding; reticuline oxidase activity; electron carrier activity;
transcript_1677	hydrogen ion transporting ATP synthase activity, rotational mechanism; ATP binding; proton-transporting ATPase activity, rotational mechanism;
transcript_1681	ATPase activity, coupled to transmembrane movement of substances; ATP binding;
transcript_1691	binding; signal transducer activity; kinase activity;
transcript_1708	amino acid binding; protein serine/threonine/tyrosine kinase activity; ATP binding; protein serine/threonine kinase activity;
transcript_1710	zinc ion binding; ATP binding; protein binding; cysteine synthase activity;
transcript_1724	oxidoreductase activity, acting on the aldehyde or oxo group of donors, NAD or NADP as acceptor;
transcript_1729	nucleic acid binding;
transcript_1733	peptide-methionine (R)-S-oxide reductase activity;
transcript_1735	metal ion binding; porphobilinogen synthase activity;
transcript_1736	transferase activity;
transcript_1740	rRNA binding; structural constituent of ribosome;
transcript_1741	ATPase activity, coupled to transmembrane movement of substances; nucleotide binding;
transcript_1744	damaged DNA binding; ATP binding; single-stranded DNA binding; DNA-dependent ATPase activity;
transcript_1745	structural constituent of ribosome; rRNA binding;
transcript_1747	binding;
transcript_1750	catalytic activity;
transcript_1751	hydrolase activity, hydrolyzing O-glycosyl compounds; protein dimerization activity; DNA binding; zinc ion binding;
transcript_1752	two-component response regulator activity; ATP binding; two-component sensor activity;
transcript_1755	hydrolase activity, acting on acid anhydrides, catalyzing transmembrane movement of substances; ATPase activity;
transcript_1762	copper ion binding; catalytic activity;
transcript_1771	catalytic activity;
transcript_1775	RNA binding;
transcript_1784	binding;
transcript_1798	citrate (Si)-synthase activity;
transcript_1802	nucleic acid binding; poly(A)-specific ribonuclease activity;
transcript_1807	transporter activity;
transcript_1819	3-hydroxyacyl-CoA dehydrogenase activity; enoyl-CoA hydratase activity;
transcript_1830	oxidoreductase activity;
transcript_1834	catalytic activity;
transcript_1837	binding; catalytic activity;
transcript_1840	serine-type endopeptidase activity; ATP binding;
transcript_1843	hydrolase activity;
transcript_1851	5S rRNA binding; structural constituent of ribosome;
transcript_1856	binding;
transcript_1865	monooxygenase activity;
transcript_1866	catalytic activity;
transcript_1868	ribulose-bisphosphate carboxylase activity; zinc ion binding; protein serine/threonine kinase activity; cobalt ion binding; ATP binding; magnesium ion binding; serine-type endopeptidase activity;
transcript_1872	binding; catalytic activity;
transcript_1875	cobalt ion binding; methylcrotonoyl-CoA carboxylase activity;
transcript_1888	catalytic activity;
transcript_1892	DNA binding; two-component response regulator activity;
transcript_1898	transferase activity;
transcript_1899	DNA topoisomerase activity;
transcript_1905	catalytic activity;
transcript_1910	acyltransferase activity;
transcript_1911	catalytic activity;
transcript_1917	S-acyltransferase activity; ATP binding;
transcript_1923	protein binding; GDP-mannose 4,6-dehydratase activity;
transcript_1924	hydrolase activity;
transcript_1932	nucleic acid binding; nucleotide binding;
transcript_1942	aspartate-prephenate aminotransferase activity; glutamate-prephenate aminotransferase activity;
transcript_1946	transporter activity;
transcript_1948	DNA-directed RNA polymerase activity; DNA binding; ribonucleoside binding;
transcript_1950	sequence-specific DNA binding;
transcript_1952	copper ion binding; ATP binding; unfolded protein binding;
transcript_1960	DNA-directed RNA polymerase activity; DNA binding;
transcript_1961	metal ion binding; nucleic acid binding;
transcript_1965	structural constituent of ribosome; ATP binding; rRNA binding;
transcript_1968	acyl-CoA dehydrogenase activity;
transcript_1977	phosphonate transmembrane-transporting ATPase activity; ATP binding;
transcript_1978	DNA-directed RNA polymerase activity; DNA binding; NADH dehydrogenase (ubiquinone) activity; ribonucleoside binding;
transcript_1992	nucleic acid binding;
transcript_1993	sequence-specific DNA binding;
transcript_1994	oxidoreductase activity; binding;
transcript_1996	citrate (Si)-synthase activity;
transcript_1998	copper ion binding; catalytic activity;
transcript_2002	transcription factor activity; transcription regulator activity; sequence-specific DNA binding;
transcript_2014	hexaprenyldihydroxybenzoate methyltransferase activity;
transcript_2020	hydrolase activity;
transcript_2038	asparagine synthase (glutamine-hydrolyzing) activity; ATP binding;
transcript_2042	oxidoreductase activity;
transcript_2043	binding; signal transducer activity; kinase activity;
transcript_2045	catalytic activity;
transcript_2048	binding;
transcript_2049	catalytic activity; binding;
transcript_2051	xylan 1,4-beta-xylosidase activity; alpha-N-arabinofuranosidase activity; beta-glucosidase activity;
transcript_2056	transferase activity;
transcript_2058	binding; nucleoside-triphosphatase activity;
transcript_2064	ATP binding;
transcript_2066	acyl-CoA dehydrogenase activity;
transcript_2071	oxidoreductase activity, acting on the aldehyde or oxo group of donors, NAD or NADP as acceptor;
transcript_2077	metal ion binding; helicase activity; nucleic acid binding;
transcript_2083	protein binding; glucose-6-phosphate dehydrogenase activity;
transcript_2085	alpha-glucosidase activity; binding;
transcript_2097	nucleoside-triphosphatase activity; nucleotide binding;
transcript_2100	hydrogen ion transporting ATP synthase activity, rotational mechanism; ATP binding; proton-transporting ATPase activity, rotational mechanism;
transcript_2107	NAD or NADH binding; quinone binding; NADH dehydrogenase (ubiquinone) activity;
transcript_2111	transferase activity;
transcript_2112	NADH dehydrogenase (ubiquinone) activity;
transcript_2114	pyruvate dehydrogenase (acetyl-transferring) activity;
transcript_2115	NADH dehydrogenase (ubiquinone) activity;
transcript_2126	structural constituent of ribosome;
transcript_2128	structural constituent of ribosome;
transcript_2141	signal transducer activity;
transcript_2145	binding; hydrolase activity;
transcript_2149	structural constituent of ribosome; rRNA binding;
transcript_2158	acyl-CoA oxidase activity;
transcript_2160	transferase activity;
transcript_2162	tartrate dehydrogenase activity; NAD or NADH binding; magnesium ion binding; D-malate dehydrogenase (decarboxylating) activity;
transcript_2169	isomerase activity;
transcript_2174	identical protein binding; FAD binding; glycolate oxidase activity; D-lactate dehydrogenase (cytochrome) activity; ATP binding; glycolate dehydrogenase activity;
transcript_2177	oxidoreductase activity, acting on paired donors, with incorporation or reduction of molecular oxygen, 2-oxoglutarate as one donor, and incorporation of one atom each of oxygen into both donors; dioxygenase activity;
transcript_2179	RNA binding; catalytic activity;
transcript_2182	translation elongation factor activity; GTPase activity; GTP binding;
transcript_2190	catalytic activity;
transcript_2194	metal ion binding; nucleic acid binding;
transcript_2199	calcium ion binding; actin filament binding; zinc ion binding;
transcript_2204	4 iron, 4 sulfur cluster binding; 4-hydroxy-3-methylbut-2-en-1-yl diphosphate synthase activity;
transcript_2219	binding;
transcript_2223	sequence-specific DNA binding;
transcript_2232	hydrolase activity;
transcript_2236	ATP binding;
transcript_2238	citrate (Si)-synthase activity;
transcript_2239	electron transporter, transferring electrons within the cyclic electron transport pathway of photosynthesis activity; iron ion binding;
transcript_2247	translation elongation factor activity; ribosome binding; GTPase activity; GTP binding;
transcript_2253	oxidoreductase activity;
transcript_2259	zinc ion binding;
transcript_2263	phosphatase activity;
transcript_2265	NAD or NADH binding; copper ion binding; isocitrate dehydrogenase (NADP+) activity; protein binding; magnesium ion binding;
transcript_2275	ATPase activity; nucleotide binding;
transcript_2284	hydrolase activity, acting on carbon-nitrogen (but not peptide) bonds;
transcript_2287	NAD or NADH binding; isocitrate dehydrogenase (NADP+) activity; magnesium ion binding;
transcript_2289	hydrolase activity, hydrolyzing O-glycosyl compounds;
transcript_2292	translation initiation factor activity;
transcript_2300	catalytic activity;
transcript_2310	cobalt ion binding; methylcrotonoyl-CoA carboxylase activity; ATP binding; biotin carboxylase activity;
transcript_2311	transferase activity;
transcript_2322	FAD binding; thiamin pyrophosphate binding; magnesium ion binding; acetolactate synthase activity; lyase activity;
transcript_2328	electron carrier activity; magnesium ion binding; chlorophyll binding; 4 iron, 4 sulfur cluster binding;
transcript_2329	histidinol-phosphatase activity; L-galactose-1-phosphate phosphatase activity; inositol-1(or 4)-monophosphatase activity;
transcript_2330	FAD binding; isovaleryl-CoA dehydrogenase activity; ATP binding;
transcript_2331	binding;
transcript_2332	binding;
transcript_2336	acyl-CoA dehydrogenase activity;
transcript_2339	aromatase activity;
transcript_2344	metal ion binding;
transcript_2347	zinc ion binding;
transcript_2348	DNA-directed RNA polymerase activity; DNA binding; ribonucleoside binding;
transcript_2352	cationic amino acid transmembrane transporter activity; L-lysine transmembrane transporter activity; arginine transmembrane transporter activity; L-glutamate transmembrane transporter activity;
transcript_2361	oxidoreductase activity;
transcript_2365	cobalt ion binding; zinc ion binding;
transcript_2372	glyceraldehyde-3-phosphate dehydrogenase activity;
transcript_2375	phosphoenolpyruvate carboxykinase activity; purine nucleotide binding;
transcript_2387	metal ion binding; nucleic acid binding;
transcript_2396	two-component response regulator activity; transcription repressor activity; DNA binding; transferase activity;
transcript_2403	nucleic acid binding; zinc ion binding;
transcript_2404	iron-sulfur cluster binding; cofactor binding; NADH dehydrogenase activity;
transcript_2418	binding; nucleotidyltransferase activity;
transcript_2422	binding; catalytic activity;
transcript_2429	binding;
transcript_2435	catalytic activity;
transcript_2438	prenyltransferase activity;
transcript_2445	amino acid binding; aspartate carbamoyltransferase activity;
transcript_2447	metal ion binding; ATP binding;
transcript_2457	catalytic activity;
transcript_2464	oxidoreductase activity;
transcript_2470	asparagine synthase (glutamine-hydrolyzing) activity; ATP binding;
transcript_2473	structural constituent of ribosome; protein binding;
transcript_2481	translation elongation factor activity;
transcript_2482	oxidoreductase activity;
transcript_2487	protein binding; nucleotide binding; RNA binding;
transcript_2495	ligase activity;
transcript_2498	aromatase activity;
transcript_2500	cobalt ion binding; ATP binding; biotin carboxylase activity; methylcrotonoyl-CoA carboxylase activity;
transcript_2502	catalytic activity;
transcript_2504	hydrolase activity;
transcript_2511	catechol oxidase activity; metal ion binding;
transcript_2521	DNA-directed RNA polymerase activity; DNA binding;
transcript_2526	binding;
transcript_2529	acetyl-CoA C-acyltransferase activity;
transcript_2530	ATP binding; ferric-transporting ATPase activity;
transcript_2533	signal transducer activity; kinase activity;
transcript_2537	proline-tRNA ligase activity; ATP binding;
transcript_2550	cysteine desulfurase activity; selenocysteine lyase activity; transaminase activity;
transcript_2562	catalytic activity;
transcript_2569	oxidoreductase activity;
transcript_2571	signal transducer activity;
transcript_2578	transition metal ion binding; catalytic activity;
transcript_2580	structural constituent of ribosome; RNA binding;
transcript_2584	protein binding; 3-deoxy-7-phosphoheptulonate synthase activity; lyase activity;
transcript_2586	serine-type endopeptidase inhibitor activity; peptidase activity;
transcript_2587	DNA binding; kinase activity; two-component response regulator activity;
transcript_2600	pyridoxal phosphate binding; L-aspartate:2-oxoglutarate aminotransferase activity;
transcript_2605	transferase activity;
transcript_2610	structural molecule activity;
transcript_2619	copper ion binding;
transcript_2620	carboxy-lyase activity; nucleotide binding;
transcript_2621	oxidoreductase activity;
transcript_2625	aromatase activity;
transcript_2635	ATP binding; 2-alkenal reductase activity;
transcript_2641	copper ion binding; electron carrier activity; heme binding; cytochrome-c oxidase activity;
transcript_2643	catalytic activity;
transcript_2644	metal ion binding; S-methyltransferase activity;
transcript_2646	catalytic activity;
transcript_2653	ligase activity, forming aminoacyl-tRNA and related compounds;
transcript_2660	anion transmembrane-transporting ATPase activity; ATP binding;
transcript_2666	acyl-CoA oxidase activity;
transcript_2667	serine-type endopeptidase inhibitor activity;
transcript_2690	protein binding; GDP-mannose 4,6-dehydratase activity;
transcript_2703	DNA binding;
transcript_2704	heme transporter activity;
transcript_2726	structural constituent of ribosome;
transcript_2729	ATPase activity;
transcript_2733	cationic amino acid transmembrane transporter activity; L-lysine transmembrane transporter activity; arginine transmembrane transporter activity; L-glutamate transmembrane transporter activity;
transcript_2737	3'-5'-exoribonuclease activity; RNA binding; polyribonucleotide nucleotidyltransferase activity;
transcript_2742	transition metal ion binding; oxidoreductase activity, acting on diphenols and related substances as donors, oxygen as acceptor; heme-copper terminal oxidase activity;
transcript_2747	binding;
transcript_2755	diaminopimelate decarboxylase activity;
transcript_2763	metal ion binding; DNA binding;
transcript_2775	hydrolase activity;
transcript_2777	phosphoenolpyruvate carboxykinase (ATP) activity; ATP binding;
transcript_2778	aromatase activity;
transcript_2779	intramolecular transferase activity;
transcript_2794	DNA binding;
transcript_2802	quinone binding; electron carrier activity; NADH dehydrogenase (ubiquinone) activity; iron ion binding; 4 iron, 4 sulfur cluster binding; protein disulfide oxidoreductase activity;
transcript_2808	aromatase activity;
transcript_2809	zinc ion binding; mannitol dehydrogenase activity;
transcript_2810	ligase activity;
transcript_2813	hydrogen ion transporting ATP synthase activity, rotational mechanism; ATP binding; proton-transporting ATPase activity, rotational mechanism;
transcript_2822	peptidase activity, acting on L-amino acid peptides;
transcript_2829	double-stranded telomeric DNA binding; transferase activity, transferring glycosyl groups;
transcript_2831	nucleoside-triphosphatase activity; binding; acetyl-CoA C-acyltransferase activity; isomerase activity;
transcript_2832	transporter activity;
transcript_2838	2 iron, 2 sulfur cluster binding; metal ion binding; electron carrier activity; oxidoreductase activity, acting on the aldehyde or oxo group of donors;
transcript_2845	NAD(P)+ transhydrogenase (AB-specific) activity; NAD(P)+ transhydrogenase (B-specific) activity;
transcript_2849	nucleic acid binding; nucleotide binding;
transcript_2850	transferase activity;
transcript_2857	mannose-1-phosphate guanylyltransferase activity;
transcript_2858	aromatase activity;
transcript_2859	copper ion binding; ATP binding; glutathione-disulfide reductase activity; FAD binding;
transcript_2867	oxidoreductase activity, acting on the CH-OH group of donors, NAD or NADP as acceptor; binding;
transcript_2871	aromatase activity;
transcript_2872	enzyme activator activity; enzyme inhibitor activity;
transcript_2873	lyase activity; pyridoxal phosphate binding;
transcript_2874	catalytic activity;
transcript_2882	transferase activity;
transcript_2884	chromate transmembrane transporter activity;
transcript_2886	transferase activity;
transcript_2889	copper ion binding; adenosylhomocysteinase activity;
transcript_2891	NAD or NADH binding; glyceraldehyde-3-phosphate dehydrogenase (phosphorylating) activity; glyceraldehyde-3-phosphate dehydrogenase (NADP+) (phosphorylating) activity;
transcript_2906	xylose isomerase activity; magnesium ion binding;
transcript_2907	oxidoreductase activity; binding;
transcript_2919	binding; ATP-dependent helicase activity;
transcript_2922	hydrolase activity; binding;
transcript_2923	catalytic activity;
transcript_2930	ATPase activity, coupled to transmembrane movement of substances; nucleotide binding;
transcript_2936	ATPase activity, coupled to transmembrane movement of substances; protein binding; nucleotide binding;
transcript_2944	hydrolase activity;
transcript_2945	aromatase activity;
transcript_2948	aromatase activity;
transcript_2955	branched-chain-amino-acid transaminase activity;
transcript_2965	signal transducer activity; kinase activity;
transcript_2966	catalytic activity;
transcript_2971	protein binding; lyase activity;
transcript_2975	benzoate-CoA ligase activity;
transcript_2976	structural constituent of ribosome;
transcript_2981	nucleic acid binding; zinc ion binding;
transcript_2998	peptidase activity; 3-hydroxyacyl-CoA dehydrogenase activity; coenzyme binding; enoyl-CoA hydratase activity;
transcript_3007	sulfate transmembrane-transporting ATPase activity; ATP binding;
transcript_3018	oxidoreductase activity;
transcript_3020	binding;
transcript_3021	catalytic activity;
transcript_3035	metal ion binding; oxidoreductase activity; electron carrier activity;
transcript_3042	DNA binding;
transcript_3053	aromatase activity;
transcript_3054	cysteine dioxygenase activity; sequence-specific DNA binding; transcription factor activity; iron ion binding;
transcript_3071	sulfate transmembrane transporter activity; ATPase activity, coupled to transmembrane movement of substances; nucleotide binding;
transcript_3072	DNA topoisomerase activity;
transcript_3074	transferase activity, transferring alkyl or aryl (other than methyl) groups;
transcript_3075	binding;
transcript_3104	aromatase activity;
transcript_3105	aromatase activity;
transcript_3106	transferase activity;
transcript_3107	beta-glucosidase activity; alpha-N-arabinofuranosidase activity;
transcript_3111	cystathionine beta-lyase activity;
transcript_3113	structural constituent of ribosome; RNA binding;
transcript_3121	oxidoreductase activity;
transcript_3126	transferase activity;
transcript_3132	aromatase activity;
transcript_3136	transferase activity;
transcript_3140	transferase activity;
transcript_3148	copper ion binding; cytochrome-c oxidase activity; electron carrier activity; heme binding;
transcript_3152	oxidoreductase activity;
transcript_3158	chorismate synthase activity;
transcript_3160	aromatase activity;
transcript_3161	aromatase activity;
transcript_3163	hydrolase activity;
transcript_3170	ATP binding; acid-amino acid ligase activity;
transcript_3171	aromatase activity;
transcript_3174	oxidoreductase activity;
transcript_3175	aromatase activity;
transcript_3184	DNA-3-methyladenine glycosylase I activity;
transcript_3185	metal ion binding; nucleic acid binding;
transcript_3187	acyl-CoA dehydrogenase activity;
transcript_3197	ATP-dependent peptidase activity; phosphatase activity; metalloendopeptidase activity; ATP binding;
transcript_3210	binding;
transcript_3215	catalytic activity;
transcript_3216	binding; aldehyde oxidase activity;
transcript_3218	RNA binding; RNA-directed DNA polymerase activity;
transcript_3227	oxidoreductase activity;
transcript_3236	peptidase activity;
transcript_3242	binding;
transcript_3259	catalytic activity;
transcript_3271	enzyme regulator activity;
transcript_3283	NADH dehydrogenase (ubiquinone) activity;
transcript_3284	NADH dehydrogenase (ubiquinone) activity;
transcript_3286	protein binding; GTP binding; metal ion binding; copper ion transmembrane transporter activity; GTPase activity; ATPase activity, coupled to transmembrane movement of ions, phosphorylative mechanism;
transcript_3295	aromatase activity;
transcript_3297	oxidoreductase activity, acting on the CH-CH group of donors;
transcript_3300	zinc ion binding; 2-alkenal reductase activity;
transcript_3301	AMP binding; acetate-CoA ligase activity;
transcript_3304	3-alpha(or 20-beta)-hydroxysteroid dehydrogenase activity; binding;
transcript_3305	oxidoreductase activity;
transcript_3313	ligase activity;
transcript_3317	specific transcriptional repressor activity; transcription factor activity; DNA binding;
transcript_3323	iron-sulfur cluster binding; formate dehydrogenase activity; electron carrier activity; oxidoreductase activity, acting on NADH or NADPH;
transcript_3344	aromatase activity;
transcript_3352	catalytic activity;
transcript_3357	uroporphyrin-III C-methyltransferase activity;
transcript_3358	FAD binding; acyl-CoA dehydrogenase activity;
transcript_3361	aromatase activity;
transcript_3363	DNA binding; transcription factor activity; serine-type endopeptidase activity;
transcript_3366	ATPase activity, coupled to transmembrane movement of ions; nucleotide binding;
transcript_3367	hydrolase activity;
transcript_3377	ATPase activity; nucleotide binding;
transcript_3378	kinase activity; ribose phosphate diphosphokinase activity; magnesium ion binding; nucleotide binding;
transcript_3398	catalytic activity;
transcript_3401	dihydrolipoyllysine-residue succinyltransferase activity; zinc ion binding;
transcript_3408	proton-transporting ATPase activity, rotational mechanism; RNA-directed DNA polymerase activity; hydrogen ion transporting ATP synthase activity, rotational mechanism; RNA binding; ATP binding;
transcript_3409	nucleic acid binding;
transcript_3418	anion transmembrane-transporting ATPase activity;
transcript_3420	lyase activity;
transcript_3426	zinc ion binding; ornithine-oxo-acid transaminase activity;
transcript_3435	zinc ion binding; ornithine-oxo-acid transaminase activity;
transcript_3449	aromatase activity;
transcript_3455	carbamoyl-phosphate synthase (glutamine-hydrolyzing) activity;
transcript_3457	catalytic activity;
transcript_3467	two-component response regulator activity;
transcript_3471	catalytic activity;
transcript_3476	oxidoreductase activity;
transcript_3482	aromatase activity;
transcript_3485	ligase activity; transition metal ion binding;
transcript_3488	binding; oxidoreductase activity;
transcript_3492	aromatase activity;
transcript_3495	oxidoreductase activity;
transcript_3501	DNA binding;
transcript_3510	FK506 binding; histone binding; peptidyl-prolyl cis-trans isomerase activity;
transcript_3512	iron-sulfur cluster binding; lyase activity; ADP-ribose pyrophosphohydrolase activity;
transcript_3513	aromatase activity;
transcript_3514	catalytic activity;
transcript_3516	oxidoreductase activity;
transcript_3534	catalytic activity;
transcript_3537	aromatase activity;
transcript_3543	binding; phosphorus-oxygen lyase activity;
transcript_3545	electron carrier activity; FAD binding; succinate dehydrogenase activity;
transcript_3547	oxidoreductase activity; lyase activity;
transcript_3552	peptidase activity; cobalt ion binding; zinc ion binding;
transcript_3574	FAD binding; thioredoxin-disulfide reductase activity;
transcript_3581	zinc ion binding; oxidoreductase activity;
transcript_3596	metal ion binding; iron-sulfur cluster binding; xanthine dehydrogenase activity;
transcript_3601	AMP binding; acetate-CoA ligase activity;
transcript_3607	ATPase activity, coupled to transmembrane movement of substances; ATP binding; protein binding;
transcript_3611	catalytic activity;
transcript_3622	aromatase activity;
transcript_3654	binding; catalytic activity;
transcript_3655	transferase activity, transferring acyl groups other than amino-acyl groups;
transcript_3656	transporter activity;
transcript_3657	oxidoreductase activity;
transcript_3660	NADH dehydrogenase (ubiquinone) activity;
transcript_3666	ATPase activity, coupled to transmembrane movement of substances; nucleotide binding;
transcript_3674	2-hydroxyglutarate dehydrogenase activity;
transcript_3689	peptide-methionine (R)-S-oxide reductase activity; peptide-methionine-(S)-S-oxide reductase activity;
transcript_3696	binding; helicase activity;
transcript_3705	binding;
transcript_3707	transferase activity;
transcript_3717	hydrolase activity; nucleotide binding;
transcript_3723	aromatase activity;
transcript_3729	acyl-CoA dehydrogenase activity;
transcript_3730	ATPase activity, coupled to transmembrane movement of substances; protein binding;
transcript_3731	binding;
transcript_3735	aromatase activity;
transcript_3750	structural constituent of ribosome; rRNA binding;
transcript_3755	binding;
transcript_3756	aromatase activity;
transcript_3761	aromatase activity;
transcript_3766	aromatase activity;
transcript_3773	aromatase activity;
transcript_3794	oxidoreductase activity;
transcript_3805	metal ion binding; metalloexopeptidase activity; aminopeptidase activity;
transcript_3809	protein transporter activity;
transcript_3810	electron carrier activity; heme binding; cytochrome-c oxidase activity;
transcript_3815	prenyltransferase activity;
transcript_3820	binding; NADH dehydrogenase activity;
transcript_3826	aromatase activity;
transcript_3828	binding;
transcript_3832	phosphatidylcholine-sterol O-acyltransferase activity;
transcript_3833	DNA-directed RNA polymerase activity; DNA binding; ribonucleoside binding;
transcript_3834	serine-type endopeptidase activity; 2-alkenal reductase activity;
transcript_3836	binding;
transcript_3839	binding;
transcript_3842	aromatase activity;
transcript_3850	ATPase activity; nucleotide binding; transporter activity;
transcript_3853	sodium:dicarboxylate symporter activity;
transcript_3862	acyl-CoA dehydrogenase activity;
transcript_3866	oxidoreductase activity;
transcript_3871	aromatase activity;
transcript_3876	coenzyme binding;
transcript_3877	transferase activity; nucleic acid binding;
transcript_3883	structural constituent of ribosome; tRNA binding;
transcript_3888	aromatase activity;
transcript_3902	RNA binding;
transcript_3908	iron-sulfur cluster binding; metal ion binding; amidophosphoribosyltransferase activity;
transcript_3920	signal transducer activity;
transcript_3926	aromatase activity;
transcript_3930	aromatase activity;
transcript_3940	helicase activity; nucleotide binding;
transcript_3942	aromatase activity;
transcript_3946	aromatase activity;
transcript_3949	aromatase activity;
transcript_3972	fatty-acid synthase activity;
transcript_3980	aromatase activity;
transcript_3984	cysteine desulfurase activity; selenocysteine lyase activity; transaminase activity;
transcript_3989	metal ion binding; methyltransferase activity;
transcript_3991	aspartic-type endopeptidase activity;
transcript_4007	electron carrier activity; heme binding; cytochrome-c oxidase activity;
transcript_4021	aromatase activity;
transcript_4024	aromatase activity;
transcript_4027	binding;
transcript_4029	aromatase activity;
transcript_4032	glutathione transferase activity;
transcript_4035	signal transducer activity;
transcript_4050	catalytic activity;
transcript_4052	kinase activity;
transcript_4064	binding; racemase and epimerase activity, acting on carbohydrates and derivatives;
transcript_4072	transferase activity;
transcript_4095	iron ion binding;
transcript_4101	structural constituent of ribosome; tRNA binding;
transcript_4103	structural constituent of ribosome; rRNA binding;
transcript_4110	ATPase activity, coupled to transmembrane movement of substances; substrate-specific transmembrane transporter activity; nucleotide binding;
transcript_4113	ligase activity; phosphoribosylaminoimidazole carboxylase activity; ATP binding;
transcript_4119	iron-sulfur cluster binding; catalytic activity;
transcript_4121	nucleoside-triphosphatase activity; binding;
transcript_4133	translation initiation factor activity; GTPase activity; GTP binding;
transcript_4148	aromatase activity;
transcript_4178	oxidoreductase activity; iron ion binding;
transcript_4182	aromatase activity;
transcript_4192	glucose-6-phosphate dehydrogenase activity;
transcript_4194	protein-S-isoprenylcysteine O-methyltransferase activity;
transcript_4205	NADH dehydrogenase (ubiquinone) activity;
transcript_4212	aromatase activity;
transcript_4213	catalytic activity;
transcript_4216	transferase activity, transferring alkyl or aryl (other than methyl) groups;
transcript_4219	phosphopyruvate hydratase activity; magnesium ion binding;
transcript_4233	magnesium ion binding; intramolecular transferase activity, phosphotransferases;
transcript_4236	catalytic activity; binding;
transcript_4249	oxidoreductase activity;
transcript_4251	transferase activity;
transcript_4252	aromatase activity;
transcript_4266	nucleic acid binding; zinc ion binding;
transcript_4272	beta-galactosidase activity; cation binding; sugar binding;
transcript_4299	aromatase activity;
transcript_4302	aromatase activity;
transcript_4304	aromatase activity;
transcript_4309	aromatase activity;
transcript_4310	aromatase activity;
transcript_4316	2,3-bisphosphoglycerate-dependent phosphoglycerate mutase activity;
transcript_4317	protein transporter activity;
transcript_4324	catalytic activity;
transcript_4331	metal ion binding; porphobilinogen synthase activity;
transcript_4363	ATPase activity, coupled to transmembrane movement of substances; ATP binding; protein binding;
transcript_4375	oxidoreductase activity;
transcript_4392	oxidoreductase activity;
transcript_4395	binding; signal transducer activity; kinase activity;
transcript_4400	oxidoreductase activity;
transcript_4403	oxidoreductase activity; iron ion binding;
transcript_4420	catalytic activity;
transcript_4426	aromatase activity;
transcript_4428	acyl-CoA dehydrogenase activity;
transcript_4430	aromatase activity;
transcript_4436	electron carrier activity; protein disulfide isomerase activity; dolichyl-diphosphooligosaccharide-protein glycotransferase activity; protein disulfide oxidoreductase activity;
transcript_4441	ATP binding; transferase activity;
transcript_4442	amidophosphoribosyltransferase activity;
transcript_4446	cysteine-type endopeptidase activity;
transcript_4448	ligase activity;
transcript_4482	sequence-specific DNA binding;
transcript_4486	oxidoreductase activity; ATP binding; protein serine/threonine kinase activity;
transcript_4495	catalytic activity;
transcript_4500	DNA binding; transcription activator activity; transcription factor activity; protein heterodimerization activity; protein homodimerization activity;
transcript_4502	amino acid transmembrane transporter activity;
transcript_4510	ATPase activity; transporter activity;
transcript_4514	voltage-gated anion channel activity;
transcript_4515	DNA binding; zinc ion binding;
transcript_4538	ligase activity; metal ion binding; alpha-glucan, water dikinase activity; protein histidine kinase activity; ATP binding;
transcript_4541	ATPase activity, coupled to transmembrane movement of ions;
transcript_4548	oxidoreductase activity;
transcript_4549	DNA binding; zinc ion binding;
transcript_4566	ATPase activity; transporter activity;
transcript_4576	ATPase activity, coupled to transmembrane movement of substances; substrate-specific transmembrane transporter activity; ATP binding;
transcript_4587	metal ion binding; glutamate synthase (NADH) activity;
transcript_4592	lyase activity;
transcript_4604	voltage-gated anion channel activity;
transcript_4610	zinc ion binding; ubiquitin-protein ligase activity;
transcript_4611	protein serine/threonine kinase activity; ATP binding; two-component sensor activity;
transcript_4626	FMN binding; NADPH dehydrogenase activity;
transcript_4627	binding;
transcript_4633	oxidoreductase activity;
transcript_4636	metal ion binding;
transcript_4638	nucleoside-triphosphatase activity;
transcript_4641	ribonuclease H activity; nucleic acid binding;
transcript_4644	protein binding; ubiquitin-protein ligase activity;
transcript_4648	transferase activity;
transcript_4663	binding;
transcript_4664	nucleic acid binding; ATP binding; ATP-dependent helicase activity;
transcript_4665	bile acid:sodium symporter activity;
transcript_4666	protein serine/threonine kinase activity; metal ion binding; protein serine/threonine phosphatase activity;
transcript_4671	quinone binding; NADH dehydrogenase (ubiquinone) activity;
transcript_4674	metal ion binding; nucleic acid binding;
transcript_4680	binding; prephenate dehydrogenase (NADP+) activity;
transcript_4681	protein serine/threonine/tyrosine kinase activity; ATP binding; protein binding;
transcript_4682	nucleic acid binding;
transcript_4684	FMN binding; NADPH dehydrogenase activity;
transcript_4691	transferase activity, transferring phosphorus-containing groups;
transcript_4692	sequence-specific DNA binding; transcription factor activity;
transcript_4700	FAD binding; flavin-containing monooxygenase activity; NADP or NADPH binding; iron-sulfur cluster binding; iron ion binding;
transcript_4704	GTP binding;
transcript_4707	helicase activity; nucleotide binding;
transcript_4708	kinase activity; protein tyrosine/serine/threonine phosphatase activity;
transcript_4709	ATP binding; helicase activity; DNA binding; transferase activity;
transcript_4712	oxidoreductase activity;
transcript_4714	GTP binding;
transcript_4718	DNA binding; protein kinase activity; zinc ion binding;
transcript_4728	protein binding; ATP binding; protein serine/threonine kinase activity;
transcript_4729	binding; structural molecule activity;
transcript_4730	RNA-directed DNA polymerase activity; RNA binding;
transcript_4740	nucleic acid binding;
transcript_4744	ubiquinol-cytochrome-c reductase activity;
transcript_4767	binding; ARF guanyl-nucleotide exchange factor activity;
transcript_4768	helicase activity; nucleotide binding;
transcript_4772	FAD binding; acyl-CoA dehydrogenase activity; acyl-CoA oxidase activity;
transcript_4773	oxidoreductase activity;
transcript_4774	ATPase activity; transporter activity;
transcript_4779	acyltransferase activity;
transcript_4790	catalytic activity;
transcript_4796	alanine-glyoxylate transaminase activity; pyridoxal phosphate binding; zinc ion binding;
transcript_4801	protein serine/threonine kinase activity; ATP binding; two-component sensor activity;
transcript_4813	binding;
transcript_4816	RNA binding; endonuclease activity; RNA-directed DNA polymerase activity; DNA binding; 1,3-beta-glucan synthase activity;
transcript_4824	zinc ion binding; nucleic acid binding;
transcript_4825	protein serine/threonine kinase activity; ATP binding; two-component sensor activity;
transcript_4829	ATP binding; DNA binding; ATP-dependent helicase activity;
transcript_4850	ubiquitin-protein ligase activity; transmembrane receptor protein serine/threonine kinase binding;
transcript_4851	peptidase activity;
transcript_4857	metal ion binding; protein serine/threonine phosphatase activity;
transcript_4858	1,3-beta-glucan synthase activity;
transcript_4867	ATP-dependent RNA helicase activity; RNA binding; ATP binding;
transcript_4875	RNA-directed DNA polymerase activity; DNA binding; aspartic-type endopeptidase activity; cyclin-dependent protein kinase regulator activity; zinc ion binding;
transcript_4878	sequence-specific DNA binding; transcription factor activity;
transcript_4889	binding;
transcript_4908	transferase activity, transferring phosphorus-containing groups; nucleic acid binding;
transcript_4915	zinc ion binding;
transcript_4926	DNA binding; transferase activity;
transcript_4927	binding; oxidoreductase activity, acting on the aldehyde or oxo group of donors;
transcript_4946	sequence-specific DNA binding;
transcript_4949	protein serine/threonine kinase activity; ATP binding; two-component sensor activity;
transcript_4950	nucleotide binding;
transcript_4951	DNA binding;
transcript_4955	oxidoreductase activity; binding;
transcript_4957	nucleotide binding; aminoacyl-tRNA ligase activity;
transcript_4959	zinc ion binding; nucleic acid binding;
transcript_4970	transcription factor activity; sequence-specific DNA binding;
transcript_4973	transcription factor activity; sequence-specific DNA binding;
transcript_4979	binding;
transcript_4991	iron ion binding; lipoxygenase activity;
transcript_4993	ATP binding; ATPase activity; transporter activity;
transcript_5000	protein serine/threonine kinase activity; metal ion binding; protein serine/threonine phosphatase activity;
transcript_5009	porin activity; protein binding;
transcript_5015	metal ion binding; protein serine/threonine phosphatase activity; protein serine/threonine kinase activity;
transcript_5016	DNA binding;
transcript_5017	binding;
transcript_5020	ATPase activity;
transcript_5026	translation initiation factor activity;
transcript_5038	sucrose synthase activity;
transcript_5043	nucleic acid binding;
transcript_5046	protein serine/threonine kinase activity; ATP binding; two-component sensor activity;
transcript_5054	clathrin binding; GTPase activity; GTP binding;
transcript_5058	RNA binding;
transcript_5072	GTP binding;
transcript_5077	RNA-directed DNA polymerase activity; DNA binding; RNA binding; zinc ion binding;
transcript_5079	ATPase activity; transporter activity;
transcript_5084	hydrolase activity, acting on ester bonds;
transcript_5095	DNA binding; cyclin-dependent protein kinase regulator activity; zinc ion binding;
transcript_5099	ribonuclease H activity; RNA-directed DNA polymerase activity; DNA binding; RNA binding; sugar:hydrogen symporter activity;
transcript_5101	sequence-specific DNA binding; transcription factor activity;
transcript_5103	transcription factor activity; nucleic acid binding; zinc ion binding;
transcript_5106	transcription factor activity; DNA binding;
transcript_5111	ATPase activity, coupled to transmembrane movement of substances; ATP binding;
transcript_5112	calcium ion binding;
transcript_5115	binding; protein kinase activity;
transcript_5121	oxidoreductase activity;
transcript_5125	protein binding;
transcript_5128	UDP-glycosyltransferase activity;
transcript_5140	actin binding;
transcript_5143	RNA methyltransferase activity;
transcript_5149	hydrolase activity, acting on acid anhydrides, catalyzing transmembrane movement of substances; ion transmembrane transporter activity;
transcript_5155	protein binding; cysteine-type endopeptidase activity;
transcript_5170	protein kinase activity; ATP binding;
transcript_5175	protein binding;
transcript_5180	oxidoreductase activity;
transcript_5192	binding;
transcript_5193	metal ion binding; kinase activity; protein serine/threonine phosphatase activity;
transcript_5200	DNA binding; cyclin-dependent protein kinase regulator activity; zinc ion binding;
transcript_5211	GTP binding;
transcript_5221	specific transcriptional repressor activity; transcription factor activity;
transcript_5225	binding;
transcript_5227	protein transporter activity;
transcript_5230	calcium-activated potassium channel activity; ATP binding; thiamin diphosphokinase activity; outward rectifier potassium channel activity; kinase activity;
transcript_5234	aspartic-type endopeptidase activity;
transcript_5235	peptidase activity;
transcript_5244	hydrolase activity; protein binding;
transcript_5246	protein binding;
transcript_5247	cation transmembrane transporter activity;
transcript_5264	non-membrane spanning protein tyrosine kinase activity; protein serine/threonine/tyrosine kinase activity; ATP binding;
transcript_5267	DNA binding; calcium ion binding; zinc ion binding;
transcript_5280	protein binding;
transcript_5286	two-component response regulator activity; DNA binding; transcription factor activity; kinase activity;
transcript_5288	DNA-directed RNA polymerase activity; DNA binding;
transcript_5293	cysteine-type peptidase activity;
transcript_5294	double-stranded telomeric DNA binding; anthranilate phosphoribosyltransferase activity;
transcript_5295	glucan endo-1,3-beta-D-glucosidase activity; zinc ion binding;
transcript_5323	active transmembrane transporter activity; hydrolase activity, acting on acid anhydrides, catalyzing transmembrane movement of substances; ATPase activity;
transcript_5325	hydrolase activity;
transcript_5328	kinase activity;
transcript_5329	protein serine/threonine kinase activity; metal ion binding; protein serine/threonine phosphatase activity;
transcript_5330	UDP-glucuronate decarboxylase activity; coenzyme binding;
transcript_5345	ATP binding; ATPase activity; transporter activity;
transcript_5352	binding; oxidoreductase activity, acting on CH-OH group of donors;
transcript_5354	sequence-specific DNA binding; transcription factor activity;
transcript_5358	metal ion binding; homocysteine S-methyltransferase activity;
transcript_5360	oxidoreductase activity;
transcript_5363	oxidoreductase activity;
transcript_5367	binding;
transcript_5368	protein serine/threonine kinase activity; ATP binding; two-component sensor activity;
transcript_5370	ATPase activity; transporter activity;
transcript_5371	RNA-directed DNA polymerase activity; DNA binding; RNA binding; zinc ion binding;
transcript_5372	binding;
transcript_5378	oxidoreductase activity;
transcript_5391	oxidoreductase activity;
transcript_5396	ATP binding; protein serine/threonine kinase activity;
transcript_5408	nucleoside-triphosphatase activity; ATP binding;
transcript_5412	hydrolase activity, hydrolyzing O-glycosyl compounds; RNA-directed DNA polymerase activity; DNA binding; RNA binding; protein dimerization activity; zinc ion binding;
transcript_5415	ATP binding; ubiquitin-protein ligase activity;
transcript_5416	protein binding;
transcript_5417	ubiquitin protein ligase binding; ATP binding; ubiquitin-protein ligase activity;
transcript_5419	binding; hydrolase activity;
transcript_5424	nucleoside-triphosphatase activity; binding;
transcript_5429	ATP binding; protein serine/threonine kinase activity;
transcript_5439	hydrolase activity;
transcript_5441	tau-protein kinase activity; ATP binding; protein serine/threonine kinase activity;
transcript_5451	double-stranded telomeric DNA binding; anthranilate phosphoribosyltransferase activity;
transcript_5455	RNA binding; protein binding; nucleotide binding;
transcript_5456	nucleic acid binding; protein dimerization activity;
transcript_5459	NAD or NADH binding; 3-isopropylmalate dehydrogenase activity; magnesium ion binding;
transcript_5464	oxidoreductase activity;
transcript_5469	sequence-specific DNA binding;
transcript_5477	ATP binding; protein kinase activity;
transcript_5479	metal ion binding;
transcript_5483	nucleic acid binding; catalytic activity;
transcript_5491	nucleoside-triphosphatase activity;
transcript_5502	xylose isomerase activity; magnesium ion binding;
transcript_5505	acetyl-CoA carboxylase activity; ATP binding; biotin carboxylase activity;
transcript_5528	NAD or NADH binding; copper ion binding; succinate-semialdehyde dehydrogenase activity;
transcript_5532	glycine dehydrogenase (decarboxylating) activity; ATP binding; protein binding; pyridoxal phosphate binding;
transcript_5534	3-deoxy-8-phosphooctulonate synthase activity;
transcript_5536	helicase activity; nucleotide binding;
transcript_5546	calcium ion binding;
transcript_5556	carboxylesterase activity;
transcript_5559	triglyceride lipase activity;
transcript_5563	oxidoreductase activity;
transcript_5564	transcription regulator activity; calmodulin binding;
transcript_5567	translation initiation factor activity;
transcript_5568	oxidoreductase activity;
transcript_5576	ATP binding;
transcript_5582	nucleic acid binding;
transcript_5585	acetylglucosaminyltransferase activity;
transcript_5592	nucleic acid binding;
transcript_5594	quinone binding; electron carrier activity; NADH dehydrogenase (ubiquinone) activity; iron ion binding; 4 iron, 4 sulfur cluster binding;
transcript_5603	sequence-specific DNA binding;
transcript_5616	oxidoreductase activity, acting on the CH-CH group of donors;
transcript_5617	oxidoreductase activity; protein kinase activity; nucleotide binding;
transcript_5618	protein binding; ubiquitin-protein ligase activity;
transcript_5621	sequence-specific DNA binding;
transcript_5626	ATPase activity; transporter activity;
transcript_5632	D-erythro-sphingosine kinase activity; sphinganine kinase activity;
transcript_5640	DNA topoisomerase type I activity;
transcript_5644	acetyl-CoA carboxylase activity; ATP binding; biotin carboxylase activity;
transcript_5645	identical protein binding; ATP binding; microtubule-severing ATPase activity;
transcript_5649	binding;
transcript_5650	RNA-directed DNA polymerase activity; DNA binding; RNA binding; zinc ion binding;
transcript_5652	ion transmembrane transporter activity;
transcript_5654	calcium-transporting ATPase activity; calmodulin binding; ATP binding;
transcript_5658	binding; oxidoreductase activity;
transcript_5662	protein binding; GTPase activity; structural molecule activity; sugar binding; GTP binding;
transcript_5668	transferase activity;
transcript_5681	RNA binding; zinc ion binding; RNA-directed DNA polymerase activity; DNA binding; aspartic-type endopeptidase activity; chromatin binding;
transcript_5682	nucleic acid binding;
transcript_5691	hydrolase activity; nucleotide binding;
transcript_5696	clathrin binding; GTPase activity; GTP binding;
transcript_5699	DNA binding;
transcript_5702	protein serine/threonine kinase activity; ATP binding; two-component sensor activity;
transcript_5709	receptor activity; sugar binding; ATP binding; cyclin-dependent protein kinase activity;
transcript_5710	oxidoreductase activity;
transcript_5711	nucleotide binding;
transcript_5716	glucokinase activity; ATP binding; fructokinase activity;
transcript_5723	DNA-directed DNA polymerase activity; DNA binding;
transcript_5729	aminoacyl-tRNA ligase activity; nucleotide binding;
transcript_5732	protein binding;
transcript_5740	zinc ion binding; ubiquitin-protein ligase activity;
transcript_5746	metal ion binding; nucleic acid binding;
transcript_5749	zinc ion binding; protein kinase activity; ubiquitin-protein ligase activity; ATP binding; protein binding; phospholipase A2 activity;
transcript_5751	nucleic acid binding; 3'-5' exonuclease activity; nucleotide binding;
transcript_5754	binding; catalytic activity;
transcript_5757	nucleic acid binding; catalytic activity;
transcript_5761	calmodulin binding; protein tyrosine phosphatase activity; protein tyrosine/serine/threonine phosphatase activity; MAP kinase phosphatase activity;
transcript_5776	nucleic acid binding;
transcript_5781	nucleic acid binding; catalytic activity;
transcript_5786	RNA helicase activity; ATP-dependent helicase activity; nucleic acid binding; ATP binding;
transcript_5790	o-succinylbenzoate-CoA ligase activity;
transcript_5797	carbohydrate binding; beta-galactosidase activity; cation binding;
transcript_5803	protein tyrosine/serine/threonine phosphatase activity; lupeol synthase activity; protein tyrosine phosphatase activity; cadmium ion transmembrane transporter activity; ATPase activity, coupled to transmembrane movement of substances; ATP binding;
transcript_5807	oxidoreductase activity;
transcript_5811	protein kinase activity; protein binding;
transcript_5812	ATPase activity, coupled to transmembrane movement of ions; nucleotide binding;
transcript_5818	protein serine/threonine kinase activity; metal ion binding; protein serine/threonine phosphatase activity;
transcript_5820	phosphoinositide binding; Rho GTPase activator activity;
transcript_5821	peptide transporter activity;
transcript_5831	oxoglutarate dehydrogenase (succinyl-transferring) activity; cobalt ion binding; thiamin pyrophosphate binding; zinc ion binding;
transcript_5835	binding; catalytic activity;
transcript_5837	9-cis-epoxycarotenoid dioxygenase activity;
transcript_5838	cellulose synthase (UDP-forming) activity;
transcript_5845	calcium ion binding;
transcript_5848	protein binding; nucleotide binding;
transcript_5849	copper ion binding; L-ascorbate oxidase activity; laccase activity;
transcript_5853	ATP binding; biotin carboxylase activity; acetyl-CoA carboxylase activity;
transcript_5854	receptor activity; ATP binding; protein serine/threonine kinase activity;
transcript_5858	binding;
transcript_5862	oxidoreductase activity;
transcript_5864	ribonuclease H activity; RNA-directed DNA polymerase activity; DNA binding; RNA binding;
transcript_5868	transcription cofactor activity;
transcript_5874	shikimate 5-dehydrogenase activity; NADP or NADPH binding; 3-dehydroquinate dehydratase activity;
transcript_5881	ATP binding; aminoacyl-tRNA ligase activity;
transcript_5884	metal ion binding; nucleic acid binding; hydrolase activity; transferase activity;
transcript_5885	sequence-specific DNA binding;
transcript_5886	transferase activity;
transcript_5887	solute:hydrogen antiporter activity; catalytic activity;
transcript_5909	zinc ion binding; 5-amino-6-(5-phosphoribosylamino)uracil reductase activity; phosphotransferase activity, alcohol group as acceptor; protein tyrosine phosphatase activity; protein tyrosine/serine/threonine phosphatase activity; protein binding;
transcript_5915	1,3-beta-glucan synthase activity;
transcript_5916	transcription factor activity; sequence-specific DNA binding;
transcript_5936	DNA binding; protein dimerization activity;
transcript_5937	binding;
transcript_5947	binding; catalytic activity;
transcript_5954	soluble NSF attachment protein activity;
transcript_5959	binding; catalytic activity;
transcript_5961	heme binding; monooxygenase activity; electron carrier activity;
transcript_5966	nucleic acid binding;
transcript_5968	NAD or NADH binding; copper ion binding; succinate-semialdehyde dehydrogenase activity;
transcript_5970	beta-amylase activity; protein self-association; 2-alkenal reductase activity; MAP kinase kinase kinase activity; receptor activity; receptor serine/threonine kinase binding; ATP binding;
transcript_5978	metalloendopeptidase activity; zinc ion binding;
transcript_5982	ATP binding; valine-tRNA ligase activity;
transcript_5989	ATP binding; calmodulin-dependent protein kinase activity;
transcript_5993	binding;
transcript_6001	DNA binding; transcription factor activity;
transcript_6010	translation elongation factor activity; transferase activity;
transcript_6015	pyridoxal kinase activity;
transcript_6016	homogentisate geranylgeranyltransferase activity; homogentisate farnesyltransferase activity; dimethylallyltranstransferase activity; homogentisate solanesyltransferase activity;
transcript_6017	transporter activity;
transcript_6025	structural constituent of ribosome;
transcript_6040	ligase activity; pyruvate, phosphate dikinase activity; kinase activity; ATP binding; zinc ion binding;
transcript_6041	ATP binding; protein serine/threonine kinase activity;
transcript_6048	GTP binding; extracellular-glutamate-gated ion channel activity; ionotropic glutamate receptor activity;
transcript_6052	ubiquitin-specific protease activity; ubiquitin thiolesterase activity;
transcript_6055	protein serine/threonine kinase activity; ATP binding; two-component sensor activity;
transcript_6072	ATPase activity, coupled to transmembrane movement of substances;
transcript_6074	DNA binding; transcription factor activity;
transcript_6076	zinc ion binding;
transcript_6082	binding;
transcript_6084	nucleic acid binding;
transcript_6085	rRNA (cytosine-N4-)-methyltransferase activity;
transcript_6087	DNA binding;
transcript_6089	oxidoreductase activity;
transcript_6092	hydrolase activity, hydrolyzing O-glycosyl compounds; cation binding;
transcript_6096	RNA binding; zinc ion binding; endonuclease activity; transferase activity, transferring hexosyl groups; RNA-directed DNA polymerase activity; DNA binding; aspartic-type endopeptidase activity; chromatin binding;
transcript_6102	ATPase activity; transporter activity;
transcript_6111	protein serine/threonine kinase activity; ATP binding; two-component sensor activity;
transcript_6121	FAD binding; cobalt ion binding; NAD(P)H oxidase activity; ferric-chelate reductase activity; electron carrier activity; NADH dehydrogenase (ubiquinone) activity; iron ion binding;
transcript_6131	RNA polymerase II carboxy-terminal domain kinase activity; protein binding; ATP binding;
transcript_6132	polygalacturonase activity; binding;
transcript_6133	binding;
transcript_6150	DNA binding; protein binding;
transcript_6158	binding; catalytic activity;
transcript_6161	endonuclease activity; RNA-directed DNA polymerase activity; DNA binding; aspartic-type endopeptidase activity; zinc ion binding;
transcript_6169	oxidoreductase activity;
transcript_6170	oxidoreductase activity;
transcript_6188	D-erythro-sphingosine kinase activity; diacylglycerol kinase activity;
transcript_6189	tetrahydrofolylpolyglutamate synthase activity; ATP binding;
transcript_6192	long-chain-fatty-acid-CoA ligase activity;
transcript_6216	binding;
transcript_6225	translation elongation factor activity;
transcript_6233	hydroxymethylglutaryl-CoA reductase (NADPH) activity; coenzyme binding; hydroxymethylglutaryl-CoA reductase activity;
transcript_6244	FAD binding; reticuline oxidase activity;
transcript_6245	oxidoreductase activity;
transcript_6247	oxidoreductase activity, acting on the CH-CH group of donors;
transcript_6252	hydrolase activity;
transcript_6259	nucleic acid binding;
transcript_6264	ATP binding; protein serine/threonine kinase activity;
transcript_6266	binding;
transcript_6275	farnesyltranstransferase activity; 2-alkenal reductase activity;
transcript_6276	calmodulin-dependent protein kinase activity; calcium ion binding; ATP binding; calcium-dependent protein serine/threonine kinase activity; calmodulin binding;
transcript_6283	ATPase activity;
transcript_6293	RNA-directed DNA polymerase activity; RNA binding;
transcript_6303	ATP binding; transmembrane receptor activity;
transcript_6307	oxidoreductase activity, acting on paired donors, with oxidation of a pair of donors resulting in the reduction of molecular oxygen to two molecules of water;
transcript_6315	protein serine/threonine kinase activity; metal ion binding; protein serine/threonine phosphatase activity;
transcript_6318	transporter activity;
transcript_6324	mannosyl-oligosaccharide glucosidase activity; alpha-glucosidase activity;
transcript_6325	nucleotide binding; RNA binding;
transcript_6332	binding;
transcript_6334	heme binding; L-ascorbate peroxidase activity;
transcript_6336	binding; catalytic activity;
transcript_6338	ATP binding; ubiquitin-protein ligase activity;
transcript_6344	DNA-directed RNA polymerase activity; DNA binding; ribonucleoside binding;
transcript_6350	transcription regulator activity; DNA binding; ATP binding; transferase activity; helicase activity;
transcript_6355	DNA-directed RNA polymerase activity; DNA binding;
transcript_6359	nucleotide binding;
transcript_6360	FMN binding; NADPH dehydrogenase activity;
transcript_6364	binding; hydrolase activity;
transcript_6370	RNA-directed DNA polymerase activity; DNA binding; RNA binding; zinc ion binding;
transcript_6371	binding;
transcript_6375	DNA binding; transcription factor activity;
transcript_6379	receptor activity; ATP binding; protein serine/threonine kinase activity;
transcript_6386	binding;
transcript_6388	peptidase activity;
transcript_6390	binding; acyl-CoA dehydrogenase activity;
transcript_6393	transferase activity;
transcript_6396	transferase activity;
transcript_6397	oxidoreductase activity;
transcript_6404	transcription factor activity; sequence-specific DNA binding; protein dimerization activity;
transcript_6425	binding;
transcript_6432	metal ion binding; kinase activity; protein serine/threonine phosphatase activity;
transcript_6443	zinc ion binding; DNA-directed DNA polymerase activity; DNA binding; nucleotide binding;
transcript_6447	metal ion binding; kinase activity; protein serine/threonine phosphatase activity;
transcript_6462	protein binding; lipoxygenase activity; iron ion binding;
transcript_6465	sequence-specific DNA binding;
transcript_6467	DNA binding; zinc ion binding;
transcript_6468	metal ion binding; homocysteine S-methyltransferase activity;
transcript_6471	ATP binding; MAP kinase kinase kinase activity;
transcript_6477	binding;
transcript_6481	heme binding; 2-alkenal reductase activity;
transcript_6482	ubiquitin-protein ligase activity; zinc ion binding;
transcript_6484	binding;
transcript_6489	transcription regulator activity; structural constituent of ribosome; protein binding;
transcript_6491	oxidoreductase activity, acting on the CH-CH group of donors;
transcript_6492	ATP binding; galactokinase activity; N-acetylgalactosamine kinase activity;
transcript_6500	FAD binding; glutamate synthase (NADH) activity; iron ion binding; FMN binding; 3 iron, 4 sulfur cluster binding;
transcript_6503	calmodulin-dependent protein kinase activity; calcium ion binding; ATP binding; calcium-dependent protein serine/threonine kinase activity; calmodulin binding;
transcript_6506	DNA binding;
transcript_6509	pyridoxal kinase activity;
transcript_6520	oxidoreductase activity;
transcript_6524	binding;
transcript_6527	sequence-specific DNA binding;
transcript_6530	catalytic activity;
transcript_6543	peptidyl-prolyl cis-trans isomerase activity;
transcript_6545	transferase activity;
transcript_6552	zinc ion binding;
transcript_6560	antiporter activity; drug transmembrane transporter activity;
transcript_6564	lipid binding; transporter activity;
transcript_6565	translation initiation factor activity;
transcript_6577	anthocyanidin 3-O-glucosyltransferase activity;
transcript_6579	RNA binding;
transcript_6597	nucleic acid binding;
transcript_6600	ATP binding; peptidase activity, acting on L-amino acid peptides; ATPase activity, coupled; calmodulin binding;
transcript_6604	ER retention sequence binding; receptor activity;
transcript_6609	oxidoreductase activity; protein kinase activity; nucleotide binding;
transcript_6610	transporter activity;
transcript_6616	dihydrokaempferol 4-reductase activity; coenzyme binding;
transcript_6621	receptor activity; methyl salicylate esterase activity; methyl jasmonate esterase activity; methyl indole-3-acetate esterase activity;
transcript_6632	nucleic acid binding;
transcript_6634	homogentisate geranylgeranyltransferase activity; homogentisate farnesyltransferase activity; dimethylallyltranstransferase activity; homogentisate solanesyltransferase activity;
transcript_6642	nucleic acid binding;
transcript_6646	ATP binding; ubiquitin-protein ligase activity;
transcript_6647	unfolded protein binding; ATP binding;
transcript_6649	hydroxymethylbilane synthase activity;
transcript_6661	metalloendopeptidase activity;
transcript_6669	iron ion binding; lipoxygenase activity;
transcript_6679	protein serine/threonine kinase activity; metal ion binding; protein serine/threonine phosphatase activity;
transcript_6681	hydrolase activity;
transcript_6682	monooxygenase activity; iron ion binding;
transcript_6690	protein binding;
transcript_6693	ATP binding; protein serine/threonine kinase activity;
transcript_6696	nucleic acid binding;
transcript_6699	protein kinase activity; ATP binding; transporter activity;
transcript_6700	nucleotide binding; RNA binding;
transcript_6702	nucleic acid binding; hydrolase activity;
transcript_6703	binding;
transcript_6727	polygalacturonase activity; DNA binding; zinc ion binding;
transcript_6730	transcription repressor activity; DNA binding;
transcript_6731	nucleoside-triphosphatase activity;
transcript_6734	methyltransferase activity;
transcript_6745	phosphonate transmembrane-transporting ATPase activity; ATP binding;
transcript_6747	galactosyltransferase activity;
transcript_6752	catalytic activity;
transcript_6755	triglyceride lipase activity;
transcript_6756	pyrophosphatase activity;
transcript_6758	binding;
transcript_6759	integrase activity; RNA-directed DNA polymerase activity; DNA binding; chromatin binding; RNA binding; aspartic-type endopeptidase activity;
transcript_6764	binding; lysine-tRNA ligase activity;
transcript_6765	actin binding;
transcript_6771	metal ion binding; nucleic acid binding;
transcript_6772	calcium ion binding; protein phosphatase type 2B regulator activity;
transcript_6777	metal ion binding; kinase activity; protein serine/threonine phosphatase activity;
transcript_6780	catalytic activity;
transcript_6814	quinone binding; NADH dehydrogenase (ubiquinone) activity;
transcript_6819	binding;
transcript_6824	RNA binding; endonuclease activity; RNA-directed DNA polymerase activity; DNA binding; 1,3-beta-glucan synthase activity;
transcript_6832	oxidoreductase activity, acting on paired donors, with oxidation of a pair of donors resulting in the reduction of molecular oxygen to two molecules of water;
transcript_6842	protein kinase activity; protein binding; nucleotide binding;
transcript_6845	GTPase activity; structural molecule activity; GTP binding;
transcript_6846	ligase activity; metal ion binding; alpha-glucan, water dikinase activity; protein histidine kinase activity; ATP binding;
transcript_6849	helicase activity; nucleotide binding;
transcript_6854	fatty-acid synthase activity;
transcript_6856	oxidoreductase activity;
transcript_6860	RNA-directed DNA polymerase activity; RNA binding; ubiquitin-protein ligase activity; zinc ion binding;
transcript_6871	oxidoreductase activity;
transcript_6880	phosphorylase activity;
transcript_6883	protein serine/threonine kinase activity; ATP binding; two-component sensor activity;
transcript_6901	4-hydroxy-3-methylbut-2-en-1-yl diphosphate reductase activity;
transcript_6907	oxidoreductase activity;
transcript_6909	nucleoside-triphosphatase activity; nucleotide binding;
transcript_6925	dTDP-4-dehydrorhamnose reductase activity; isomerase activity; binding;
transcript_6940	peptidase activity; zinc ion binding; protein serine/threonine kinase activity; DNA binding; ATP binding; ATPase activity; polygalacturonase activity; sugar binding;
transcript_6944	binding; oxidoreductase activity;
transcript_6947	catalytic activity;
transcript_6949	carbohydrate binding;
transcript_6970	protein serine/threonine phosphatase activity;
transcript_6976	protein dimerization activity; (iso)eugenol O-methyltransferase activity;
transcript_6985	galacturan 1,4-alpha-galacturonidase activity; polygalacturonase activity;
transcript_6995	RNA binding;
transcript_7001	catalytic activity; DNA binding; zinc ion binding;
transcript_7006	binding; protein kinase activity;
transcript_7007	hydrolase activity, hydrolyzing O-glycosyl compounds; binding;
transcript_7017	catalytic activity; binding;
transcript_7026	binding;
transcript_7032	binding; catalytic activity;
transcript_7035	nucleic acid binding; nucleotide binding;
transcript_7036	oxidoreductase activity;
transcript_7037	transcription regulator activity; RNA binding; calmodulin binding; protein serine/threonine kinase activity; ATP binding;
transcript_7039	transition metal ion binding;
transcript_7046	zeaxanthin epoxidase activity;
transcript_7060	protein binding; ubiquitin-protein ligase activity;
transcript_7063	cation-transporting ATPase activity; nucleotide binding; inorganic cation transmembrane transporter activity; transition metal ion transmembrane transporter activity;
transcript_7064	nucleoside diphosphate kinase activity; ATP binding;
transcript_7071	lyase activity;
transcript_7094	nucleic acid binding;
transcript_7096	ATPase activity; nucleotide binding;
transcript_7107	metal ion binding; iron-sulfur cluster binding; electron carrier activity;
transcript_7114	hydrolase activity, acting on ester bonds;
transcript_7124	quinone binding; electron carrier activity; NADH dehydrogenase (ubiquinone) activity; iron ion binding; 4 iron, 4 sulfur cluster binding;
transcript_7125	calmodulin-dependent protein kinase activity; calcium ion binding; ATP binding; calcium-dependent protein serine/threonine kinase activity; calmodulin binding;
transcript_7127	binding;
transcript_7138	ATPase activity; transporter activity;
transcript_7139	ligase activity; hydrolase activity;
transcript_7150	UDP-glucose:glycoprotein glucosyltransferase activity;
transcript_7159	sequence-specific DNA binding;
transcript_7166	RNA binding;
transcript_7177	metal ion binding; nucleic acid binding;
transcript_7193	binding;
transcript_7211	binding;
transcript_7224	hydrolase activity; ATP binding; 2-alkenal reductase activity;
transcript_7225	calmodulin-dependent protein kinase activity; calcium ion binding; ATP binding; calcium-dependent protein serine/threonine kinase activity; calmodulin binding;
transcript_7245	glutamine-tRNA ligase activity; glutamate-tRNA ligase activity; ATP binding;
transcript_7256	oxidoreductase activity;
transcript_7273	sequence-specific DNA binding;
transcript_7281	iron ion transmembrane transporter activity; cadmium ion transmembrane transporter activity; manganese ion transmembrane transporter activity; inorganic anion transmembrane transporter activity;
transcript_7285	ATP binding; unfolded protein binding; microtubule motor activity;
transcript_7287	kinase activity;
transcript_7301	iron ion binding; lipoxygenase activity;
transcript_7303	binding;
transcript_7306	receptor activity; soluble NSF attachment protein activity; SNARE binding;
transcript_7316	copper ion binding; 4 iron, 4 sulfur cluster binding; ATP binding; aconitate hydratase activity;
transcript_7320	binding;
transcript_7323	oxidoreductase activity;
transcript_7328	copper ion binding; zinc ion binding; nucleic acid binding; glutathione peroxidase activity; glutathione transferase activity; glutathione binding;
transcript_7329	metal ion binding; oxidoreductase activity;
transcript_7332	binding;
transcript_7337	carboxymethylenebutenolidase activity;
transcript_7343	DNA binding; zinc ion binding;
transcript_7344	calcium ion binding; ATP binding; MAP kinase kinase kinase activity;
transcript_7345	zinc ion binding; protein serine/threonine kinase activity; DNA binding; ATP binding; transcription factor activity;
transcript_7350	structural constituent of ribosome;
transcript_7351	ATP binding; galactokinase activity; N-acetylgalactosamine kinase activity;
transcript_7364	DNA-directed RNA polymerase activity; DNA binding;
transcript_7373	ATP binding; protein serine/threonine kinase activity; 2-alkenal reductase activity;
transcript_7375	pyrophosphatase activity;
transcript_7381	ATP binding; galactokinase activity;
transcript_7384	methyltransferase activity;
transcript_7401	NAD or NADH binding; 3-isopropylmalate dehydrogenase activity; magnesium ion binding;
transcript_7407	protein tyrosine phosphatase activity;
transcript_7414	DNA binding; O-methyltransferase activity;
transcript_7418	zinc ion binding; DNA binding; ATP binding; transferase activity; helicase activity;
transcript_7421	DNA binding; O-methyltransferase activity;
transcript_7422	peptidyl-prolyl cis-trans isomerase activity;
transcript_7427	ribonuclease H activity; RNA-directed DNA polymerase activity; DNA binding; RNA binding;
transcript_7430	binding; small conjugating protein ligase activity;
transcript_7443	myosin heavy chain kinase activity; nucleotide binding;
transcript_7444	zinc ion binding; cyclin-dependent protein kinase regulator activity; sequence-specific DNA binding; transcription factor activity; aspartic-type endopeptidase activity;
transcript_7447	copper-exporting ATPase activity; metal ion binding; ATP binding;
transcript_7457	receptor activity; microtubule binding;
transcript_7459	DNA-directed RNA polymerase activity; DNA binding; ribonucleoside binding;
transcript_7460	oxidoreductase activity;
transcript_7463	oxidoreductase activity;
transcript_7464	transferase activity, transferring glycosyl groups;
transcript_7465	binding;
transcript_7467	cyclic nucleotide binding; inward rectifier potassium channel activity; intracellular cyclic nucleotide activated cation channel activity; calmodulin binding;
transcript_7473	nucleotide binding;
transcript_7477	oxidoreductase activity;
transcript_7482	mannosyl-oligosaccharide glucosidase activity; alpha-glucosidase activity;
transcript_7488	ATPase activity; transporter activity;
transcript_7490	NAD or NADH binding; copper ion binding; succinate-semialdehyde dehydrogenase activity;
transcript_7492	4-(cytidine 5'-diphospho)-2-C-methyl-D-erythritol kinase activity; ATP binding;
transcript_7496	DNA binding;
transcript_7497	binding;
transcript_7508	acyltransferase activity;
transcript_7515	protein binding;
transcript_7519	single-stranded DNA binding;
transcript_7523	iron ion binding;
transcript_7535	helicase activity; nucleotide binding;
transcript_7542	sodium ion transmembrane transporter activity; potassium ion transmembrane transporter activity; identical protein binding; manganese ion transmembrane transporter activity; cation:cation antiporter activity; serine-type endopeptidase activity;
transcript_7543	molybdenum ion binding;
transcript_7545	oxidoreductase activity, acting on CH-OH group of donors; binding;
transcript_7551	binding;
transcript_7556	zinc ion binding; nucleic acid binding;
transcript_7563	nucleic acid binding;
transcript_7564	heme binding; peroxidase activity;
transcript_7565	phosphoprotein phosphatase activity;
transcript_7576	binding; signal transducer activity; kinase activity;
transcript_7580	ATP binding; protein serine/threonine kinase activity;
transcript_7587	citrate (Si)-synthase activity; lyase activity;
transcript_7589	protein tyrosine/serine/threonine phosphatase activity; lupeol synthase activity; protein tyrosine phosphatase activity; cadmium ion transmembrane transporter activity; phosphonate transmembrane-transporting ATPase activity; ATP binding;
transcript_7599	transcription factor activity; sequence-specific DNA binding;
transcript_7611	protein dimerization activity; (iso)eugenol O-methyltransferase activity;
transcript_7620	magnesium ion binding; phosphoglucomutase activity;
transcript_7621	ATPase activity; nucleotide binding; transporter activity;
transcript_7635	binding;
transcript_7641	RNA-directed DNA polymerase activity; RNA binding;
transcript_7646	nucleic acid binding; hydrolase activity;
transcript_7658	damaged DNA binding; peptide-N4-(N-acetyl-beta-glucosaminyl)asparagine amidase activity;
transcript_7664	sequence-specific DNA binding;
transcript_7673	carboxymethylenebutenolidase activity;
transcript_7677	oxidoreductase activity;
transcript_7686	myosin heavy chain kinase activity; nucleotide binding;
transcript_7688	peptidase activity;
transcript_7691	RNA polymerase II transcription factor activity;
transcript_7699	metal ion binding; DNA binding;
transcript_7713	metalloendopeptidase activity; zinc ion binding;
transcript_7717	oxidoreductase activity;
transcript_7722	metal ion binding; nucleic acid binding;
transcript_7724	ATPase activity, coupled to transmembrane movement of ions, phosphorylative mechanism;
transcript_7726	DNA binding; aspartic-type endopeptidase activity; cyclin-dependent protein kinase regulator activity; zinc ion binding;
transcript_7727	nucleic acid binding; nucleotide binding;
transcript_7728	DNA binding; ATP binding; ATPase activity; helicase activity; chromatin binding;
transcript_7732	nucleic acid binding; transferase activity;
transcript_7734	DNA binding; protein dimerization activity;
transcript_7739	receptor activity; protein tyrosine kinase activity; ATP binding; MAP kinase kinase kinase activity;
transcript_7741	ribose-5-phosphate isomerase activity;
transcript_7743	heme binding; peroxidase activity;
transcript_7746	ATPase activity, coupled to transmembrane movement of ions; nucleotide binding;
transcript_7751	serine-type endopeptidase activity; 2-alkenal reductase activity;
transcript_7758	metalloendopeptidase activity; zinc ion binding;
transcript_7763	metalloendopeptidase activity;
transcript_7768	receptor activity; ATP binding; protein serine/threonine kinase activity;
transcript_7770	ATPase activity, coupled to transmembrane movement of substances; ATP binding;
transcript_7771	catalytic activity;
transcript_7775	protein kinase activity; protein homodimerization activity;
transcript_7782	metalloendopeptidase activity; zinc ion binding;
transcript_7787	enzyme activator activity; ATPase activity, coupled to transmembrane movement of substances; binding;
transcript_7788	hydrolase activity, hydrolyzing O-glycosyl compounds; cation binding;
transcript_7789	ornithine carbamoyltransferase activity; transporter activity;
transcript_7807	zinc ion binding; DNA binding;
transcript_7814	protein kinase activity; nucleotide binding;
transcript_7817	binding;
transcript_7818	catalytic activity;
transcript_7823	oxidoreductase activity;
transcript_7828	zinc ion binding; histone methyltransferase activity (H3-K4 specific); promoter binding; phosphatidylinositol-5-phosphate binding;
transcript_7834	signal transducer activity; nucleotide binding; hydrolase activity; protein heterodimerization activity; protein serine/threonine kinase activity; lipid binding; protein homodimerization activity;
transcript_7848	ubiquitin-protein ligase activity;
transcript_7858	protein serine/threonine kinase activity; ER retention sequence binding; receptor activity; ATP binding;
transcript_7862	oxidoreductase activity;
transcript_7868	RNA binding;
transcript_7877	oxidoreductase activity;
transcript_7882	pantetheine-phosphate adenylyltransferase activity;
transcript_7894	small GTPase regulator activity;
transcript_7896	nucleic acid binding;
transcript_7903	identical protein binding; serine-type endopeptidase activity;
transcript_7908	racemase and epimerase activity, acting on amino acids and derivatives;
transcript_7909	zinc ion binding; protein serine/threonine kinase activity; ER retention sequence binding; receptor activity; DNA binding; ATP binding;
transcript_7916	binding;
transcript_7920	aspartic-type endopeptidase activity;
transcript_7923	transferase activity, transferring hexosyl groups;
transcript_7930	translation initiation factor activity;
transcript_7934	copper ion binding; RNA binding; ATP binding;
transcript_7942	protein serine/threonine kinase activity; metal ion binding; protein serine/threonine phosphatase activity;
transcript_7943	RNA binding;
transcript_7954	pyrophosphatase activity;
transcript_7955	secondary active sulfate transmembrane transporter activity;
transcript_7962	serine racemase activity;
transcript_7966	transmembrane transporter activity; hydrolase activity;
transcript_7973	ATPase activity, coupled to transmembrane movement of substances;
transcript_7980	protein binding; ATP:ADP antiporter activity; ATP binding;
transcript_7999	structural constituent of cytoskeleton;
transcript_8007	ubiquitin-protein ligase activity; binding;
transcript_8009	catalytic activity;
transcript_8016	oxidoreductase activity;
transcript_8028	binding;
transcript_8029	protein serine/threonine kinase activity; nucleotide binding;
transcript_8030	transmembrane receptor protein tyrosine kinase activity; ATP binding; 2-alkenal reductase activity;
transcript_8032	nucleic acid binding;
transcript_8039	receptor activity; soluble NSF attachment protein activity; SNARE binding;
transcript_8042	ubiquitin-protein ligase activity; binding;
transcript_8048	DNA binding; methyltransferase activity;
transcript_8057	nucleic acid binding;
transcript_8060	protein binding; nucleotide binding;
transcript_8068	helicase activity; binding;
transcript_8077	oxidoreductase activity;
transcript_8082	RNA binding; zinc ion binding; RNA-directed DNA polymerase activity; DNA binding; aspartic-type endopeptidase activity; chromatin binding;
transcript_8086	protein kinase activity; nucleotide binding;
transcript_8087	transmembrane receptor protein tyrosine kinase activity; ATP binding; protein serine/threonine kinase activity; 2-alkenal reductase activity;
transcript_8092	hydrolase activity, hydrolyzing O-glycosyl compounds;
transcript_8109	tau-protein kinase activity; receptor activity; ATP binding; protein serine/threonine kinase activity; 2-alkenal reductase activity;
transcript_8112	protein binding; protein serine/threonine kinase activity; nucleotide binding;
transcript_8113	calmodulin-dependent protein kinase activity; calcium ion binding; ATP binding; calcium-dependent protein serine/threonine kinase activity; calmodulin binding;
transcript_8115	DNA binding; protein kinase activity; ATP binding;
transcript_8121	RNA-directed DNA polymerase activity; DNA binding; RNA binding; zinc ion binding;
transcript_8127	metal ion binding; nucleic acid binding;
transcript_8129	RNA-directed DNA polymerase activity; peroxidase activity; DNA binding; zinc ion binding;
transcript_8132	coenzyme binding; catalytic activity;
transcript_8149	identical protein binding; serine-type endopeptidase activity; 2-alkenal reductase activity;
transcript_8158	RNA-directed DNA polymerase activity; DNA binding; RNA binding; zinc ion binding;
transcript_8160	metalloendopeptidase activity; zinc ion binding;
transcript_8163	structural constituent of ribosome; RNA binding;
transcript_8168	catalytic activity;
transcript_8180	carbohydrate binding; beta-galactosidase activity; cation binding;
transcript_8186	NAD or NADH binding; copper ion binding; succinate-semialdehyde dehydrogenase activity;
transcript_8195	protein tyrosine kinase activity; ATP binding; protein serine/threonine kinase activity;
transcript_8202	metal ion binding; nucleic acid binding; methyltransferase activity;
transcript_8208	hydrolase activity;
transcript_8213	protein serine/threonine kinase activity; ATP binding; transcription factor activity;
transcript_8252	binding; o-succinylbenzoate-CoA ligase activity;
transcript_8258	DNA binding; zinc ion binding;
transcript_8263	transporter activity;
transcript_8264	DNA binding; zinc ion binding;
transcript_8267	binding;
transcript_8268	binding;
transcript_8283	hydrolase activity, hydrolyzing O-glycosyl compounds; xyloglucan:xyloglucosyl transferase activity;
transcript_8302	protein binding; ubiquitin-protein ligase activity; zinc ion binding;
transcript_8303	carbamoyl-phosphate synthase activity; ATP binding;
transcript_8306	cysteine-type peptidase activity;
transcript_8311	binding;
transcript_8314	oxidoreductase activity; zinc ion binding; transferase activity;
transcript_8315	fatty-acyl-CoA synthase activity; oxidoreductase activity; 4-coumarate-CoA ligase activity;
transcript_8318	hydrolase activity, hydrolyzing O-glycosyl compounds;
transcript_8319	oxidoreductase activity;
transcript_8320	sugar binding;
transcript_8326	identical protein binding; serine-type endopeptidase activity; 2-alkenal reductase activity;
transcript_8329	catalytic activity;
transcript_8331	electron carrier activity; heme binding; oxygen binding; carotene beta-ring hydroxylase activity; aromatase activity;
transcript_8333	binding;
transcript_8336	DNA binding; zinc ion binding;
transcript_8338	tRNA (adenine-N1-)-methyltransferase activity;
transcript_8346	oxidoreductase activity;
transcript_8360	ATPase activity, coupled to transmembrane movement of ions, phosphorylative mechanism; ATP binding; magnesium ion binding; phospholipid-translocating ATPase activity;
transcript_8386	RNA-directed DNA polymerase activity; DNA binding; RNA binding; zinc ion binding;
transcript_8391	ATP binding;
transcript_8400	RNA binding;
transcript_8405	polyneuridine-aldehyde esterase activity;
transcript_8411	oxidoreductase activity;
transcript_8415	metal ion binding; homocysteine S-methyltransferase activity;
transcript_8419	DNA binding; transcription factor activity;
transcript_8423	pectinesterase activity; aspartyl esterase activity; enzyme inhibitor activity;
transcript_8424	oxidoreductase activity;
transcript_8431	transporter activity;
transcript_8435	oxidoreductase activity;
transcript_8438	protein binding; ribulose-phosphate 3-epimerase activity;
transcript_8441	hydrolase activity; binding;
transcript_8446	nucleic acid binding; chromatin binding; zinc ion binding;
transcript_8469	sequence-specific DNA binding;
transcript_8471	zinc ion binding;
transcript_8475	binding;
transcript_8479	binding; transferase activity, transferring glycosyl groups;
transcript_8480	binding; aldehyde oxidase activity;
transcript_8483	receptor activity; soluble NSF attachment protein activity; SNARE binding;
transcript_8484	substrate-specific transmembrane transporter activity;
transcript_8486	oxidoreductase activity;
transcript_8487	oxidoreductase activity;
transcript_8491	sugar binding;
transcript_8502	nucleic acid binding; catalytic activity;
transcript_8506	ATP binding; ATPase activity;
transcript_8507	cysteine-type endopeptidase activity;
transcript_8510	nucleic acid binding; catalytic activity;
transcript_8512	oxidoreductase activity;
transcript_8516	lipoyltransferase activity; endonuclease activity; binding;
transcript_8528	GTP binding; signal transducer activity;
transcript_8534	aminoacyl-tRNA ligase activity; nucleotide binding;
transcript_8568	metal ion binding; ATP binding; biotin carboxylase activity; acetyl-CoA carboxylase activity;
transcript_8573	metal ion binding; kinase activity; protein serine/threonine phosphatase activity;
transcript_8575	metal ion binding;
transcript_8576	binding;
transcript_8578	nucleic acid binding;
transcript_8583	metal ion binding; nucleic acid binding;
transcript_8590	RNA helicase activity; ATP-dependent helicase activity; nucleic acid binding; ATP binding;
transcript_8599	RNA binding;
transcript_8609	oxidoreductase activity;
transcript_8611	transporter activity;
transcript_8620	ADP-sugar diphosphatase activity;
transcript_8621	catalytic activity;
transcript_8623	catalytic activity;
transcript_8625	pyrophosphatase activity;
transcript_8626	catalytic activity;
transcript_8629	nucleic acid binding;
transcript_8634	FAD binding; acyl-CoA dehydrogenase activity;
transcript_8635	binding; helicase activity;
transcript_8638	binding;
transcript_8639	non-membrane spanning protein tyrosine kinase activity; amino acid binding; ATP binding; protein serine/threonine kinase activity;
transcript_8640	protein dimerization activity; (iso)eugenol O-methyltransferase activity; catechol O-methyltransferase activity;
transcript_8658	oxidoreductase activity;
transcript_8668	ATP binding; ferric-transporting ATPase activity;
transcript_8670	transferase activity, transferring hexosyl groups;
transcript_8672	oxidoreductase activity;
transcript_8675	translation initiation factor activity;
transcript_8679	oxidoreductase activity; quinone binding;
transcript_8680	acid phosphatase activity; binding;
transcript_8682	ATPase activity;
transcript_8686	binding;
transcript_8688	binding; catalytic activity;
transcript_8689	protein kinase activity;
transcript_8692	protein binding;
transcript_8695	imidazoleglycerol-phosphate dehydratase activity;
transcript_8698	binding;
transcript_8704	RNA-directed DNA polymerase activity; DNA binding; RNA binding; zinc ion binding;
transcript_8709	hydrogen-translocating pyrophosphatase activity; magnesium ion binding; inorganic diphosphatase activity; 2-alkenal reductase activity;
transcript_8727	hydrolase activity;
transcript_8733	metal ion binding; nucleic acid binding; hydrolase activity;
transcript_8743	phosphatidylinositol N-acetylglucosaminyltransferase activity;
transcript_8746	hydrolase activity, acting on ester bonds;
transcript_8755	signal transducer activity;
transcript_8766	ligase activity; binding;
transcript_8767	methyl indole-3-acetate esterase activity; DNA binding; DNA N-glycosylase activity; methyl salicylate esterase activity; methyl jasmonate esterase activity;
transcript_8773	glutathione transferase activity;
transcript_8777	aromatase activity;
transcript_8782	metal ion binding; DNA binding;
transcript_8792	hydrogen ion transmembrane transporter activity;
transcript_8795	cysteine-type endopeptidase activity;
transcript_8803	binding;
transcript_8808	translation initiation factor activity; zinc ion binding; 2-alkenal reductase activity;
transcript_8811	P-P-bond-hydrolysis-driven protein transmembrane transporter activity; ATP binding; ATPase activity;
transcript_8816	metal ion binding; kinase activity; protein serine/threonine phosphatase activity;
transcript_8820	iron ion binding; lipoxygenase activity;
transcript_8829	RNA binding; zinc ion binding; RNA-directed DNA polymerase activity; DNA binding; aspartic-type endopeptidase activity; chromatin binding;
transcript_8840	binding; 2'-hydroxyisoflavone reductase activity;
transcript_8855	RNA-directed DNA polymerase activity; DNA binding; RNA binding; zinc ion binding;
transcript_8858	extracellular-glutamate-gated ion channel activity; ionotropic glutamate receptor activity;
transcript_8864	carboxymethylenebutenolidase activity;
transcript_8865	binding; saccharopine dehydrogenase (NADP+, L-lysine-forming) activity; saccharopine dehydrogenase (NADP+, L-glutamate-forming) activity;
transcript_8867	nucleic acid binding; protein dimerization activity;
transcript_8870	FAD binding; NAD(P)H oxidase activity; iron ion binding; electron carrier activity;
transcript_8877	catalytic activity;
transcript_8886	catalytic activity;
transcript_8890	oxidoreductase activity; DNA binding; zinc ion binding;
transcript_8895	protein binding; receptor signaling protein serine/threonine kinase activity; ATP binding;
transcript_8897	binding; helicase activity;
transcript_8898	binding; kinase activity;
transcript_8900	nucleic acid binding; transferase activity, transferring phosphorus-containing groups;
transcript_8903	sequence-specific DNA binding; transcription factor activity;
transcript_8914	ATP binding; helicase activity; DNA binding; transferase activity;
transcript_8926	homoserine dehydrogenase activity; aspartate kinase activity; ATP binding; amino acid binding; NADP or NADPH binding;
transcript_8934	DNA binding;
transcript_8945	pyridoxine 4-dehydrogenase activity;
transcript_8955	binding;
transcript_8957	oxidoreductase activity; electron transporter, transferring electrons within the cyclic electron transport pathway of photosynthesis activity; electron transporter, transferring electrons within cytochrome b6/f complex of photosystem II activity;
transcript_8970	binding; catalytic activity;
transcript_8979	GTPase activator activity;
transcript_8987	oxidoreductase activity; zinc ion binding; transferase activity;
transcript_8994	UDP-glycosyltransferase activity; transferase activity, transferring hexosyl groups;
transcript_8995	protein serine/threonine kinase activity; ATP binding; transcription factor activity;
transcript_9002	receptor activity; carboxylesterase activity;
transcript_9003	protein binding;
transcript_9006	binding; oxidoreductase activity;
transcript_9008	nucleic acid binding;
transcript_9009	DNA binding; DNA helicase activity; nucleotide binding;
transcript_9012	nucleotide binding;
transcript_9016	DNA binding;
transcript_9018	receptor activity; ATP binding; protein serine/threonine kinase activity;
transcript_9028	binding; catalytic activity;
transcript_9032	DNA binding; O-methyltransferase activity;
transcript_9056	DNA binding; protein dimerization activity;
transcript_9067	ATPase activity, coupled to transmembrane movement of ions; nucleotide binding;
transcript_9075	zinc ion binding; protein serine/threonine kinase activity; DNA binding; ATP binding; ATPase activity; sugar binding;
transcript_9082	hydrolase activity; binding;
transcript_9106	catalytic activity;
transcript_9120	protein transporter activity;
transcript_9126	transferase activity, transferring acyl groups;
transcript_9137	glyceraldehyde-3-phosphate dehydrogenase (phosphorylating) activity; NAD or NADH binding; copper ion binding; zinc ion binding;
transcript_9141	auxin:hydrogen symporter activity;
transcript_9144	binding; catalytic activity;
transcript_9155	receptor activity; ATP binding; protein serine/threonine kinase activity;
transcript_9159	binding; protein phosphatase type 2A regulator activity;
transcript_9163	protein binding; 6-phosphofructokinase activity;
transcript_9167	catalytic activity;
transcript_9169	RNA-directed DNA polymerase activity; DNA binding; RNA binding; zinc ion binding;
transcript_9173	nuclease activity;
transcript_9177	sequence-specific DNA binding; protein binding; transcription factor activity;
transcript_9178	pyridoxal phosphate binding; cysteine synthase activity; transferase activity;
transcript_9186	polygalacturonate 4-alpha-galacturonosyltransferase activity;
transcript_9187	zinc ion binding;
transcript_9192	protein disulfide isomerase activity; electron carrier activity; thiol oxidase activity; heme binding;
transcript_9204	O-methyltransferase activity;
transcript_9206	catalytic activity;
transcript_9220	anion transmembrane-transporting ATPase activity; nucleotide binding;
transcript_9228	oxidoreductase activity;
transcript_9236	quinone binding; electron carrier activity; NADH dehydrogenase (ubiquinone) activity; iron ion binding; NADPH dehydrogenase activity; 4 iron, 4 sulfur cluster binding;
transcript_9239	peptidase activity, acting on L-amino acid peptides; ATP binding; ATPase activity;
transcript_9240	DNA binding;
transcript_9243	RNA-directed DNA polymerase activity; RNA binding;
transcript_9256	valine-tRNA ligase activity; ATP binding;
transcript_9260	manganese ion binding; methyl indole-3-acetate esterase activity; 2-succinyl-5-enolpyruvyl-6-hydroxy-3-cyclohexene-1-carboxylic-acid synthase activity; thiamin pyrophosphate binding; magnesium ion binding; methyl salicylate esterase activity; methyl jasmonate esterase activity; hydro-lyase activity;
transcript_9264	galactolipase activity; phospholipase A1 activity; triglyceride lipase activity;
transcript_9265	hydrolase activity;
transcript_9270	structural constituent of ribosome; ATP binding; unfolded protein binding;
transcript_9279	FAD binding; reticuline oxidase activity;
transcript_9280	metal ion binding;
transcript_9281	DNA binding; ATP binding;
transcript_9294	ATPase activity; nucleotide binding; transporter activity;
transcript_9296	binding;
transcript_9304	single-stranded RNA binding; zinc ion binding;
transcript_9319	nucleic acid binding;
transcript_9322	heme binding; monooxygenase activity; electron carrier activity;
transcript_9324	RNA-directed DNA polymerase activity; RNA binding;
transcript_9331	phosphopyruvate hydratase activity; magnesium ion binding;
transcript_9352	small GTPase regulator activity;
transcript_9366	metalloendopeptidase activity; ATP binding; microtubule-severing ATPase activity; ATP-dependent peptidase activity; zinc ion binding;
transcript_9367	binding; xanthine dehydrogenase activity;
transcript_9372	zinc ion binding;
transcript_9383	protein kinase activity;
transcript_9403	zinc ion binding; translation initiation factor activity; 2-alkenal reductase activity;
transcript_9404	RNA binding;
transcript_9408	binding; hydrolase activity;
transcript_9414	formamidase activity;
transcript_9419	electron carrier activity; iron-sulfur cluster binding;
transcript_9426	binding; catalytic activity;
transcript_9430	binding;
transcript_9432	ATP binding; ferric-transporting ATPase activity;
transcript_9433	nucleotidyltransferase activity;
transcript_9439	catalytic activity;
transcript_9443	long-chain-fatty-acid-CoA ligase activity;
transcript_9445	hydrolase activity, acting on glycosyl bonds;
transcript_9447	anthocyanidin 3-O-glucosyltransferase activity;
transcript_9466	binding;
transcript_9468	ATP binding; MAP kinase kinase kinase activity;
transcript_9479	hydrolase activity, acting on acid anhydrides, catalyzing transmembrane movement of substances; ATPase activity;
transcript_9481	O-methyltransferase activity;
transcript_9483	metal ion binding; 5'-nucleotidase activity;
transcript_9490	nucleic acid binding; ATP-dependent helicase activity; RNA-dependent ATPase activity; ATP binding; RNA helicase activity;
transcript_9514	translation initiation factor activity;
transcript_9517	metal ion binding; kinase activity; protein serine/threonine phosphatase activity; protein kinase binding;
transcript_9519	ubiquitin protein ligase binding; ubiquitin-protein ligase activity;
transcript_9536	binding;
transcript_9538	binding;
transcript_9540	transcription factor activity; sequence-specific DNA binding;
transcript_9545	nucleotide binding;
transcript_9552	kinase activity;
transcript_9561	ATPase activity, coupled to transmembrane movement of ions; nucleotide binding;
transcript_9571	nucleic acid binding;
transcript_9574	metal ion binding; kinase activity; protein serine/threonine phosphatase activity;
transcript_9576	binding; catalytic activity;
transcript_9580	DNA binding; O-methyltransferase activity;
transcript_9582	nucleic acid binding;
transcript_9585	ATP binding; calmodulin-dependent protein kinase activity; protein binding;
transcript_9590	kinase activity; 2-alkenal reductase activity;
transcript_9591	ligase activity;
transcript_9595	nucleic acid binding;
transcript_9601	metal ion binding; phosphatidylinositol phosphate kinase activity;
transcript_9606	metal ion binding;
transcript_9609	binding; protein transporter activity;
transcript_9626	binding;
transcript_9632	double-stranded telomeric DNA binding; anthranilate phosphoribosyltransferase activity;
transcript_9635	tRNA (guanine-N1-)-methyltransferase activity;
transcript_9654	sulfate transmembrane-transporting ATPase activity; amino acid transmembrane transporter activity; ATP binding; ferric-transporting ATPase activity;
transcript_9662	copper ion binding; L-ascorbate oxidase activity;
transcript_9669	transcription factor activity; sequence-specific DNA binding; protein binding;
transcript_9671	nucleic acid binding;
transcript_9678	binding;
transcript_9682	catalytic activity;
transcript_9686	aldehyde dehydrogenase (NAD) activity; retinal dehydrogenase activity; 3-chloroallyl aldehyde dehydrogenase activity;
transcript_9690	ribonuclease H activity; RNA-directed DNA polymerase activity; DNA binding; RNA binding;
transcript_9691	binding; protein transporter activity;
transcript_9706	RNA-directed DNA polymerase activity; DNA binding; RNA binding;
transcript_9707	nucleotidyltransferase activity;
transcript_9708	oxidoreductase activity;
transcript_9709	nucleic acid binding;
transcript_9712	anthocyanin 5-aromatic acyltransferase activity;
transcript_9729	metal ion binding;
transcript_9741	RNA-directed DNA polymerase activity; RNA binding;
transcript_9744	ATP binding; calmodulin-dependent protein kinase activity; protein tyrosine kinase activity;
transcript_9746	binding; hydrolase activity;
transcript_9760	auxin:hydrogen symporter activity;
transcript_9775	ammonium transmembrane transporter activity;
transcript_9777	DNA binding; transcription factor activity;
transcript_9787	acetate-CoA ligase activity;
transcript_9789	catalytic activity;
transcript_9790	metal ion binding; nucleic acid binding;
transcript_9810	antiporter activity; drug transmembrane transporter activity;
transcript_9816	binding; SUMO activating enzyme activity;
transcript_9817	oxidoreductase activity;
transcript_9820	RNA binding; tryptophan-tRNA ligase activity; RNA-directed DNA polymerase activity; ATP binding;
transcript_9835	oxidoreductase activity;
transcript_9846	dihydroxy-acid dehydratase activity; 4-alpha-hydroxytetrahydrobiopterin dehydratase activity;
transcript_9849	zinc ion binding; ER retention sequence binding; receptor activity; DNA binding;
transcript_9852	ligase activity;
transcript_9856	ATPase activity, coupled to transmembrane movement of substances;
transcript_9857	DNA binding; zinc ion binding; catalytic activity;
transcript_9858	glycolipid transporter activity; glycolipid binding;
transcript_9865	receptor activity; protein tyrosine kinase activity; ATP binding; MAP kinase kinase kinase activity;
transcript_9874	transferase activity;
transcript_9882	nucleic acid binding;
transcript_9892	DNA binding;
transcript_9895	protein binding; nucleotide binding;
transcript_9908	nucleotide binding; protein kinase activity; receptor activity;
transcript_9909	RNA-directed DNA polymerase activity; DNA binding; RNA binding; zinc ion binding;
transcript_9911	glutamate synthase (ferredoxin) activity;
transcript_9916	binding;
transcript_9917	DNA binding; transcription factor activity; specific transcriptional repressor activity;
transcript_9925	peroxidase activity; DNA binding;
transcript_9937	polygalacturonase activity; binding;
transcript_9939	protein kinase activity; nucleotide binding;
transcript_9941	aspartic-type endopeptidase activity;
transcript_9943	metalloendopeptidase activity; zinc ion binding;
transcript_9946	receptor activity; RNA polymerase II carboxy-terminal domain kinase activity; protein tyrosine kinase activity; ATP binding; MAP kinase kinase kinase activity;
transcript_9956	nucleotide binding; protein binding; transcription repressor activity; mRNA binding;
transcript_9962	receptor activity; non-membrane spanning protein tyrosine kinase activity; ATP binding; MAP kinase kinase kinase activity;
transcript_9963	binding;
transcript_9973	sucrose synthase activity;
transcript_9978	binding; oxidoreductase activity, acting on the CH-OH group of donors, oxygen as acceptor;
transcript_9979	phosphoprotein phosphatase activity;
transcript_9997	RNA-directed DNA polymerase activity; DNA binding; chromatin binding; RNA binding; aspartic-type endopeptidase activity; zinc ion binding;
transcript_10001	ATPase activity; nucleotide binding; transporter activity;
transcript_10011	nucleotide binding;
transcript_10013	protein binding; 6-phosphofructokinase activity; diphosphate-fructose-6-phosphate 1-phosphotransferase activity; ATP binding;
transcript_10017	ATP binding; protein kinase activity;
transcript_10021	methyltransferase activity;
transcript_10025	catalytic activity;
transcript_10033	quinone binding; NADH dehydrogenase (ubiquinone) activity;
transcript_10044	phosphoprotein phosphatase activity;
transcript_10071	signal transducer activity;
transcript_10081	oxidoreductase activity;
transcript_10082	protein serine/threonine kinase activity; DNA binding; ATP binding; transcription factor activity;
transcript_10085	histone binding; zinc ion binding; methyl-CpNpN binding; ubiquitin-protein ligase activity; double-stranded methylated DNA binding; methyl-CpG binding; chromatin binding; methyl-CpNpG binding;
transcript_10098	alanine-tRNA ligase activity; nucleic acid binding; ATP binding;
transcript_10099	nucleic acid binding; transferase activity;
transcript_10103	GTP cyclohydrolase II activity; manganese ion binding; 3,4-dihydroxy-2-butanone-4-phosphate synthase activity; magnesium ion binding; zinc ion binding;
transcript_10107	laccase activity; copper ion binding;
transcript_10108	catalytic activity;
transcript_10109	ATPase activity; nucleotide binding; transporter activity;
transcript_10116	isoamylase activity; L-arabinokinase activity;
transcript_10118	ATP binding; protein serine/threonine kinase activity;
transcript_10127	pyridoxal phosphate binding; L-aspartate:2-oxoglutarate aminotransferase activity;
transcript_10129	protein kinase activity;
transcript_10136	electron carrier activity; protein disulfide oxidoreductase activity;
transcript_10137	metal ion binding; DNA binding;
transcript_10139	hydrolase activity;
transcript_10140	transcription factor activity;
transcript_10147	nucleic acid binding; nucleotide binding;
transcript_10161	transferase activity, transferring glycosyl groups;
transcript_10168	calmodulin-dependent protein kinase activity; calcium ion binding; ATP binding; calcium-dependent protein serine/threonine kinase activity; calmodulin binding;
transcript_10170	oxidoreductase activity;
transcript_10178	identical protein binding; serine-type endopeptidase activity; 2-alkenal reductase activity;
transcript_10204	copper ion binding; protein binding; glutamate-ammonia ligase activity;
transcript_10208	glutamate synthase (NADH) activity; binding;
transcript_10210	DNA binding;
transcript_10215	binding;
transcript_10220	nucleotide binding;
transcript_10226	binding;
transcript_10234	binding;
transcript_10256	nucleoside-triphosphatase activity; nucleic acid binding;
transcript_10258	ATP binding; MAP kinase kinase kinase activity; 2-alkenal reductase activity;
transcript_10259	catalytic activity;
transcript_10260	sequence-specific DNA binding;
transcript_10270	cation binding; beta-glucosidase activity;
transcript_10289	zinc ion binding; serine O-acetyltransferase activity;
transcript_10293	nucleoside-triphosphatase activity; ATP binding;
transcript_10294	transcription factor activity; sequence-specific DNA binding; zinc ion binding;
transcript_10312	RNA-directed DNA polymerase activity; DNA binding; RNA binding; cysteine-type peptidase activity;
transcript_10316	catalytic activity;
transcript_10318	phosphatase activity;
transcript_10321	structural constituent of ribosome;
transcript_10348	unfolded protein binding; ATP binding;
transcript_10349	binding; protein kinase activity;
transcript_10350	transporter activity;
transcript_10352	binding;
transcript_10356	site-specific DNA-methyltransferase (adenine-specific) activity; DNA binding; N-methyltransferase activity;
transcript_10363	receptor activity; ubiquitin-protein ligase activity; zinc ion binding;
transcript_10374	catalytic activity;
transcript_10380	ATPase activity; nucleotide binding; transporter activity;
transcript_10397	oxidoreductase activity, acting on paired donors, with oxidation of a pair of donors resulting in the reduction of molecular oxygen to two molecules of water; heme binding;
transcript_10399	ribonuclease H activity; RNA-directed DNA polymerase activity; DNA binding; RNA binding;
transcript_10406	ATP binding; microtubule motor activity;
transcript_10410	calmodulin binding; peptidyl-prolyl cis-trans isomerase activity;
transcript_10423	triglyceride lipase activity;
transcript_10436	metal ion transmembrane transporter activity; hydrolase activity;
transcript_10445	binding; aryl-aldehyde oxidase activity;
transcript_10452	receptor activity; ATP binding; protein serine/threonine kinase activity;
transcript_10457	binding; oxidoreductase activity, acting on the CH-CH group of donors;
transcript_10458	NADP or NADPH binding; homoserine dehydrogenase activity;
transcript_10465	DNA-directed RNA polymerase activity; DNA binding; ribonucleoside binding;
transcript_10468	chromatin binding; protein dimerization activity;
transcript_10469	catalytic activity;
transcript_10474	transferase activity, transferring acyl groups other than amino-acyl groups;
transcript_10489	hydrolase activity, acting on acid anhydrides, catalyzing transmembrane movement of substances; hydrolase activity, acting on acid anhydrides, in phosphorus-containing anhydrides; ion transmembrane transporter activity;
transcript_10492	ATPase activity, coupled to transmembrane movement of substances;
transcript_10493	ATP binding; 2-alkenal reductase activity;
transcript_10494	ATPase activity, coupled to transmembrane movement of ions;
transcript_10497	binding; kinase activity;
transcript_10498	receptor activity; ER retention sequence binding; DNA binding; zinc ion binding;
transcript_10500	GTPase activity; GTP binding;
transcript_10504	transferase activity, transferring acyl groups other than amino-acyl groups;
transcript_10512	transporter activity;
transcript_10515	adenosine nucleosidase activity; inosine nucleosidase activity;
[truncated: 3,176 more rows]

## Sheet: Cellular Components
Transcript_ID	GO cellular component
transcript_1	chloroplast stroma;
transcript_2	mitochondrial proton-transporting ATP synthase complex, catalytic core F(1);
transcript_3	chloroplast;
transcript_4	photosystem II reaction center; integral to membrane; chloroplast thylakoid membrane;
transcript_5	chloroplast stroma;
transcript_6	respiratory chain; integral to membrane; mitochondrial membrane;
transcript_7	proton-transporting ATP synthase complex, catalytic core F(1); mitochondrion; chloroplast thylakoid membrane;
transcript_9	small ribosomal subunit; chloroplast; mitochondrion;
transcript_10	proton-transporting ATP synthase complex, catalytic core F(1); chloroplast thylakoid membrane;
transcript_12	chloroplast;
transcript_13	mitochondrial inner membrane; respiratory chain; integral to membrane;
transcript_15	integral to membrane; photosystem I; chloroplast thylakoid membrane;
transcript_17	chloroplast thylakoid membrane;
transcript_19	chloroplast; mitochondrion;
transcript_20	chloroplast;
transcript_23	mitochondrial respiratory chain complex I;
transcript_24	photosystem II; integral to membrane; chloroplast thylakoid membrane;
transcript_25	small ribosomal subunit; chloroplast; mitochondrion;
transcript_28	mitochondrial respiratory chain complex IV; integral to membrane; plasma membrane;
transcript_29	cytoplasmic part; intracellular organelle; ribonucleoprotein complex;
transcript_30	photosystem II; integral to membrane; plasma membrane light-harvesting complex; chloroplast thylakoid membrane;
transcript_32	chloroplast;
transcript_33	cytoplasmic membrane-bounded vesicle; mitochondrial respiratory chain complex I; integral to membrane;
transcript_36	mitochondrial proton-transporting ATP synthase complex, coupling factor F(o);
transcript_38	membrane; mitochondrion;
transcript_39	integral to membrane; chloroplast thylakoid membrane;
transcript_41	ribosome; chloroplast; mitochondrion;
transcript_43	integral to thylakoid membrane; chloroplast thylakoid membrane; mitochondrion;
transcript_44	mitochondrial proton-transporting ATP synthase complex, coupling factor F(o); integral to membrane;
transcript_47	chloroplast; mitochondrion;
transcript_48	cytochrome b6f complex; cytoplasmic membrane-bounded vesicle; integral to membrane; chloroplast thylakoid membrane; mitochondrion;
transcript_52	vacuole; membrane;
transcript_57	integral to membrane; chloroplast thylakoid membrane;
transcript_58	plastid;
transcript_59	mitochondrial inner membrane; respiratory chain; integral to membrane;
transcript_60	integral to membrane; mitochondrion;
transcript_64	mitochondrion;
transcript_66	mitochondrion;
transcript_68	small ribosomal subunit; chloroplast;
transcript_69	chloroplast; mitochondrion;
transcript_71	mitochondrion;
transcript_76	peroxisome; organelle lumen;
transcript_80	light-harvesting complex; photosystem II; integral to membrane; chloroplast thylakoid membrane;
transcript_83	cytochrome b6f complex; integral to membrane; chloroplast thylakoid membrane;
transcript_87	chloroplast;
transcript_88	mitochondrion;
transcript_90	endomembrane system; integral to membrane; photosystem I; chloroplast thylakoid membrane;
transcript_91	mitochondrial inner membrane; respiratory chain; integral to membrane;
transcript_101	mitochondrial respiratory chain complex I; integral to membrane;
transcript_103	integral to membrane;
transcript_105	respiratory chain; integral to membrane; mitochondrial membrane;
transcript_109	cell wall; mitochondrion;
transcript_121	integral to membrane; chloroplast;
transcript_122	plastid; mitochondrion;
transcript_123	small ribosomal subunit; chloroplast; mitochondrion;
transcript_131	chloroplast thylakoid membrane;
transcript_132	mitochondrion;
transcript_135	integral to membrane; proton-transporting ATP synthase complex, coupling factor F(o); chloroplast thylakoid membrane;
transcript_136	membrane; mitochondrion;
transcript_142	mitochondrial respiratory chain complex I; integral to membrane;
transcript_144	chloroplast;
transcript_146	chloroplast thylakoid membrane;
transcript_147	chloroplast;
transcript_150	plastid small ribosomal subunit; nucleoid; mitochondrial small ribosomal subunit; chloroplast; plasma membrane;
transcript_155	respiratory chain; integral to membrane; mitochondrial membrane;
transcript_157	respiratory chain; integral to membrane; mitochondrial membrane;
transcript_159	mitochondrial inner membrane; integral to membrane; proton-transporting ATP synthase complex, coupling factor F(o);
transcript_160	cytoplasmic membrane-bounded vesicle; mitochondrial respiratory chain complex I; integral to membrane;
transcript_162	intracellular membrane-bounded organelle; cytoplasmic part; ribonucleoprotein complex;
transcript_166	succinate dehydrogenase complex; mitochondrion;
transcript_172	plastid;
transcript_173	mitochondrial inner membrane; respiratory chain;
transcript_176	chloroplast;
transcript_177	cell part;
transcript_178	mitochondrion;
transcript_179	mitochondrion;
transcript_182	intracellular membrane-bounded organelle; cytoplasmic part;
transcript_184	integral to membrane; mitochondrial inner membrane; respiratory chain; chloroplast; plasma membrane;
transcript_185	mitochondrial inner membrane; respiratory chain; cytoplasmic membrane-bounded vesicle; integral to membrane;
transcript_189	mitochondrion;
transcript_192	small ribosomal subunit; chloroplast; mitochondrion;
transcript_199	mitochondrial matrix; chloroplast;
transcript_201	ribosome; plastid; mitochondrion;
transcript_202	cytoplasmic membrane-bounded vesicle; mitochondrial respiratory chain complex I; integral to membrane;
transcript_203	chloroplast;
transcript_205	mitochondrial respiratory chain complex I; thylakoid;
transcript_208	cell part;
transcript_212	chloroplast part;
transcript_216	chloroplast thylakoid membrane;
transcript_219	chloroplast;
transcript_222	ribonucleoprotein complex; plastid; mitochondrion;
transcript_225	chloroplast;
transcript_226	mitochondrial membrane; integral to membrane; proton-transporting ATP synthase complex, coupling factor F(o); cytoplasmic membrane-bounded vesicle;
transcript_228	chloroplast;
transcript_242	mitochondrion; membrane;
transcript_245	cytoplasm;
transcript_248	chloroplast stroma;
transcript_253	membrane; chloroplast;
transcript_259	ribosome; chloroplast;
transcript_260	ribosome; mitochondrion;
transcript_265	large ribosomal subunit; chloroplast; mitochondrion;
transcript_266	plastid;
transcript_276	integral to membrane; chloroplast;
transcript_280	plastid;
transcript_287	photosystem II; plasma membrane light-harvesting complex; integral to membrane; chloroplast;
transcript_288	mitochondrial inner membrane; respiratory chain; integral to membrane;
transcript_289	chloroplast;
transcript_291	plasma membrane;
transcript_293	mitochondrial small ribosomal subunit; plastid small ribosomal subunit; chloroplast;
transcript_294	mitochondrial inner membrane; respiratory chain;
transcript_296	chloroplast part;
transcript_298	chloroplast;
transcript_309	chloroplast envelope; chloroplast stroma; membrane; cytosolic large ribosomal subunit;
transcript_316	chloroplast;
transcript_327	mitochondrial respiratory chain complex I; integral to membrane;
transcript_333	plasma membrane;
transcript_341	photosystem I; integral to membrane; chloroplast;
transcript_342	ribosome; mitochondrion;
transcript_350	chloroplast stroma; mitochondrion;
transcript_353	membrane; plastid; mitochondrion;
transcript_360	photosystem II; integral to membrane; plasma membrane light-harvesting complex; chloroplast thylakoid membrane;
transcript_361	plastid;
transcript_364	plastid; mitochondrion;
transcript_366	cell wall; nucleolus; mitochondrial respiratory chain complex III; mitochondrial outer membrane; vacuolar membrane; mitochondrial intermembrane space; mitochondrial matrix; chloroplast;
transcript_368	chloroplast;
transcript_371	plastid;
transcript_378	peroxisome;
transcript_381	nucleus;
transcript_397	membrane;
transcript_398	peroxisome; plasma membrane; chloroplast stroma; apoplast;
transcript_399	chloroplast stroma;
transcript_413	thylakoid lumen; plastid;
transcript_415	plastid;
transcript_421	ribosome;
transcript_422	membrane; mitochondrion;
transcript_425	small ribosomal subunit; chloroplast;
transcript_430	membrane; cytoplasm; protein complex;
transcript_438	cell part;
transcript_441	cytoplasmic membrane-bounded vesicle; mitochondrial respiratory chain complex I;
transcript_452	mitochondrion;
transcript_455	chloroplast stroma; membrane;
transcript_456	mitochondrion; chloroplast envelope; chloroplast stroma; apoplast;
transcript_457	integral to membrane;
transcript_458	mitochondrion;
transcript_460	mitochondrial respiratory chain complex I;
transcript_461	chloroplast membrane; integral to membrane;
transcript_463	intracellular;
transcript_464	chloroplast; cytosol;
transcript_465	extracellular region;
transcript_466	integral to membrane; chloroplast thylakoid membrane;
transcript_474	ribosome; plastid;
transcript_478	chloroplast; membrane;
transcript_503	chloroplast;
transcript_506	mitochondrial inner membrane; respiratory chain; integral to membrane;
transcript_509	chloroplast;
transcript_510	intracellular membrane-bounded organelle; cytoplasmic part; membrane;
transcript_515	mitochondrial small ribosomal subunit; plastid small ribosomal subunit; chloroplast;
transcript_543	intracellular; membrane;
transcript_544	photosystem II; integral to membrane; chloroplast thylakoid membrane;
transcript_557	membrane;
transcript_561	proton-transporting ATP synthase complex, catalytic core F(1); chloroplast thylakoid membrane;
transcript_565	chloroplast;
transcript_581	membrane; plastid;
transcript_583	Tic complex; cell wall; chloroplast stroma; chloroplast thylakoid membrane; mitochondrion;
transcript_588	ribonucleoside-diphosphate reductase complex;
transcript_589	cell part;
transcript_591	mitochondrion;
transcript_600	cytoplasm;
transcript_602	nucleolus; vacuolar membrane; mitochondrion;
transcript_606	protein complex; mitochondrial part;
transcript_609	chloroplast;
transcript_610	mitochondrion;
transcript_613	integral to membrane; chloroplast; photosystem I;
transcript_617	cell part;
transcript_621	ribosome; mitochondrion;
transcript_632	cytosol; chloroplast; nucleus;
transcript_634	ribosome;
transcript_655	membrane;
transcript_656	chloroplast;
transcript_660	mitochondrion; chloroplast;
transcript_664	plastid;
transcript_669	chloroplast;
transcript_672	mitochondrial matrix; plastid;
transcript_680	plastid;
transcript_687	integral to membrane; chloroplast thylakoid membrane;
transcript_693	chloroplast stroma;
transcript_700	cytoplasmic part; intracellular organelle;
transcript_706	ribosome;
transcript_715	cell wall; mitochondrion;
transcript_723	membrane; mitochondrion;
transcript_730	mitochondrion;
transcript_731	chloroplast;
transcript_734	plastid;
transcript_744	membrane;
transcript_751	chloroplast;
transcript_760	chloroplast;
transcript_765	mitochondrion; plasma membrane;
transcript_768	chloroplast;
transcript_772	ribosome; chloroplast; mitochondrion;
transcript_773	cell part;
transcript_777	plasma membrane; integral to membrane;
transcript_778	chloroplast;
transcript_781	cell part;
transcript_782	cell part;
transcript_784	mitochondrion;
transcript_790	chloroplast envelope; membrane;
transcript_795	chloroplast;
transcript_796	membrane; cytoplasm;
transcript_810	chloroplast envelope; cell wall; chloroplast stroma; chloroplast thylakoid membrane; mitochondrion;
transcript_817	vacuolar membrane; cytosolic small ribosomal subunit;
transcript_820	mitochondrion;
transcript_822	chloroplast;
transcript_827	cytoplasm;
transcript_831	intracellular part;
transcript_832	ribosome;
transcript_836	large ribosomal subunit; chloroplast;
transcript_844	chloroplast;
transcript_848	intracellular;
transcript_850	cytosol; mitochondrion;
transcript_867	mitochondrion;
transcript_868	endomembrane system; mitochondrion;
transcript_878	intracellular membrane-bounded organelle; cytoplasmic part; membrane;
transcript_888	plastid;
transcript_891	plastoglobule; chloroplast envelope; chloroplast thylakoid lumen; photosystem I reaction center; chloroplast thylakoid membrane;
transcript_892	mitochondrion;
transcript_893	chloroplast stroma;
transcript_895	cytoplasm;
transcript_901	mitochondrial respiratory chain complex I;
transcript_905	ribosome; mitochondrion;
transcript_910	small ribosomal subunit; plastid;
transcript_912	plastid;
transcript_914	ATP-binding cassette (ABC) transporter complex; cytoplasmic membrane-bounded vesicle;
transcript_917	extracellular region;
transcript_920	cytosol;
transcript_923	integral to membrane; photosystem I; chloroplast thylakoid membrane;
transcript_928	mitochondrial inner membrane; integral to membrane;
transcript_942	mitochondrion;
transcript_948	peroxisome; mitochondrion; nucleolus; vacuolar membrane; chloroplast;
transcript_972	plastid;
transcript_989	intracellular membrane-bounded organelle; cytoplasmic part;
transcript_991	cytoplasm;
transcript_992	integral to membrane;
transcript_993	chloroplast; mitochondrion;
transcript_998	chloroplast; membrane;
transcript_1003	cell part;
transcript_1005	cell part;
transcript_1014	chloroplast membrane; integral to membrane;
transcript_1016	intracellular membrane-bounded organelle; cytoplasmic part;
transcript_1026	chloroplast; cytosol;
transcript_1029	cell wall; mitochondrion; chloroplast envelope; chloroplast stroma; apoplast;
transcript_1033	mitochondrion;
transcript_1041	integral to membrane; photosystem I; chloroplast thylakoid membrane;
transcript_1046	cytoplasmic part; intracellular membrane-bounded organelle;
transcript_1063	mitochondrial respiratory chain complex I;
transcript_1064	cytoplasmic membrane-bounded vesicle; membrane;
transcript_1068	mitochondrial respiratory chain complex I; integral to membrane;
transcript_1076	integral to membrane; photosystem I; chloroplast thylakoid membrane;
transcript_1083	plastid;
transcript_1085	acetyl-CoA carboxylase complex; chloroplast;
transcript_1095	small ribosomal subunit; chloroplast; mitochondrion;
transcript_1096	respiratory chain; integral to membrane; mitochondrial membrane;
transcript_1100	extracellular region; cell wall;
transcript_1103	cytoplasmic membrane-bounded vesicle;
transcript_1106	plasma membrane-derived thylakoid photosystem II; integral to membrane; photosystem II reaction center; cytoplasmic membrane-bounded vesicle; chloroplast thylakoid membrane; plastid membrane;
transcript_1116	vacuole; Golgi apparatus;
transcript_1128	mitochondrion; chloroplast;
transcript_1129	chloroplast envelope; membrane; nucleus; mitochondrion;
transcript_1130	plastid;
transcript_1133	chloroplast;
transcript_1134	mitochondrial inner membrane; respiratory chain; plasma membrane; integral to membrane;
transcript_1139	intracellular membrane-bounded organelle;
transcript_1147	small ribosomal subunit; chloroplast;
transcript_1149	membrane part;
transcript_1152	cytoplasm;
transcript_1165	mitochondrion; chloroplast;
transcript_1168	peroxisome; vacuole;
transcript_1176	plastid; mitochondrion;
transcript_1189	plastid;
transcript_1195	cytoplasm;
transcript_1202	cytosol; nucleolus; membrane;
transcript_1210	plastid; mitochondrion;
transcript_1214	plastid;
transcript_1215	chromosome; mitochondrion;
transcript_1220	integral to membrane;
transcript_1222	mitochondrion; chloroplast;
transcript_1224	cytoplasmic part;
transcript_1225	membrane;
transcript_1236	mitochondrion;
transcript_1240	cytoplasmic part; intracellular organelle;
transcript_1244	cytoplasm;
transcript_1257	cell part;
transcript_1262	mitochondrion;
transcript_1263	cell wall;
transcript_1265	chloroplast;
transcript_1268	membrane;
transcript_1272	intracellular membrane-bounded organelle; cytoplasmic part;
transcript_1278	chloroplast;
transcript_1279	cell wall;
transcript_1281	chloroplast;
transcript_1289	intracellular membrane-bounded organelle; cytoplasmic part;
transcript_1290	intracellular;
transcript_1291	vacuole; anchored to plasma membrane; integral to membrane; chloroplast;
transcript_1294	mitochondrion;
transcript_1304	mitochondrion; chloroplast envelope;
transcript_1323	nucleoid; chloroplast; mitochondrion;
transcript_1326	mitochondrion;
transcript_1328	cytoplasm;
transcript_1332	cell part;
transcript_1345	chloroplast;
transcript_1349	thylakoid part; chloroplast thylakoid;
transcript_1353	membrane;
transcript_1372	plastid;
transcript_1374	intracellular membrane-bounded organelle; cytoplasmic part;
transcript_1377	cytoplasmic membrane-bounded vesicle; mitochondrial respiratory chain complex I; integral to membrane;
transcript_1383	ribonucleoprotein complex; plastid; mitochondrion;
transcript_1384	mitochondrion;
transcript_1395	chloroplast thylakoid membrane;
transcript_1398	mitochondrion; plasma membrane;
transcript_1418	mitochondrial respiratory chain; chloroplast;
transcript_1419	nucleolus; chloroplast stroma; membrane;
transcript_1422	chloroplast;
transcript_1423	intracellular;
transcript_1424	phosphoinositide 3-kinase complex;
transcript_1435	membrane;
transcript_1436	membrane;
transcript_1437	chloroplast;
transcript_1445	membrane;
transcript_1461	intracellular membrane-bounded organelle; cytoplasmic part;
transcript_1466	membrane;
transcript_1468	glycine cleavage complex; mitochondrion; chloroplast envelope; apoplast;
transcript_1472	plastid;
transcript_1480	respiratory chain complex I; mitochondrion;
transcript_1482	chloroplast;
transcript_1484	extracellular region;
transcript_1488	mitochondrion;
transcript_1491	mitochondrion;
transcript_1501	phosphoribosylaminoimidazole carboxylase complex; chloroplast;
transcript_1522	mitochondrion;
transcript_1523	mitochondrial inner membrane; plastid;
transcript_1534	cell wall;
transcript_1537	chromosome;
transcript_1538	signal recognition particle, chloroplast targeting; chloroplast stroma;
transcript_1547	vacuolar membrane; cytoplasmic membrane-bounded vesicle; endoplasmic reticulum;
transcript_1550	membrane;
transcript_1552	mitochondrial inner membrane; respiratory chain; integral to membrane;
transcript_1558	plastid;
transcript_1559	membrane part; mitochondrion;
transcript_1562	intracellular membrane-bounded organelle; cytoplasmic part;
transcript_1564	3-isopropylmalate dehydratase complex; chloroplast stroma;
transcript_1581	mitochondrion;
transcript_1589	chloroplast;
transcript_1590	outer membrane-bounded periplasmic space; integral to membrane; chloroplast; plasma membrane;
transcript_1602	peroxisome;
transcript_1603	plastid;
transcript_1607	photosystem II reaction center; plasma membrane-derived thylakoid photosystem II; integral to membrane; chloroplast thylakoid membrane; oxygen evolving complex;
transcript_1627	mitochondrion;
transcript_1629	mitochondrion;
transcript_1632	vacuole; plasma membrane; integral to membrane; nucleus;
transcript_1637	nucleus; cytoplasm;
transcript_1645	vacuolar membrane; plasma membrane;
transcript_1646	intracellular;
transcript_1659	mitochondrion;
transcript_1665	chloroplast stroma; membrane;
transcript_1674	cell wall;
transcript_1677	proton-transporting ATP synthase complex, catalytic core F(1); mitochondrion;
transcript_1681	ATP-binding cassette (ABC) transporter complex;
transcript_1683	mitochondrion;
transcript_1691	intracellular;
transcript_1696	chloroplast membrane; integral to membrane;
transcript_1708	cytosol;
transcript_1710	mitochondrion; chloroplast;
transcript_1733	chloroplast stroma;
transcript_1735	plastid;
transcript_1736	glycine cleavage complex;
transcript_1740	large ribosomal subunit; chloroplast;
transcript_1741	mitochondrion;
transcript_1744	plastid;
transcript_1745	small ribosomal subunit; chloroplast; mitochondrion;
transcript_1746	membrane;
transcript_1748	mitochondrion; chloroplast;
transcript_1751	intracellular;
transcript_1752	membrane;
transcript_1755	intracellular membrane-bounded organelle; cytoplasmic part;
transcript_1762	mitochondrion;
transcript_1775	ribonucleoprotein complex; plastid;
transcript_1776	plasma membrane;
transcript_1798	peroxisome; plastid;
transcript_1802	nucleus;
transcript_1807	integral to membrane;
transcript_1819	cell wall; peroxisome; chloroplast;
transcript_1834	peroxisome;
transcript_1836	mitochondrion; chloroplast;
transcript_1840	chloroplast;
transcript_1841	mitochondrion;
transcript_1851	ribosome;
transcript_1856	nucleus; plastid;
transcript_1857	mitochondrion;
transcript_1868	chloroplast thylakoid membrane; mitochondrial matrix; chloroplastic endopeptidase Clp complex;
transcript_1872	plastid;
transcript_1875	mitochondrion; cytosolic ribosome;
transcript_1899	mitochondrion;
transcript_1911	mitochondrion;
transcript_1917	mitochondrion;
transcript_1923	cytosol;
transcript_1942	chloroplast;
transcript_1946	membrane;
transcript_1948	chloroplast;
transcript_1950	intracellular part;
transcript_1952	vacuolar membrane; mitochondrial matrix; cytosolic ribosome;
transcript_1960	chloroplast;
transcript_1965	ribosome; chloroplast;
transcript_1975	nucleus; cytoplasm;
transcript_1977	membrane;
transcript_1978	mitochondrion;
transcript_1981	membrane;
transcript_1993	intracellular part;
transcript_1996	peroxisome;
transcript_1998	chloroplast stroma;
transcript_2002	nucleus;
transcript_2014	mitochondrial envelope;
transcript_2026	mitochondrion; chloroplast;
transcript_2031	mitochondrion;
transcript_2035	mitochondrion;
transcript_2043	cell part;
transcript_2045	cytoplasmic part;
transcript_2049	intracellular;
transcript_2051	plant-type cell wall; endomembrane system; apoplast;
transcript_2058	plastid;
transcript_2064	mitochondrion; chloroplast envelope; chloroplast stroma; apoplast;
transcript_2071	cell wall;
transcript_2100	proton-transporting ATP synthase complex, catalytic core F(1); mitochondrion;
transcript_2107	mitochondrial respiratory chain complex I;
transcript_2112	mitochondrion;
transcript_2114	nucleolus; vacuolar membrane; mitochondrion;
transcript_2115	mitochondrial inner membrane; respiratory chain; integral to membrane;
transcript_2126	ribosome;
transcript_2127	cell part;
transcript_2128	vacuole; plasma membrane; cytosolic large ribosomal subunit;
transcript_2149	small ribosomal subunit; chloroplast;
transcript_2157	membrane;
transcript_2158	peroxisome;
transcript_2160	membrane;
transcript_2161	plastid;
transcript_2174	mitochondrion;
transcript_2179	nucleolus;
transcript_2182	chloroplast;
transcript_2196	membrane;
transcript_2203	mitochondrion;
transcript_2204	chloroplast envelope; chloroplast stroma; membrane;
transcript_2212	bacterial-type flagellum;
transcript_2217	cytoplasm;
transcript_2221	membrane;
transcript_2238	peroxisome;
transcript_2239	photosystem II; integral to membrane; plasma membrane light-harvesting complex; chloroplast thylakoid membrane;
transcript_2241	plastid;
transcript_2243	chloroplast;
transcript_2247	chloroplast; plasma membrane;
transcript_2254	intracellular;
transcript_2265	cytosol; mitochondrion; chloroplast; plasma membrane; apoplast;
transcript_2267	intracellular membrane-bounded organelle; cytoplasmic part;
transcript_2275	mitochondrial matrix; plastid;
transcript_2284	plastid;
transcript_2287	chloroplast;
transcript_2292	chloroplast;
transcript_2308	intracellular membrane-bounded organelle; cytoplasmic part; membrane;
transcript_2310	cytosolic ribosome; mitochondrion;
transcript_2328	integral to membrane; photosystem I; chloroplast thylakoid membrane;
transcript_2329	chloroplast;
transcript_2330	mitochondrial matrix;
transcript_2344	membrane;
transcript_2348	chloroplast;
transcript_2352	plasma membrane; integral to membrane;
transcript_2388	membrane;
transcript_2396	mitochondrion; nucleus;
transcript_2403	mitochondrion;
transcript_2404	cell part;
transcript_2406	chloroplast;
transcript_2418	plastid;
transcript_2437	cytosol; nucleus;
transcript_2438	plastid;
transcript_2447	membrane; plastid;
transcript_2448	chloroplast envelope;
transcript_2473	nucleolus; vacuolar membrane; chloroplast; cytosolic large ribosomal subunit; plasma membrane;
transcript_2481	chloroplast envelope; chloroplast stroma;
transcript_2482	mitochondrion;
transcript_2495	cytoplasm;
transcript_2500	mitochondrial matrix; cytosolic ribosome;
transcript_2502	plastid;
transcript_2510	plastid;
transcript_2521	chloroplast;
transcript_2526	plastid;
transcript_2529	peroxisome; mitochondrion; nucleolus; vacuolar membrane; chloroplast;
transcript_2537	cytoplasm;
transcript_2550	chloroplast;
transcript_2571	cytoplasmic membrane-bounded vesicle; membrane;
transcript_2580	large ribosomal subunit;
transcript_2584	chloroplast;
transcript_2587	intracellular;
transcript_2595	cytoplasmic part; intracellular organelle;
transcript_2600	intracellular membrane-bounded organelle; cytoplasmic part;
transcript_2610	chloroplast stroma;
transcript_2612	cytoplasmic membrane-bounded vesicle; cell wall; chloroplast;
transcript_2619	mitochondrion;
transcript_2622	plastid;
transcript_2631	membrane;
transcript_2641	mitochondrial inner membrane; respiratory chain; plasma membrane; integral to membrane;
transcript_2660	intracellular membrane-bounded organelle; cytoplasmic part;
transcript_2666	peroxisome;
transcript_2667	cytoplasmic membrane-bounded vesicle;
transcript_2674	plastid;
transcript_2690	cytosol;
transcript_2704	protein complex; mitochondrial inner membrane;
transcript_2716	extracellular region;
transcript_2726	ribosome; nucleus;
transcript_2729	membrane;
transcript_2733	plasma membrane; integral to membrane;
transcript_2737	cytoplasm;
transcript_2739	chloroplast;
transcript_2742	membrane part;
transcript_2747	intracellular membrane-bounded organelle; cytoplasmic part;
transcript_2755	chloroplast;
transcript_2777	cytoplasm;
transcript_2780	mitochondrion;
transcript_2781	cytoplasmic part; intracellular organelle;
transcript_2790	ribosome; mitochondrion;
transcript_2802	respiratory chain; plastid; mitochondrion;
transcript_2813	proton-transporting ATP synthase complex, catalytic core F(1); mitochondrion;
transcript_2829	chloroplast envelope; chloroplast stroma;
transcript_2831	peroxisome; vacuole;
transcript_2832	membrane;
transcript_2849	plastid;
transcript_2859	mitochondrion; chloroplast stroma;
transcript_2872	chloroplast thylakoid membrane; chloroplast stroma; stromule; apoplast;
transcript_2873	plastid;
transcript_2874	chloroplast stroma;
transcript_2882	chloroplast;
transcript_2889	vacuolar membrane; plasma membrane;
transcript_2891	chloroplast;
transcript_2906	vacuolar membrane; endoplasmic reticulum;
transcript_2916	ribonucleoprotein complex; mitochondrion;
transcript_2917	chloroplast;
transcript_2921	chloroplast part; membrane;
transcript_2930	cell part;
transcript_2936	chloroplast stroma;
transcript_2955	chloroplast; mitochondrion;
transcript_2971	chloroplast envelope; chloroplast stroma; cytosol; apoplast; chloroplast thylakoid membrane;
transcript_2976	ribosome;
transcript_2981	plastid;
transcript_2998	cell wall; peroxisome; chloroplast;
transcript_3007	mitochondrion; ATP-binding cassette (ABC) transporter complex; chloroplast;
transcript_3020	mitochondrion;
transcript_3021	mitochondrion; plastid;
transcript_3031	membrane;
transcript_3035	respiratory chain; integral to membrane; mitochondrion;
transcript_3054	intracellular;
transcript_3066	chloroplast;
transcript_3071	cell part;
transcript_3072	mitochondrion;
transcript_3075	membrane; intracellular part;
transcript_3091	intracellular;
transcript_3107	plant-type cell wall;
transcript_3111	chloroplast;
transcript_3113	large ribosomal subunit;
transcript_3120	membrane;
transcript_3135	membrane;
transcript_3148	integral to membrane; mitochondrial inner membrane; respiratory chain; plasma membrane;
transcript_3158	plastid;
transcript_3166	thylakoid; chloroplast stroma; ribonucleoprotein complex;
transcript_3184	plastid;
transcript_3197	chloroplast envelope; chloroplast thylakoid membrane;
transcript_3208	cytoplasmic part; intracellular organelle;
transcript_3210	intracellular membrane-bounded organelle; cytoplasmic part;
transcript_3235	chloroplast stroma;
transcript_3242	cell part;
transcript_3283	integral to membrane; mitochondrion;
transcript_3284	mitochondrial inner membrane; respiratory chain; integral to membrane;
transcript_3286	apoplast; cell wall; Golgi apparatus; plasma membrane;
transcript_3301	chloroplast stroma; cytosol;
transcript_3307	intracellular;
transcript_3313	cytoplasm;
transcript_3319	mitochondrion;
transcript_3323	membrane;
transcript_3357	chloroplast;
transcript_3363	plastid;
transcript_3366	intracellular membrane-bounded organelle; cytoplasmic part; membrane;
transcript_3378	plastid;
transcript_3401	oxoglutarate dehydrogenase complex; membrane; mitochondrion;
transcript_3408	mitochondrial inner membrane; proton-transporting ATP synthase complex, catalytic core F(1); chloroplast thylakoid membrane;
transcript_3418	plastid;
transcript_3426	mitochondrion;
transcript_3435	mitochondrion;
transcript_3439	cytosol; nucleus; plasma membrane;
transcript_3453	nucleus; cytoplasm;
transcript_3455	chloroplast stroma;
transcript_3461	ribonucleoprotein complex; plastid;
transcript_3485	mitochondrion;
transcript_3495	mitochondrion;
transcript_3500	plastid;
transcript_3501	nucleolus; nucleosome;
transcript_3510	nucleolus; membrane;
transcript_3512	chloroplast stroma;
transcript_3534	membrane;
transcript_3543	membrane;
transcript_3545	mitochondrial respiratory chain complex II;
transcript_3552	chloroplastic endopeptidase Clp complex; mitochondrial matrix; chloroplast thylakoid membrane;
transcript_3574	cytoplasm;
transcript_3601	chloroplast stroma; cytosol;
transcript_3607	chloroplast stroma;
transcript_3611	plastid;
transcript_3630	chloroplast;
transcript_3638	membrane;
transcript_3654	plastid;
transcript_3656	intracellular; plasma membrane; integral to membrane;
transcript_3660	mitochondrial respiratory chain complex I;
transcript_3666	membrane;
transcript_3674	mitochondrion;
transcript_3689	chloroplast stroma;
transcript_3694	mitochondrion;
transcript_3704	chloroplast;
transcript_3716	chloroplast;
transcript_3717	mitochondrion;
transcript_3730	mitochondrial respiratory chain; chloroplast;
transcript_3750	cytosolic small ribosomal subunit; membrane;
transcript_3754	mitochondrion;
transcript_3755	mitochondrion;
transcript_3809	membrane;
transcript_3810	mitochondrial inner membrane; respiratory chain; integral to membrane;
transcript_3815	integral to membrane; mitochondrion;
transcript_3820	mitochondrial respiratory chain complex I;
transcript_3826	mitochondrion;
transcript_3828	membrane; intracellular part;
transcript_3833	chloroplast;
transcript_3836	mitochondrion;
transcript_3839	cytoplasmic part; intracellular organelle; ribonucleoprotein complex;
transcript_3844	membrane;
transcript_3850	membrane;
transcript_3853	membrane;
transcript_3873	chloroplast;
transcript_3877	chloroplast stroma;
transcript_3883	small ribosomal subunit; chloroplast;
transcript_3902	ribonucleoprotein complex; plastid;
transcript_3908	cell wall; plastid stroma; chloroplast;
transcript_3915	mitochondrion;
transcript_3920	cytoplasmic membrane-bounded vesicle; integral to membrane;
transcript_3978	mitochondrion; chloroplast;
transcript_3984	chloroplast;
transcript_3991	plant-type cell wall; plasma membrane;
transcript_4007	mitochondrial inner membrane; respiratory chain; integral to membrane;
transcript_4027	plastid membrane; chloroplast thylakoid membrane;
transcript_4032	cytoplasm;
transcript_4035	cytoplasmic membrane-bounded vesicle; integral to membrane;
transcript_4050	mitochondrion;
transcript_4072	chloroplast; thylakoid; membrane;
transcript_4095	mitochondrion;
transcript_4101	small ribosomal subunit;
transcript_4103	ribosome; chloroplast;
transcript_4110	vacuolar membrane; plasma membrane;
transcript_4119	mitochondrion;
transcript_4121	mitochondrion; plastid; plasma membrane;
transcript_4133	intracellular;
transcript_4144	chloroplast;
transcript_4178	mitochondrion;
transcript_4194	membrane; endoplasmic reticulum;
transcript_4197	cytoplasmic part; intracellular organelle;
transcript_4201	endomembrane system; mitochondrion;
transcript_4205	mitochondrial inner membrane; respiratory chain; integral to membrane;
transcript_4213	mitochondrion;
transcript_4219	cell surface; phosphopyruvate hydratase complex;
transcript_4266	nucleus;
transcript_4307	chloroplast stroma; ribonucleoprotein complex; nucleus; chloroplast thylakoid membrane;
transcript_4316	plastid;
transcript_4317	membrane;
transcript_4326	mitochondrion;
transcript_4331	chloroplast;
transcript_4363	mitochondrial respiratory chain; chloroplast;
transcript_4376	mitochondrion;
transcript_4377	plastid;
transcript_4379	cytoplasmic part; intracellular organelle;
transcript_4395	intracellular;
transcript_4396	membrane;
transcript_4403	mitochondrion;
transcript_4410	chloroplast;
transcript_4424	chloroplast;
transcript_4436	vacuolar membrane; chloroplast; endoplasmic reticulum; mitochondrion;
transcript_4441	intracellular;
transcript_4442	plastid stroma; chloroplast;
transcript_4446	vacuole; nucleus;
transcript_4486	plasma membrane;
transcript_4500	cytoplasm; nucleus;
transcript_4502	integral to membrane; mitochondrion;
transcript_4510	mitochondrion; plasma membrane;
transcript_4511	mitochondrion;
transcript_4514	cell wall; mitochondrion; chloroplast envelope; vacuolar membrane;
transcript_4538	chloroplast; mitochondrion;
transcript_4541	cell part;
transcript_4559	membrane; cytoplasmic membrane-bounded vesicle;
transcript_4566	mitochondrion; plasma membrane;
transcript_4572	plasma membrane;
transcript_4576	intracellular organelle;
transcript_4587	plastid;
transcript_4604	cell wall; chloroplast envelope; mitochondrial outer membrane; vacuolar membrane;
transcript_4610	endoplasmic reticulum membrane;
transcript_4636	cell part;
transcript_4644	ubiquitin ligase complex;
transcript_4648	NAD(P)H dehydrogenase complex (plastoquinone); chloroplast thylakoid membrane;
transcript_4663	chloroplast;
transcript_4665	integral to membrane;
transcript_4666	protein phosphatase type 2A complex; cytoplasm; nucleus;
transcript_4671	integral to membrane; chloroplast;
transcript_4675	intracellular organelle;
transcript_4681	cytoplasm; nucleus;
transcript_4692	nucleus;
transcript_4704	mitochondrion; plastid;
transcript_4708	membrane;
transcript_4709	membrane;
transcript_4714	mitochondrion; plastid;
transcript_4717	plastid chromosome; chloroplast stroma;
transcript_4728	phragmoplast; plasma membrane; nucleus; cytosol;
transcript_4729	clathrin coat of coated pit; clathrin coat of trans-Golgi network vesicle; chloroplast;
transcript_4730	chloroplast; mitochondrion;
transcript_4744	mitochondrial respiratory chain complex III;
transcript_4757	cell wall; intracellular membrane-bounded organelle; cytoplasmic part;
transcript_4767	nucleus; cytosol;
transcript_4772	peroxisome;
transcript_4774	mitochondrion; plasma membrane;
transcript_4779	plastid;
transcript_4796	vacuolar membrane; mitochondrion;
transcript_4816	intracellular; 1,3-beta-glucan synthase complex;
transcript_4819	intracellular part;
transcript_4824	intracellular;
transcript_4850	nucleus; cytosol; ubiquitin ligase complex;
transcript_4851	cytoplasmic membrane-bounded vesicle; cell wall; integral to membrane; signal peptidase complex;
transcript_4857	protein serine/threonine phosphatase complex;
transcript_4858	1,3-beta-glucan synthase complex;
transcript_4867	cytosol; mitochondrion;
transcript_4885	mitochondrion;
transcript_4901	mitochondrion;
transcript_4908	cell part;
transcript_4915	membrane; mitochondrion;
transcript_4921	cytoplasmic membrane-bounded vesicle;
transcript_4926	plastid;
transcript_4938	cytoplasmic membrane-bounded vesicle; plasma membrane;
transcript_4948	membrane;
transcript_4957	mitochondrion; chloroplast;
transcript_4970	nucleus;
transcript_4973	nucleus;
transcript_4993	intracellular membrane-bounded organelle; cytoplasmic part; membrane;
transcript_5000	protein phosphatase type 2A complex; cytoplasm; nucleus;
transcript_5009	nuclear membrane; nuclear pore;
transcript_5014	mitochondrion; chloroplast envelope;
transcript_5015	cytoplasm; protein phosphatase type 2A complex; nucleus;
transcript_5042	membrane;
transcript_5054	vacuolar membrane; clathrin-coated endocytic vesicle; Golgi apparatus; plasma membrane;
transcript_5072	mitochondrion; plastid;
transcript_5073	Golgi apparatus;
transcript_5075	intracellular;
transcript_5079	mitochondrion; plasma membrane;
transcript_5095	mitochondrion;
transcript_5101	nucleus;
transcript_5103	chloroplast;
transcript_5106	nucleus;
transcript_5111	intracellular membrane-bounded organelle; cytoplasmic part;
transcript_5112	vacuolar membrane; plant-type vacuole;
transcript_5128	chloroplast;
transcript_5143	cytoplasm; nucleus;
transcript_5155	vacuole;
transcript_5170	plasma membrane;
transcript_5175	plasma membrane;
transcript_5193	protein serine/threonine phosphatase complex; cytoplasmic membrane-bounded vesicle;
transcript_5195	endomembrane system;
transcript_5200	mitochondrion;
transcript_5211	mitochondrion; plastid;
transcript_5225	intracellular membrane-bounded organelle;
transcript_5227	mitochondrion; plasma membrane; coated pit;
transcript_5229	plasma membrane;
transcript_5230	cytosol; plastid; vacuolar membrane;
transcript_5233	plastid;
transcript_5234	cytoplasmic membrane-bounded vesicle; integral to membrane;
transcript_5244	membrane;
transcript_5246	nucleus; cytoplasm;
transcript_5247	membrane;
transcript_5280	CUL4 RING ubiquitin ligase complex;
transcript_5286	nucleus;
transcript_5288	chloroplast; mitochondrion;
transcript_5294	chloroplast envelope; chloroplast stroma; nucleus;
transcript_5295	cytoplasmic membrane-bounded vesicle;
transcript_5312	mitochondrion; chloroplast envelope;
transcript_5325	anchored to membrane;
transcript_5328	cell part;
transcript_5329	protein phosphatase type 2A complex; cytoplasm; nucleus;
transcript_5345	intracellular membrane-bounded organelle; cytoplasmic part; membrane;
transcript_5354	nucleus;
transcript_5358	endomembrane system;
transcript_5367	mitochondrion;
transcript_5370	mitochondrion; plasma membrane;
transcript_5381	ESCRT II complex;
transcript_5383	proteasome regulatory particle;
transcript_5396	cytosol;
transcript_5402	mitochondrion;
transcript_5412	intracellular;
transcript_5415	plasma membrane;
transcript_5416	chloroplast; membrane;
transcript_5424	intracellular organelle;
transcript_5439	mitochondrion; plastid;
transcript_5441	cytosol;
transcript_5451	chloroplast envelope; chloroplast stroma; nucleus;
transcript_5455	ribonucleoprotein complex; nucleus; plastid;
transcript_5456	membrane; plastid;
transcript_5459	chloroplast envelope; thylakoid; chloroplast stroma;
transcript_5479	cell part;
transcript_5502	cytoplasm;
transcript_5505	plasma membrane;
transcript_5528	mitochondrial matrix; chloroplast;
transcript_5532	glycine cleavage complex; mitochondrion; chloroplast envelope; apoplast;
transcript_5534	plastid;
transcript_5546	cytoplasmic membrane-bounded vesicle; membrane;
transcript_5555	cytoplasmic membrane-bounded vesicle;
transcript_5564	nucleus;
transcript_5567	cytoplasm;
transcript_5582	intracellular organelle;
transcript_5585	membrane;
transcript_5594	chloroplast thylakoid membrane;
transcript_5603	intracellular part;
transcript_5617	membrane;
transcript_5618	UBC13-MMS2 complex;
transcript_5621	intracellular part;
transcript_5626	mitochondrion; plasma membrane;
transcript_5632	plant-type vacuole membrane;
transcript_5640	endomembrane system; chromosome; plastid;
transcript_5644	plasma membrane;
transcript_5645	cell wall; nucleolus; spindle; nuclear envelope; cytosolic ribosome; phragmoplast; plasma membrane;
transcript_5654	integral to membrane;
transcript_5658	nucleus;
transcript_5662	cell wall; nucleolus; microtubule; tubulin complex; cytoplasm; plasma membrane;
transcript_5681	chromatin; nucleus;
transcript_5696	vacuolar membrane; clathrin-coated endocytic vesicle; Golgi apparatus; plasma membrane;
transcript_5699	mitochondrion;
transcript_5709	cytoplasmic membrane-bounded vesicle; plasma membrane;
transcript_5711	plastid;
transcript_5716	chloroplast stroma;
transcript_5729	cytoplasm;
transcript_5732	nucleus; cytoplasm;
transcript_5740	nucleus;
transcript_5749	plastid; early endosome; trans-Golgi network;
transcript_5751	nuclear exosome (RNase complex);
transcript_5761	nucleus;
transcript_5783	chloroplast stroma; chloroplast thylakoid membrane;
transcript_5786	nucleolus; chloroplast envelope; membrane;
transcript_5790	mitochondrion;
transcript_5797	beta-galactosidase complex; chloroplast;
transcript_5803	vacuolar membrane; chloroplast envelope; plasma membrane; mitochondrion;
transcript_5810	cytoplasm;
transcript_5812	cell part;
transcript_5818	protein phosphatase type 2A complex; cytoplasm; nucleus;
transcript_5820	intracellular; plasma membrane;
transcript_5821	cell part;
transcript_5831	mitochondrion;
transcript_5837	chloroplast thylakoid membrane; chloroplast stroma;
transcript_5838	integral to membrane;
transcript_5845	extrinsic to membrane; chloroplast thylakoid membrane; oxygen evolving complex;
transcript_5848	chromatin assembly complex;
transcript_5849	endomembrane system; apoplast;
transcript_5854	integral to plasma membrane;
transcript_5864	plastid;
transcript_5874	cytoplasm;
transcript_5881	mitochondrion; chloroplast;
transcript_5887	integral to membrane;
transcript_5909	cytoplasm;
transcript_5915	1,3-beta-glucan synthase complex;
transcript_5916	nucleus;
transcript_5918	plastid;
transcript_5936	nucleus;
transcript_5954	plasma membrane; vacuolar membrane;
transcript_5961	cytoplasmic membrane-bounded vesicle;
transcript_5968	mitochondrial matrix; chloroplast;
transcript_5970	integral to membrane; chloroplast; cytosol; plasma membrane; nucleus;
transcript_5978	endomembrane system; membrane;
transcript_5982	mitochondrion;
transcript_5984	cytoplasmic membrane-bounded vesicle;
transcript_6001	nucleus;
transcript_6010	eukaryotic translation elongation factor 1 complex;
transcript_6013	membrane;
transcript_6016	chloroplast envelope; integral to membrane;
transcript_6017	membrane;
transcript_6025	ribosome; plastid; mitochondrion;
transcript_6048	intracellular; integral to membrane; outer membrane-bounded periplasmic space;
transcript_6057	cell part;
transcript_6072	intracellular membrane-bounded organelle; cytoplasmic part;
transcript_6074	plastid; nucleus;
transcript_6076	nucleus;
transcript_6084	mitochondrion; membrane;
transcript_6085	mitochondrion;
transcript_6087	mitochondrion;
transcript_6092	apoplast; chloroplast;
transcript_6096	chromatin; nucleus;
transcript_6102	mitochondrion; plasma membrane;
transcript_6121	respiratory chain complex I; plasma membrane; integral to membrane; mitochondrion;
transcript_6131	plasma membrane;
transcript_6132	cytoplasmic membrane-bounded vesicle;
transcript_6158	cell part;
transcript_6162	nuclear chromosome;
transcript_6188	plasma membrane;
transcript_6192	chloroplast envelope; membrane;
transcript_6216	mitochondrion;
transcript_6225	chloroplast envelope; chloroplast stroma;
transcript_6233	organelle envelope; peroxisome; mitochondrion; plastid; membrane part; organelle membrane; endoplasmic reticulum;
transcript_6236	plasma membrane; cytosol;
transcript_6259	plastid;
transcript_6264	cytoplasmic membrane-bounded vesicle; plasma membrane;
transcript_6275	chloroplast;
transcript_6276	integral to membrane;
transcript_6293	plastid;
transcript_6303	intrinsic to membrane;
transcript_6315	protein phosphatase type 2A complex; cytoplasm; nucleus;
transcript_6318	integral to membrane;
transcript_6324	plasma membrane; endoplasmic reticulum;
transcript_6325	ribonucleoprotein complex;
transcript_6330	membrane;
transcript_6344	chloroplast;
transcript_6350	cytosol; chromatin remodeling complex;
transcript_6355	chloroplast;
transcript_6359	endoplasmic reticulum;
transcript_6364	membrane;
transcript_6375	nucleus;
transcript_6390	mitochondrion;
transcript_6393	intracellular membrane-bounded organelle; cytoplasmic part;
transcript_6404	nucleus;
transcript_6425	mitochondrion; chloroplast;
transcript_6432	protein serine/threonine phosphatase complex; cytoplasmic membrane-bounded vesicle;
transcript_6443	zeta DNA polymerase complex; small-subunit processome; nucleus;
transcript_6447	protein serine/threonine phosphatase complex; cytoplasmic membrane-bounded vesicle;
transcript_6458	plastid;
transcript_6462	chloroplast envelope; chloroplast thylakoid membrane; chloroplast stroma;
transcript_6468	endomembrane system;
transcript_6477	mitochondrial inner membrane; integral to membrane;
transcript_6481	nucleus; chloroplast thylakoid membrane;
transcript_6482	nucleus;
transcript_6489	plasma membrane; cell wall; vacuolar membrane; cytosolic large ribosomal subunit; chloroplast;
transcript_6492	cytoplasm;
transcript_6500	amyloplast;
transcript_6503	integral to membrane;
transcript_6509	chloroplast;
transcript_6527	intracellular part;
transcript_6543	Golgi apparatus; mitochondrion; plasma membrane;
transcript_6552	cytoplasmic membrane-bounded vesicle; vacuolar membrane;
transcript_6560	membrane; chloroplast;
transcript_6564	membrane;
transcript_6565	eukaryotic translation initiation factor 3 complex; plasma membrane;
transcript_6584	membrane;
transcript_6598	cell part;
transcript_6600	chloroplast thylakoid membrane;
transcript_6602	mitochondrion;
transcript_6604	integral to membrane; cytoplasmic membrane-bounded vesicle; endoplasmic reticulum; Golgi apparatus;
transcript_6609	membrane;
transcript_6610	membrane; plastid;
transcript_6620	plant-type cell wall;
transcript_6634	chloroplast envelope; integral to membrane;
transcript_6647	cytoplasm;
transcript_6649	chloroplast envelope; chloroplast stroma; apoplast;
transcript_6661	membrane; chloroplast;
transcript_6679	protein phosphatase type 2A complex; cytoplasm; nucleus;
transcript_6690	nucleus; cytoplasm;
transcript_6699	mitochondrion;
transcript_6702	plastid;
transcript_6727	mitochondrion;
transcript_6730	nucleoplasm;
transcript_6745	membrane;
transcript_6746	integral to membrane;
transcript_6747	Golgi stack;
transcript_6758	plastid;
transcript_6759	plastid;
transcript_6769	plastid;
transcript_6772	phragmoplast; spindle; nucleus;
transcript_6777	protein serine/threonine phosphatase complex; cytoplasmic membrane-bounded vesicle;
transcript_6782	intracellular membrane-bounded organelle; cytoplasmic part;
transcript_6814	integral to membrane; chloroplast thylakoid membrane;
transcript_6824	intracellular; 1,3-beta-glucan synthase complex;
transcript_6832	endoplasmic reticulum membrane; integral to membrane;
transcript_6842	cytosol; nucleus;
transcript_6845	microtubule; cytoplasm;
transcript_6846	chloroplast; mitochondrion;
transcript_6854	mitochondrion;
transcript_6858	cytoplasm;
transcript_6860	cytoplasmic membrane-bounded vesicle;
transcript_6880	chloroplast stroma;
transcript_6909	intracellular;
transcript_6925	endomembrane system;
transcript_6944	peroxisome; mitochondrion; chloroplast stroma; plasma membrane;
transcript_6970	protein serine/threonine phosphatase complex;
transcript_6978	chloroplast;
transcript_6989	plastid;
transcript_6991	cytoplasmic membrane-bounded vesicle;
transcript_6995	chloroplast;
transcript_7007	chloroplast;
transcript_7013	membrane; plastid;
transcript_7032	chloroplast part;
transcript_7035	ribonucleoprotein complex;
transcript_7037	nuclear speck; vacuole; interchromatin granule;
transcript_7063	vacuolar membrane; plasma membrane;
transcript_7071	plastid;
transcript_7072	endomembrane system;
transcript_7107	NAD(P)H dehydrogenase complex (plastoquinone); chloroplast thylakoid membrane;
transcript_7114	cytoplasmic membrane-bounded vesicle; mitochondrion;
transcript_7124	chloroplast thylakoid membrane;
transcript_7125	integral to membrane;
transcript_7127	nucleus;
transcript_7128	anchored to plasma membrane; Golgi apparatus; endoplasmic reticulum;
transcript_7138	mitochondrion; plasma membrane;
transcript_7158	chloroplast;
transcript_7211	intracellular;
transcript_7222	anchored to membrane; endomembrane system; vacuole; cell wall;
transcript_7224	cytoplasmic membrane-bounded vesicle; vacuolar membrane; chloroplast;
transcript_7225	integral to membrane;
transcript_7233	cytoplasmic part;
transcript_7245	plastid;
transcript_7246	endomembrane system; vacuolar membrane; plasma membrane;
transcript_7262	cell part;
transcript_7268	membrane; cytoplasmic membrane-bounded vesicle;
transcript_7281	plasma membrane;
transcript_7285	cytoplasm; microtubule;
transcript_7297	chloroplast;
transcript_7303	chloroplast thylakoid membrane; mitochondrion;
transcript_7306	late endosome; plasma membrane; trans-Golgi network;
transcript_7316	cytosol; cell wall; mitochondrion; vacuolar membrane; chloroplast;
transcript_7328	thylakoid; chloroplast stroma; vacuole; plasma membrane; apoplast;
transcript_7332	plastid;
transcript_7335	GPI-anchor transamidase complex;
transcript_7337	cytoplasm; apoplast; nucleus; plasma membrane;
transcript_7339	plasma membrane;
transcript_7344	integral to membrane;
transcript_7345	nucleus;
transcript_7350	ribosome;
transcript_7351	cytoplasm;
transcript_7358	plastid;
transcript_7364	chloroplast;
transcript_7367	mitochondrion;
transcript_7373	mitochondrion;
transcript_7381	cytoplasm;
transcript_7384	membrane; Golgi apparatus;
transcript_7401	chloroplast envelope; thylakoid; chloroplast stroma;
transcript_7407	cytoplasm; plasma membrane; nucleus;
transcript_7418	chloroplast envelope;
transcript_7422	endomembrane system; cytoplasmic membrane-bounded vesicle;
transcript_7434	integral to membrane;
transcript_7443	CUL4 RING ubiquitin ligase complex;
transcript_7444	nucleus;
transcript_7447	integral to membrane;
transcript_7459	chloroplast;
transcript_7467	plasma membrane; integral to membrane;
transcript_7472	chloroplast envelope;
transcript_7473	membrane;
transcript_7482	cytoplasmic membrane-bounded vesicle; plasma membrane; endoplasmic reticulum;
transcript_7488	mitochondrion; plasma membrane;
transcript_7490	mitochondrial matrix; chloroplast;
transcript_7492	chromoplast; chloroplast;
transcript_7496	mitochondrion;
transcript_7508	cytoplasmic membrane-bounded vesicle;
transcript_7515	cytoplasmic membrane-bounded vesicle; nucleus;
transcript_7519	plastid;
transcript_7542	cytoplasmic vesicle membrane; mitochondrion; integral to membrane; vacuolar membrane;
transcript_7546	cytoplasmic membrane-bounded vesicle;
transcript_7589	vacuolar membrane; chloroplast envelope; plasma membrane; mitochondrion;
transcript_7599	nucleus;
transcript_7620	cytoplasm;
transcript_7621	integral to membrane; cytoplasmic membrane-bounded vesicle;
transcript_7641	membrane; plastid;
transcript_7646	intracellular;
transcript_7658	cytoplasmic membrane-bounded vesicle; nucleus; cytosol;
transcript_7659	mitochondrion;
transcript_7673	cytoplasm; apoplast; nucleus; plasma membrane;
transcript_7686	CUL4 RING ubiquitin ligase complex;
transcript_7691	transcription factor TFIIE complex;
transcript_7713	mitochondrion;
transcript_7724	membrane;
transcript_7728	cytosol; chromatin remodeling complex;
transcript_7732	intracellular organelle;
transcript_7741	cytoplasm;
transcript_7746	cell part;
transcript_7751	chloroplast stromal thylakoid; chloroplast thylakoid membrane;
transcript_7758	mitochondrion;
transcript_7763	vacuole; membrane; endoplasmic reticulum;
transcript_7770	intracellular membrane-bounded organelle; ATP-binding cassette (ABC) transporter complex; cytoplasmic part;
transcript_7775	chloroplast;
transcript_7782	anchored to membrane; extracellular matrix;
transcript_7787	apoplast; stromule; phragmoplast; chloroplast stroma; chloroplast thylakoid; cell plate; plasma membrane; mitochondrion;
transcript_7788	mitochondrion; plastid;
transcript_7789	integral to membrane;
transcript_7828	cytoplasm; endomembrane system; plasma membrane; nucleus;
transcript_7834	protein complex; endosome; plasma membrane;
transcript_7848	SCF ubiquitin ligase complex; nucleus;
transcript_7858	integral to membrane; cytoplasmic membrane-bounded vesicle; endoplasmic reticulum; Golgi apparatus;
transcript_7862	membrane; mitochondrion;
transcript_7875	plasma membrane;
transcript_7903	plant-type cell wall; cytoplasmic membrane-bounded vesicle;
transcript_7908	plastid;
transcript_7909	integral to membrane; cytoplasmic membrane-bounded vesicle; endoplasmic reticulum membrane; Golgi apparatus;
transcript_7912	mitochondrion; plastid;
transcript_7920	endomembrane system;
transcript_7934	mitochondrion;
transcript_7942	protein phosphatase type 2A complex; cytoplasm; nucleus;
transcript_7943	intracellular;
transcript_7950	plasma membrane;
transcript_7955	integral to membrane;
transcript_7973	cell part;
transcript_7980	chloroplast envelope; integral to membrane;
transcript_7999	mitochondrion; nucleus;
transcript_8007	ubiquitin ligase complex;
transcript_8030	cytoplasmic membrane-bounded vesicle; integral to membrane;
transcript_8039	late endosome; plasma membrane; trans-Golgi network;
transcript_8042	ubiquitin ligase complex;
transcript_8082	plastid; chromatin; nucleus;
transcript_8086	cell part;
transcript_8087	integral to membrane;
transcript_8092	cell part;
transcript_8094	cell part;
transcript_8102	membrane;
transcript_8109	plasma membrane; integral to membrane;
transcript_8113	integral to membrane;
transcript_8115	chloroplast;
transcript_8121	mitochondrion;
transcript_8136	chloroplast;
transcript_8160	mitochondrion;
transcript_8163	ribosome; mitochondrion;
transcript_8178	cell part;
transcript_8180	beta-galactosidase complex; chloroplast;
transcript_8186	mitochondrial matrix; chloroplast;
transcript_8194	chloroplast;
transcript_8200	cell part;
transcript_8213	nucleus;
transcript_8252	intracellular;
transcript_8263	membrane;
transcript_8264	mitochondrion;
transcript_8283	apoplast; cell wall;
transcript_8302	plasma membrane;
transcript_8303	chloroplast stroma; membrane;
transcript_8311	membrane; endoplasmic reticulum;
transcript_8312	cell part;
transcript_8314	endomembrane system; membrane; cytoplasmic membrane-bounded vesicle;
transcript_8315	peroxisome;
transcript_8320	plant-type cell wall; apoplast; plasma membrane;
transcript_8331	chloroplast;
transcript_8333	chloroplast part;
transcript_8360	integral to membrane;
transcript_8391	mitochondrion; chloroplast envelope; vacuolar membrane; chloroplast stroma;
transcript_8396	anchored to membrane; endomembrane system; vacuole; cell wall;
transcript_8405	chloroplast;
transcript_8415	endomembrane system;
transcript_8419	nucleus;
transcript_8423	cell wall;
transcript_8431	membrane;
transcript_8438	chloroplast envelope; chloroplast thylakoid membrane; chloroplast stroma; stromule; apoplast;
transcript_8446	chromatin; nucleus;
transcript_8483	late endosome; plasma membrane; trans-Golgi network;
transcript_8484	membrane;
transcript_8491	plant-type cell wall; apoplast; plasma membrane;
transcript_8502	cell part;
transcript_8506	mitochondrion;
transcript_8516	chloroplast;
transcript_8528	nucleus;
transcript_8534	cytoplasm;
transcript_8568	chloroplast envelope; chloroplast stroma;
transcript_8573	protein serine/threonine phosphatase complex; cytoplasmic membrane-bounded vesicle;
transcript_8590	nucleolus; chloroplast envelope; membrane;
transcript_8599	chloroplast;
transcript_8611	integral to membrane;
transcript_8620	plastid;
transcript_8621	peroxisome;
transcript_8634	mitochondrion;
transcript_8635	mitochondrion;
transcript_8638	membrane;
transcript_8668	plastid;
transcript_8670	endomembrane system; membrane; cytoplasmic membrane-bounded vesicle;
transcript_8675	chloroplast;
transcript_8679	integral to membrane; chloroplast thylakoid membrane;
transcript_8680	mitochondrion;
transcript_8682	plastid;
transcript_8686	chloroplast part;
transcript_8692	intracellular part;
transcript_8698	chloroplast thylakoid membrane; mitochondrion;
transcript_8709	integral to plasma membrane; cytoplasmic membrane-bounded vesicle;
transcript_8743	plastid;
transcript_8746	cytoplasmic membrane-bounded vesicle;
transcript_8755	plastid;
transcript_8767	intracellular;
transcript_8792	integral to membrane; chloroplast inner membrane;
transcript_8808	plasma membrane;
transcript_8811	chloroplast envelope; chloroplast thylakoid membrane; chloroplast stroma;
transcript_8816	protein serine/threonine phosphatase complex; cytoplasmic membrane-bounded vesicle;
transcript_8829	mitochondrion; chromatin; nucleus;
transcript_8858	integral to membrane; outer membrane-bounded periplasmic space;
transcript_8861	Golgi apparatus;
transcript_8864	cytoplasm; apoplast; nucleus; plasma membrane;
transcript_8865	cytosol;
transcript_8867	membrane; cytoplasmic membrane-bounded vesicle; plastid;
transcript_8870	integral to membrane;
transcript_8874	intracellular;
transcript_8886	chloroplast stroma;
transcript_8895	plasma membrane;
transcript_8903	nucleus;
transcript_8926	chloroplast;
transcript_8933	cytoplasmic membrane-bounded vesicle;
transcript_8935	plastid;
transcript_8957	cytochrome b6f complex; integral to membrane; chloroplast thylakoid membrane;
transcript_8970	intracellular;
transcript_8979	intracellular;
transcript_8987	endomembrane system; membrane; cytoplasmic membrane-bounded vesicle;
transcript_8995	nucleus;
transcript_9003	nuclear chromosome;
transcript_9006	chloroplast part;
transcript_9009	nucleus; plastid;
transcript_9016	nucleus;
transcript_9037	plastid;
transcript_9056	nucleus;
transcript_9067	intracellular membrane-bounded organelle; cytoplasmic part;
transcript_9120	membrane;
transcript_9137	plastid; membrane;
transcript_9141	endomembrane system; integral to membrane;
transcript_9159	plasma membrane;
transcript_9163	6-phosphofructokinase complex; chloroplast;
transcript_9168	cell part;
transcript_9177	nucleus;
transcript_9178	chloroplast;
transcript_9186	Golgi apparatus;
transcript_9192	cell wall; cytoplasmic membrane-bounded vesicle; Golgi apparatus;
transcript_9206	intracellular;
transcript_9220	cell part;
transcript_9236	chloroplast thylakoid membrane;
transcript_9239	HslUV protease complex;
transcript_9240	nucleus;
transcript_9243	plastid;
transcript_9256	mitochondrion; chloroplast;
transcript_9264	chloroplast stroma; lipid particle;
transcript_9270	ribosome; endoplasmic reticulum lumen; cytoplasmic membrane-bounded vesicle;
transcript_9289	plasma membrane;
transcript_9294	mitochondrion; membrane;
transcript_9302	plastid;
transcript_9324	membrane; plastid;
transcript_9331	phosphopyruvate hydratase complex; nucleus;
transcript_9366	integral to membrane; chloroplast;
transcript_9390	membrane;
transcript_9393	mitochondrion;
transcript_9394	mitochondrion; plastid;
transcript_9410	plastid; mitochondrion;
transcript_9419	mitochondrion; chloroplast;
transcript_9424	chloroplast;
transcript_9426	intracellular;
transcript_9443	peroxisome; membrane;
transcript_9472	membrane; plastid;
transcript_9479	intracellular membrane-bounded organelle; cytoplasmic part;
transcript_9483	mitochondrion;
transcript_9490	nuclear envelope; cytoplasm; plasma membrane;
transcript_9517	protein serine/threonine phosphatase complex; plasma membrane;
transcript_9519	SCF ubiquitin ligase complex;
transcript_9538	plastid;
transcript_9540	nucleus;
transcript_9545	nucleolus; CUL4 RING ubiquitin ligase complex;
transcript_9561	cell part;
transcript_9574	protein serine/threonine phosphatase complex; cytoplasmic membrane-bounded vesicle;
transcript_9590	cell wall; chloroplast; membrane; apoplast;
transcript_9601	mitochondrion;
transcript_9632	chloroplast envelope; chloroplast stroma;
transcript_9654	integral to membrane; vacuolar membrane;
transcript_9662	membrane; plant-type cell wall;
transcript_9669	nucleus;
transcript_9686	mitochondrion;
transcript_9713	membrane;
transcript_9741	plastid;
transcript_9760	cell part;
transcript_9763	cell part;
transcript_9775	integral to membrane;
transcript_9777	nucleus;
transcript_9785	cell part;
transcript_9789	mitochondrion;
transcript_9803	chloroplast envelope;
transcript_9810	membrane; nucleus;
transcript_9816	cytosol;
transcript_9820	mitochondrion;
transcript_9846	mitochondrion;
transcript_9849	integral to membrane; cytoplasmic membrane-bounded vesicle; endoplasmic reticulum membrane; Golgi apparatus;
transcript_9856	intracellular membrane-bounded organelle; cytoplasmic part; membrane;
transcript_9858	integral to membrane; cytoplasm;
transcript_9880	intracellular membrane-bounded organelle; cytoplasmic part;
transcript_9908	membrane; intracellular organelle;
transcript_9911	plastid;
transcript_9916	cytoplasmic membrane-bounded vesicle; membrane part; endoplasmic reticulum;
transcript_9917	CCAAT-binding factor complex;
transcript_9937	plant-type cell wall; anchored to plasma membrane; cytoplasmic membrane-bounded vesicle;
transcript_9939	membrane;
transcript_9941	cytoplasmic membrane-bounded vesicle; integral to membrane;
transcript_9943	mitochondrion;
transcript_9962	plasma membrane; filiform apparatus;
transcript_9963	mitochondrion;
transcript_9973	cytosol; plant-type cell wall; chloroplast; membrane;
transcript_9978	cell part;
transcript_9979	cell part;
transcript_9997	chromatin; nucleus;
transcript_10001	plastid; plasma membrane;
transcript_10013	pyrophosphate-dependent phosphofructokinase complex, alpha-subunit complex; 6-phosphofructokinase complex;
transcript_10021	plastoglobule;
transcript_10033	integral to membrane; chloroplast thylakoid membrane;
transcript_10068	membrane;
transcript_10071	plastid;
transcript_10081	peroxisome; plasma membrane; chloroplast stroma; mitochondrion;
transcript_10082	nucleus;
transcript_10085	chromocenter; nucleus;
transcript_10094	mitochondrion;
transcript_10098	cytoplasm;
transcript_10103	plastid;
transcript_10107	apoplast;
transcript_10109	plastid; plasma membrane;
transcript_10116	chloroplast isoamylase complex;
transcript_10118	integral to membrane;
transcript_10136	endoplasmic reticulum;
transcript_10147	plastid;
transcript_10168	integral to membrane;
transcript_10204	cell wall; cytosolic ribosome; plasma membrane;
transcript_10220	chloroplast;
transcript_10258	cytoplasmic membrane-bounded vesicle; integral to membrane;
transcript_10279	cell part;
transcript_10289	cytosol; mitochondrion; chloroplast; nucleus;
transcript_10294	nucleus;
transcript_10305	membrane;
transcript_10318	plastid;
transcript_10321	nucleolus; cell wall; cytosolic small ribosomal subunit; chloroplast; membrane;
transcript_10348	cytoplasm;
transcript_10350	integral to membrane;
transcript_10363	integrin complex;
transcript_10374	cell part;
transcript_10380	plastid; plasma membrane;
transcript_10399	plastid;
transcript_10406	microtubule;
transcript_10423	plastid;
transcript_10436	membrane; chloroplast; intracellular organelle part;
transcript_10465	chloroplast;
transcript_10468	nuclear chromosome;
transcript_10480	vacuole;
transcript_10492	mitochondrion;
transcript_10494	membrane;
transcript_10498	endoplasmic reticulum membrane; cytoplasmic membrane-bounded vesicle; integral to membrane;
transcript_10499	cell part;
transcript_10500	nucleus;
transcript_10515	cell wall; apoplast; mitochondrion;
transcript_10521	membrane;
transcript_10542	nucleus;
transcript_10543	Golgi apparatus;
transcript_10546	cytoplasmic membrane-bounded vesicle; mitochondrion;
transcript_10555	endomembrane system; cytoplasmic membrane-bounded vesicle; cell wall; integral to membrane;
transcript_10559	membrane;
transcript_10562	integral to membrane; mitochondrial inner membrane presequence translocase complex; mitochondrial outer membrane translocase complex; cytosolic ribosome;
transcript_10568	intracellular membrane-bounded organelle; cytoplasmic part;
transcript_10577	plastid;
transcript_10592	intracellular;
transcript_10614	nucleus;
transcript_10623	mitochondrial inner membrane; chloroplast;
transcript_10644	cell part;
transcript_10649	endomembrane system;
transcript_10664	nucleus;
transcript_10681	CUL4 RING ubiquitin ligase complex;
transcript_10687	nucleus;
transcript_10692	cytoplasm;
transcript_10697	nucleus;
transcript_10700	intracellular;
transcript_10708	nuclear chromatin;
transcript_10710	nucleus;
transcript_10712	chloroplast;
transcript_10714	soluble fraction;
transcript_10725	nucleus;
transcript_10735	chloroplast;
transcript_10741	chloroplast;
transcript_10758	cell wall; cytosolic ribosome; plasma membrane;
transcript_10781	anchored to plasma membrane;
transcript_10785	integral to membrane;
transcript_10790	cytosol; mitochondrion;
transcript_10806	chloroplast;
transcript_10808	mitochondrion;
transcript_10816	chloroplast;
transcript_10819	cytoplasm; proteasome complex;
transcript_10844	ribosome;
transcript_10848	cytoplasmic membrane-bounded vesicle;
transcript_10862	mitochondrion;
transcript_10875	plastid;
transcript_10878	chloroplast envelope;
transcript_10885	cytoplasm;
transcript_10889	heterotrimeric G-protein complex; chloroplast;
transcript_10929	mitochondrion; chloroplast envelope; chloroplast stroma; membrane; apoplast;
transcript_10942	cytoplasm;
transcript_10960	cytoplasm;
transcript_10977	membrane;
transcript_10981	chloroplast part; membrane;
transcript_10984	cytoplasmic membrane-bounded vesicle; apical plasma membrane;
transcript_10987	intracellular; plasma membrane;
transcript_10990	chloroplast;
transcript_10991	integral to membrane; cytoplasmic membrane-bounded vesicle; endoplasmic reticulum membrane;
transcript_10997	cytoplasmic membrane-bounded vesicle; integral to membrane;
transcript_11005	phragmoplast; spindle; nucleus;
transcript_11032	mitochondrion;
transcript_11037	6-phosphofructokinase complex;
transcript_11044	mitochondrion; chloroplast envelope; chloroplast stroma; membrane; apoplast;
transcript_11051	nucleus;
transcript_11052	chromatin; nucleus;
transcript_11054	mitochondrion;
transcript_11056	cell part;
transcript_11062	intracellular membrane-bounded organelle; cytoplasmic part;
transcript_11077	cell part;
transcript_11101	chloroplast;
transcript_11113	plastid;
transcript_11123	peroxisome;
transcript_11136	plastid;
transcript_11163	integral to membrane; mitochondrion;
transcript_11179	intracellular membrane-bounded organelle; cytoplasmic part;
transcript_11195	cytoplasm;
transcript_11199	cytoplasmic membrane-bounded vesicle;
transcript_11201	plasma membrane;
transcript_11213	chromosome, centromeric region; spindle; nucleus;
transcript_11224	integral to membrane; thylakoid;
transcript_11294	integral to membrane;
transcript_11346	cytoplasm;
transcript_11348	cytoplasmic membrane-bounded vesicle;
transcript_11373	intrinsic to membrane; chromatin; nucleus;
transcript_11377	nucleus;
transcript_11379	nucleus;
transcript_11381	vacuole; plasma membrane; chloroplast thylakoid membrane;
transcript_11425	chloroplast stroma; membrane;
transcript_11436	chloroplast stroma; mitochondrion;
transcript_11440	nucleus;
transcript_11444	plasma membrane;
transcript_11445	cell part;
transcript_11451	cell part;
transcript_11460	plastid; intracellular organelle part;
transcript_11462	mitochondrial inner membrane; integral to membrane;
transcript_11472	cell part;
transcript_11484	chloroplast; mitochondrion;
transcript_11487	nucleus;
transcript_11526	mitochondrion;
transcript_11540	cell part;
transcript_11542	plastid; plasma membrane;
transcript_11547	intracellular;
transcript_11577	soluble fraction;
transcript_11583	plasma membrane; filiform apparatus;
transcript_11669	integral to membrane;
transcript_11682	integral to membrane; plasma membrane;
transcript_11721	vacuolar membrane; COPI vesicle coat;
transcript_11722	plastid;
transcript_11731	membrane; mitochondrion;
transcript_11750	chloroplast;
transcript_11753	intracellular membrane-bounded organelle; cytoplasmic part;
transcript_11760	intracellular membrane-bounded organelle; cytoplasmic part;
transcript_11773	plastid;
transcript_11774	nucleolus; plasma membrane; vacuolar membrane; cytosolic large ribosomal subunit;
transcript_11794	small-subunit processome; microtubule organizing center; spindle pole;
transcript_11812	chloroplast;
transcript_11819	cytoplasmic membrane-bounded vesicle;
transcript_11826	cytosol; integral to membrane; fatty acid elongase complex; nucleus;
transcript_11835	chloroplast stroma;
transcript_11849	mitochondrion;
transcript_11875	plant-type cell wall; apoplast; plasma membrane;
transcript_11897	nucleus;
transcript_11926	chloroplast envelope; membrane; nucleus; mitochondrion;
transcript_11933	endomembrane system; integral to membrane;
transcript_11946	nuclear pore;
transcript_11948	nucleus;
transcript_11971	plasma membrane;
transcript_11978	cell part;
transcript_11980	plastid; mitochondrion;
transcript_11982	anchored to membrane;
transcript_11987	intracellular membrane-bounded organelle; cytoplasmic part; membrane;
transcript_12004	cell part;
transcript_12026	cytoplasmic membrane-bounded vesicle; mitochondrion;
transcript_12043	chloroplast stromal thylakoid; photosystem I; chloroplast thylakoid membrane; mitochondrion;
transcript_12044	integral to membrane; chloroplast inner membrane;
transcript_12094	plastid;
transcript_12104	plastid; membrane;
transcript_12109	plant-type cell wall; vacuole; cytoplasmic membrane-bounded vesicle; apoplast;
transcript_12110	plastid; nucleus;
transcript_12123	membrane; mitochondrion;
transcript_12128	plastid;
transcript_12132	intracellular;
transcript_12146	chloroplast;
transcript_12148	chloroplast envelope; chloroplast thylakoid membrane; chloroplast stroma;
transcript_12173	mitochondrion;
transcript_12211	cell part;
transcript_12216	mitochondrion; chloroplast;
transcript_12234	cytosol;
transcript_12238	cytoplasmic membrane-bounded vesicle;
transcript_12240	integral to membrane;
transcript_12249	membrane;
transcript_12254	mitochondrion; plasma membrane;
transcript_12295	condensed nuclear chromosome; cullin-RING ubiquitin ligase complex; spindle; phragmoplast;
transcript_12297	integral to membrane;
transcript_12298	nucleus;
transcript_12302	extracellular region;
transcript_12313	chloroplast envelope; chloroplast stroma; chloroplast thylakoid membrane;
transcript_12339	cytoplasmic membrane-bounded vesicle; vacuolar membrane;
transcript_12345	cytoplasmic membrane-bounded vesicle; membrane;
transcript_12361	integral to membrane; cytoplasmic membrane-bounded vesicle;
transcript_12367	cell part;
transcript_12377	microtubule; heterotrimeric G-protein complex; chloroplast; nucleus;
transcript_12383	plasma membrane;
transcript_12419	plasma membrane;
transcript_12430	membrane;
transcript_12431	chloroplast stroma; mitochondrion;
transcript_12438	ESCRT II complex;
transcript_12475	microtubule; cytoplasm;
transcript_12491	intracellular organelle;
transcript_12509	chloroplast;
transcript_12528	membrane;
transcript_12567	intracellular;
transcript_12584	membrane;
transcript_12607	plastid;
transcript_12612	membrane;
transcript_12618	endomembrane system;
transcript_12668	intracellular membrane-bounded organelle; cytoplasmic part; membrane;
transcript_12676	peroxisome;
transcript_12700	plasma membrane;
transcript_12719	plastid;
transcript_12735	peroxisome;
transcript_12744	cytoplasmic membrane-bounded vesicle; signal recognition particle;
transcript_12748	membrane; chloroplast;
transcript_12796	nucleus;
transcript_12834	nucleus;
transcript_12848	membrane; intracellular part;
transcript_12868	apical plasma membrane;
transcript_12872	cell part;
transcript_12888	membrane; mitochondrion;
transcript_12896	chloroplast thylakoid membrane;
transcript_12898	integral to membrane;
transcript_12926	intracellular;
transcript_13056	cytoplasmic part; intracellular organelle;
transcript_13100	mitochondrial inner membrane; respiratory chain; integral to membrane;
transcript_13194	nucleus;
transcript_13219	chloroplast; mitochondrion;
transcript_13260	mitochondrion;
transcript_13292	chloroplast stroma;
transcript_13331	cytoplasmic membrane-bounded vesicle;
transcript_13593	membrane;
transcript_13674	cell part;
transcript_13816	peroxisome;
transcript_13862	mitochondrion;
transcript_13928	cytosol;
transcript_13966	mitochondrion;
transcript_14079	mitochondrion;
transcript_14101	mitochondrion; chloroplast;
transcript_14275	cytoplasmic part; intracellular organelle;
transcript_14371	mitochondrion;
transcript_14458	membrane;
transcript_14560	plastid;
transcript_14587	cytosol; mitochondrion;
transcript_14603	plastid;
transcript_14610	mitochondrion;
transcript_14620	thylakoid membrane; chloroplast;
transcript_14690	cytoplasmic part; intracellular organelle;
transcript_15023	mitochondrion;
transcript_15297	mitochondrion;
transcript_15662	cytoplasm;
transcript_15906	plant-type cell wall;
transcript_16079	chloroplast envelope; chloroplast stroma;
transcript_16129	Tic complex; cell wall; chloroplast stroma; chloroplast thylakoid membrane; mitochondrion;
transcript_16179	chromosome; mitochondrion;
transcript_16220	intracellular;
transcript_16284	nucleus;
transcript_16310	cytoplasmic part; intracellular organelle;
transcript_16359	chloroplast;
transcript_16375	vacuole;
transcript_16499	cytosol; nucleus; plasma membrane;
transcript_16846	proteasome regulatory particle, base subcomplex; plasma membrane; cytosol;
transcript_16883	membrane;
transcript_17439	cell part;
transcript_17537	intracellular;
transcript_17726	chloroplast envelope; peroxisomal membrane;
transcript_17938	membrane;
transcript_17959	mitochondrion;
transcript_18013	cytoplasmic part; intracellular organelle;
transcript_18479	cytoplasmic part; intracellular organelle;
transcript_18525	cytoplasmic membrane-bounded vesicle;
transcript_18609	cytoplasmic part; intracellular organelle;
transcript_18643	mitochondrion; chloroplast;
transcript_18787	mitochondrion;
transcript_18813	cytoplasmic part; intracellular organelle;
transcript_18988	membrane;
transcript_19050	cytoplasmic part; intracellular organelle;
transcript_19190	ATP-binding cassette (ABC) transporter complex; chloroplast;
transcript_19260	cytoplasmic part; intracellular organelle;
transcript_19342	cytoplasmic part; intracellular organelle;
transcript_19351	cytosolic large ribosomal subunit; membrane;
transcript_19404	cytoplasm;
transcript_19420	chloroplast; membrane;
transcript_19428	intracellular membrane-bounded organelle; cytoplasmic part;
transcript_19474	small ribosomal subunit;
transcript_19515	nucleus;
transcript_19605	3-isopropylmalate dehydratase complex;
transcript_19613	membrane;
transcript_19690	chloroplast;
transcript_19737	mitochondrion; chloroplast;
transcript_19913	cytoplasmic membrane-bounded vesicle;
transcript_19929	vacuolar membrane; cytoplasmic membrane-bounded vesicle; endoplasmic reticulum;
transcript_19963	vacuolar membrane; COPI vesicle coat;
transcript_20051	membrane;
transcript_20073	cytoplasmic part; intracellular organelle;
transcript_20084	integral to membrane; plasma membrane;
transcript_20303	membrane;
transcript_20340	mitochondrion;
transcript_20399	mitochondrial inner membrane; respiratory chain; integral to membrane;
transcript_20410	cytoplasmic mRNA processing body; vacuole; membrane;
transcript_20447	mitochondrion;
transcript_20583	cytoplasmic part; intracellular organelle;
transcript_20584	cell part;
transcript_20598	cytoplasmic part; intracellular organelle;
transcript_20704	vacuolar membrane;
transcript_20729	mitochondrion;
transcript_20733	apoplast; cell wall;
transcript_20743	intracellular organelle;
transcript_20831	cell part;
transcript_20849	chloroplast; cytosolic ribosome; plasma membrane;
transcript_20969	cytoplasm;
transcript_21019	membrane;
transcript_21155	chloroplast;
transcript_21201	mitochondrion;
transcript_21202	mitochondrion;
transcript_21226	cytoplasmic part; intracellular organelle;
transcript_21288	mitochondrion;
transcript_21419	intracellular;
transcript_21426	chromatin; nucleus;
transcript_21652	mitochondrion;
transcript_21683	cytoplasm;
transcript_21923	membrane;
transcript_21957	chloroplast;
transcript_21982	mitochondrion;
transcript_22008	chloroplast; membrane;
transcript_22028	mitochondrion; chloroplast;
transcript_22063	cytoplasmic membrane-bounded vesicle; plasma membrane;
transcript_22562	cytoplasmic part; intracellular organelle;
transcript_22563	plastid;
transcript_22604	integral to membrane; vacuolar membrane; endoplasmic reticulum; plasma membrane;
transcript_22657	mitochondrial envelope;
transcript_22887	proteasome complex;
transcript_23105	plastid;
transcript_23175	mitochondrion;
transcript_23211	plant-type cell wall;
transcript_23299	plastid;
transcript_23320	mitochondrion;
transcript_23488	plastid;
transcript_23520	mitochondrion;
transcript_23534	peroxisome; membrane;
transcript_23577	cell part;
transcript_23656	mitochondrion;
transcript_23763	integral to membrane;
transcript_23798	mitochondrion;
transcript_23925	integral to membrane; chloroplast; photosystem I;
transcript_23957	chloroplast thylakoid lumen;
transcript_23997	mitochondrion;
transcript_24009	cell part;
transcript_24033	plastid;
transcript_24210	cytoplasmic part; intracellular organelle;
transcript_24266	intracellular membrane-bounded organelle; cytoplasmic part; chromosome;
transcript_24292	cytoplasmic part; intracellular organelle;
transcript_24368	membrane;
transcript_24405	chloroplast;
transcript_24465	chloroplast;
transcript_24488	cytosol; ubiquitin ligase complex;
transcript_24597	cytoplasmic part; intracellular organelle;
transcript_24605	mitochondrion;
transcript_24738	mitochondrial respiratory chain complex III;
transcript_24748	cytoplasm;
transcript_24861	nucleus; cytoplasm;
transcript_24876	mitochondrion; membrane;
transcript_24927	cytoplasmic membrane-bounded vesicle;
transcript_24992	mitochondrial respiratory chain complex I;
transcript_25025	chloroplast stroma; cytosol; apoplast;
transcript_25075	cell wall; nucleolus; integral to thylakoid membrane; vacuolar membrane; chloroplast; cytosolic large ribosomal subunit; plasma membrane;
transcript_25087	mitochondrion; chloroplast;
transcript_25094	ubiquitin ligase complex;
transcript_25134	cytoplasm;
transcript_25145	cytoplasmic membrane-bounded vesicle; plastid;
transcript_25146	membrane;
transcript_25165	mitochondrion;
transcript_25211	intracellular;
transcript_25218	mitochondrion;
transcript_25247	mitochondrion;
transcript_25271	membrane;
transcript_25278	mitochondrion;
transcript_25287	cell wall; plastid stroma; chloroplast;
transcript_25304	cytoplasmic part; intracellular organelle;
transcript_25349	nucleus; cytosol;
transcript_25373	cortical microtubule, transverse to long axis;
transcript_25392	mitochondrion;
transcript_25404	plastid;
transcript_25602	cytoplasm;
transcript_25607	amyloplast;
transcript_25681	chloroplast isoamylase complex; chloroplast starch grain; chloroplast stroma;
transcript_25758	cytosolic large ribosomal subunit; membrane;
transcript_25891	plant-type cell wall; vacuolar membrane; cytosol;
transcript_25951	nucleus;
transcript_25954	membrane;
transcript_25989	mitochondrial outer membrane; pore complex;
transcript_26130	cytoplasm;
transcript_26139	cytoplasmic part; intracellular organelle;
transcript_26169	mitochondrion; chloroplast;
transcript_26216	mitochondrion;
transcript_26270	plastid; membrane;
transcript_26390	mitochondrion;
transcript_26518	cytoplasmic membrane-bounded vesicle;
transcript_26541	chloroplast stroma;
transcript_26565	glycine cleavage complex; mitochondrial respiratory chain complex I; mitochondrial matrix; chloroplast; apoplast;
transcript_26645	plastid;
transcript_26726	mitochondrion;
transcript_26921	mitochondrion;
transcript_27305	Golgi stack; trans-Golgi network; Golgi-associated vesicle; plasma membrane;
transcript_27380	vacuolar membrane; early endosome; plasma membrane;
transcript_27428	integral to membrane;
transcript_27493	mitochondrion;
transcript_27801	mitochondrion;
transcript_27833	mitochondrion;
transcript_28027	mitochondrion; chloroplast;
transcript_28028	mitochondrion;
transcript_28031	mitochondrion;
transcript_28032	mitochondrion;
transcript_28062	cytoplasmic part; intracellular organelle;
transcript_28163	mitochondrion;
transcript_28232	vacuolar membrane; endoplasmic reticulum; nucleus; plasma membrane;
transcript_28303	ribosome; mitochondrion;
transcript_28311	mitochondrion;
transcript_28335	cytoplasmic part; intracellular membrane-bounded organelle;
transcript_28345	cytoplasmic membrane-bounded vesicle; mitochondrion;
transcript_28396	plastid;
transcript_28410	nucleus;
transcript_28426	vacuolar membrane; early endosome; plasma membrane;
transcript_28569	chloroplast;
transcript_28576	mitochondrion;
transcript_28630	chloroplast;
transcript_28733	plastid;
transcript_28771	membrane; intracellular part;
transcript_28986	mitochondrion; chloroplast;
transcript_28992	thylakoid; chloroplast stroma;
transcript_29077	chloroplast;
transcript_29141	membrane;
transcript_29298	mitochondrion; membrane;
transcript_29343	cell plate; early endosome; Golgi apparatus; plasma membrane;
transcript_29349	cytoplasm; plasma membrane; nucleus;
transcript_29377	cytoplasmic part; intracellular organelle;
transcript_29493	plasma membrane;
transcript_29516	mitochondrion; membrane;
transcript_29525	cullin-RING ubiquitin ligase complex;
transcript_29528	DNA polymerase III complex; plasma membrane;
transcript_29543	integral to membrane;
transcript_29553	intracellular organelle;
transcript_29554	membrane;
transcript_29556	mitochondrion;
transcript_29589	oxygen evolving complex; extrinsic to membrane;
transcript_29605	chloroplast;
transcript_29623	membrane;
transcript_29631	membrane; cytoplasmic membrane-bounded vesicle;
transcript_29640	mitochondrion;
transcript_29652	membrane;
transcript_29655	chloroplast; mitochondrion;
transcript_29663	plastid;
transcript_29669	proteasome regulatory particle, base subcomplex; plasma membrane; nucleus; cytosol;
transcript_29696	flagellum;
transcript_29698	cytosol; nucleus; plasma membrane;
transcript_29703	endomembrane system;
transcript_29722	intracellular;
transcript_29723	endoplasmic reticulum; plant-type vacuole membrane;
transcript_29727	chloroplast;
transcript_29732	mitochondrion;
transcript_29745	chloroplast;
transcript_29752	cytoplasmic membrane-bounded vesicle;
transcript_29755	cytosol; endosome; trans-Golgi network; nucleus;
transcript_29757	membrane;
transcript_29778	cytoplasmic membrane-bounded vesicle;
transcript_29801	integral to membrane; chloroplast thylakoid membrane;
transcript_29804	plasma membrane;
transcript_29808	large ribosomal subunit; chloroplast;
transcript_29814	vacuole; endoplasmic reticulum lumen; aleurone grain;
transcript_29831	chloroplast;
transcript_29847	membrane;
transcript_29849	ribonucleoprotein complex; chloroplast;
transcript_29854	mitochondrion; plastid;
transcript_29858	membrane; plastid;
transcript_29865	chloroplast;
transcript_29872	cytosol; endosome; trans-Golgi network; nucleus;
transcript_29884	plasma membrane; integral to membrane;
transcript_29898	anchored to membrane;
transcript_29906	mitochondrion;
transcript_29912	mitochondrion;
transcript_29917	intracellular non-membrane-bounded organelle;
transcript_29940	nucleolus; ribosome; chloroplast;
transcript_29945	mitochondrion;
transcript_29954	chloroplast;
transcript_29957	prefoldin complex; cytoplasmic membrane-bounded vesicle;
transcript_29977	nucleus;
transcript_29987	chloroplast envelope; vacuolar membrane;
transcript_29996	integral to membrane;
transcript_30001	ribosome; chloroplast;
transcript_30007	plastid;
transcript_30010	transcription factor TFIIE complex;
transcript_30013	cytosol; endosome; trans-Golgi network; nucleus;
transcript_30017	mitochondrial matrix;
transcript_30022	integral to membrane; chloroplast;
transcript_30030	vacuolar membrane; plant-type cell wall; endoplasmic reticulum;
transcript_30038	cytoplasm; protein phosphatase type 2A complex; nucleus;
transcript_30045	cytoplasm; endomembrane system; plasma membrane; nucleus;
transcript_30057	nucleus;
transcript_30068	nucleus; cytoplasm;
transcript_30091	endomembrane system;
transcript_30096	cell part;
transcript_30105	plasma membrane;
transcript_30106	mitochondrion;
transcript_30115	mitochondrion;
transcript_30134	signal recognition particle, endoplasmic reticulum targeting;
transcript_30149	membrane;
transcript_30173	RNA-induced silencing complex;
transcript_30178	membrane;
transcript_30190	integral to membrane; nucleus;
transcript_30192	cytoplasmic membrane-bounded vesicle;
transcript_30198	integral to membrane;
transcript_30255	intracellular;
transcript_30271	mitochondrion;
transcript_30287	endoplasmic reticulum; nucleus;
transcript_30302	membrane;
transcript_30321	vacuole;
transcript_30323	integral to membrane;
transcript_30327	proteinaceous extracellular matrix; plasma membrane;
transcript_30332	nucleus;
transcript_30337	nucleus;
transcript_30340	integral to membrane;
transcript_30351	mitochondrion;
transcript_30368	integral to membrane; cytoplasmic membrane-bounded vesicle;
transcript_30395	proteasome regulatory particle, base subcomplex; plasma membrane; nucleus;
transcript_30398	1,3-beta-glucan synthase complex;
transcript_30399	peroxisome; mitochondrion; integral to membrane; plant-type vacuole membrane; chloroplast; cytosolic ribosome; stromule;
transcript_30418	anchored to membrane;
transcript_30420	vacuolar membrane; plant-type cell wall; Golgi apparatus;
transcript_30423	plastid;
transcript_30429	Golgi apparatus; mitochondrion;
transcript_30435	membrane; vacuole;
transcript_30450	cytoplasmic membrane-bounded vesicle; plasma membrane;
transcript_30459	integral to membrane;
transcript_30464	apoplast;
transcript_30471	RNA-induced silencing complex;
transcript_30479	intracellular;
transcript_30480	nucleus;
transcript_30500	anchored to membrane;
transcript_30501	chloroplast;
transcript_30505	mitochondrion;
transcript_30512	anchored to membrane;
transcript_30513	mitochondrion; peribacteroid membrane; chloroplast outer membrane;
transcript_30517	intracellular membrane-bounded organelle; integral to membrane; intracellular organelle part; cytoplasmic part; organelle membrane;
transcript_30518	endomembrane system; integral to membrane;
transcript_30519	membrane;
transcript_30532	plastid;
transcript_30541	plasma membrane;
transcript_30542	cytoplasm; endomembrane system; plasma membrane; nucleus;
transcript_30543	mitochondrion; membrane; Golgi apparatus; nucleus;
transcript_30553	vacuole; endoplasmic reticulum lumen; aleurone grain;
transcript_30556	anchored to membrane;
transcript_30560	Arp2/3 protein complex; plasma membrane;
transcript_30561	vacuole; endoplasmic reticulum lumen; aleurone grain;
transcript_30562	membrane;
transcript_30574	nucleus;
transcript_30594	chloroplast;
transcript_30605	cell part;
transcript_30607	chromatin; nucleus;
transcript_30612	chloroplast envelope; vacuolar membrane; proton-transporting two-sector ATPase complex;
transcript_30624	chloroplast envelope; integral to membrane;
transcript_30626	nucleus;
transcript_30633	intracellular;
transcript_30638	plasma membrane;
transcript_30640	plasma membrane;
transcript_30642	nucleus;
transcript_30650	protein complex; nucleus;
transcript_30651	chloroplast envelope; chloroplast stroma;
transcript_30675	CUL4 RING ubiquitin ligase complex;
transcript_30676	chloroplast;
transcript_30677	ribosome;
transcript_30680	nucleus;
transcript_30693	cell wall; peroxisome; mitochondrion; integral to membrane; chloroplast envelope; plant-type vacuole membrane; chloroplast stroma; cytosolic ribosome; plasma membrane; stromule; apoplast;
transcript_30698	nucleus; cytosol;
transcript_30704	peribacteroid membrane; chloroplast outer membrane;
transcript_30718	cytoplasm;
transcript_30728	intracellular membrane-bounded organelle; cytoplasmic part;
transcript_30733	plant-type cell wall; chloroplast; apoplast;
transcript_30734	integral to membrane; chloroplast;
transcript_30735	chloroplast inner membrane; chloroplast thylakoid membrane; mitochondrion;
transcript_30747	chloroplast ribulose bisphosphate carboxylase complex; mitochondrion;
transcript_30756	spliceosomal complex;
transcript_30764	endomembrane system;
transcript_30786	membrane;
transcript_30788	Golgi apparatus;
transcript_30797	intracellular part;
transcript_30801	plasma membrane; integral to membrane;
transcript_30806	cell wall; phycobilisome;
transcript_30834	intracellular membrane-bounded organelle; cytoplasmic part;
transcript_30838	intracellular;
transcript_30839	integral to membrane;
transcript_30842	plastid;
transcript_30844	mitochondrion;
transcript_30848	proteasome complex; eukaryotic translation initiation factor 3 complex;
transcript_30854	Golgi cisterna membrane; integral to membrane;
transcript_30857	plasma membrane; integral to membrane; plastid;
transcript_30860	chloroplast;
transcript_30864	mitochondrion;
transcript_30868	nucleus;
transcript_30884	mitochondrion; nucleus;
transcript_30895	mitochondrion; chloroplast stroma;
transcript_30901	nucleus;
transcript_30904	integral to membrane; chloroplast thylakoid membrane;
transcript_30914	nucleus;
transcript_30923	signal recognition particle, endoplasmic reticulum targeting; chloroplast thylakoid;
transcript_30932	protein serine/threonine phosphatase complex;
transcript_30940	mitochondrion;
transcript_30944	membrane;
transcript_30945	mitochondrion; plastid;
transcript_30949	nucleus;
transcript_30971	plant-type vacuole membrane;
transcript_30985	integral to membrane; chloroplast thylakoid membrane;
transcript_30989	membrane; mitochondrion; nucleus;
transcript_30990	membrane; nucleus; cytosol; mitochondrion; ubiquitin ligase complex;
transcript_30997	membrane; cytoplasm;
transcript_31004	cytoplasmic membrane-bounded vesicle; vacuolar membrane;
transcript_31014	plant-type cell wall; vacuole; cytoplasmic membrane-bounded vesicle; apoplast;
transcript_31022	chloroplast; nucleus;
transcript_31027	peroxisome; mitochondrion; nucleolus; vacuolar membrane; chloroplast;
transcript_31028	CUL4 RING ubiquitin ligase complex; spliceosomal complex; nuclear speck;
transcript_31030	nucleus;
transcript_31039	plastid;
transcript_31041	cytoplasmic membrane-bounded vesicle; Golgi transport complex; trans-Golgi network; integral to plasma membrane;
transcript_31042	endomembrane system;
transcript_31057	nucleus;
transcript_31058	plastid;
transcript_31070	ubiquitin ligase complex;
transcript_31072	plant-type cell wall;
transcript_31077	mitochondrion; plant-type vacuole membrane; chloroplast; cytosolic ribosome; glyoxysome; stromule;
transcript_31078	apoplast; stromule; vacuole; phragmoplast; integral to membrane; chloroplast stroma; chloroplast thylakoid; cell plate; plasma membrane; nucleus; myosin complex; mitochondrion;
transcript_31084	integral to membrane; cytoplasmic membrane-bounded vesicle; endoplasmic reticulum; Golgi apparatus;
transcript_31088	glycine cleavage complex;
transcript_31094	small ribosomal subunit;
transcript_31095	vacuolar membrane; plant-type cell wall; Golgi apparatus;
transcript_31098	chloroplast;
transcript_31100	cytoplasmic membrane-bounded vesicle;
transcript_31115	plastid;
transcript_31118	plastid; mitochondrion;
transcript_31119	heterotetrameric ADPG pyrophosphorylase complex; chloroplast stroma; plasma membrane; apoplast;
transcript_31132	membrane; endoplasmic reticulum;
transcript_31143	integral to membrane; chloroplast stroma;
transcript_31145	cytosol;
transcript_31152	vacuolar membrane;
transcript_31158	intracellular part;
transcript_31164	cytosol; chloroplast stroma;
transcript_31183	nucleus;
transcript_31192	membrane; mitochondrion;
transcript_31195	intracellular;
transcript_31197	vacuolar membrane;
transcript_31200	peroxisome;
transcript_31208	integral to membrane;
transcript_31212	chloroplast envelope;
transcript_31220	integral to membrane;
transcript_31223	nucleus;
transcript_31230	mitochondrion;
transcript_31231	membrane;
transcript_31238	RNA-induced silencing complex;
transcript_31244	endosome; cell plate; plasma membrane;
transcript_31245	membrane; mitochondrion;
transcript_31246	nucleus; cytosol; ubiquitin ligase complex;
transcript_31253	apoplast; mitochondrion;
transcript_31261	vacuole; membrane; endoplasmic reticulum;
transcript_31274	integral to membrane;
transcript_31278	cytoplasmic membrane-bounded vesicle;
transcript_31281	cytoplasm;
transcript_31285	cell part;
transcript_31286	mitochondrion; chloroplast;
transcript_31314	nucleus;
transcript_31318	plastid chromosome; chloroplast stroma;
transcript_31322	chloroplast envelope; chloroplast stroma; stromule; apoplast;
transcript_31326	nucleus;
transcript_31328	chloroplast envelope;
transcript_31331	mitochondrion;
transcript_31339	HslUV protease complex;
transcript_31344	nucleus;
transcript_31347	chloroplast; membrane;
transcript_31349	membrane;
transcript_31362	membrane; plastid; mitochondrion;
transcript_31374	peroxisome; mitochondrion; integral to membrane; plant-type vacuole membrane; chloroplast; cytosolic ribosome; stromule;
transcript_31375	membrane; mitochondrion;
transcript_31390	integral to membrane;
transcript_31395	cytoplasmic membrane-bounded vesicle; cytosol;
transcript_31405	chloroplast; nucleus;
transcript_31407	nucleus;
transcript_31418	plasma membrane;
transcript_31427	membrane; flagellum;
transcript_31434	membrane;
transcript_31438	Arp2/3 protein complex; plasma membrane;
transcript_31443	cytoplasm;
transcript_31446	mitochondrion; plasma membrane;
transcript_31449	plastid;
transcript_31451	transcription factor complex;
transcript_31455	nucleus;
transcript_31467	ribosome;
transcript_31471	integral to membrane; plant-type vacuole; vacuolar membrane; plasma membrane;
transcript_31475	anchored to membrane; endomembrane system; vacuole; cell wall;
transcript_31476	membrane;
[truncated: 1,123 more rows]
