# Supplementary material for: De novo transcriptome analysis using 454 pyrosequencing of the Himalayan Mayapple, Podophyllum hexandrum
Source: BMC Genomics. 2013 Nov 1;14:748. doi: 10.1186/1471-2164-14-748 (PMC3840631; doi:10.1186/1471-2164-14-748)
Supplement: Additional file 8 — FPKM values of transcripts from Newbler default parameter assembly. [file 1471-2164-14-748-S8.xls]

## Sheet: Sheet1
Reference sequence	Consensus length	Total read count	Average coverage	Reference length	FPKM
transcript_1	166	11	3.79	219	18.8318
transcript_2	1590	28	4.35	1590	6.60244
transcript_3	402	14	6.1	402	13.0571
transcript_4	1005	13	3.68	1005	4.84976
transcript_5	504	91	19.2	504	67.6946
transcript_6	1153	90	11.95	1155	29.2149
transcript_7	1059	26	6.02	1059	9.20493
transcript_8	728	163	30.22	729	83.8308
transcript_9	1912	41	6.76	1917	8.01872
transcript_10	345	2192	666.96	348	2361.59
transcript_11	260	5	1.93	261	7.18245
transcript_12	980	166	19.12	975	63.8332
transcript_13	1209	151	16.23	1209	46.8267
transcript_14	270	23	12.46	396	21.7759
transcript_15	757	173	22.31	759	85.457
transcript_16	762	18	7.6	762	8.85647
transcript_17	1311	120	10.95	1311	34.318
transcript_18	922	340	42.74	924	137.959
transcript_19	1492	192	18.92	1494	48.183
transcript_20	236	3	1.46	483	2.32872
transcript_21	970	15	4.76	969	5.80378
transcript_22	263	19	6.64	264	26.9832
transcript_23	1461	45	8.33	1494	11.2929
transcript_24	1451	111	9.64	1452	28.6615
transcript_25	1296	18	4.68	1296	5.20728
transcript_26	1173	200	21.4	1173	63.9257
transcript_27	938	13	4.18	939	5.19064
transcript_28	1391	314	28.99	1386	84.9395
transcript_29	1203	83	8.08	1203	25.8676
transcript_30	876	758	131.6	876	324.421
transcript_31	1385	149	13.33	1377	40.5691
transcript_32	1333	636	56	1335	178.615
transcript_33	589	56	11.05	591	35.5258
transcript_34	1260	161	15.7	1260	47.907
transcript_35	1218	83	9.43	1218	25.549
transcript_36	955	236	39.36	954	92.7485
transcript_37	1264	39	4.42	1263	11.5772
transcript_38	460	17	10.39	462	13.7959
transcript_39	249	4	2.87	249	6.02288
transcript_40	183	6	3.15	213	10.5612
transcript_41	1026	87	11.02	1026	31.7918
transcript_42	83	1	0.37	222	1.68885
transcript_43	1194	30	7.57	1191	9.44393
transcript_44	950	20	5.76	1077	6.96238
transcript_45	621	14	4	621	8.45239
transcript_46	460	17	7.9	459	13.8861
transcript_47	540	23	7.41	540	15.969
transcript_48	682	19	6.06	684	10.4146
transcript_49	1175	218	21.82	1170	69.8576
transcript_50	783	54	9.02	783	25.8568
transcript_51	278	27	12.37	282	35.897
transcript_52	789	28	4.98	789	13.3053
transcript_53	308	10	5.29	309	12.1335
transcript_54	610	37	7.86	609	22.7786
transcript_55	1062	182	35.95	1062	64.2525
transcript_56	1052	36	5.32	1053	12.8179
transcript_57	258	2	0.6	423	1.77269
transcript_58	130	1	0.55	237	1.58196
transcript_59	704	14	4.64	888	5.91096
transcript_60	1052	25	7.5	1053	8.90133
transcript_61	644	78	12.44	678	43.1329
transcript_62	305	11	9.01	306	13.4777
transcript_63	945	131	17.05	945	51.9736
transcript_64	486	138	37.67	486	106.46
transcript_65	551	10	3.6	567	6.61242
transcript_66	1056	103	11.98	1059	36.4657
transcript_67	1064	32	8.29	1065	11.2653
transcript_68	527	24	6.53	528	17.042
transcript_69	646	331	70.25	648	191.512
transcript_70	498	184	45.62	516	133.694
transcript_71	1007	133	19.8	1008	49.4691
transcript_72	1029	53	6.59	1029	19.311
transcript_73	789	28	6.7	789	13.3053
transcript_74	382	38	8.63	405	35.1781
transcript_75	429	261	77.11	429	228.101
transcript_76	457	78	21.16	459	63.7126
transcript_77	754	49	8.46	756	24.3006
transcript_78	742	40	8.48	744	20.1572
transcript_79	335	54	19.76	336	60.2556
transcript_80	952	29	5.01	948	11.4692
transcript_81	212	29	13	213	51.046
transcript_82	212	9	2.28	366	9.21944
transcript_83	660	69	11.07	663	39.0192
transcript_84	876	151	52.61	876	64.6273
transcript_85	557	19	4.56	558	12.7662
transcript_86	685	40	7.79	687	21.8296
transcript_87	262	3	1.7	378	2.97559
transcript_88	303	32	12.79	303	39.5959
transcript_89	867	307	45.19	867	132.759
transcript_90	863	118	16.88	864	51.2049
transcript_91	246	29	13.54	243	44.744
transcript_92	242	11	5.7	246	16.7649
transcript_93	299	10	4.16	309	12.1335
transcript_94	891	54	7.75	891	22.7227
transcript_95	760	70	10.88	759	34.578
transcript_96	930	72	8.79	930	29.0264
transcript_97	613	10	2.55	612	6.12621
transcript_98	521	6	2.64	522	4.30947
transcript_99	948	35	5.54	948	13.8421
transcript_100	664	134	24.59	693	72.4961
transcript_101	832	99	15.05	834	44.5054
transcript_102	900	78	10.62	900	32.4934
transcript_103	842	15	3.08	846	6.64759
transcript_104	604	34	7.16	600	21.2457
transcript_105	458	11	6.09	459	8.98511
transcript_106	781	178	31.57	783	85.2318
transcript_107	782	146	24.01	783	69.9092
transcript_108	582	31	8.37	582	19.9702
transcript_109	547	22	4.86	708	11.6502
transcript_110	466	29	8.13	468	23.2325
transcript_111	493	10	3.38	492	7.62041
transcript_112	266	2	0.85	390	1.92269
transcript_113	727	14	3.62	729	7.20019
transcript_114	350	41	14.81	351	43.7945
transcript_115	768	70	14	768	34.1728
transcript_116	448	27	7.49	450	22.4954
transcript_117	210	25	13.32	210	44.6338
transcript_118	272	17	7.12	273	23.3469
transcript_119	816	22	3.93	816	10.1082
transcript_120	390	22	7.72	390	21.1496
transcript_121	663	30	5.85	663	16.9649
transcript_122	608	23	4.88	606	14.2298
transcript_123	135	1	0.48	279	1.34381
transcript_124	517	56	11.69	516	40.6894
transcript_125	774	88	12.92	774	42.627
transcript_126	476	91	22.1	468	72.9019
transcript_127	279	84	35.54	279	112.88
transcript_128	363	68	19.84	363	70.2337
transcript_129	232	17	6.75	231	27.5918
transcript_130	791	109	18.28	792	51.5994
transcript_131	706	70	12.66	708	37.0688
transcript_132	555	21	5.88	555	14.1863
transcript_133	469	7	4.2	468	5.60784
transcript_134	709	10	2.39	708	5.29554
transcript_135	728	26	5.18	729	13.3718
transcript_136	677	24	5.33	675	13.3306
transcript_137	681	55	9.85	681	30.2802
transcript_138	605	17	3.47	657	9.70123
transcript_139	693	77	13.8	693	41.6582
transcript_140	761	32	5.53	762	15.7448
transcript_141	432	10	3.21	456	8.22202
transcript_142	691	16	4.89	690	8.69389
transcript_143	778	98	16.1	780	47.1058
transcript_144	356	15	4.37	357	15.7531
transcript_145	336	52	17.57	336	58.024
transcript_146	778	20	6.13	798	9.39659
transcript_147	734	20	4.02	729	10.286
transcript_148	518	12	6.71	519	8.66876
transcript_149	621	29	5.82	621	17.5085
transcript_150	530	16	8.18	531	11.2971
transcript_151	711	28	5.32	720	14.5804
transcript_152	0	0	0	213	0
transcript_153	699	16	3.81	699	8.58195
transcript_154	510	18	7.51	510	13.2326
transcript_155	698	153	26.17	696	82.4186
transcript_156	714	76	13.61	714	39.9079
transcript_157	231	4	3.53	231	6.49219
transcript_158	286	7	3.14	315	8.33165
transcript_159	564	38	8.54	564	25.2608
transcript_160	635	10	3.56	636	5.89503
transcript_161	373	12	4.01	372	12.0943
transcript_162	628	29	6.19	630	17.2584
transcript_163	718	34	5.95	720	17.7047
transcript_164	691	34	6.84	693	18.3945
transcript_165	633	73	13.11	633	43.2377
transcript_166	621	20	5.07	621	12.0748
transcript_167	339	13	3.83	339	14.3776
transcript_168	726	60	11.55	726	30.9855
transcript_169	676	11	4.22	678	6.08284
transcript_170	682	19	4.56	684	10.4146
transcript_171	645	14	4.91	645	8.13789
transcript_172	286	9	6.34	288	11.7164
transcript_173	116	1	0.45	261	1.43649
transcript_174	327	51	23.4	327	58.4744
transcript_175	358	10	3.11	483	7.7624
transcript_176	703	6	3.16	705	3.19084
transcript_177	664	23	6.04	666	12.9478
transcript_178	61	1	0.26	234	1.60224
transcript_179	664	9	3.23	666	5.06654
transcript_180	714	47	8.65	714	24.6799
transcript_181	429	9	5.86	429	7.86554
transcript_182	601	26	6.4	603	16.1659
transcript_183	638	34	6.97	636	20.0431
transcript_184	253	2	1.45	324	2.31435
transcript_185	209	1	0.98	213	1.76021
transcript_186	559	49	12.92	561	32.7474
transcript_187	245	8	4.98	309	9.70677
transcript_188	588	33	7.32	588	21.0417
transcript_189	735	18	4.57	735	9.18181
transcript_190	0	0	0	264	0
transcript_191	354	8	3.72	447	6.71005
transcript_192	187	4	2.66	276	5.43368
transcript_193	558	20	4.47	558	13.4381
transcript_194	585	7	3.98	585	4.48627
transcript_195	404	16	4.04	408	14.7029
transcript_196	388	12	8.75	390	11.5361
transcript_197	371	99	33.3	372	99.7782
transcript_198	711	46	8.29	711	24.2567
transcript_199	0	0	0	330	0
transcript_200	578	22	4.49	594	13.8861
transcript_201	469	8	1.91	546	5.49339
transcript_202	266	10	8.3	267	14.0421
transcript_203	597	18	7.05	597	11.3042
transcript_204	561	11	3.6	561	7.35145
transcript_205	507	10	2.81	507	7.39495
transcript_206	372	30	10.08	372	30.2358
transcript_207	611	8	3.8	615	4.87706
transcript_208	625	15	3.87	627	8.96947
transcript_209	582	121	23.44	582	77.9481
transcript_210	446	12	3.25	471	9.5522
transcript_211	390	48	12.74	429	41.9495
transcript_212	217	13	11.94	219	22.2558
transcript_213	630	26	7.13	630	15.4731
transcript_214	567	13	4.35	567	8.59614
transcript_215	606	23	5.91	606	14.2298
transcript_216	219	6	2.99	270	8.33165
transcript_217	657	23	5.91	657	13.1252
transcript_218	201	23	8.12	225	38.3256
transcript_219	432	27	7.46	489	20.7013
transcript_220	567	135	22.72	567	89.2676
transcript_221	634	22	5.19	636	12.9691
transcript_222	369	29	10.45	369	29.4656
transcript_223	376	10	6.42	378	9.91863
transcript_224	640	19	5.54	642	11.0959
transcript_225	586	8	3.07	591	5.07511
transcript_226	317	33	12.92	327	37.8364
transcript_227	639	39	7.94	639	22.8827
transcript_228	489	10	5.24	489	7.66716
transcript_229	515	26	11.73	513	19.002
transcript_230	273	36	15.82	273	49.4405
transcript_231	622	45	9.14	639	26.4031
transcript_232	586	11	5.59	588	7.01388
transcript_233	411	8	3.04	411	7.29779
transcript_234	413	14	4.18	423	12.4088
transcript_235	554	9	2.71	600	5.62386
transcript_236	652	28	6.41	654	16.0518
transcript_237	581	37	7.91	579	23.9589
transcript_238	507	13	3.94	507	9.61344
transcript_239	548	17	4.8	549	11.6097
transcript_240	426	27	6.27	426	23.7628
transcript_241	614	29	6.77	615	17.6793
transcript_242	393	16	12.3	393	15.2641
transcript_243	195	5	2.19	303	6.18687
transcript_244	604	39	8.41	606	24.1288
transcript_245	550	9	2.88	552	6.11289
transcript_246	615	9	4.14	615	5.48669
transcript_247	123	2	0.85	243	3.08579
transcript_248	583	5	2.42	585	3.20448
transcript_249	532	49	10.36	534	34.4031
transcript_250	547	52	11.44	549	35.5119
transcript_251	601	61	13.14	603	37.9276
transcript_252	279	7	6.83	282	9.30662
transcript_253	429	8	2.82	429	6.99159
transcript_254	486	7	2.93	486	5.40014
transcript_255	468	38	10.16	468	30.4425
transcript_256	456	16	4.06	459	13.0692
transcript_257	362	30	11.96	363	30.9855
transcript_258	620	40	8.52	621	24.1497
transcript_259	642	29	5.84	642	16.9358
transcript_260	598	46	9.72	600	28.7442
transcript_261	0	0	0	204	0
transcript_262	529	26	5.95	531	18.3579
transcript_263	387	15	8.38	387	14.5319
transcript_264	462	66	18.85	462	53.5606
transcript_265	457	15	4.22	459	12.2524
transcript_266	553	23	6.08	555	15.5374
transcript_267	393	21	6.15	396	19.8823
transcript_268	481	121	32.7	480	94.5121
transcript_269	546	219	43.46	546	150.382
transcript_270	600	40	8.89	600	24.9949
transcript_271	500	59	7.94	501	44.1527
transcript_272	576	70	14.73	576	45.5637
transcript_273	561	9	4.13	564	5.98283
transcript_274	331	4	1.72	390	3.84537
transcript_275	245	8	3.53	246	12.1927
transcript_276	607	10	4.15	609	6.15639
transcript_277	272	11	5.1	270	15.2747
transcript_278	604	15	4.46	603	9.32647
transcript_279	594	57	11.85	594	35.9776
transcript_280	595	30	5.79	597	18.8404
transcript_281	571	15	5.42	570	9.86642
transcript_282	247	46	16.04	252	68.4385
transcript_283	313	3	2.74	312	3.60504
transcript_284	462	60	15.37	462	48.6914
transcript_285	535	14	5.47	537	9.77456
transcript_286	424	16	6.16	423	14.1815
transcript_287	201	8	4.71	207	14.4898
transcript_288	278	8	2.47	279	10.7505
transcript_289	531	50	10.64	531	35.3036
transcript_290	338	26	8.47	339	28.7552
transcript_291	305	2	1.01	306	2.45048
transcript_292	510	58	16.14	510	42.6384
transcript_293	544	29	6.74	546	19.9135
transcript_294	537	23	9.17	537	16.0582
transcript_295	388	8	3.51	387	7.75037
transcript_296	107	1	0.37	291	1.2884
transcript_297	590	24	6.08	591	15.2253
transcript_298	474	6	3.39	525	4.28485
transcript_299	469	23	5.91	468	18.4258
transcript_300	394	19	6.57	393	18.1261
transcript_301	359	23	6.28	366	23.5608
transcript_302	576	12	4.17	576	7.81092
transcript_303	386	14	5.21	387	13.5631
transcript_304	471	24	6.6	471	19.1044
transcript_305	592	7	3.27	591	4.44072
transcript_306	578	36	7.84	579	23.3113
transcript_307	507	100	27.11	507	73.9495
transcript_308	381	35	11.75	381	34.4418
transcript_309	534	9	4.03	534	6.31894
transcript_310	397	12	2.84	429	10.4874
transcript_311	568	5	2.36	570	3.28881
transcript_312	506	24	7.13	507	17.7479
transcript_313	478	30	7	480	23.4328
transcript_314	192	4	1.42	300	4.99899
transcript_315	459	44	12.25	459	35.9404
transcript_316	359	19	7.31	360	19.7877
transcript_317	438	26	7.84	438	22.2558
transcript_318	557	17	5.23	561	11.3613
transcript_319	522	40	9.71	522	28.7298
transcript_320	495	10	2.82	495	7.57422
transcript_321	405	38	12.21	405	35.1781
transcript_322	607	29	7.29	609	17.8535
transcript_323	482	23	6.3	483	17.8535
transcript_324	389	11	4.08	390	10.5748
transcript_325	240	7	4.78	240	10.9353
transcript_326	273	23	9.41	273	31.587
transcript_327	429	10	5.97	432	8.6788
transcript_328	483	23	7.08	483	17.8535
transcript_329	242	11	10.13	243	16.9719
transcript_330	312	10	7.29	318	11.7901
transcript_331	456	9	4.18	456	7.39982
transcript_332	537	82	19.7	537	57.251
transcript_333	486	12	4.47	486	9.25738
transcript_334	472	16	4.99	474	12.6557
transcript_335	576	34	7.82	576	22.1309
transcript_336	504	18	5.57	504	13.3901
transcript_337	368	10	5.21	369	10.1605
transcript_338	414	13	4.08	417	11.6883
transcript_339	510	36	9.4	510	26.4652
transcript_340	372	11	5.34	372	11.0865
transcript_341	484	42	9.97	486	32.4008
transcript_342	492	64	16.92	492	48.7706
transcript_343	376	42	13.88	378	41.6582
transcript_344	508	33	7.37	504	24.5486
transcript_345	464	11	2.32	474	8.70077
transcript_346	350	11	4.74	351	11.7498
transcript_347	417	69	18.81	417	62.0378
transcript_348	484	5	2.92	495	3.78711
transcript_349	441	61	17.06	441	51.8602
transcript_350	297	6	3.31	297	7.57422
transcript_351	223	3	0.9	393	2.86202
transcript_352	445	9	3.54	447	7.54881
transcript_353	409	12	4.41	408	11.0272
transcript_354	438	31	7.82	438	26.5357
transcript_355	511	78	18.4	513	57.006
transcript_356	326	66	26.26	327	75.6727
transcript_357	473	21	9.45	474	16.6106
transcript_358	426	38	10.55	426	33.4439
transcript_359	372	22	7.29	378	21.821
transcript_360	514	9	5.4	513	6.57761
transcript_361	335	14	5.75	336	15.6218
transcript_362	220	8	4.71	222	13.5108
transcript_363	487	10	4.6	486	7.71449
transcript_364	465	45	12.06	465	36.283
transcript_365	519	15	5.38	519	10.836
transcript_366	206	2	1.67	207	3.62245
transcript_367	294	11	6.02	444	9.28866
transcript_368	247	7	3.01	249	10.54
transcript_369	522	6	3.61	522	4.30947
transcript_370	367	12	4.83	369	12.1927
transcript_371	462	23	5.47	459	18.787
transcript_372	354	24	5.99	354	25.4186
transcript_373	471	33	9.42	471	26.2686
transcript_374	501	11	4.33	501	8.23186
transcript_375	562	53	12.36	564	35.2322
transcript_376	253	7	2.38	288	9.11274
transcript_377	527	7	3.03	528	4.97058
transcript_378	444	11	5.11	444	9.28866
transcript_379	268	10	5.61	270	13.8861
transcript_380	375	42	14.12	375	41.9915
transcript_381	360	27	16.89	360	28.1193
transcript_382	546	9	3.58	546	6.18007
transcript_383	494	6	2.87	495	4.54453
transcript_384	259	4	2.11	258	5.81278
transcript_385	411	15	5.8	411	13.6834
transcript_386	363	11	7.07	384	10.74
transcript_387	480	11	4.62	480	8.59201
transcript_388	413	10	4.92	414	9.05614
transcript_389	422	16	4.08	444	13.5108
transcript_390	489	30	6.87	507	22.1849
transcript_391	421	7	5.19	423	6.20442
transcript_392	467	15	6.38	468	12.0168
transcript_393	327	9	3.4	348	9.69631
transcript_394	426	16	5.58	426	14.0817
transcript_395	529	27	6.69	528	19.1723
transcript_396	427	24	7.28	429	20.9748
transcript_397	499	15	9.25	498	11.2929
transcript_398	411	21	8.17	411	19.1567
transcript_399	418	14	4.35	417	12.5874
transcript_400	378	54	15.94	378	53.5606
transcript_401	381	10	6.85	381	9.84053
transcript_402	495	20	6.44	495	15.1484
transcript_403	558	10	3.23	558	6.71907
transcript_404	495	10	3.34	495	7.57422
transcript_405	277	4	2.82	276	5.43368
transcript_406	378	19	6.9	378	18.8454
transcript_407	256	13	10.73	258	18.8915
transcript_408	394	14	3.86	441	11.9024
transcript_409	416	104	22.12	417	93.5062
transcript_410	444	36	8.5	444	30.3992
transcript_411	536	42	10.98	537	29.3237
transcript_412	264	6	3.03	264	8.521
transcript_413	476	25	6.65	477	19.6501
transcript_414	311	15	6.53	312	18.0252
transcript_415	425	16	11.12	426	14.0817
transcript_416	387	13	3.91	387	12.5943
transcript_417	290	4	2.49	291	5.15359
transcript_418	451	21	9.15	453	17.3806
transcript_419	535	14	3.89	534	9.82947
transcript_420	416	14	3.71	450	11.6643
transcript_421	471	8	3.35	471	6.36814
transcript_422	441	11	7.22	441	9.35185
transcript_423	251	45	19.38	312	54.0756
transcript_424	319	7	3.91	321	8.17591
transcript_425	445	8	4.29	447	6.71005
transcript_426	489	24	6.37	489	18.4012
transcript_427	469	11	3.66	468	8.81232
transcript_428	388	7	3.56	390	6.72941
transcript_429	348	36	13.5	348	38.7852
transcript_430	423	12	5.75	423	10.6361
transcript_431	402	14	5.44	402	13.0571
transcript_432	489	8	3.9	489	6.13373
transcript_433	452	5	1.85	453	4.13823
transcript_434	428	37	10.08	429	32.3361
transcript_435	387	26	6.84	387	25.1887
transcript_436	447	15	5.47	447	12.5813
transcript_437	451	32	8.16	453	26.4847
transcript_438	477	9	3.31	477	7.07404
transcript_439	223	3	2.66	222	5.06654
transcript_440	438	19	8.02	438	16.2638
transcript_441	381	21	5.92	381	20.6651
transcript_442	269	7	6.19	270	9.72025
transcript_443	538	6	3.58	540	4.16582
transcript_444	369	4	2.53	369	4.06422
transcript_445	495	32	8.43	495	24.2375
transcript_446	500	21	5.1	504	15.6218
transcript_447	480	46	10.52	480	35.9302
transcript_448	505	12	3.59	507	8.87394
transcript_449	513	19	5.09	513	13.8861
transcript_450	168	3	0.75	342	3.28881
transcript_451	288	4	3.28	288	5.20728
transcript_452	235	21	9.19	237	33.2211
transcript_453	522	6	2.85	522	4.30947
transcript_454	97	5	1.62	258	7.26597
transcript_455	501	33	8.78	501	24.6956
transcript_456	492	18	6.35	492	13.7167
transcript_457	445	19	5.49	444	16.044
transcript_458	475	14	4.27	471	11.1442
transcript_459	458	24	7.31	459	19.6039
transcript_460	393	4	2.16	393	3.81602
transcript_461	478	19	4.97	477	14.9341
transcript_462	382	20	12.24	384	19.5273
transcript_463	441	13	4.45	441	11.0522
transcript_464	363	14	4.34	366	14.3414
transcript_465	322	4	1.93	324	4.62869
transcript_466	432	17	6.03	432	14.754
transcript_467	478	6	2.57	477	4.71603
transcript_468	372	72	23.32	372	72.5659
transcript_469	413	466	99.89	417	418.98
transcript_470	343	13	7.17	345	14.1276
transcript_471	345	23	7.57	345	24.9949
transcript_472	435	16	4.86	435	13.7903
transcript_473	483	18	6.87	483	13.9723
transcript_474	448	53	37.92	447	44.4541
transcript_475	392	17	5.83	387	16.4695
transcript_476	392	11	3.22	396	10.4146
transcript_477	462	10	5.6	462	8.11524
transcript_478	375	30	11.55	375	29.9939
transcript_479	200	3	1.84	201	5.59588
transcript_480	189	6	2.71	231	9.73829
transcript_481	438	68	21.88	438	58.2074
transcript_482	292	4	1.61	321	4.67195
transcript_483	397	12	8.34	399	11.2759
transcript_484	246	3	1.39	339	3.31791
transcript_485	298	29	9.6	372	29.2279
transcript_486	402	78	19.63	426	68.6481
transcript_487	446	27	7.1	450	22.4954
transcript_488	432	14	12.95	432	12.1503
transcript_489	335	5	2.61	390	4.80672
transcript_490	382	11	5.06	384	10.74
transcript_491	412	22	7.72	411	20.0689
transcript_492	430	10	3.77	432	8.6788
transcript_493	312	5	2.37	312	6.0084
transcript_494	360	19	6.65	360	19.7877
transcript_495	427	13	8.61	429	11.3613
transcript_496	465	15	4.37	465	12.0943
transcript_497	225	17	6.83	309	20.6269
transcript_498	303	8	4.3	303	9.89898
transcript_499	343	4	2.54	345	4.34695
transcript_500	461	20	5.68	462	16.2305
transcript_501	175	2	0.82	210	3.57071
transcript_502	457	39	10.62	459	31.8563
transcript_503	399	8	2.99	450	6.66532
transcript_504	216	7	3.74	216	12.1503
transcript_505	352	8	3.57	354	8.47286
transcript_506	397	17	6.31	399	15.9742
transcript_507	353	11	4.67	354	11.6502
transcript_508	436	7	2.96	438	5.99194
transcript_509	375	19	5.93	375	18.9962
transcript_510	356	5	3.39	357	5.25104
transcript_511	415	19	5.59	417	17.0829
transcript_512	89	3	0.94	258	4.35958
transcript_513	426	5	3.35	426	4.40052
transcript_514	293	13	8.03	318	15.3271
transcript_515	381	9	5.9	381	8.85647
transcript_516	275	9	3.99	276	12.2258
transcript_517	197	6	5.41	204	11.0272
transcript_518	504	9	3.82	504	6.69507
transcript_519	270	5	2.66	270	6.94304
transcript_520	380	18	5.29	381	17.7129
transcript_521	400	11	3.18	399	10.3363
transcript_522	426	15	6.35	426	13.2016
transcript_523	446	8	3.42	447	6.71005
transcript_524	375	61	17.23	375	60.9876
transcript_525	451	13	5.75	453	10.7594
transcript_526	324	7	2.4	324	8.10021
transcript_527	357	7	3.98	357	7.35145
transcript_528	438	13	4.3	438	11.1279
transcript_529	390	8	2.73	390	7.69075
transcript_530	378	47	15.09	381	46.2505
transcript_531	423	16	5.78	423	14.1815
transcript_532	207	48	28.6	207	86.9389
transcript_533	464	25	7.55	465	20.1572
transcript_534	369	7	2.8	369	7.11238
transcript_535	359	13	6.09	369	13.2087
transcript_536	349	13	4.2	351	13.8861
transcript_537	405	7	2.67	405	6.48017
transcript_538	243	5	3.09	243	7.71449
transcript_539	449	14	4.05	450	11.6643
transcript_540	465	126	33.95	465	101.592
transcript_541	423	23	7.17	423	20.3859
transcript_542	204	4	3.25	204	7.35145
transcript_543	361	4	2.41	363	4.13139
transcript_544	375	8	4.06	375	7.99838
transcript_545	335	7	1.8	396	6.62744
transcript_546	423	12	5.75	423	10.6361
transcript_547	330	9	3.7	333	10.1331
transcript_548	313	10	3.99	315	11.9024
transcript_549	383	21	7.41	384	20.5037
transcript_550	228	3	1.79	228	4.93321
transcript_551	381	8	3.4	381	7.87242
transcript_552	210	3	3	210	5.35606
transcript_553	166	2	0.89	258	2.90639
transcript_554	342	13	5.11	342	14.2515
transcript_555	454	13	4.15	453	10.7594
transcript_556	435	22	14.45	435	18.9617
transcript_557	285	23	7.55	324	26.615
transcript_558	369	23	8.29	369	23.3692
transcript_559	408	5	2.75	411	4.56112
transcript_560	348	11	6.22	348	11.851
transcript_561	308	9	5.78	309	10.9201
transcript_562	286	14	6.93	315	16.6633
transcript_563	453	6	3.43	453	4.96588
transcript_564	466	16	4.72	468	12.8179
transcript_565	274	12	6.24	276	16.301
transcript_566	454	38	21.13	453	31.4506
transcript_567	417	19	7.84	411	17.3323
transcript_568	345	16	7.26	345	17.3878
transcript_569	149	3	1.35	303	3.71212
transcript_570	409	14	4.85	411	12.7711
transcript_571	448	7	3.45	450	5.83215
transcript_572	406	56	17.68	408	51.4602
transcript_573	348	7	5.48	348	7.54158
transcript_574	272	3	1.32	273	4.12004
transcript_575	427	7	2.62	429	6.11764
transcript_576	429	5	3.45	429	4.36974
transcript_577	379	12	4.69	381	11.8086
transcript_578	377	11	9.67	378	10.9105
transcript_579	260	15	5.48	282	19.9428
transcript_580	369	8	4.5	369	8.12843
transcript_581	242	28	9.37	249	42.1601
transcript_582	304	5	2.22	333	5.62949
transcript_583	366	22	6.49	366	22.5364
transcript_584	348	5	2.97	348	5.38684
transcript_585	440	7	3.35	441	5.95118
transcript_586	222	352	174.25	222	594.474
transcript_587	384	25	7.27	384	24.4091
transcript_588	420	7	3.9	420	6.24873
transcript_589	363	8	2.61	444	6.75539
transcript_590	199	3	2.35	201	5.59588
transcript_591	461	6	4.08	462	4.86914
transcript_592	145	6	2.81	222	10.1331
transcript_593	250	3	0.84	288	3.90546
transcript_594	356	5	4.25	357	5.25104
transcript_595	240	12	6.07	240	18.7462
transcript_596	420	32	9.97	420	28.5656
transcript_597	369	9	3.98	369	9.14449
transcript_598	398	5	4.02	399	4.6983
transcript_599	418	8	3.6	417	7.19279
transcript_600	240	3	1.91	243	4.62869
transcript_601	169	3	0.99	255	4.41087
transcript_602	413	38	10.76	414	34.4133
transcript_603	282	8	4.75	282	10.6361
transcript_604	349	21	7.83	354	22.2413
transcript_605	316	20	7.53	357	21.0041
transcript_606	277	106	30.95	279	142.444
transcript_607	437	7	6.02	438	5.99194
transcript_608	405	25	8.31	405	23.1435
transcript_609	253	8	4.96	255	11.7623
transcript_610	289	13	4.88	291	16.7492
transcript_611	382	27	7.94	384	26.3618
transcript_612	405	13	4.84	405	12.0346
transcript_613	420	6	3.37	420	5.35606
transcript_614	289	51	18.69	288	66.3928
transcript_615	336	22	7.28	336	24.5486
transcript_616	238	10	4.37	240	15.6218
transcript_617	181	13	5.16	264	18.4622
transcript_618	206	7	3.7	204	12.865
transcript_619	375	8	7.84	375	7.99838
transcript_620	303	10	3.93	306	12.2524
transcript_621	213	2	1.84	231	3.2461
transcript_622	426	15	4.23	429	13.1092
transcript_623	409	24	7.4	411	21.8934
transcript_624	385	51	17.03	387	49.4086
transcript_625	300	9	7.26	300	11.2477
transcript_626	377	12	5.69	378	11.9024
transcript_627	168	6	2.09	264	8.521
transcript_628	276	7	4.77	276	9.50894
transcript_629	366	31	9.49	366	31.7559
transcript_630	394	15	3.66	393	14.3101
transcript_631	343	7	4.86	345	7.60715
transcript_632	207	2	1.85	207	3.62245
transcript_633	300	30	10.27	300	37.4924
transcript_634	307	12	4.33	306	14.7029
transcript_635	387	7	6.05	390	6.72941
transcript_636	337	9	7.42	339	9.95374
transcript_637	382	4	3.17	384	3.90546
transcript_638	306	4	3.15	306	4.90097
transcript_639	404	9	5.57	405	8.33165
transcript_640	354	6	2.28	357	6.30124
transcript_641	300	4	3.2	300	4.99899
transcript_642	427	12	4.12	426	10.5612
transcript_643	337	10	3.21	336	11.1585
transcript_644	246	17	6.72	246	25.9094
transcript_645	339	14	7.91	339	15.4836
transcript_646	382	13	7.73	384	12.6927
transcript_647	399	15	3.78	426	13.2016
transcript_648	438	6	3.01	438	5.13595
transcript_649	390	4	2.58	390	3.84537
transcript_650	226	7	2.98	225	11.6643
transcript_651	221	6	2.22	222	10.1331
transcript_652	221	10	3.52	279	13.4381
transcript_653	94	1	0.4	234	1.60224
transcript_654	370	5	1.4	405	4.62869
transcript_655	450	10	5.42	450	8.33165
transcript_656	334	7	5.42	336	7.81092
transcript_657	384	46	15.4	384	44.9128
transcript_658	400	4	2.88	402	3.73059
transcript_659	210	4	2.06	222	6.75539
transcript_660	420	5	4.16	420	4.46338
transcript_661	366	5	3.13	366	5.12191
transcript_662	364	10	6.65	366	10.2438
transcript_663	354	7	3.58	354	7.41375
transcript_664	292	25	7.86	342	27.4067
transcript_665	368	7	2.55	396	6.62744
transcript_666	244	6	3.04	246	9.14449
transcript_667	384	24	7.06	384	23.4328
transcript_668	383	14	4.07	384	13.6691
transcript_669	285	10	4.44	285	13.1552
transcript_670	346	9	2.91	345	9.78063
transcript_671	232	12	5.87	234	19.2269
transcript_672	351	15	5.32	354	15.8866
transcript_673	413	8	3.34	411	7.29779
transcript_674	140	4	1.44	288	5.20728
transcript_675	429	19	6.31	429	16.605
transcript_676	435	5	2.96	435	4.30947
transcript_677	393	7	3.48	393	6.67804
transcript_678	408	7	2.96	408	6.43252
transcript_679	384	13	4.89	387	12.5943
transcript_680	445	7	3.24	444	5.91096
transcript_681	140	2	0.48	288	2.60364
transcript_682	350	7	2.35	384	6.83455
transcript_683	411	57	17.13	411	51.9968
transcript_684	396	11	4.27	396	10.4146
transcript_685	334	11	7.54	336	12.2743
transcript_686	241	166	86.86	243	256.121
transcript_687	270	17	6.17	270	23.6063
transcript_688	311	12	10.31	312	14.4202
transcript_689	270	24	13.06	270	33.3266
transcript_690	411	5	2.49	411	4.56112
transcript_691	375	28	8.82	375	27.9943
transcript_692	245	34	15.78	249	51.1944
transcript_693	381	56	18.5	378	55.5443
transcript_694	216	10	4.14	219	17.1198
transcript_695	387	10	5.58	387	9.68796
transcript_696	423	11	4.43	423	9.7498
transcript_697	443	16	8.34	444	13.5108
transcript_698	234	18	10.25	234	28.8403
transcript_699	402	25	7.98	402	23.3162
transcript_700	217	15	9.16	216	26.0364
transcript_701	349	13	8.07	351	13.8861
transcript_702	265	5	2.17	270	6.94304
transcript_703	398	16	5.48	399	15.0345
transcript_704	352	8	3.76	354	8.47286
transcript_705	400	27	11.23	393	25.7581
transcript_706	411	41	12.63	411	37.4012
transcript_707	185	2	0.61	345	2.17347
transcript_708	357	9	3.74	357	9.45187
transcript_709	398	8	5.44	399	7.51727
transcript_710	441	11	4.44	441	9.35185
transcript_711	302	9	5.64	303	11.1364
transcript_712	369	4	2.86	369	4.06422
transcript_713	296	20	8.61	297	25.2474
transcript_714	243	10	4.37	243	15.429
transcript_715	375	8	7.11	375	7.99838
transcript_716	324	8	6.26	324	9.25738
transcript_717	309	326	99.68	312	391.748
transcript_718	246	5	2.88	258	7.26597
transcript_719	379	6	3.86	381	5.90432
transcript_720	324	7	3.76	324	8.10021
transcript_721	379	12	4.36	381	11.8086
transcript_722	317	6	3.44	318	7.07404
transcript_723	183	8	3.81	225	13.3306
transcript_724	423	23	18.61	423	20.3859
transcript_725	263	4	2.98	264	5.68067
transcript_726	374	13	4.76	375	12.9974
transcript_727	394	35	9.8	396	33.1372
transcript_728	249	23	11.09	249	34.6315
transcript_729	306	8	6.25	306	9.80194
transcript_730	233	6	3.43	321	7.00793
transcript_731	278	12	3.96	282	15.9542
transcript_732	298	6	3.39	300	7.49848
transcript_733	357	12	3.9	357	12.6025
transcript_734	291	8	4.97	291	10.3072
transcript_735	358	7	4.2	357	7.35145
transcript_736	286	17	6.73	288	22.1309
transcript_737	240	6	3.85	240	9.3731
transcript_738	222	5	2.96	222	8.44423
transcript_739	233	10	5.24	234	16.0224
transcript_740	403	19	5.77	405	17.589
transcript_741	438	6	3.61	438	5.13595
transcript_742	393	13	4.35	393	12.4021
transcript_743	318	415	160.65	318	489.288
transcript_744	274	11	6.31	273	15.1068
transcript_745	362	9	7.42	363	9.29564
transcript_746	357	16	7.62	357	16.8033
transcript_747	357	11	3.98	357	11.5523
transcript_748	220	12	5.77	222	20.2662
transcript_749	244	5	2.42	243	7.71449
transcript_750	316	6	3.39	318	7.07404
transcript_751	300	5	2.43	300	6.24873
transcript_752	333	50	16.05	333	56.2949
transcript_753	415	10	3.46	414	9.05614
transcript_754	396	6	3.76	396	5.68067
transcript_755	405	21	6.71	405	19.4405
transcript_756	342	8	6.81	342	8.77015
transcript_757	378	11	4.97	378	10.9105
transcript_758	279	5	4.39	279	6.71907
transcript_759	204	5	1.54	252	7.43897
transcript_760	354	23	8.16	357	24.1548
transcript_761	354	18	5.66	354	19.0639
transcript_762	409	16	5.75	411	14.5956
transcript_763	316	7	4.91	318	8.25304
transcript_764	324	21	8.08	324	24.3006
transcript_765	355	19	7.94	357	19.9539
transcript_766	340	9	4.44	342	9.86642
transcript_767	249	46	20.54	252	68.4385
transcript_768	263	7	5.06	264	9.94117
transcript_769	329	15	5.99	330	17.042
transcript_770	364	9	5.04	366	9.21944
transcript_771	357	7	3.48	357	7.35145
transcript_772	423	36	26.53	423	31.9084
transcript_773	303	12	5.99	303	14.8485
transcript_774	301	10	8.32	300	12.4975
transcript_775	381	42	29.72	381	41.3302
transcript_776	299	7	3.33	300	8.74823
transcript_777	303	6	2.84	303	7.42424
transcript_778	208	14	7.18	210	24.9949
transcript_779	339	7	3.25	339	7.74179
transcript_780	360	7	4.09	360	7.29019
transcript_781	311	14	5.65	312	16.8235
transcript_782	210	7	3.9	210	12.4975
transcript_783	351	5	3	351	5.3408
transcript_784	368	12	4.58	369	12.1927
transcript_785	322	5	2.43	324	5.78586
transcript_786	351	6	3.81	354	6.35464
transcript_787	285	34	14.94	285	44.7278
transcript_788	358	18	5.72	360	18.7462
transcript_789	345	23	6.23	345	24.9949
transcript_790	367	25	9.19	366	25.6096
transcript_791	320	12	3.5	321	14.0159
transcript_792	328	53	20.19	327	60.7675
transcript_793	389	9	3.28	384	8.78728
transcript_794	328	4	3.98	330	4.54453
transcript_795	305	5	2.52	306	6.12621
transcript_796	289	6	4.15	282	7.97711
transcript_797	225	24	9.79	225	39.9919
transcript_798	324	16	5.72	324	18.5148
transcript_799	332	29	8.2	330	32.9479
transcript_800	424	12	7.52	423	10.6361
transcript_801	368	8	4.82	369	8.12843
transcript_802	371	8	3.9	375	7.99838
transcript_803	381	10	7.14	381	9.84053
transcript_804	396	38	11.83	393	36.2522
transcript_805	234	6	3.59	234	9.61344
transcript_806	360	7	3.61	363	7.22994
transcript_807	330	27	10.13	330	30.6756
transcript_808	297	6	2.79	297	7.57422
transcript_809	396	14	5.78	396	13.2549
transcript_810	378	11	8.62	378	10.9105
transcript_811	282	5	4.76	282	6.64759
transcript_812	433	9	5.83	432	7.81092
transcript_813	357	12	5.61	357	12.6025
transcript_814	192	27	12.15	216	46.8655
transcript_815	257	13	7.79	258	18.8915
transcript_816	303	15	6.9	303	18.5606
transcript_817	357	12	3.97	357	12.6025
transcript_818	417	19	5.54	417	17.0829
transcript_819	278	15	7.3	279	20.1572
transcript_820	199	1	0.99	201	1.86529
transcript_821	261	12	5.34	264	17.042
transcript_822	352	10	3.6	351	10.6816
transcript_823	295	12	5.04	294	15.303
transcript_824	334	10	4.1	336	11.1585
transcript_825	250	9	8.74	252	13.3901
transcript_826	279	25	9.96	279	33.5953
transcript_827	372	11	3.43	372	11.0865
transcript_828	369	13	9.64	369	13.2087
transcript_829	344	6	3.75	345	6.52042
transcript_830	291	5	3.51	291	6.44199
transcript_831	362	13	4.83	363	13.427
transcript_832	342	11	5.58	342	12.059
transcript_833	324	5	3.55	324	5.78586
transcript_834	309	14	5.49	309	16.9868
transcript_835	261	5	3.03	261	7.18245
transcript_836	333	9	4.8	333	10.1331
transcript_837	366	9	4.89	366	9.21944
transcript_838	327	6	3.83	327	6.87934
transcript_839	272	7	4.55	273	9.61344
transcript_840	354	14	4.87	354	14.8275
transcript_841	336	35	13.11	336	39.0546
transcript_842	303	26	10.1	303	32.1717
transcript_843	401	10	3.86	402	9.32647
transcript_844	277	6	4.87	279	8.06288
transcript_845	257	18	8.43	261	25.8568
transcript_846	393	18	5.61	393	17.1721
transcript_847	390	14	5.22	390	13.4588
transcript_848	336	22	7.61	336	24.5486
transcript_849	274	24	9.13	273	32.9604
transcript_850	319	8	5.31	321	9.3439
transcript_851	144	2	1.3	201	3.73059
transcript_852	218	6	2.7	273	8.24009
transcript_853	231	15	8.37	231	24.3457
transcript_854	291	5	3.21	291	6.44199
transcript_855	298	8	2.36	297	10.099
transcript_856	403	8	6.2	405	7.40591
transcript_857	357	51	19.01	357	53.5606
transcript_858	291	13	6.25	291	16.7492
transcript_859	390	6	3.35	390	5.76806
transcript_860	349	7	5.38	351	7.47712
transcript_861	397	9	3.45	396	8.521
transcript_862	359	19	9.84	357	19.9539
transcript_863	279	9	7.43	282	11.9657
transcript_864	348	16	9.02	348	17.2379
transcript_865	272	23	9.38	273	31.587
transcript_866	321	6	3.47	321	7.00793
transcript_867	346	9	4.74	348	9.69631
transcript_868	332	7	3.35	333	7.88129
transcript_869	339	32	9.1	339	35.3911
transcript_870	289	26	9.43	291	33.4984
transcript_871	363	41	14.89	363	42.3468
transcript_872	260	11	10.3	261	15.8014
transcript_873	325	29	10.12	327	33.2501
transcript_874	335	13	10.34	336	14.506
transcript_875	243	15	7.65	243	23.1435
transcript_876	288	11	4.94	288	14.32
transcript_877	265	20	8.82	267	28.0842
transcript_878	352	17	5.95	354	18.0048
transcript_879	354	10	4.59	354	10.5911
transcript_880	81	1	0.33	246	1.52408
transcript_881	255	11	4.89	255	16.1732
transcript_882	322	10	3.37	321	11.6799
transcript_883	302	7	3.25	306	8.57669
transcript_884	322	8	3.63	324	9.25738
transcript_885	236	10	7.26	237	15.8196
transcript_886	357	7	2.76	357	7.35145
transcript_887	255	10	4.35	255	14.7029
transcript_888	312	8	3.42	312	9.61344
transcript_889	299	8	7.19	300	9.99797
transcript_890	292	32	12.62	294	40.8081
transcript_891	348	4	2.49	348	4.30947
transcript_892	306	6	3.57	309	7.28008
transcript_893	402	14	6.95	402	13.0571
transcript_894	362	16	4.89	363	16.5256
transcript_895	239	5	2.42	240	7.81092
transcript_896	291	8	4.89	291	10.3072
transcript_897	268	17	14.75	270	23.6063
transcript_898	186	9	4.83	204	16.5408
transcript_899	318	6	3.5	318	7.07404
transcript_900	360	12	6.21	360	12.4975
transcript_901	269	7	3.33	267	9.82947
transcript_902	360	12	4.82	360	12.4975
transcript_903	316	8	2.94	321	9.3439
transcript_904	344	7	6.63	345	7.60715
transcript_905	306	8	3.62	306	9.80194
transcript_906	343	12	3.96	345	13.0408
transcript_907	288	8	4.4	288	10.4146
transcript_908	239	6	3.27	240	9.3731
transcript_909	243	33	14.09	243	50.9156
transcript_910	292	16	5.81	294	20.404
transcript_911	390	12	9.98	390	11.5361
transcript_912	314	7	3.3	309	8.49342
transcript_913	340	28	8.92	342	30.6955
transcript_914	297	6	3.26	297	7.57422
transcript_915	261	18	9.26	261	25.8568
transcript_916	308	72	26.56	309	87.3609
transcript_917	306	13	5.88	306	15.9281
transcript_918	338	8	5.28	333	9.00718
transcript_919	207	5	3.61	207	9.05614
transcript_920	295	6	2.38	297	7.57422
transcript_921	348	11	5.01	348	11.851
transcript_922	234	8	5.03	234	12.8179
transcript_923	363	8	4.49	363	8.26279
transcript_924	357	9	7.76	357	9.45187
transcript_925	305	20	7.13	306	24.5048
transcript_926	287	7	5.17	288	9.11274
transcript_927	241	15	6.27	243	23.1435
transcript_928	311	34	11.32	312	40.8571
transcript_929	363	18	6.37	363	18.5913
transcript_930	291	10	8.99	294	12.7525
transcript_931	363	6	2.56	363	6.19709
transcript_932	344	11	3.4	345	11.9541
transcript_933	242	8	3.56	249	12.0458
transcript_934	240	7	3.34	240	10.9353
transcript_935	283	8	7.34	282	10.6361
transcript_936	319	6	3.6	321	7.00793
transcript_937	318	9	3.59	321	10.5119
transcript_938	213	966	551.22	213	1700.36
transcript_939	282	6	4.32	282	7.97711
transcript_940	297	16	6.85	297	20.1979
transcript_941	323	17	5.81	324	19.6719
transcript_942	335	14	6.33	336	15.6218
transcript_943	329	12	4.49	330	13.6336
transcript_944	314	10	3.31	330	11.3613
transcript_945	321	15	5.76	321	17.5198
transcript_946	309	7	5.37	309	8.49342
transcript_947	343	10	4.35	345	10.8674
transcript_948	227	2	1.94	234	3.20448
transcript_949	328	22	10.92	330	24.9949
transcript_950	140	8	4.11	201	14.9223
transcript_951	336	17	6.09	336	18.9694
transcript_952	273	8	3.76	273	10.9868
transcript_953	271	14	6.39	270	19.4405
transcript_954	114	2	0.87	231	3.2461
transcript_955	216	4	1.45	237	6.32783
transcript_956	286	10	4.71	285	13.1552
transcript_957	284	29	12.76	285	38.1502
transcript_958	336	97	31.99	336	108.237
transcript_959	278	5	2.32	276	6.7921
transcript_960	309	14	9.8	309	16.9868
transcript_961	250	9	4.44	246	13.7167
transcript_962	312	9	4.64	312	10.8151
transcript_963	375	9	3.53	375	8.99818
transcript_964	289	11	3.93	291	14.1724
transcript_965	206	6	5.09	207	10.8674
transcript_966	228	12	7.53	228	19.7328
transcript_967	265	9	3.96	264	12.7815
transcript_968	279	10	3.98	282	13.2952
transcript_969	213	19	8.3	213	33.4439
transcript_970	208	9	4.24	213	15.8419
transcript_971	234	12	6.94	234	19.2269
transcript_972	387	14	7.67	381	13.7767
transcript_973	278	8	2.97	279	10.7505
transcript_974	272	38	11.61	273	52.1872
transcript_975	316	42	14.15	318	49.5183
transcript_976	280	8	7.23	282	10.6361
transcript_977	222	15	11.56	222	25.3327
transcript_978	321	11	4.36	324	12.7289
transcript_979	271	36	14.61	273	49.4405
transcript_980	200	9	5.17	201	16.7876
transcript_981	356	12	6.5	357	12.6025
transcript_982	241	8	3.64	243	12.3432
transcript_983	278	15	7.83	279	20.1572
transcript_984	285	11	4.92	285	14.4708
transcript_985	313	16	6.76	312	19.2269
transcript_986	209	6	3.83	210	10.7121
transcript_987	252	9	5.56	252	13.3901
transcript_988	252	4	2.42	252	5.95118
transcript_989	281	14	8	282	18.6132
transcript_990	291	8	5.07	291	10.3072
transcript_991	316	15	6.24	318	17.6851
transcript_992	312	12	4.1	312	14.4202
transcript_993	264	16	14.71	264	22.7227
transcript_994	273	7	4.08	273	9.61344
transcript_995	303	45	37.24	303	55.6818
transcript_996	304	16	6.79	303	19.798
transcript_997	297	24	10.21	297	30.2969
transcript_998	311	19	6.66	306	23.2796
transcript_999	248	4	1.31	264	5.68067
transcript_1000	343	19	7.8	342	20.8291
transcript_1001	325	42	15.46	327	48.1554
transcript_1002	213	9	3.86	213	15.8419
transcript_1003	312	6	4.54	312	7.21008
transcript_1004	164	6	2.68	216	10.4146
transcript_1005	258	31	15.37	258	45.049
transcript_1006	285	32	16.96	285	42.0967
transcript_1007	290	13	5.88	291	16.7492
transcript_1008	342	12	4.96	342	13.1552
transcript_1009	333	11	4.53	333	12.3849
transcript_1010	241	17	7.1	243	26.2293
transcript_1011	258	9	6.19	258	13.0787
transcript_1012	207	6	5.22	210	10.7121
transcript_1013	282	43	17.85	282	57.1693
transcript_1014	350	19	6.68	351	20.295
transcript_1015	250	10	3.94	252	14.8779
transcript_1016	242	3	2.31	249	4.51716
transcript_1017	295	15	11.62	297	18.9356
transcript_1018	331	10	4.33	333	11.259
transcript_1019	218	9	5.33	219	15.4078
transcript_1020	283	6	5.15	282	7.97711
transcript_1021	291	13	8.25	291	16.7492
transcript_1022	267	4	2.94	267	5.61684
transcript_1023	163	6	2.28	210	10.7121
transcript_1024	260	9	4.02	261	12.9284
transcript_1025	279	10	7.73	279	13.4381
transcript_1026	239	10	7.27	240	15.6218
transcript_1027	234	3	1.26	234	4.80672
transcript_1028	261	5	2.9	261	7.18245
transcript_1029	324	24	7.72	324	27.7722
transcript_1030	298	9	3.78	300	11.2477
transcript_1031	324	20	7.41	324	23.1435
transcript_1032	290	10	5.09	291	12.884
transcript_1033	203	3	1.24	219	5.13595
transcript_1034	251	18	8.54	246	27.4335
transcript_1035	347	17	11.74	348	18.3153
transcript_1036	221	5	2.76	219	8.55991
transcript_1037	309	10	4.5	309	12.1335
transcript_1038	242	6	3.03	243	9.25738
transcript_1039	254	15	6.89	255	22.0544
transcript_1040	226	12	5.67	228	19.7328
transcript_1041	328	7	2.87	327	8.0259
transcript_1042	312	13	4.6	312	15.6218
transcript_1043	307	6	3.53	309	7.28008
transcript_1044	277	13	6.46	279	17.4696
transcript_1045	229	8	6.36	228	13.1552
transcript_1046	211	8	6.9	213	14.0817
transcript_1047	278	16	6.59	279	21.501
transcript_1048	207	58	31.55	207	105.051
transcript_1049	131	1	0.55	237	1.58196
transcript_1050	304	9	4.36	306	11.0272
transcript_1051	304	10	3.83	306	12.2524
transcript_1052	219	9	4.17	219	15.4078
transcript_1053	303	17	6.92	303	21.0353
transcript_1054	220	7	4.09	222	11.8219
transcript_1055	348	19	6.3	348	20.47
transcript_1056	315	12	4.49	315	14.2828
transcript_1057	306	6	4.58	306	7.35145
transcript_1058	327	6	3.5	327	6.87934
transcript_1059	327	10	3.78	327	11.4656
transcript_1060	207	7	3.67	207	12.6786
transcript_1061	258	5	3.33	258	7.26597
transcript_1062	251	5	2.73	255	7.35145
transcript_1063	309	36	15.84	309	43.6805
transcript_1064	222	10	5.7	222	16.8885
transcript_1065	297	22	8.05	297	27.7722
transcript_1066	336	9	3.25	336	10.0426
transcript_1067	290	10	4.89	291	12.884
transcript_1068	312	19	15.08	312	22.8319
transcript_1069	290	7	3.73	291	9.01879
transcript_1070	252	14	6.61	252	20.8291
transcript_1071	264	7	4.45	264	9.94117
transcript_1072	213	7	4.1	216	12.1503
transcript_1073	324	8	4.38	324	9.25738
transcript_1074	235	3	2.12	234	4.80672
transcript_1075	275	57	19.71	276	77.43
transcript_1076	289	13	5.8	291	16.7492
transcript_1077	352	26	9.81	351	27.7722
transcript_1078	260	11	5.74	261	15.8014
transcript_1079	313	10	4.8	315	11.9024
transcript_1080	242	9	7.49	243	13.8861
transcript_1081	333	8	3.54	333	9.00718
transcript_1082	217	21	11.2	219	35.9516
transcript_1083	363	35	12.32	363	36.1497
transcript_1084	282	4	2.39	288	5.20728
transcript_1085	315	7	3.05	315	8.33165
transcript_1086	297	10	4.49	297	12.6237
transcript_1087	318	8	3.16	318	9.43205
transcript_1088	168	15	7.78	228	24.6661
transcript_1089	291	18	6.74	291	23.1912
transcript_1090	280	7	2.81	279	9.4067
transcript_1091	231	7	3.4	231	11.3613
transcript_1092	309	6	3.35	309	7.28008
transcript_1093	229	3	2.21	231	4.86914
transcript_1094	318	7	3.1	318	8.25304
transcript_1095	305	14	5.15	306	17.1534
transcript_1096	300	9	6.67	300	11.2477
transcript_1097	275	23	10.63	276	31.2437
transcript_1098	215	45	22.68	216	78.1092
transcript_1099	258	51	22.41	258	74.1129
transcript_1100	297	18	6.04	297	22.7227
transcript_1101	271	9	3.61	270	12.4975
transcript_1102	294	14	5.99	294	17.8535
transcript_1103	283	6	3.6	282	7.97711
transcript_1104	297	14	6.37	297	17.6732
transcript_1105	263	6	4.14	264	8.521
transcript_1106	208	4	3.96	210	7.14141
transcript_1107	248	8	3.67	246	12.1927
transcript_1108	318	5	2.5	318	5.89503
transcript_1109	298	9	3.72	300	11.2477
transcript_1110	295	9	6.73	294	11.4773
transcript_1111	248	9	2.88	246	13.7167
transcript_1112	229	11	5.04	231	17.8535
transcript_1113	265	7	3.23	264	9.94117
transcript_1114	290	15	5.69	291	19.326
transcript_1115	241	9	4.84	243	13.8861
transcript_1116	301	21	9.38	303	25.9848
transcript_1117	264	6	2.69	264	8.521
transcript_1118	228	11	5.93	228	18.0884
transcript_1119	267	12	6.77	267	16.8505
transcript_1120	313	10	5.73	315	11.9024
transcript_1121	294	17	13.63	294	21.6793
transcript_1122	182	11	5.77	222	18.5773
transcript_1123	260	4	2.14	261	5.74596
transcript_1124	303	43	17.26	303	53.207
transcript_1125	238	9	4.2	240	14.0597
transcript_1126	210	9	8.6	210	16.0682
transcript_1127	312	10	8.11	312	12.0168
transcript_1128	301	22	8.83	303	27.2222
transcript_1129	242	5	2.92	243	7.71449
transcript_1130	219	18	9.4	219	30.8157
transcript_1131	241	5	3.05	243	7.71449
transcript_1132	324	8	5.17	324	9.25738
transcript_1133	295	13	6.63	294	16.5783
transcript_1134	219	8	4.66	219	13.6959
transcript_1135	273	8	7.56	273	10.9868
transcript_1136	200	7	4.32	204	12.865
transcript_1137	258	7	5.28	258	10.1724
transcript_1138	208	8	6.5	225	13.3306
transcript_1139	229	9	5.57	228	14.7996
transcript_1140	292	8	4.02	294	10.202
transcript_1141	260	27	14.02	261	38.7852
transcript_1142	315	14	5.5	315	16.6633
transcript_1143	235	9	3.69	234	14.4202
transcript_1144	289	11	5.53	288	14.32
transcript_1145	289	22	8.69	291	28.3448
transcript_1146	273	5	2.76	273	6.86674
transcript_1147	304	9	4.29	303	11.1364
transcript_1148	281	14	8.57	282	18.6132
transcript_1149	268	5	2.4	267	7.02105
transcript_1150	291	8	4.26	291	10.3072
transcript_1151	294	8	3.47	294	10.202
transcript_1152	237	12	5.66	237	18.9835
transcript_1153	333	23	8.34	333	25.8957
transcript_1154	249	4	1.43	249	6.02288
transcript_1155	255	15	6.95	255	22.0544
transcript_1156	231	6	3.21	234	9.61344
transcript_1157	329	16	6.56	324	18.5148
transcript_1158	291	9	4.21	291	11.5956
transcript_1159	329	7	2.79	327	8.0259
transcript_1160	225	10	5.19	225	16.6633
transcript_1161	267	10	4.34	267	14.0421
transcript_1162	212	964	553.12	213	1696.84
transcript_1163	284	9	3.87	285	11.8397
transcript_1164	315	7	5.99	315	8.33165
transcript_1165	204	6	3.3	204	11.0272
transcript_1166	289	19	7.84	291	24.4796
transcript_1167	225	6	2.99	225	9.99797
transcript_1168	272	11	5.62	273	15.1068
transcript_1169	276	39	17.28	276	52.9784
transcript_1170	234	6	3.01	237	9.49175
transcript_1171	180	6	2.94	207	10.8674
transcript_1172	319	6	2.97	321	7.00793
transcript_1173	235	4	3.97	237	6.32783
transcript_1174	234	19	9.62	234	30.4425
transcript_1175	302	12	5.07	303	14.8485
transcript_1176	267	20	9.9	267	28.0842
transcript_1177	288	6	2.68	288	7.81092
transcript_1178	279	27	9.9	279	36.283
transcript_1179	327	24	9.61	327	27.5174
transcript_1180	283	6	3	282	7.97711
transcript_1181	216	30	16.38	216	52.0728
transcript_1182	285	45	17.76	285	59.1985
transcript_1183	204	6	2.88	204	11.0272
transcript_1184	251	7	3.31	252	10.4146
transcript_1185	272	6	3.66	273	8.24009
transcript_1186	242	8	4.12	243	12.3432
transcript_1187	299	18	6.59	300	22.4954
transcript_1188	258	12	6.47	258	17.4383
transcript_1189	305	8	6.33	306	9.80194
transcript_1190	262	4	3.95	264	5.68067
transcript_1191	224	7	3.81	222	11.8219
transcript_1192	260	32	14.91	261	45.9677
transcript_1193	214	5	2.8	219	8.55991
transcript_1194	282	8	3.81	282	10.6361
transcript_1195	204	4	2.58	204	7.35145
transcript_1196	264	19	8.75	264	26.9832
transcript_1197	310	32	14.28	312	38.4537
transcript_1198	317	15	6.07	318	17.6851
transcript_1199	305	11	4.23	306	13.4777
transcript_1200	300	6	2.65	300	7.49848
transcript_1201	232	21	10	231	34.084
transcript_1202	224	15	6.58	225	24.9949
transcript_1203	319	23	7.72	318	27.1171
transcript_1204	165	6	2.74	210	10.7121
transcript_1205	268	14	5.77	270	19.4405
transcript_1206	330	585	202.85	330	664.638
transcript_1207	324	8	3.53	324	9.25738
transcript_1208	195	17	7.68	225	28.3276
transcript_1209	273	7	4.23	273	9.61344
transcript_1210	205	6	3.6	204	11.0272
transcript_1211	207	8	4.66	207	14.4898
transcript_1212	276	14	6.06	276	19.0179
transcript_1213	227	6	3.61	222	10.1331
transcript_1214	222	16	6.94	222	27.0216
transcript_1215	281	15	6.16	282	19.9428
transcript_1216	309	8	3.47	309	9.70677
transcript_1217	231	7	5.95	231	11.3613
transcript_1218	207	15	8.3	207	27.1684
transcript_1219	246	8	4.37	246	12.1927
transcript_1220	220	12	5.25	222	20.2662
transcript_1221	303	11	5.35	303	13.6111
transcript_1222	271	4	1.5	270	5.55443
transcript_1223	257	8	3.2	258	11.6256
transcript_1224	286	9	3.77	288	11.7164
transcript_1225	220	5	2.25	219	8.55991
transcript_1226	276	10	5.28	276	13.5842
transcript_1227	201	9	4.89	201	16.7876
transcript_1228	279	9	5.23	279	12.0943
transcript_1229	190	7	4	207	12.6786
transcript_1230	276	5	2.48	276	6.7921
transcript_1231	220	12	5.83	222	20.2662
transcript_1232	253	7	3.94	255	10.292
transcript_1233	247	15	7.12	249	22.5858
transcript_1234	234	10	8.67	234	16.0224
transcript_1235	264	7	3.06	267	9.82947
transcript_1236	212	6	2.95	213	10.5612
transcript_1237	209	8	4.59	210	14.2828
transcript_1238	267	21	8.7	267	29.4884
transcript_1239	236	14	6.56	237	22.1474
transcript_1240	223	9	4.34	222	15.1996
transcript_1241	269	43	19.42	270	59.7101
transcript_1242	285	22	9.64	285	28.9415
transcript_1243	309	12	4.52	309	14.5602
transcript_1244	294	14	5.3	294	17.8535
transcript_1245	296	11	4.48	297	13.8861
transcript_1246	277	9	2.76	288	11.7164
transcript_1247	269	10	5.11	270	13.8861
transcript_1248	270	16	6.33	270	22.2177
transcript_1249	297	8	4.67	297	10.099
transcript_1250	297	10	4.51	297	12.6237
transcript_1251	177	10	5.63	207	18.1123
transcript_1252	203	4	3.5	204	7.35145
transcript_1253	324	10	4.11	324	11.5717
transcript_1254	249	81	40.14	249	121.963
transcript_1255	255	11	4.61	255	16.1732
transcript_1256	237	7	4.52	240	10.9353
transcript_1257	208	9	5.45	210	16.0682
transcript_1258	243	9	4.5	243	13.8861
transcript_1259	201	4	2.67	201	7.46117
transcript_1260	291	12	5.49	291	15.4608
transcript_1261	216	9	4.66	216	15.6218
transcript_1262	288	68	28.05	288	88.5237
transcript_1263	282	9	4.67	282	11.9657
transcript_1264	234	7	3.34	234	11.2157
transcript_1265	211	31	15.6	213	54.5664
transcript_1266	237	12	6.54	237	18.9835
transcript_1267	264	8	3.62	264	11.3613
transcript_1268	291	28	11.96	291	36.0752
transcript_1269	241	58	22.28	243	89.488
transcript_1270	303	23	9.15	303	28.4596
transcript_1271	256	13	4.54	258	18.8915
transcript_1272	236	14	7.66	237	22.1474
transcript_1273	262	9	4.54	264	12.7815
transcript_1274	231	8	4.32	231	12.9844
transcript_1275	234	14	5.76	234	22.4314
transcript_1276	109	4	1.47	240	6.24873
transcript_1277	252	6	3.92	252	8.92676
transcript_1278	283	11	5.31	282	14.6247
transcript_1279	239	68	32.57	240	106.228
transcript_1280	243	7	3.58	243	10.8003
transcript_1281	225	5	2.4	225	8.33165
transcript_1282	240	9	4.54	240	14.0597
transcript_1283	244	6	3.78	246	9.14449
transcript_1284	249	7	2.71	249	10.54
transcript_1285	239	20	8.82	237	31.6392
transcript_1286	285	81	30.89	285	106.557
transcript_1287	207	8	4.24	207	14.4898
transcript_1288	217	8	4.53	219	13.6959
transcript_1289	257	9	3.89	258	13.0787
transcript_1290	295	11	5.02	297	13.8861
transcript_1291	247	7	3.08	249	10.54
transcript_1292	202	4	2.51	234	6.40896
transcript_1293	301	23	9.81	303	28.4596
transcript_1294	213	7	4.2	213	12.3214
transcript_1295	201	21	9.92	201	39.1712
transcript_1296	265	9	4.36	267	12.6379
transcript_1297	258	7	3.55	258	10.1724
transcript_1298	203	5	2.47	204	9.18931
transcript_1299	255	16	8.27	255	23.5246
transcript_1300	271	15	6.47	273	20.6002
transcript_1301	204	12	6.82	207	21.7347
transcript_1302	276	11	6.83	276	14.9426
transcript_1303	264	6	2.72	264	8.521
transcript_1304	202	5	3.42	204	9.18931
transcript_1305	216	11	6.27	216	19.0934
transcript_1306	222	8	3.85	222	13.5108
transcript_1307	273	47	21.06	273	64.5474
transcript_1308	256	7	3.67	258	10.1724
transcript_1309	216	12	5.23	216	20.8291
transcript_1310	204	10	4.89	204	18.3786
transcript_1311	219	12	6.37	219	20.5438
transcript_1312	226	11	4.96	228	18.0884
transcript_1313	286	11	4.92	288	14.32
transcript_1314	202	5	2.69	204	9.18931
transcript_1315	204	4	2.48	204	7.35145
transcript_1316	222	15	6.87	222	25.3327
transcript_1317	215	16	8.35	216	27.7722
transcript_1318	203	16	10.2	225	26.6613
transcript_1319	207	5	3.16	213	8.80103
transcript_1320	228	19	9.75	228	31.2437
transcript_1321	208	9	4.68	207	16.301
transcript_1322	277	8	3.59	279	10.7505
transcript_1323	231	6	4.27	231	9.73829
transcript_1324	227	16	9.18	228	26.3105
transcript_1325	226	12	5.91	228	19.7328
transcript_1326	271	11	4.9	273	15.1068
transcript_1327	211	11	6.11	213	19.3623
transcript_1328	231	12	6.09	231	19.4766
transcript_1329	227	11	6.38	228	18.0884
transcript_1330	210	18	9.55	210	32.1363
transcript_1331	262	9	3.96	264	12.7815
transcript_1332	205	8	5.79	207	14.4898
transcript_1333	201	10	5.6	201	18.6529
transcript_1334	246	15	6.77	246	22.8612
transcript_1335	225	10	5.01	225	16.6633
transcript_1336	241	6	3.4	240	9.3731
transcript_1337	242	16	8.69	243	24.6864
transcript_1338	202	7	5.16	204	12.865
transcript_1339	240	8	3.86	240	12.4975
transcript_1340	217	13	6.15	219	22.2558
transcript_1341	250	7	3.26	249	10.54
transcript_1342	273	6	2.95	273	8.24009
transcript_1343	226	6	2.7	228	9.86642
transcript_1344	234	10	4.79	234	16.0224
transcript_1345	291	12	5.58	291	15.4608
transcript_1346	225	5	2.26	225	8.33165
transcript_1347	248	5	2.55	249	7.5286
transcript_1348	216	8	4.22	216	13.8861
transcript_1349	255	12	5.96	255	17.6435
transcript_1350	220	16	7.81	222	27.0216
transcript_1351	256	12	5.16	255	17.6435
transcript_1352	287	9	4.2	288	11.7164
transcript_1353	270	6	3.07	270	8.33165
transcript_1354	208	72	30.78	213	126.735
transcript_1355	277	15	6.76	279	20.1572
transcript_1356	199	6	2.88	201	11.1918
transcript_1357	164	4	2.47	204	7.35145
transcript_1358	227	39	17.78	228	64.1317
transcript_1359	213	18	8.81	213	31.6837
transcript_1360	176	2	1.23	204	3.67573
transcript_1361	202	7	4.47	201	13.0571
transcript_1362	214	8	3.65	216	13.8861
transcript_1363	250	9	4.28	249	13.5515
transcript_1364	231	7	3.26	231	11.3613
transcript_1365	204	6	3.4	204	11.0272
transcript_1366	214	17	9.44	216	29.5079
transcript_1367	204	11	6.15	204	20.2165
transcript_1368	245	10	5.18	246	15.2408
transcript_1369	254	13	5.6	255	19.1138
transcript_1370	208	8	3.76	210	14.2828
transcript_1371	203	3	1.51	204	5.51359
transcript_1372	194	4	2.07	201	7.46117
transcript_1373	227	10	6.26	228	16.444
transcript_1374	275	13	5.84	276	17.6595
transcript_1375	222	45	23.05	222	75.9981
transcript_1376	240	15	7.81	240	23.4328
transcript_1377	219	6	3.46	219	10.2719
transcript_1378	206	12	6.53	210	21.4242
transcript_1379	231	18	9.67	231	29.2149
transcript_1380	213	9	4.38	213	15.8419
transcript_1381	221	7	3.87	222	11.8219
transcript_1382	152	5	2.96	204	9.18931
transcript_1383	264	12	5.31	264	17.042
transcript_1384	225	8	3.86	225	13.3306
transcript_1385	243	10	5.28	243	15.429
transcript_1386	215	6	2.48	216	10.4146
transcript_1387	261	7	3.46	261	10.0554
transcript_1388	201	10	6.8	201	18.6529
transcript_1389	221	12	6.05	222	20.2662
transcript_1390	224	8	3.65	225	13.3306
transcript_1391	207	14	8.66	207	25.3572
transcript_1392	202	8	4.68	204	14.7029
transcript_1393	210	9	5.21	213	15.8419
transcript_1394	245	33	16.1	246	50.2947
transcript_1395	217	11	5.96	219	18.8318
transcript_1396	262	8	4.09	261	11.4919
transcript_1397	231	12	8.42	231	19.4766
transcript_1398	237	25	12.84	237	39.5489
transcript_1399	228	10	5.56	231	16.2305
transcript_1400	204	11	5.67	204	20.2165
transcript_1401	219	8	4.23	219	13.6959
transcript_1402	229	30	15.65	231	48.6914
transcript_1403	234	11	6.4	234	17.6246
transcript_1404	276	9	5.67	276	12.2258
transcript_1405	236	9	4.09	237	14.2376
transcript_1406	215	11	5.76	216	19.0934
transcript_1407	280	11	5.03	279	14.782
transcript_1408	231	9	4.49	231	14.6074
transcript_1409	252	7	2.91	252	10.4146
transcript_1410	202	8	4.45	201	14.9223
transcript_1411	203	28	16.84	204	51.4602
transcript_1412	217	8	4.14	216	13.8861
transcript_1413	202	6	3.84	204	11.0272
transcript_1414	231	25	12.08	231	40.5762
transcript_1415	228	6	2.87	228	9.86642
transcript_1416	235	6	3.16	237	9.49175
transcript_1417	212	5	2.63	210	8.92676
transcript_1418	231	14	7.09	231	22.7227
transcript_1419	216	10	5.82	216	17.3576
transcript_1420	216	9	4.57	216	15.6218
transcript_1421	239	18	9.04	240	28.1193
transcript_1422	237	25	12.97	237	39.5489
transcript_1423	212	14	7.62	207	25.3572
transcript_1424	212	25	14.14	213	44.0052
transcript_1425	265	17	8.35	267	23.8716
transcript_1426	199	9	5.07	201	16.7876
transcript_1427	220	10	4.97	216	17.3576
transcript_1428	211	9	4.61	213	15.8419
transcript_1429	225	9	4.63	225	14.997
transcript_1430	236	51	27.34	237	80.6799
transcript_1431	219	14	8.82	219	23.9677
transcript_1432	219	7	3.41	219	11.9839
transcript_1433	254	9	5.21	255	13.2326
transcript_1434	249	8	4.42	249	12.0458
transcript_1435	207	13	7.64	207	23.546
transcript_1436	210	5	2.8	210	8.92676
transcript_1437	216	7	3.12	216	12.1503
transcript_1438	223	11	5.44	225	18.3296
transcript_1439	199	11	6.22	201	20.5182
transcript_1440	201	6	3.09	201	11.1918
transcript_1441	222	9	4.62	222	15.1996
transcript_1442	213	7	3.54	213	12.3214
transcript_1443	218	14	7.5	219	23.9677
transcript_1444	211	26	15.87	213	45.7654
transcript_1445	205	17	9.1	207	30.7909
transcript_1446	217	9	4.96	219	15.4078
transcript_1447	206	13	6.01	207	23.546
transcript_1448	200	9	4.7	201	16.7876
transcript_1449	211	8	6	213	14.0817
transcript_1450	209	11	5.5	210	19.6389
transcript_1451	204	12	6.96	204	22.0544
transcript_1452	231	11	5.34	231	17.8535
transcript_1453	240	13	6.51	240	20.3084
transcript_1454	229	8	4.49	231	12.9844
transcript_1455	159	10	4.83	228	16.444
transcript_1456	204	7	5.29	204	12.865
transcript_1457	219	6	3.2	219	10.2719
transcript_1458	235	6	3.9	237	9.49175
transcript_1459	231	7	3.45	231	11.3613
transcript_1460	207	5	2.43	207	9.05614
transcript_1461	219	9	4.8	219	15.4078
transcript_1462	217	14	7.48	219	23.9677
transcript_1463	222	9	5.06	222	15.1996
transcript_1464	208	23	13	210	41.0631
transcript_1465	209	11	5.01	210	19.6389
transcript_1466	239	6	2.72	240	9.3731
transcript_1467	199	6	3.19	201	11.1918
transcript_1468	204	7	3.99	204	12.865
transcript_1469	202	6	3.72	201	11.1918
transcript_1470	204	8	4.87	204	14.7029
transcript_1471	219	7	3.97	219	11.9839
transcript_1472	201	6	3.75	201	11.1918
transcript_1473	228	6	2.67	228	9.86642
transcript_1474	201	8	4.76	201	14.9223
transcript_1475	201	10	6.53	201	18.6529
transcript_1476	210	7	3.69	210	12.4975
transcript_1477	210	11	6.67	207	19.9235
transcript_1478	208	10	5.01	207	18.1123
transcript_1479	208	6	4.19	207	10.8674
transcript_1480	204	9	4.75	204	16.5408
transcript_1481	206	8	4.66	207	14.4898
transcript_1482	2173	30	4.66	2167	5.19046
transcript_1483	1782	85	17.28	1780	17.9037
transcript_1484	1538	1673	132.98	1538	407.833
transcript_1485	1375	30	7.68	1372	8.19805
transcript_1486	1372	42	8.35	1372	11.4773
transcript_1487	1238	42	5.14	1238	12.7196
transcript_1488	1238	23	5.72	1238	6.96547
transcript_1489	1066	15	5	1174	4.79034
transcript_1490	1167	278	33.03	1167	89.3135
transcript_1491	1163	30	7.48	1163	9.6713
transcript_1492	1156	30	9.12	1158	9.71306
transcript_1493	1148	19	5.53	1147	6.2106
transcript_1494	1108	12	4.16	1107	4.06422
transcript_1495	1074	29	8.77	1073	10.1331
transcript_1496	1021	19	5.49	1019	6.99073
transcript_1497	1020	105	13.97	1020	38.5951
transcript_1498	1010	91	13.55	1011	33.7469
transcript_1499	981	20	6.23	978	7.66716
transcript_1500	977	25	9.65	976	9.60359
transcript_1501	971	24	6.87	965	9.32454
transcript_1502	966	87	14.99	966	33.7664
transcript_1503	956	41	13.78	954	16.1131
transcript_1504	941	18	4.75	933	7.23326
transcript_1505	950	484	67.52	949	191.215
transcript_1506	906	14	5.22	906	5.79353
transcript_1507	891	8	3.53	889	3.37389
transcript_1508	889	52	11.23	889	21.9303
transcript_1509	885	57	9.07	885	24.1476
transcript_1510	864	29	7.94	868	12.5263
transcript_1511	860	71	12.66	859	30.9891
transcript_1512	857	7	3.02	854	3.07315
transcript_1513	849	79	15.06	848	34.9281
transcript_1514	835	38	13.29	839	16.9811
transcript_1515	823	17	5	819	7.78231
transcript_1516	792	802	131.92	792	379.658
transcript_1517	791	77	16.32	791	36.497
transcript_1518	786	29	6.76	786	13.8331
transcript_1519	765	17	6.17	764	8.34255
transcript_1520	771	16	7.92	771	7.78052
transcript_1521	763	12	4.93	761	5.91207
transcript_1522	766	8	4.08	766	3.91566
transcript_1523	764	75	14.14	764	36.8054
transcript_1524	751	7	3.89	751	3.49463
transcript_1525	730	6	2.55	729	3.08579
transcript_1526	719	15	6.55	719	7.82178
transcript_1527	731	32	7.08	731	16.4125
transcript_1528	724	19	10.26	725	9.8256
transcript_1529	720	15	6.41	720	7.81092
transcript_1530	718	21	4.96	717	10.981
transcript_1531	700	14	5.7	700	7.49848
transcript_1532	690	15	5.43	690	8.15052
transcript_1533	687	6	3.24	690	3.26021
transcript_1534	690	138	25.3	690	74.9848
transcript_1535	677	11	5.12	676	6.10083
transcript_1536	673	10	4.35	670	5.59588
transcript_1537	675	11	4.72	675	6.10987
transcript_1538	670	14	5.24	667	7.86947
transcript_1539	674	14	6.63	671	7.82256
transcript_1540	666	13	6.7	667	7.30736
transcript_1541	664	24	5.57	663	13.5719
transcript_1542	665	36	8.04	664	20.3272
transcript_1543	659	89	20.32	658	50.7116
transcript_1544	653	8	3.89	649	4.62156
transcript_1545	657	13	6.99	657	7.41859
transcript_1546	650	17	6.98	647	9.85117
transcript_1547	653	20	6.07	651	11.5184
transcript_1548	650	410	75.28	650	236.491
transcript_1549	648	17	6.38	648	9.83597
transcript_1550	652	9	4.33	651	5.18328
transcript_1551	639	9	4.04	638	5.2889
transcript_1552	641	10	3.23	640	5.85819
transcript_1553	635	5	3	635	2.95216
transcript_1554	636	9	5.36	637	5.2972
transcript_1555	630	54	25.67	630	32.1363
transcript_1556	633	43	8.49	633	25.4688
transcript_1557	626	6	3.17	623	3.61083
transcript_1558	627	19	5.59	627	11.3613
transcript_1559	605	12	6.2	606	7.42424
transcript_1560	615	9	4.84	615	5.48669
transcript_1561	608	4	2.4	603	2.48706
transcript_1562	610	7	2.81	610	4.30241
transcript_1563	611	8	2.74	609	4.92511
transcript_1564	609	21	5.89	609	12.9284
transcript_1565	604	10	4.63	605	6.19709
transcript_1566	601	34	16.16	601	21.2103
transcript_1567	595	39	19.85	593	24.6577
transcript_1568	595	22	10.89	595	13.8627
transcript_1569	595	7	4.29	594	4.4183
transcript_1570	591	6	3.65	592	3.79991
transcript_1571	591	15	7.15	588	9.56439
transcript_1572	590	46	28.5	591	29.1819
transcript_1573	589	58	13.59	588	36.9823
transcript_1574	585	8	4.43	585	5.12717
transcript_1575	584	33	16.52	583	21.2221
transcript_1576	582	8	3.28	581	5.16247
transcript_1577	578	17	5.68	579	11.0081
transcript_1578	581	26	14.07	581	16.778
transcript_1579	581	8	3.96	581	5.16247
transcript_1580	575	16	7.59	572	10.4874
transcript_1581	576	14	5.7	574	9.14449
transcript_1582	578	31	9.08	578	20.1084
transcript_1583	577	13	7.33	577	8.44716
transcript_1584	575	8	5.11	572	5.24369
transcript_1585	574	132	27.13	571	86.6725
transcript_1586	564	18	8.85	564	11.9657
transcript_1587	568	13	3.4	568	8.58101
transcript_1588	559	10	4.5	558	6.71907
transcript_1589	564	46	12.12	565	30.5248
transcript_1590	555	9	3.79	555	6.07985
transcript_1591	556	30	8.26	556	20.2297
transcript_1592	556	35	9.1	556	23.6013
transcript_1593	548	8	3.7	540	5.55443
transcript_1594	545	10	5.54	550	6.8168
transcript_1595	552	10	3.34	552	6.7921
transcript_1596	550	16980	7357.35	550	11574.9
transcript_1597	548	6	2.89	542	4.15045
transcript_1598	538	21	10.14	537	14.6618
transcript_1599	534	35	10.15	534	24.5737
transcript_1600	533	12	3.3	532	8.45693
transcript_1601	535	23	14.18	534	16.1484
transcript_1602	533	56	15.99	533	39.3916
transcript_1603	533	7	3.07	530	4.95183
transcript_1604	530	42	22.77	530	29.711
transcript_1605	529	6	2.91	529	4.25245
transcript_1606	523	13	8.16	522	9.33719
transcript_1607	530	1708	425.95	530	1208.25
transcript_1608	530	12	8.11	530	8.48885
transcript_1609	527	509	105.42	526	362.807
transcript_1610	526	38	13.52	526	27.0858
transcript_1611	527	10	6	527	7.11431
transcript_1612	527	8	4.29	527	5.69145
transcript_1613	523	25	10.18	523	17.9218
transcript_1614	526	13	8.48	526	9.26618
transcript_1615	525	13	5.15	525	9.28383
transcript_1616	520	9	4.19	519	6.50157
transcript_1617	523	32	17.49	522	22.9838
transcript_1618	524	27	16.45	523	19.3555
transcript_1619	522	30	7.06	522	21.5474
transcript_1620	524	10	6.51	523	7.16872
transcript_1621	507	9	3.84	508	6.64235
transcript_1622	517	14	4.34	515	10.1921
transcript_1623	515	54	13.68	515	39.3124
transcript_1624	515	14	7.25	515	10.1921
transcript_1625	509	19	10.87	509	13.9952
transcript_1626	504	9	6.51	505	6.68181
transcript_1627	509	5	2.71	508	3.6902
transcript_1628	507	8	3.54	506	5.92765
transcript_1629	505	274	52.07	505	203.424
transcript_1630	508	40	9.55	508	29.5216
transcript_1631	506	16	8.62	506	11.8553
transcript_1632	506	12	6.98	504	8.92676
transcript_1633	501	9	5.19	501	6.73516
transcript_1634	498	11	5.84	497	8.29812
transcript_1635	500	8	4.56	500	5.99878
transcript_1636	500	7	3.21	500	5.24894
transcript_1637	496	6	2.89	496	4.53537
transcript_1638	494	11	5.45	494	8.34851
transcript_1639	494	11	8.2	494	8.34851
transcript_1640	493	25	15.85	493	19.0124
transcript_1641	490	8	4.2	489	6.13373
transcript_1642	488	7	4.72	487	5.38905
transcript_1643	488	7	5.27	485	5.41127
transcript_1644	491	10	3.48	491	7.63593
transcript_1645	491	49	13.14	491	37.416
transcript_1646	490	8	3.46	490	6.12121
transcript_1647	488	54	12.73	489	41.4027
transcript_1648	487	7	2.77	486	5.40014
transcript_1649	488	4	3.19	488	3.07315
transcript_1650	487	5	4.96	487	3.84932
transcript_1651	487	15	11.37	487	11.548
transcript_1652	485	10	8.39	484	7.74636
transcript_1653	485	8	2.84	483	6.20992
transcript_1654	490	24	5.84	484	18.5913
transcript_1655	483	11	8.49	481	8.57415
transcript_1656	471	9	5.22	467	7.22552
transcript_1657	482	39	10.73	481	30.3992
transcript_1658	480	9	3.81	479	7.0445
transcript_1659	479	14291	6236.27	479	11185.9
transcript_1660	473	11	6.18	474	8.70077
transcript_1661	477	10	2.94	477	7.86004
transcript_1662	477	8	3.87	476	6.30124
transcript_1663	477	12	7.21	477	9.43205
transcript_1664	478	17	12.82	478	13.3341
transcript_1665	475	27	20.53	475	21.3115
transcript_1666	471	4	3.24	472	3.17732
transcript_1667	472	10	9.2	473	7.92651
transcript_1668	471	48	11.09	471	38.2088
transcript_1669	472	61	16.29	472	48.4542
transcript_1670	471	12	6.05	471	9.5522
transcript_1671	471	28	15.89	471	22.2885
transcript_1672	471	35	19.9	473	27.7428
transcript_1673	468	11	7.79	464	8.88829
transcript_1674	469	12	3.35	467	9.63402
transcript_1675	470	35	19.01	470	27.9199
transcript_1676	464	27	15.66	464	21.8167
transcript_1677	475	19	13.52	468	15.2213
transcript_1678	466	7	3.58	466	5.63191
transcript_1679	463	12188	5110.25	464	9848.22
transcript_1680	464	8	4.93	464	6.46421
transcript_1681	464	29	8.04	464	23.4328
transcript_1682	463	7	6.18	462	5.68067
transcript_1683	463	10	8.13	462	8.11524
transcript_1684	463	23	6.49	462	18.665
transcript_1685	462	24	8.07	462	19.4766
transcript_1686	457	4	2.78	450	3.33266
transcript_1687	461	6	5.57	461	4.87971
transcript_1688	462	5	3.83	461	4.06642
transcript_1689	460	10	6.19	459	8.16828
transcript_1690	456	7	4.07	453	5.79353
transcript_1691	448	5	3.11	446	4.20318
transcript_1692	458	21	14.5	458	17.1908
transcript_1693	457	11	7.7	457	9.02443
transcript_1694	456	5	2.91	456	4.11101
transcript_1695	455	8	6.62	455	6.59207
transcript_1696	454	30	15.05	454	24.7747
transcript_1697	454	71	24.05	453	58.7629
transcript_1698	453	13	7.43	453	10.7594
transcript_1699	452	38	11.43	449	31.7308
transcript_1700	452	8	5.73	451	6.65054
transcript_1701	450	6	3.67	450	4.99899
transcript_1702	453	7	3.85	453	5.79353
transcript_1703	449	11	3.41	448	9.20572
transcript_1704	448	11	4.87	448	9.20572
transcript_1705	449	35	22.47	448	29.2909
transcript_1706	450	13	8.47	447	10.9038
transcript_1707	446	26	14.74	446	21.8566
transcript_1708	446	6	4.04	446	5.04382
transcript_1709	436	7	4.61	435	6.03326
transcript_1710	445	38	22.31	444	32.0881
transcript_1711	445	8	5.34	446	6.72509
transcript_1712	445	6	3.37	445	5.05516
transcript_1713	448	18	13.42	448	15.0639
transcript_1714	444	8	5.07	443	6.77064
transcript_1715	443	9	3.68	443	7.61697
transcript_1716	443	23	18.64	443	19.4656
transcript_1717	443	10	4.44	443	8.4633
transcript_1718	450	6	4.78	450	4.99899
transcript_1719	445	30	17.45	445	25.2758
transcript_1720	442	18	7.24	441	15.303
transcript_1721	442	11	6.63	442	9.33069
transcript_1722	357	5	3.19	441	4.25084
transcript_1723	440	14	8.93	439	11.9566
transcript_1724	439	6	2.83	437	5.1477
transcript_1725	441	806	137.59	441	685.235
transcript_1726	438	10	4.38	437	8.5795
transcript_1727	439	15	5.09	439	12.8106
transcript_1728	438	12	9.7	439	10.2485
transcript_1729	438	15	4.38	437	12.8692
transcript_1730	428	38	24.86	428	33.2876
transcript_1731	430	651	201.9	433	563.685
transcript_1732	435	41	11.96	434	35.4191
transcript_1733	434	10	7.61	434	8.6388
transcript_1734	434	12	4.98	434	10.3666
transcript_1735	435	11	5.82	435	9.48084
transcript_1736	432	54	14.64	432	46.8655
transcript_1737	433	9	3.57	433	7.79288
transcript_1738	431	10	3.94	430	8.71916
transcript_1739	433	24	8.05	433	20.781
transcript_1740	432	10	5.87	432	8.6788
transcript_1741	420	4	3.04	415	3.61373
transcript_1742	431	5	4.42	431	4.34947
transcript_1743	427	5	2.64	427	4.39021
transcript_1744	430	15	5.2	430	13.0787
transcript_1745	429	6	3.05	429	5.24369
transcript_1746	415	5	3.34	412	4.55005
transcript_1747	431	10029	3325.33	431	8724.16
transcript_1748	427	19	10.09	428	16.6438
transcript_1749	428	9	3.09	427	7.90238
transcript_1750	428	10	6.72	428	8.75991
transcript_1751	427	7	5.52	427	6.1463
transcript_1752	426	10	7.77	426	8.80103
transcript_1753	427	23	6.87	428	20.1478
transcript_1754	425	9	3.33	422	7.99601
transcript_1755	424	9	3.45	422	7.99601
transcript_1756	426	3023	912.52	425	2666.81
transcript_1757	425	9	3.8	424	7.95829
transcript_1758	424	2505	1271.82	424	2215.06
transcript_1759	419	8	5.5	419	7.15845
transcript_1760	422	8	6.53	422	7.10756
transcript_1761	422	14	12.37	422	12.4382
transcript_1762	423	9	7.72	423	7.97711
transcript_1763	420	16	5.42	419	14.3169
transcript_1764	419	7	3.09	417	6.29369
transcript_1765	420	11	3.56	419	9.84287
transcript_1766	419	9	5.31	419	8.05326
transcript_1767	419	7	6.5	419	6.26365
transcript_1768	419	11	3.56	418	9.86642
transcript_1769	419	28	17.74	417	25.1748
transcript_1770	418	24	7.18	418	21.5267
transcript_1771	418	11	9.72	418	9.86642
transcript_1772	417	7	4.64	416	6.30882
transcript_1773	416	6	5.89	416	5.40756
transcript_1774	417	12	9.62	416	10.8151
transcript_1775	414	19	6.99	414	17.2067
transcript_1776	418	15	12.53	415	13.5515
transcript_1777	415	9	5.36	414	8.15052
transcript_1778	414	10	8.54	413	9.07806
transcript_1779	413	21	6.18	412	19.1102
transcript_1780	413	7	4.93	413	6.35464
transcript_1781	413	6	3.1	413	5.44684
transcript_1782	412	8	5.21	410	7.31559
transcript_1783	412	6	5.25	412	5.46006
transcript_1784	411	15	10.92	411	13.6834
transcript_1785	411	7	5.14	412	6.37007
transcript_1786	410	6	2.78	410	5.48669
transcript_1787	410	8	6.68	410	7.31559
transcript_1788	409	18	5.97	409	16.5003
transcript_1789	409	5	5	409	4.58342
transcript_1790	408	22	8.74	409	20.1671
transcript_1791	408	22	7.56	408	20.2165
transcript_1792	406	7	2.26	404	6.49621
transcript_1793	403	8	5.78	402	7.46117
transcript_1794	408	51	15.41	408	46.8655
transcript_1795	406	12	7.55	406	11.0815
transcript_1796	405	25	8.52	404	23.2007
transcript_1797	405	8	3.16	402	7.46117
transcript_1798	405	19	6.61	405	17.589
transcript_1799	404	14	4.55	404	12.9924
transcript_1800	403	18	7.01	404	16.7045
transcript_1801	401	20	15.87	404	18.5606
transcript_1802	404	13	4.89	404	12.0644
transcript_1803	403	6	5.22	403	5.582
transcript_1804	401	16	8.42	400	14.997
transcript_1805	400	7	3.33	399	6.57761
transcript_1806	398	9	3.8	399	8.45693
transcript_1807	399	7	5.62	399	6.57761
transcript_1808	400	14	4.34	400	13.1223
transcript_1809	399	22498	8798.53	399	21140.5
transcript_1810	399	9321	3252.92	399	8758.56
transcript_1811	398	15	5.04	396	14.2017
transcript_1812	398	6	4.86	398	5.65212
transcript_1813	396	26	17.65	394	24.7412
transcript_1814	397	6	2.95	397	5.66636
transcript_1815	397	21	7.05	397	19.8323
transcript_1816	394	28179	9050.35	394	26814.7
transcript_1817	396	13	9.13	396	12.3081
transcript_1818	396	6	4.46	397	5.66636
transcript_1819	395	6	5.11	395	5.69505
transcript_1820	397	12	7.03	397	11.3327
transcript_1821	395	7	4.72	395	6.64422
transcript_1822	394	17	5.8	394	16.1769
transcript_1823	394	11	5.88	390	10.5748
transcript_1824	392	20	6.71	390	19.2269
transcript_1825	391	8	5.74	392	7.65151
transcript_1826	393	21	7.13	393	20.0341
transcript_1827	392	53	15.81	391	50.8209
transcript_1828	391	26	12.03	391	24.931
transcript_1829	391	6	3.05	389	5.78289
transcript_1830	391	80	28.15	391	76.7108
transcript_1831	391	9	4.6	391	8.62996
transcript_1832	391	3	2.15	392	2.86932
transcript_1833	389	10	4.39	389	9.63815
transcript_1834	389	6	4.69	388	5.79779
transcript_1835	385	13	8.32	385	12.6598
transcript_1836	389	9	4.71	389	8.67433
transcript_1837	387	6	5.09	390	5.76806
transcript_1838	388	10	8.98	388	9.66299
transcript_1839	388	10	3.6	388	9.66299
transcript_1840	387	6	4.46	387	5.81278
transcript_1841	387	11604	3975.72	387	11241.9
transcript_1842	386	82	27.51	386	79.6471
transcript_1843	380	6	3.85	379	5.93547
transcript_1844	387	14	7.54	387	13.5631
transcript_1845	386	14	7.71	386	13.5983
transcript_1846	364	4	2.76	368	4.07526
transcript_1847	385	44	12.64	385	42.8485
transcript_1848	380	6	5.57	380	5.91985
transcript_1849	384	15	5.28	384	14.6455
transcript_1850	380	11	4.63	380	10.8531
transcript_1851	379	5	3.91	379	4.94623
transcript_1852	383	34	25.47	382	33.3702
transcript_1853	382	21	7.51	382	20.611
transcript_1854	383	13	9.19	382	12.7592
transcript_1855	382	23	7.37	382	22.574
transcript_1856	381	400	78.41	381	393.621
transcript_1857	380	9	5.82	380	8.87978
transcript_1858	381	14	5.23	381	13.7767
transcript_1859	380	14	8.72	380	13.813
transcript_1860	377	7	4.97	377	6.96145
transcript_1861	380	10	6.21	375	9.99797
transcript_1862	373	7	4.16	368	7.13171
transcript_1863	377	8	3.42	375	7.99838
transcript_1864	364	5	4.2	363	5.16424
transcript_1865	376	19	6.77	376	18.9456
transcript_1866	378	10	3.98	378	9.91863
transcript_1867	376	10	4.14	376	9.97138
transcript_1868	376	40	25.96	376	39.8855
transcript_1869	374	19	6.75	374	19.0469
transcript_1870	367	15	5.62	366	15.3657
transcript_1871	373	7	2.9	373	7.03611
transcript_1872	370	4	3.58	370	4.05323
transcript_1873	375	4	3.38	372	4.03144
transcript_1874	372	23	8.35	372	23.1808
transcript_1875	372	10	8.8	372	10.0786
transcript_1876	373	9	3.13	371	9.09519
transcript_1877	372	19	7.81	372	19.1493
transcript_1878	372	10	3.62	371	10.1058
transcript_1879	371	10	2.95	370	10.1331
transcript_1880	372	6	4.64	371	6.06346
transcript_1881	367	4	2.27	367	4.08637
transcript_1882	368	16	5.63	368	16.301
transcript_1883	368	8	4.59	368	8.15052
transcript_1884	365	8	5.6	366	8.19506
transcript_1885	367	8	6.51	367	8.17273
transcript_1886	366	23	16.59	367	23.4966
transcript_1887	360	18	11.75	362	18.6426
transcript_1888	365	9	3.33	365	9.2447
transcript_1889	365	8	7.63	365	8.21751
transcript_1890	362	8	3.56	362	8.28561
transcript_1891	365	5	4.84	364	5.15006
transcript_1892	363	6	4.26	363	6.19709
transcript_1893	363	16	6.5	363	16.5256
transcript_1894	365	8	6.12	362	8.28561
transcript_1895	361	10603	2394.69	361	11012
transcript_1896	364	40110	15065.8	363	41427.6
transcript_1897	362	4	2.14	362	4.14281
transcript_1898	363	11	9.56	363	11.3613
transcript_1899	363	9	5.58	363	9.29564
transcript_1900	363	13	5.03	363	13.427
transcript_1901	362	12	4.17	363	12.3942
transcript_1902	362	26	8.83	362	26.9282
transcript_1903	362	13	5.11	362	13.4641
transcript_1904	352	9	5.41	352	9.58613
transcript_1905	362	16	5.39	361	16.6171
transcript_1906	362	44	36.83	361	45.6971
transcript_1907	360	12	9.8	360	12.4975
transcript_1908	351	17	5.76	361	17.6557
transcript_1909	360	10	3.73	360	10.4146
transcript_1910	361	77	23.28	361	79.9699
transcript_1911	356	21	11.32	356	22.1163
transcript_1912	358	7	2.79	357	7.35145
transcript_1913	359	11	8.72	359	11.4879
transcript_1914	359	3	2.42	359	3.13307
transcript_1915	356	9	4.17	355	9.50512
transcript_1916	358	16	5.99	357	16.8033
transcript_1917	358	5	4.5	358	5.23637
transcript_1918	355	10	3.66	357	10.5021
transcript_1919	357	1832	1124.09	357	1923.98
transcript_1920	356	8	5.13	356	8.42526
transcript_1921	341	10	3.91	341	10.9948
transcript_1922	345	2	1.97	349	2.14856
transcript_1923	355	7	5.84	356	7.3721
transcript_1924	355	7	2.97	354	7.41375
transcript_1925	354	17	8.1	354	18.0048
transcript_1926	354	7	3.51	354	7.41375
transcript_1927	355	6	2.6	353	6.37265
transcript_1928	353	6	4.98	354	6.35464
transcript_1929	352	10	3.31	349	10.7428
transcript_1930	352	6	3.07	352	6.39075
transcript_1931	352	8	3.24	352	8.521
transcript_1932	352	8	4.11	351	8.54528
transcript_1933	352	6	5.28	353	6.37265
transcript_1934	352	15	5.52	352	15.9769
transcript_1935	351	10	6.24	351	10.6816
transcript_1936	351	6	2.63	345	6.52042
transcript_1937	351	7	3.3	351	7.47712
transcript_1938	348	1799	452.99	346	1949.39
transcript_1939	349	15	5.32	349	16.1142
transcript_1940	350	12	4.53	350	12.8545
transcript_1941	345	7	3.11	349	7.51997
transcript_1942	349	11	4.05	349	11.8171
transcript_1943	349	1830	698.75	349	1965.93
transcript_1944	348	9	3.81	348	9.69631
transcript_1945	348	10	3.8	348	10.7737
transcript_1946	352	2	2	346	2.16719
transcript_1947	345	10	8.44	342	10.9627
transcript_1948	346	14	5.78	346	15.1703
transcript_1949	346	5	3.99	346	5.41798
transcript_1950	347	8	2.88	346	8.66876
transcript_1951	347	14	5.9	346	15.1703
transcript_1952	344	6	4.31	344	6.53937
transcript_1953	345	742	204.51	345	806.358
transcript_1954	343	11	9.45	343	12.0238
transcript_1955	344	34319	14077.7	344	37404.1
transcript_1956	342	5	3.05	342	5.48135
transcript_1957	342	9	4.01	342	9.86642
transcript_1958	338	5	4.28	336	5.57923
transcript_1959	342	6	5.61	341	6.5969
transcript_1960	341	58	23.98	341	63.7701
transcript_1961	337	6	3.61	336	6.69507
transcript_1962	339	12	4.65	339	13.2716
transcript_1963	340	40	13.86	337	44.5014
transcript_1964	340	16	5.63	340	17.6435
transcript_1965	340	8	4.8	338	8.87394
transcript_1966	339	7	3.51	339	7.74179
transcript_1967	339	29	10.93	338	32.168
transcript_1968	339	7799	1704.36	338	8650.98
transcript_1969	338	14	5.46	338	15.5294
transcript_1970	338	7	3.68	338	7.7647
transcript_1971	339	23	7.22	339	25.4373
transcript_1972	314	6	4.88	334	6.73516
transcript_1973	337	14	5.87	337	15.5755
transcript_1974	336	41105	14816	336	45866.8
transcript_1975	333	4	2.54	332	4.51716
transcript_1976	336	6	2.7	336	6.69507
transcript_1977	336	12	4.36	336	13.3901
transcript_1978	335	20	6.98	335	22.3835
transcript_1979	335	9	4.16	335	10.0726
transcript_1980	335	20	7.94	335	22.3835
transcript_1981	335	22	8.64	335	24.6219
transcript_1982	335	9	3.67	335	10.0726
transcript_1983	335	12	4.05	334	13.4703
transcript_1984	334	6	2.69	333	6.75539
transcript_1985	334	22	8.68	333	24.7698
transcript_1986	332	1573	469.88	330	1787.14
transcript_1987	339	26	10.77	333	29.2733
transcript_1988	334	12	11.07	335	13.4301
transcript_1989	332	7	3.38	332	7.90502
transcript_1990	332	11	5	332	12.4222
transcript_1991	332	29	10.26	332	32.7494
transcript_1992	331	6	5.11	331	6.79621
transcript_1993	332	10	3.66	332	11.2929
transcript_1994	331	17	6.11	331	19.2559
transcript_1995	330	13	4.84	330	14.7697
transcript_1996	328	5742	2079.75	328	6563.46
transcript_1997	329	24	9.87	329	27.3501
transcript_1998	328	26	10.45	328	29.7196
transcript_1999	328	6	3.55	328	6.85837
[truncated: 1,373 more rows]
