# Supplementary material for: De novo transcriptome analysis using 454 pyrosequencing of the Himalayan Mayapple, Podophyllum hexandrum
Source: BMC Genomics. 2013 Nov 1;14:748. doi: 10.1186/1471-2164-14-748 (PMC3840631; doi:10.1186/1471-2164-14-748)
Supplement: Additional file 9 — FPKM values of transcripts from Newbler optimized parameter assembly. [file 1471-2164-14-748-S9.xls]

## Sheet: FPKM
Name	Total read count	Average coverage	Length	FPKM
transcript_1	85	5.26	4915	6.48394
transcript_2	1341	44.69	4456	112.831
transcript_3	1163	76.29	3171	137.508
transcript_4	34	4.14	3045	4.18634
transcript_5	63	6.06	3035	7.78261
transcript_6	193	9.56	3029	23.8892
transcript_7	60	5.19	2981	7.54627
transcript_8	99	5.14	2880	12.888
transcript_9	194	10.43	2856	25.4675
transcript_10	42	4.49	2708	5.81492
transcript_11	45	6.31	2566	6.57505
transcript_12	155	11.31	2528	22.9878
transcript_13	322	19.32	2419	49.9072
transcript_14	44	6.16	2232	7.39098
transcript_15	43	5.47	2227	7.23922
transcript_16	53	8.8	2169	9.16135
transcript_17	28	4.21	2081	5.04463
transcript_18	31	6.02	2057	5.65029
transcript_19	183	12.24	1991	34.4606
transcript_20	34	4.11	1963	6.49384
transcript_21	31	5.85	1913	6.07561
transcript_22	24	4.08	1870	4.81186
transcript_23	298	23.1	1883	59.3348
transcript_24	35	5.61	1877	6.99112
transcript_25	48	9.02	1832	9.82334
transcript_26	41	3.65	1815	8.46936
transcript_27	96	7.35	1814	19.8416
transcript_28	393	35.14	1780	82.7782
transcript_29	329	24.52	1759	70.1251
transcript_30	202	24.77	1735	43.6511
transcript_31	279	20.91	1722	60.7455
transcript_32	23	4	1710	5.04284
transcript_33	182	15.49	1705	40.0212
transcript_34	742	57.92	1707	162.972
transcript_35	168	13.07	1700	37.0513
transcript_36	371	33.22	1697	81.9663
transcript_37	35	7.19	1673	7.8436
transcript_38	48	4.7	1655	10.8739
transcript_39	13	3.02	1661	2.93438
transcript_40	181	15.06	1639	41.4041
transcript_41	14	3.53	1625	3.23011
transcript_42	194	17.66	1612	45.1211
transcript_43	30	5.54	1607	6.9992
transcript_44	336	30.72	1575	79.9838
transcript_45	237	19.58	1570	56.5968
transcript_46	102	9.4	1568	24.3892
transcript_47	123	11.47	1560	29.5613
transcript_48	12	3.11	1565	2.87482
transcript_49	27	5.68	1559	6.49323
transcript_50	37	8.74	1557	8.90956
transcript_51	58	7.56	1533	14.185
transcript_52	21	3.44	1519	5.18328
transcript_53	40	4.62	1509	9.93834
transcript_54	8	2.22	1490	2.01301
transcript_55	326	29.06	1506	81.1589
transcript_56	56	12.93	1492	14.0722
transcript_57	42	7.78	1492	10.5542
transcript_58	94	7.91	1491	23.6371
transcript_59	1089	112.02	1489	274.206
transcript_60	91	9.33	1482	23.0217
transcript_61	57	15.27	1472	14.5181
transcript_62	50	5.39	1478	12.6835
transcript_63	22	5.08	1457	5.66117
transcript_64	150	13.19	1467	38.3358
transcript_65	20	3.99	1447	5.18209
transcript_66	114	13.27	1437	29.7435
transcript_67	23	5.37	1429	6.03447
transcript_68	28	7.15	1421	7.38767
transcript_69	13	2.45	1415	3.44453
transcript_70	171	15.41	1415	45.3088
transcript_71	290	28.79	1414	76.8939
transcript_72	20	2.82	1411	5.3143
transcript_73	20	4.82	1384	5.41798
transcript_74	52	11.21	1392	14.0058
transcript_75	88	21.53	1392	23.7021
transcript_76	157	14.96	1387	42.4391
transcript_77	7	1.96	1382	1.89904
transcript_78	142	13.46	1384	38.4676
transcript_79	138	13.27	1381	37.4653
transcript_80	51	10.09	1360	14.0597
transcript_81	90	9.02	1343	25.1252
transcript_82	20	4.65	1318	5.68929
transcript_83	40	9.44	1332	11.259
transcript_84	24	6.33	1304	6.90044
transcript_85	8	2.21	1306	2.29662
transcript_86	37	9.25	1290	10.7536
transcript_87	15	3.42	1285	4.37655
transcript_88	107	13.31	1286	31.1951
transcript_89	48	11.67	1279	14.0706
transcript_90	23	5.55	1278	6.74746
transcript_91	111	12.94	1282	32.4622
transcript_92	16	4.9	1270	4.72345
transcript_93	65	8.49	1272	19.1589
transcript_94	120	12.29	1267	35.5098
transcript_95	22	6.69	1265	6.52042
transcript_96	24	5.29	1249	7.2043
transcript_97	41	13.11	1257	12.229
transcript_98	22	5.05	1243	6.63582
transcript_99	18	2.75	1243	5.42931
transcript_100	22	5.78	1238	6.66262
transcript_101	92	11.18	1234	27.9522
transcript_102	10	1.98	1226	3.05811
transcript_103	66	7.95	1228	20.1506
transcript_104	11	3.45	1218	3.38601
transcript_105	88	13.45	1223	26.9774
transcript_106	11	2.69	1202	3.43109
transcript_107	127	13.24	1199	39.7126
transcript_108	44	11.58	1187	13.8978
transcript_109	94	10.14	1192	29.5662
transcript_110	16	3.87	1188	5.04948
transcript_111	40	8.41	1185	12.6557
transcript_112	74	8.07	1184	23.4328
transcript_113	19	7.03	1176	6.05745
transcript_114	33	4.5	1174	10.5388
transcript_115	20	4.57	1176	6.37626
transcript_116	44	6.54	1173	14.0636
transcript_117	101	11.06	1169	32.3929
transcript_118	56	15.65	1165	18.0221
transcript_119	33	4.68	1163	10.6384
transcript_120	18	5.51	1148	5.8786
transcript_121	12	4.03	1154	3.89869
transcript_122	11	3.98	1101	3.74584
transcript_123	147	19.19	1151	47.8834
transcript_124	21	5.67	1150	6.84644
transcript_125	36	4.67	1149	11.747
transcript_126	57	6.59	1149	18.5994
transcript_127	92	10.4	1142	30.204
transcript_128	27	7.13	1126	8.99019
transcript_129	12	2.26	1131	3.97797
transcript_130	35	4.79	1132	11.5922
transcript_131	763	77.08	1133	252.486
transcript_132	408	47.97	1129	135.491
transcript_133	55	15.77	1124	18.3459
transcript_134	55	7.17	1124	18.3459
transcript_135	14	4.13	1119	4.69074
transcript_136	50	7.97	1111	16.8733
transcript_137	17	4.7	1110	5.74208
transcript_138	23	4.17	1118	7.71311
transcript_139	31	9.18	1115	10.4239
transcript_140	64	8.27	1106	21.6954
transcript_141	94	10.62	1103	31.9518
transcript_142	61	10.86	1101	20.7724
transcript_143	17	5.23	1087	5.86358
transcript_144	16	3.03	1099	5.4584
transcript_145	7	2.28	1087	2.41441
transcript_146	17	4.22	1099	5.79955
transcript_147	40	4.71	1099	13.646
transcript_148	10	2.15	1095	3.42396
transcript_149	16	3.22	1096	5.47334
transcript_150	17	4.51	1092	5.83673
transcript_151	29	5.26	1084	10.0303
transcript_152	50	6.15	1083	17.3095
transcript_153	14	2.75	1083	4.84666
transcript_154	18	5.62	1067	6.32487
transcript_155	105	15.59	1081	36.4172
transcript_156	71	8.74	1078	24.6935
transcript_157	107	15.41	1075	37.318
transcript_158	51	16.82	1075	17.7871
transcript_159	72	8.85	1075	25.1112
transcript_160	248	36.27	1069	86.9796
transcript_161	55	13.95	1056	19.5273
transcript_162	41	5.45	1064	14.4473
transcript_163	30	7.37	1057	10.6412
transcript_164	7	1.9	1058	2.48059
transcript_165	18	3.4	1055	6.39681
transcript_166	17	3.06	1054	6.04716
transcript_167	86	10.79	1052	30.6497
transcript_168	19	5.35	1050	6.78434
transcript_169	21	7.52	1049	7.50563
transcript_170	59	7.63	1050	21.0672
transcript_171	11	2.39	1045	3.94657
transcript_172	54	7.56	1046	19.3555
transcript_173	62	8.53	1044	22.2656
transcript_174	84	12.2	1043	30.1952
transcript_175	24	6.7	1030	8.73609
transcript_176	323	40.72	1042	116.219
transcript_177	142	16.99	1037	51.3396
transcript_178	14	2.53	1036	5.06654
transcript_179	755	61.55	1033	274.025
transcript_180	50	7.17	1037	18.0773
transcript_181	29	8.15	1027	10.5869
transcript_182	59	7.63	1028	21.518
transcript_183	38	5	1030	13.8321
transcript_184	55	8.04	1023	20.1572
transcript_185	78	11.98	1020	28.6707
transcript_186	27	5.74	1020	9.92446
transcript_187	85	10.44	1016	31.3667
transcript_188	25	9.34	1014	9.24369
transcript_189	28	4.35	1013	10.3632
transcript_190	17	3.01	1012	6.29813
transcript_191	15	2.71	1008	5.57923
transcript_192	74	11.16	1011	27.4425
transcript_193	3	1.59	1010	1.11364
transcript_194	5	1.91	997	1.88026
transcript_195	13	3.41	1005	4.84976
transcript_196	36	4.96	1006	13.4168
transcript_197	40	5.86	1003	14.9521
transcript_198	19	3.78	1004	7.09518
transcript_199	26	4.05	1003	9.71887
transcript_200	11	2.3	1001	4.12004
transcript_201	19	3.44	1002	7.10934
transcript_202	94	13.23	998	35.3135
transcript_203	26	7.18	1003	9.71887
transcript_204	7	2.09	994	2.64031
transcript_205	72	11.24	990	27.2672
transcript_206	17	4.9	983	6.48394
transcript_207	12	3.75	977	4.605
transcript_208	96	13.78	986	36.5038
transcript_209	16	5.74	985	6.09014
transcript_210	16	5.81	964	6.22281
transcript_211	21	4.31	983	8.00957
transcript_212	35	5.42	983	13.3493
transcript_213	19	7.4	966	7.37428
transcript_214	34	11.2	981	12.9943
transcript_215	181	24.53	979	69.3169
transcript_216	12	3.67	978	4.60029
transcript_217	103	15.42	980	39.4053
transcript_218	7	1.7	979	2.68076
transcript_219	78	10.54	976	29.9632
transcript_220	280	38.54	976	107.56
transcript_221	52	8.63	973	20.037
transcript_222	19	4.15	972	7.32876
transcript_223	15	2.53	971	5.79182
transcript_224	24	3.93	965	9.32454
transcript_225	53	11.45	964	20.613
transcript_226	373	49.27	965	144.919
transcript_227	23	4.52	962	8.96388
transcript_228	1970	239.37	896	824.331
transcript_229	6	1.96	958	2.34817
transcript_230	77	10.49	958	30.1348
transcript_231	33	11.33	953	12.9827
transcript_232	32	7.55	952	12.6025
transcript_233	41	8.77	952	16.1469
transcript_234	37	5.88	940	14.7576
transcript_235	18	4.76	935	7.21779
transcript_236	7	1.66	948	2.76843
transcript_237	62	8.79	945	24.5982
transcript_238	92	11.43	947	36.4235
transcript_239	10	2.15	941	3.98431
transcript_240	22	4.41	941	8.76549
transcript_241	13	3.01	943	5.16862
transcript_242	23	4.43	940	9.17367
transcript_243	26	5.11	940	10.3702
transcript_244	79	13.01	941	31.4761
transcript_245	21	3.41	941	8.36706
transcript_246	25	4.74	938	9.99264
transcript_247	10	2.63	934	4.01418
transcript_248	7	2.63	930	2.82201
transcript_249	5	2.08	926	2.02443
transcript_250	21	3.86	929	8.47514
transcript_251	16	5.34	915	6.55605
transcript_252	12	2.56	927	4.85339
transcript_253	19	8.22	929	7.66798
transcript_254	11	4.33	925	4.45856
transcript_255	35	5.36	927	14.1557
transcript_256	12	4.03	912	4.93321
transcript_257	50	7.38	924	20.2881
transcript_258	13	3.02	922	5.28635
transcript_259	10	4.22	921	4.07084
transcript_260	112	19.29	919	45.6926
transcript_261	9	3.43	914	3.69181
transcript_262	13	3.74	917	5.31517
transcript_263	8	3.2	915	3.27802
transcript_264	35	12.92	914	14.357
transcript_265	13	4.12	915	5.32679
transcript_266	29	5.11	910	11.9481
transcript_267	17	3.08	911	6.99639
transcript_268	28	4.69	912	11.5108
transcript_269	14	4.47	910	5.76806
transcript_270	11	3.04	911	4.52707
transcript_271	61	10.11	910	25.1323
transcript_272	26	4.45	908	10.7357
transcript_273	61	9.6	907	25.2154
transcript_274	16	5.13	898	6.68016
transcript_275	18	3.85	903	7.47357
transcript_276	6	2.25	899	2.50227
transcript_277	60	8.79	898	25.0506
transcript_278	7	2.08	896	2.92909
transcript_279	23	4.07	897	9.61344
transcript_280	98	16.59	895	41.0531
transcript_281	27	5.41	895	11.3106
transcript_282	33	5.68	895	13.824
transcript_283	11	4.09	886	4.65481
transcript_284	33	5.1	895	13.824
transcript_285	28	4.8	887	11.8353
transcript_286	10	4.53	874	4.28975
transcript_287	23	5.58	885	9.74379
transcript_288	64	13.8	883	27.1746
transcript_289	10	3.81	878	4.27021
transcript_290	14	4.97	847	6.19709
transcript_291	80	12.3	880	34.084
transcript_292	9	3.53	855	3.94657
transcript_293	16	5.95	875	6.85575
transcript_294	13	3.38	878	5.55127
transcript_295	10	3.71	876	4.27995
transcript_296	113	16.58	877	48.3083
transcript_297	181	26.06	873	77.7334
transcript_298	12	3.9	866	5.19525
transcript_299	261	41.06	871	112.348
transcript_300	23	6.33	864	9.98062
transcript_301	12	4.65	858	5.24369
transcript_302	26	4.8	862	11.3086
transcript_303	81	12.23	864	35.1491
transcript_304	112	17.88	863	48.6576
transcript_305	24	4.12	859	10.4752
transcript_306	14	2.64	863	6.0822
transcript_307	13	3.2	862	5.65431
transcript_308	9	3.6	860	3.92362
transcript_309	33	6.76	862	14.3532
transcript_310	10	3.21	858	4.36974
transcript_311	21	3.8	859	9.16578
transcript_312	44	7.28	858	19.2269
transcript_313	12	4.56	831	5.41407
transcript_314	19	3.17	856	8.32191
transcript_315	16	3.4	852	7.04083
transcript_316	35	5.91	855	15.3478
transcript_317	4	1.98	853	1.75814
transcript_318	78	12.34	850	34.4048
transcript_319	175	25.33	850	77.1902
transcript_320	11	2.84	849	4.85767
transcript_321	16	6.96	848	7.07404
transcript_322	22	4.1	845	9.76134
transcript_323	3	1.52	839	1.34061
transcript_324	11	4.57	839	4.91557
transcript_325	31	5.32	845	13.7546
transcript_326	10	2.26	841	4.45807
transcript_327	14	3.16	842	6.23389
transcript_328	58	9.22	843	25.7955
transcript_329	20	5.52	842	8.90556
transcript_330	9	2.48	836	4.03626
transcript_331	12	2.57	840	5.35606
transcript_332	15	6.29	832	6.75945
transcript_333	26	4.53	836	11.6603
transcript_334	10	4.45	841	4.45807
transcript_335	11	2.38	838	4.92144
transcript_336	14	4.23	837	6.27113
transcript_337	12	2.61	837	5.37525
transcript_338	10	2.5	837	4.47938
transcript_339	7	2.68	821	3.19667
transcript_340	11	2.25	834	4.94504
transcript_341	1554	228.86	835	697.763
transcript_342	27	4.76	832	12.167
transcript_343	32	5.43	832	14.4202
transcript_344	10	2.79	831	4.51172
transcript_345	35	6.06	830	15.81
transcript_346	7	2.32	831	3.1582
transcript_347	13	5.13	815	5.98038
transcript_348	18	4.17	829	8.14069
transcript_349	24	4.09	827	10.8805
transcript_350	20	3.81	827	9.06709
transcript_351	21	3.63	826	9.53197
transcript_352	16	2.9	823	7.28892
transcript_353	98	15.6	826	44.4825
transcript_354	11	2.52	822	5.01723
transcript_355	17	5.01	820	7.77282
transcript_356	13	3.1	822	5.92946
transcript_357	19	7.87	816	8.72985
transcript_358	13	2.87	817	5.96574
transcript_359	6	1.66	819	2.7467
transcript_360	9	3.05	818	4.12508
transcript_361	18	3.62	817	8.26026
transcript_362	10	2.52	819	4.57783
transcript_363	8	2.21	816	3.67573
transcript_364	17	3.72	815	7.8205
transcript_365	5	2.78	811	2.31149
transcript_366	21	3.99	814	9.67249
transcript_367	12	4.82	815	5.52035
transcript_368	16	6.88	813	7.37858
transcript_369	38	6.48	812	17.5457
transcript_370	17	3.6	813	7.83974
transcript_371	6	2.16	812	2.77037
transcript_372	35	6.28	812	16.1605
transcript_373	28	10.84	800	13.1223
transcript_374	7	1.87	806	3.25616
transcript_375	22	4.08	808	10.2083
transcript_376	53	8.94	807	24.6233
transcript_377	11	5.41	809	5.09785
transcript_378	31	5.62	808	14.3845
transcript_379	12	2.52	808	5.56818
transcript_380	60	21.83	804	27.9794
transcript_381	31	15.82	803	14.474
transcript_382	15	5.11	802	7.01229
transcript_383	8	2.01	800	3.74924
transcript_384	12	2.69	801	5.61684
transcript_385	10	2.28	800	4.68655
transcript_386	14	3.47	798	6.57761
transcript_387	46	7.24	801	21.5312
transcript_388	6	1.77	799	2.81545
transcript_389	24	4.76	797	11.2901
transcript_390	11	4.95	787	5.24036
transcript_391	10	3.38	795	4.71603
transcript_392	133	25.2	793	62.8813
transcript_393	16	3.48	793	7.56467
transcript_394	23	6.31	793	10.8742
transcript_395	48	8.26	790	22.7802
transcript_396	11	3.43	791	5.21386
transcript_397	8	3.29	793	3.78234
transcript_398	16	4.64	792	7.57422
transcript_399	3	1.69	791	1.42196
transcript_400	6	3.09	791	2.84392
transcript_401	8	2.24	790	3.7967
transcript_402	11	3	787	5.24036
transcript_403	30	16.18	787	14.2919
transcript_404	59	9.49	787	28.1074
transcript_405	45	8.44	786	21.4651
transcript_406	27	6.32	786	12.8791
transcript_407	19	6.01	786	9.06305
transcript_408	5	1.85	780	2.40336
transcript_409	13	5.16	779	6.25676
transcript_410	10	3.25	785	4.7761
transcript_411	6	2.92	767	2.93291
transcript_412	16	3.2	783	7.66128
transcript_413	35	5.91	783	16.7591
transcript_414	11	5.37	773	5.33527
transcript_415	9	3.31	781	4.32051
transcript_416	36	6.31	778	17.3487
transcript_417	16	7.39	770	7.79063
transcript_418	92	14.6	779	44.2786
transcript_419	24	4.82	778	11.5658
transcript_420	4	1.81	764	1.96295
transcript_421	36	5.94	777	17.371
transcript_422	47	8.32	773	22.7962
transcript_423	60	11.04	777	28.9517
transcript_424	152	23.6	776	73.4387
transcript_425	11	3.99	771	5.34911
transcript_426	10	2.61	774	4.84398
transcript_427	160	20	774	77.5037
transcript_428	16	4.3	774	7.75037
transcript_429	9	2.09	773	4.36522
transcript_430	12	2.74	771	5.83539
transcript_431	23	5.14	773	11.1556
transcript_432	73	9.42	774	35.3611
transcript_433	5	1.75	756	2.47966
transcript_434	10	4.54	772	4.85653
transcript_435	16	7.92	771	7.78052
transcript_436	23	4.22	770	11.199
transcript_437	14	5.22	770	6.8168
transcript_438	13	2.84	771	6.32168
transcript_439	10	4.18	760	4.93321
transcript_440	8	3.24	768	3.90546
transcript_441	2240	331.31	767	1094.95
transcript_442	98	19.18	769	47.7797
transcript_443	35	6.51	768	17.0864
transcript_444	5	2.65	751	2.49617
transcript_445	15	4.75	767	7.33228
transcript_446	13	3.54	765	6.37126
transcript_447	13	3.71	763	6.38796
transcript_448	24	3.98	765	11.7623
transcript_449	24	5.82	766	11.747
transcript_450	10	4.42	765	4.90097
transcript_451	45	8.11	766	22.0256
transcript_452	73	13.96	763	35.8708
transcript_453	9	3.16	764	4.41664
transcript_454	20	4.4	761	9.85346
transcript_455	113	16.78	765	55.3809
transcript_456	34	6.73	763	16.707
transcript_457	7	2.38	749	3.50396
transcript_458	14	3.16	761	6.89742
transcript_459	18	10.37	757	8.91497
transcript_460	104	16.94	762	51.1707
transcript_461	19	8.37	760	9.3731
transcript_462	8	3.67	734	4.08637
transcript_463	11	2.91	759	5.43368
transcript_464	47	8.4	760	23.1861
transcript_465	821	137.26	760	405.017
transcript_466	13	3.3	756	6.44711
transcript_467	14	4.01	760	6.9065
transcript_468	34	6.32	758	16.8172
transcript_469	59	9.98	759	29.1443
transcript_470	8	2.3	749	4.00453
transcript_471	29	6.26	756	14.382
transcript_472	8	2.69	756	3.96745
transcript_473	7	3.87	757	3.46693
transcript_474	34	6.33	756	16.8617
transcript_475	14	3.38	756	6.94304
transcript_476	4	1.77	756	1.98373
transcript_477	12	4.95	751	5.9908
transcript_478	4	1.61	755	1.98635
transcript_479	7	3.07	754	3.48073
transcript_480	8	2.41	754	3.97797
transcript_481	6	2.46	753	2.98744
transcript_482	75	10.89	751	37.4425
transcript_483	13	2.74	752	6.4814
transcript_484	2	1.28	735	1.0202
transcript_485	7	2	751	3.49463
transcript_486	18	4.53	752	8.97425
transcript_487	7	3.3	732	3.58534
transcript_488	12	2.82	750	5.99878
transcript_489	8	2.32	749	4.00453
transcript_490	7	3.72	748	3.50865
transcript_491	17	4.14	748	8.521
transcript_492	8	2.17	747	4.01525
transcript_493	10	2.25	747	5.01906
transcript_494	21	4.87	743	10.5968
transcript_495	14	4.29	745	7.04555
transcript_496	36	7.04	745	18.1171
transcript_497	114	18.88	745	57.3709
transcript_498	19	3.8	743	9.58756
transcript_499	11	5.72	738	5.5883
transcript_500	25	4.5	745	12.5813
transcript_501	23	8.64	741	11.6373
transcript_502	6	2.55	729	3.08579
transcript_503	26	6.73	743	13.1198
transcript_504	8	1.87	740	4.05323
transcript_505	8	2.86	744	4.03144
transcript_506	46	9.57	739	23.3376
transcript_507	10	5.41	740	5.06654
transcript_508	63	11.89	740	31.9192
transcript_509	30	11.43	739	15.2202
transcript_510	18	7.71	738	9.14449
transcript_511	92	13.44	737	46.8019
transcript_512	9	3.46	736	4.58467
transcript_513	46	8.1	736	23.4328
transcript_514	7	3.18	737	3.56102
transcript_515	27	6.34	734	13.7915
transcript_516	31	5.5	737	15.7702
transcript_517	15	5.11	729	7.71449
transcript_518	9	2.4	734	4.59716
transcript_519	10	3.94	729	5.14299
transcript_520	7	2.96	735	3.57071
transcript_521	155	24.82	735	79.0656
transcript_522	18	3.68	734	9.19432
transcript_523	32	7.08	731	16.4125
transcript_524	7	3.27	725	3.61996
transcript_525	13	3.46	730	6.67673
transcript_526	22	4.62	730	11.2991
transcript_527	226	39.11	729	116.232
transcript_528	91	16.07	729	46.8012
transcript_529	10	4.01	728	5.15006
transcript_530	8	3.19	727	4.12571
transcript_531	12	3.03	726	6.19709
transcript_532	10	3.25	722	5.19285
transcript_533	26	4.83	724	13.4641
transcript_534	8	2.26	724	4.14281
transcript_535	19	3.85	723	9.85278
transcript_536	15	6.68	722	7.78928
transcript_537	94	14.93	720	48.9484
transcript_538	11	2.37	722	5.71214
transcript_539	15	3.63	722	7.78928
transcript_540	7	2.62	720	3.64509
transcript_541	15	6.41	720	7.81092
transcript_542	32	6.44	715	16.7798
transcript_543	63	11.36	720	32.8059
transcript_544	9	3.48	709	4.75926
transcript_545	5	2.6	714	2.62552
transcript_546	10	2.92	717	5.22907
transcript_547	4	2.01	713	2.10336
transcript_548	25	5.66	714	13.1276
transcript_549	49	10.16	712	25.8024
transcript_550	15	7.17	714	7.87656
transcript_551	31	6.23	716	16.2327
transcript_552	17	4.07	713	8.93928
transcript_553	7	3.4	687	3.82019
transcript_554	16	3.07	711	8.43711
transcript_555	11	2.48	709	5.81687
transcript_556	6	3.32	711	3.16392
transcript_557	3	1.69	710	1.58419
transcript_558	82	18.07	702	43.7945
transcript_559	7	3.16	706	3.71738
transcript_560	34	6.15	707	18.0303
transcript_561	18	10.07	708	9.53197
transcript_562	62	12.5	706	32.9253
transcript_563	20	5.28	705	10.6361
transcript_564	12	3.21	704	6.39075
transcript_565	7	2.29	702	3.73856
transcript_566	7	2.75	704	3.72794
transcript_567	72	14.06	704	38.3445
transcript_568	25	4.61	704	13.3141
transcript_569	9	2.65	703	4.79988
transcript_570	22	4.51	700	11.7833
transcript_571	29	6.27	701	15.5104
transcript_572	42	8.27	701	22.4634
transcript_573	17	3.51	699	9.11832
transcript_574	41	7.55	702	21.8973
transcript_575	16	4.11	674	8.90027
transcript_576	14	2.83	700	7.49848
transcript_577	6	3.1	700	3.21363
transcript_578	10	2.53	694	5.40236
transcript_579	19	4.38	698	10.2057
transcript_580	62	12.64	696	33.3984
transcript_581	25	5.18	697	13.4478
transcript_582	16	6.84	697	8.60658
transcript_583	46	8.76	698	24.7085
transcript_584	6	2.38	697	3.22747
transcript_585	9	3.1	695	4.85513
transcript_586	22	4.71	694	11.8852
transcript_587	30	6.35	695	16.1838
transcript_588	23	4.61	695	12.4076
transcript_589	39	7.46	690	21.1914
transcript_590	18	4.01	693	9.73829
transcript_591	6	2.66	692	3.25079
transcript_592	9	3.89	692	4.87618
transcript_593	18	4.28	693	9.73829
transcript_594	29	5.81	693	15.6895
transcript_595	45	10.13	692	24.3809
transcript_596	36	6.97	691	19.5329
transcript_597	26	5.21	691	14.1071
transcript_598	9	2.3	689	4.89741
transcript_599	12	4.63	690	6.52042
transcript_600	8	3.02	687	4.36593
transcript_601	6	2.43	689	3.26494
transcript_602	30	6.39	689	16.3247
transcript_603	6	3.24	690	3.26021
transcript_604	19	8.39	684	10.4146
transcript_605	7	2.09	686	3.82576
transcript_606	15	4.59	687	8.18611
transcript_607	8	2.14	690	4.34695
transcript_608	6	3.34	688	3.26969
transcript_609	19	4.1	687	10.3691
transcript_610	8	2.82	688	4.35958
transcript_611	28	5.32	686	15.303
transcript_612	40	8.1	687	21.8296
transcript_613	12	4.82	687	6.54889
transcript_614	10	2.88	686	5.46536
transcript_615	8	3.5	686	4.37229
transcript_616	10	4.89	677	5.53802
transcript_617	14	4.11	684	7.67388
transcript_618	4	2.29	682	2.19897
transcript_619	9	3.38	684	4.93321
transcript_620	25	12.07	683	13.7234
transcript_621	212	43.5	682	116.545
transcript_622	20	4.43	682	10.9948
transcript_623	11	5.97	675	6.10987
transcript_624	48	10.38	680	26.4652
transcript_625	19	7.2	670	10.6322
transcript_626	9	4.16	683	4.94043
transcript_627	17	3.92	681	9.35934
transcript_628	9	2.3	680	4.96223
transcript_629	39	8.16	678	21.5664
transcript_630	11	5.39	680	6.06495
transcript_631	6	3.3	670	3.35753
transcript_632	40	9.04	678	22.1194
transcript_633	13	7.41	673	7.24222
transcript_634	36	7.87	677	19.9369
transcript_635	53	9.95	677	29.3515
transcript_636	10	3.36	678	5.52985
transcript_637	16	4.32	676	8.87394
transcript_638	55	28.43	677	30.4591
transcript_639	7	2.88	674	3.89387
transcript_640	16	3.16	674	8.90027
transcript_641	9	2.24	674	5.0064
transcript_642	8	2.63	676	4.43697
transcript_643	8	3.08	672	4.46338
transcript_644	10	3.98	675	5.55443
transcript_645	25	5.17	673	13.9273
transcript_646	7	1.95	675	3.8881
transcript_647	3	1.58	666	1.68885
transcript_648	15	3.06	672	8.36884
transcript_649	6	3.47	674	3.3376
transcript_650	2	1.14	668	1.12253
transcript_651	6	3.09	673	3.34256
transcript_652	4	2.16	660	2.27227
transcript_653	12	2.9	671	6.70505
transcript_654	6	3.03	672	3.34754
transcript_655	11	3.37	672	6.13715
transcript_656	27	5.92	671	15.0864
transcript_657	47	8.81	672	26.2224
transcript_658	62	12.94	672	34.5912
transcript_659	28	5.63	672	15.6218
transcript_660	6571	1255.01	673	3660.66
transcript_661	9	4.24	670	5.03629
transcript_662	14	3.23	669	7.84594
transcript_663	11	5.16	668	6.1739
transcript_664	40	8.01	669	22.417
transcript_665	22	7.03	668	12.3478
transcript_666	12	4.94	669	6.72509
transcript_667	29	5.69	669	16.2523
transcript_668	13	2.84	668	7.29643
transcript_669	23	4.62	668	12.9091
transcript_670	6	3.67	668	3.36758
transcript_671	7	2.78	667	3.93473
transcript_672	37	7.34	667	20.7979
transcript_673	26	5.3	665	14.6587
transcript_674	22	4.84	662	12.4597
transcript_675	206	37.77	661	116.845
transcript_676	125	26.41	663	70.687
transcript_677	194	36.67	665	109.376
transcript_678	7	4.01	659	3.9825
transcript_679	24	5.57	663	13.5719
transcript_680	9	5.04	661	5.10487
transcript_681	13	6.44	662	7.36256
transcript_682	18	7.88	662	10.1943
transcript_683	43	8.61	664	24.2797
transcript_684	33	19	658	18.8032
transcript_685	12	2.86	660	6.8168
transcript_686	70	13.97	661	39.7045
transcript_687	5	2.57	659	2.84464
transcript_688	12	5.09	659	6.82714
transcript_689	9	5.18	660	5.1126
transcript_690	12	6.35	660	6.8168
transcript_691	16	8.05	660	9.08907
transcript_692	6	3.46	659	3.41357
transcript_693	3	1.59	658	1.70938
transcript_694	8	2.35	658	4.55835
transcript_695	17	4.53	658	9.68649
transcript_696	13	3.07	658	7.40731
transcript_697	12	2.75	656	6.85837
transcript_698	15	5.11	657	8.55991
transcript_699	4	2.2	646	2.32151
transcript_700	26	6.96	656	14.8598
transcript_701	10	2.71	657	5.70661
transcript_702	13	6.99	656	7.4299
transcript_703	46	6.15	653	26.4112
transcript_704	57	10.93	657	32.5277
transcript_705	16	6.5	649	9.24312
transcript_706	6	2.16	650	3.46084
transcript_707	3	1.42	656	1.71459
transcript_708	15	6.06	658	8.5469
transcript_709	6	3.03	655	3.43442
transcript_710	11	3.05	653	6.31572
transcript_711	48	9.65	654	27.5174
transcript_712	14	3.08	653	8.03819
transcript_713	17	3.77	654	9.74573
transcript_714	20	6.08	650	11.5361
transcript_715	15	3.54	653	8.61234
transcript_716	13	3	653	7.46403
transcript_717	12	2.93	652	6.90044
transcript_718	7	4.73	642	4.08796
transcript_719	27	11.37	650	15.5738
transcript_720	9	3.27	647	5.21533
transcript_721	9	2.82	652	5.17533
transcript_722	70	13.96	652	40.2526
transcript_723	9	2.39	642	5.25594
transcript_724	8	4.67	642	4.67195
transcript_725	14	5.26	648	8.10021
transcript_726	8	3.9	648	4.62869
transcript_727	17	4.79	647	9.85117
transcript_728	8	1.99	640	4.68655
transcript_729	10	3.27	648	5.78586
transcript_730	7	1.82	647	4.05637
transcript_731	8681	1747.41	646	5038.26
transcript_732	9	4.04	636	5.30553
transcript_733	5	1.96	642	2.91997
transcript_734	6	2.72	643	3.49851
transcript_735	53	9.76	645	30.8077
transcript_736	10	2.85	645	5.81278
transcript_737	847	146.53	645	492.342
transcript_738	11	4.66	645	6.39405
transcript_739	11	3.25	645	6.39405
transcript_740	5	2.94	640	2.92909
transcript_741	13	7.59	645	7.55661
transcript_742	50	9.5	643	29.1543
transcript_743	45	8.93	645	26.1575
transcript_744	10	4.64	644	5.8218
transcript_745	23	5.49	642	13.4319
transcript_746	35	7.63	642	20.4398
transcript_747	7	3.58	643	4.0816
transcript_748	25	5.57	642	14.5998
transcript_749	15	4.04	642	8.75991
transcript_750	9	2.96	638	5.2889
transcript_751	30	6.32	641	17.5471
transcript_752	55	10.07	639	32.2705
transcript_753	19	4.63	638	11.1654
transcript_754	31	6.9	639	18.1888
transcript_755	24	5.74	640	14.0597
transcript_756	19	4.58	638	11.1654
transcript_757	9	3.95	635	5.31388
transcript_758	32	6.7	637	18.8345
transcript_759	13	4.1	638	7.63952
transcript_760	6	2.05	637	3.53147
transcript_761	19	9.17	635	11.2182
transcript_762	9	2.55	636	5.30553
transcript_763	682	464.77	637	401.41
transcript_764	14	3.39	635	8.26604
transcript_765	5	3	635	2.95216
transcript_766	41	8.54	633	24.2842
transcript_767	13	4.25	636	7.66354
transcript_768	9	2.39	636	5.30553
transcript_769	33	7.54	635	19.4842
transcript_770	9	2.39	635	5.31388
transcript_771	6	1.89	632	3.55941
transcript_772	12	3.87	633	7.10756
transcript_773	7	4.04	633	4.14608
transcript_774	37	7.6	633	21.915
transcript_775	14	3.78	631	8.31844
transcript_776	106	23.82	633	62.7835
transcript_777	19	3.85	630	11.3072
transcript_778	35	5.67	631	20.7961
transcript_779	11	2.79	629	6.5567
transcript_780	6	3.24	631	3.56505
transcript_781	27	8.06	630	16.0682
transcript_782	13	3.78	628	7.76117
transcript_783	6	3.17	625	3.59927
transcript_784	10	3.17	630	5.95118
transcript_785	11	4.12	630	6.54629
transcript_786	26	6.41	629	15.4977
transcript_787	44	8.48	629	26.2268
transcript_788	37	7.4	629	22.0544
transcript_789	7	2.73	629	4.17245
transcript_790	8	2.78	628	4.7761
transcript_791	3	1.52	623	1.80541
transcript_792	9	3.42	627	5.38168
transcript_793	23	4.48	627	13.7532
transcript_794	274	48.57	628	163.582
transcript_795	19	5.6	626	11.3795
transcript_796	10	2.57	626	5.9892
transcript_797	67	13.85	624	40.2563
transcript_798	6	1.9	623	3.61083
transcript_799	16	7.34	623	9.62887
transcript_800	8	4.95	625	4.79903
transcript_801	10	4.23	608	6.16651
transcript_802	24	6.17	624	14.4202
transcript_803	18	5.02	624	10.8151
transcript_804	24	5.8	617	14.5838
transcript_805	30	7.27	620	18.1415
transcript_806	13	2.92	622	7.83603
transcript_807	20	4.95	622	12.0554
transcript_808	7	2.8	622	4.2194
transcript_809	7	2.5	614	4.27438
transcript_810	43	9.4	622	25.9192
transcript_811	8	3.86	617	4.86125
transcript_812	17	4.44	619	10.2968
transcript_813	11	4.05	621	6.64117
transcript_814	74	15.14	621	44.6769
transcript_815	35	5.83	620	21.1651
transcript_816	13	5.54	602	8.09637
transcript_817	6	1.95	617	3.64594
transcript_818	9	3.25	616	5.47779
transcript_819	10	5.44	619	6.05693
transcript_820	31	7.14	617	18.8374
transcript_821	18	4.04	609	11.0815
transcript_822	13	5.93	615	7.92522
transcript_823	9	4.85	615	5.48669
transcript_824	17	6.38	606	10.5177
transcript_825	19	4.75	613	11.6208
transcript_826	14	4.13	613	8.5627
transcript_827	16	3.85	616	9.73829
transcript_828	13	4.31	613	7.95108
transcript_829	9	3.73	592	5.69986
transcript_830	35	7.68	613	21.4068
transcript_831	25	5.28	613	15.2905
transcript_832	20	4.34	612	12.2524
transcript_833	17	8.07	610	10.4487
transcript_834	11	2.96	611	6.74986
transcript_835	16	4.02	609	9.85022
transcript_836	8	3.39	607	4.94134
transcript_837	8	2.74	609	4.92511
transcript_838	6	3.38	606	3.71212
transcript_839	11	3.3	608	6.78317
transcript_840	8	2.13	609	4.92511
transcript_841	8	2.21	606	4.94949
transcript_842	18	4.33	609	11.0815
transcript_843	7	4.22	606	4.33081
transcript_844	9	2.54	608	5.54986
transcript_845	14	3.61	607	8.64734
transcript_846	73	15.42	606	45.1641
transcript_847	12	3.17	607	7.41201
transcript_848	16	3.99	603	9.94823
transcript_849	15	3.32	605	9.29564
transcript_850	24	6.64	605	14.873
transcript_851	13	5.2	599	8.13692
transcript_852	13	3.13	605	8.05622
transcript_853	8	3.92	604	4.96588
transcript_854	14	4.27	605	8.67593
transcript_855	36	7.6	605	22.3095
transcript_856	84	17.09	605	52.0556
transcript_857	9	2.64	603	5.59588
transcript_858	15	7.3	599	9.38875
transcript_859	19	4.53	603	11.8135
transcript_860	7	2.66	600	4.37411
transcript_861	12	3.04	602	7.47357
transcript_862	27	5.86	601	16.8435
transcript_863	10	5.69	602	6.22797
transcript_864	10	5.15	599	6.25917
transcript_865	6	2.97	599	3.7555
transcript_866	105	21.89	599	65.7212
transcript_867	6	3.29	599	3.7555
transcript_868	22	6.18	596	13.8395
transcript_869	7	2.26	598	4.38874
transcript_870	8	4.42	594	5.04948
transcript_871	5	2.71	586	3.19901
transcript_872	7	2.64	598	4.38874
transcript_873	7	2.61	595	4.41087
transcript_874	63	13.5	597	39.5648
transcript_875	4	1.69	576	2.60364
transcript_876	19	4.18	596	11.9523
transcript_877	11	5.3	584	7.06193
transcript_878	51	11.66	595	32.1363
transcript_879	6	3.65	591	3.80634
transcript_880	21	5.17	593	13.2772
transcript_881	8	3.83	591	5.07511
transcript_882	6	4.04	592	3.79991
transcript_883	409	71.14	594	258.155
transcript_884	104	18.45	593	65.754
transcript_885	15	3.78	592	9.49976
transcript_886	52	11.18	592	32.9325
transcript_887	31	6.32	593	19.5997
transcript_888	16	3.52	592	10.1331
transcript_889	30	6.9	593	18.9675
transcript_890	5	1.73	592	3.16659
transcript_891	33	8.04	591	20.9348
transcript_892	13	4.34	591	8.24706
transcript_893	12	3.31	591	7.61267
transcript_894	53	12.29	590	33.6796
transcript_895	10	3.56	591	6.34389
transcript_896	16	5.15	589	10.1847
transcript_897	17	4.78	587	10.8581
transcript_898	15	4.6	588	9.56439
transcript_899	58	13.8	587	37.0453
transcript_900	15	3.61	588	9.56439
transcript_901	58	13.59	588	36.9823
transcript_902	7	2.86	588	4.46338
transcript_903	13	3.25	586	8.31743
transcript_904	10	2.6	586	6.39802
transcript_905	34	13.59	587	21.7162
transcript_906	17	4.97	587	10.8581
transcript_907	6	3.47	585	3.84537
transcript_908	10	2.75	586	6.39802
transcript_909	53	11.39	584	34.0256
transcript_910	26	6.65	586	16.6349
transcript_911	6	3.45	584	3.85196
transcript_912	13	4.97	585	8.33165
transcript_913	12	4.31	585	7.69075
transcript_914	11	3.15	584	7.06193
transcript_915	7	2.72	585	4.48627
transcript_916	7	2.49	582	4.5094
transcript_917	309	60.76	584	198.376
transcript_918	14	7.97	583	9.00332
transcript_919	8	4.13	567	5.28993
transcript_920	12	4.58	581	7.7437
transcript_921	16	11	581	10.3249
transcript_922	10	2.91	581	6.45308
transcript_923	26	14.07	581	16.778
transcript_924	35	7.19	581	22.5858
transcript_925	12	3.13	581	7.7437
transcript_926	7	3.65	581	4.51716
transcript_927	15	5.82	580	9.69631
transcript_928	127	33.5	579	82.2372
transcript_929	27	6.54	578	17.5138
transcript_930	25	6.72	579	16.1884
transcript_931	7	3.17	569	4.61242
transcript_932	12	7.77	573	7.85181
transcript_933	31	9.08	578	20.1084
transcript_934	24	6.9	575	15.649
transcript_935	13	3.46	575	8.47654
transcript_936	73	15.45	575	47.5991
transcript_937	20	5.33	577	12.9956
transcript_938	11	6.64	576	7.16001
transcript_939	20	6.11	577	12.9956
transcript_940	34	7.47	577	22.0926
transcript_941	10	4.44	576	6.5091
transcript_942	8	2.39	577	5.19825
transcript_943	77	11.33	577	50.0332
transcript_944	11	3.34	577	7.1476
transcript_945	4	2.31	574	2.61271
transcript_946	8	2.72	574	5.22542
transcript_947	10	6	573	6.54318
transcript_948	21	5.7	575	13.6929
transcript_949	17	8.52	569	11.2016
transcript_950	11	2.72	573	7.19749
transcript_951	142	31.82	575	92.5899
transcript_952	41	8.28	575	26.7337
transcript_953	131	27.05	569	86.3182
transcript_954	20	5.22	575	13.0408
transcript_955	42	10.89	574	27.4335
transcript_956	6	2.48	573	3.92591
transcript_957	9	3.56	573	5.88886
transcript_958	7	3.2	564	4.65331
transcript_959	34	7.38	573	22.2468
transcript_960	16	4.11	572	10.4874
transcript_961	17	9.5	573	11.1234
transcript_962	7	4.53	565	4.64508
transcript_963	18	4.23	570	11.8397
transcript_964	22	8.4	571	14.4454
transcript_965	14	3.8	570	9.20866
transcript_966	12	4.24	570	7.89314
transcript_967	13	3.28	567	8.59614
transcript_968	24	5.86	569	15.814
transcript_969	12	3.08	565	7.96299
transcript_970	23	5.4	567	15.2086
transcript_971	14	8.71	568	9.24109
transcript_972	17	4.41	568	11.2213
transcript_973	12	3.71	568	7.92093
transcript_974	42	9.31	568	27.7233
transcript_975	7	2.9	565	4.64508
transcript_976	6	3.12	567	3.96745
transcript_977	81	20.2	567	53.5606
transcript_978	3	1.99	564	1.99428
transcript_979	16	4.08	567	10.5799
transcript_980	86	50.21	568	56.7667
transcript_981	8	4.04	554	5.41407
transcript_982	14	3.79	565	9.29015
transcript_983	2	1.38	549	1.36584
transcript_984	6	1.85	562	4.00275
transcript_985	9	4.2	551	6.12399
transcript_986	837	197.87	565	555.418
transcript_987	7	2.59	565	4.64508
transcript_988	355	86.81	566	235.156
transcript_989	6	2.56	566	3.97446
transcript_990	6	1.99	563	3.99564
transcript_991	16	5.03	564	10.6361
transcript_992	9	2.83	562	6.00412
transcript_993	6	2.77	563	3.99564
transcript_994	7	2.86	563	4.66158
transcript_995	3	2.06	545	2.0638
transcript_996	13	3.75	561	8.68808
transcript_997	4	2.24	558	2.68763
transcript_998	15	3.88	561	10.0247
transcript_999	15	3.94	561	10.0247
transcript_1000	35	8.09	561	23.391
transcript_1001	7	2.17	561	4.6782
transcript_1002	18	5.48	560	12.0511
transcript_1003	12	3.17	558	8.06288
transcript_1004	42	8.62	560	28.1193
transcript_1005	15	4.24	559	10.0606
transcript_1006	11	2.9	559	7.37775
transcript_1007	9	8.05	558	6.04716
transcript_1008	12	3.52	559	8.04846
transcript_1009	12	3.7	558	8.06288
transcript_1010	2	1.23	552	1.35842
transcript_1011	10	2.87	558	6.71907
transcript_1012	6	3.1	559	4.02423
transcript_1013	14	3.32	557	9.42358
transcript_1014	7	4.77	556	4.72027
transcript_1015	19	7.24	558	12.7662
transcript_1016	10	2.99	557	6.73113
transcript_1017	9	3.79	554	6.09082
transcript_1018	30	8.26	556	20.2297
transcript_1019	9	5.98	557	6.05802
transcript_1020	580	131.91	556	391.108
transcript_1021	35	9.1	555	23.6439
transcript_1022	9	3.58	556	6.06891
transcript_1023	23	5.4	556	15.5094
transcript_1024	3	1.22	556	2.02297
transcript_1025	6	2.2	556	4.04594
transcript_1026	52	11.06	556	35.0648
transcript_1027	317	85.37	556	213.761
transcript_1028	14	8.5	554	9.47461
transcript_1029	19	4.93	554	12.8584
transcript_1030	23	5.01	552	15.6218
transcript_1031	62	21.83	554	41.959
transcript_1032	3229	822.08	554	2185.25
transcript_1033	34	8.98	553	23.0514
transcript_1034	8	2.41	553	5.42386
transcript_1035	81	21.25	553	54.9165
transcript_1036	6	2.09	552	4.07526
transcript_1037	17	5.23	552	11.5466
transcript_1038	7	2.83	552	4.75447
transcript_1039	7	2.14	552	4.75447
transcript_1040	34	8.36	552	23.0931
transcript_1041	10	3.34	552	6.7921
transcript_1042	20	6.24	551	13.6089
transcript_1043	589	132.17	553	399.331
transcript_1044	14	3.7	551	9.5262
transcript_1045	6	2.01	551	4.08266
transcript_1046	7	2.12	550	4.77176
transcript_1047	32	7.75	551	21.7742
transcript_1048	7	4.17	539	4.86914
transcript_1049	30	6.86	549	20.4877
transcript_1050	6	4.29	556	4.04594
transcript_1051	10	3.53	547	6.85419
transcript_1052	15	10.26	549	10.2438
transcript_1053	30	6.8	548	20.525
transcript_1054	6	2.27	547	4.11251
transcript_1055	8	3.44	549	5.46337
transcript_1056	397	251.96	549	271.12
transcript_1057	26	6.65	546	17.8535
transcript_1058	20	4.82	547	13.7084
transcript_1059	10	2.96	548	6.84168
transcript_1060	6	2.97	547	4.11251
transcript_1061	6	3.35	547	4.11251
transcript_1062	34	9.21	547	23.3042
transcript_1063	20	10.4	546	13.7335
transcript_1064	13	4.27	545	8.94314
transcript_1065	18	5.46	546	12.3601
transcript_1066	124	28.02	547	84.9919
transcript_1067	10	3.47	545	6.87934
transcript_1068	19	5.63	544	13.0948
transcript_1069	96	23.7	547	65.8002
transcript_1070	6	2.88	543	4.14281
transcript_1071	15	9.77	543	10.357
transcript_1072	6	2.63	545	4.1276
transcript_1073	2	1.54	526	1.42557
transcript_1074	19	5.52	545	13.0707
transcript_1075	6	3.72	538	4.18131
transcript_1076	13	8.24	545	8.94314
transcript_1077	10	3.13	543	6.90468
transcript_1078	11	3.19	543	7.59515
transcript_1079	14	5.68	544	9.64878
transcript_1080	10	5.22	544	6.89199
transcript_1081	9	4.22	540	6.24873
transcript_1082	20	6.82	543	13.8094
transcript_1083	6	2.38	543	4.14281
transcript_1084	53	11.91	542	36.6623
transcript_1085	6	2.48	539	4.17355
transcript_1086	25	6.16	538	17.4221
transcript_1087	16	3.85	542	11.0679
transcript_1088	13	3.66	542	8.99264
transcript_1089	5	2.88	526	3.56392
transcript_1090	15	3.66	540	10.4146
transcript_1091	23	5.71	545	15.8225
transcript_1092	6	3.71	540	4.16582
transcript_1093	9	2.59	540	6.24873
transcript_1094	9	2.59	540	6.24873
transcript_1095	37	9.19	539	25.7369
transcript_1096	90	21.71	541	62.3718
transcript_1097	6	3.62	534	4.21263
transcript_1098	11	3.01	533	7.73764
transcript_1099	61	9.67	537	42.5891
transcript_1100	73	19	538	50.8726
transcript_1101	9	6.29	538	6.27196
transcript_1102	9	3.24	536	6.29537
transcript_1103	11	8.02	534	7.72315
transcript_1104	33	8.01	539	22.9545
transcript_1105	870	296.34	536	608.552
transcript_1106	8	4.24	537	5.58546
transcript_1107	14	6.62	537	9.77456
transcript_1108	22	6.12	536	15.3887
transcript_1109	8	2.59	536	5.59588
transcript_1110	12	4.75	536	8.39382
transcript_1111	25	7.03	535	17.5198
transcript_1112	9	5.06	536	6.29537
transcript_1113	9	2.99	535	6.30713
transcript_1114	7	3.75	536	4.8964
transcript_1115	6	1.72	536	4.19691
transcript_1116	11	3.62	533	7.73764
transcript_1117	35	10.15	534	24.5737
transcript_1118	2	1.95	529	1.41748
transcript_1119	25	7.19	534	17.5526
transcript_1120	6	2.24	533	4.22053
transcript_1121	40	10.12	534	28.0842
transcript_1122	12	3.3	532	8.45693
transcript_1123	282	85.15	533	198.365
transcript_1124	8	3.27	534	5.61684
transcript_1125	44	10.86	534	30.8926
transcript_1126	14	3.46	534	9.82947
transcript_1127	5	4.48	532	3.52372
transcript_1128	10	3.83	530	7.07404
transcript_1129	10	5.09	533	7.03422
transcript_1130	8	2.59	533	5.62738
transcript_1131	56	15.99	533	39.3916
transcript_1132	110	28.94	533	77.3764
transcript_1133	15	4.92	530	10.6111
transcript_1134	15	4.28	532	10.5712
transcript_1135	9	2.81	532	6.3427
transcript_1136	8	2.43	532	5.63796
transcript_1137	7	2.24	532	4.93321
transcript_1138	2	1.81	489	1.53343
transcript_1139	4	1.82	513	2.92338
transcript_1140	7	4.09	531	4.9425
transcript_1141	8	3.54	530	5.65923
transcript_1142	10	6.46	528	7.10083
transcript_1143	21	5.31	530	14.8555
transcript_1144	40	10.3	530	28.2962
transcript_1145	8	2.55	530	5.65923
transcript_1146	12	5.29	530	8.48885
transcript_1147	12	8.11	529	8.50489
transcript_1148	16	3.98	529	11.3399
transcript_1149	11	5.32	528	7.81092
transcript_1150	3	2.16	522	2.15474
transcript_1151	6	3.92	522	4.30947
transcript_1152	18	5.02	530	12.7333
transcript_1153	86	22.43	529	60.9517
transcript_1154	9	3.24	529	6.37867
transcript_1155	7	2.14	527	4.98002
transcript_1156	8	3.09	529	5.66993
transcript_1157	12	6.72	524	8.58605
transcript_1158	2	1.63	527	1.42286
transcript_1159	11	8.4	528	7.81092
transcript_1160	12	4.04	528	8.521
transcript_1161	10	5.99	528	7.10083
transcript_1162	635	195.19	530	449.201
transcript_1163	187	52.73	528	132.786
transcript_1164	9	6.43	522	6.46421
transcript_1165	16	4.21	527	11.3829
transcript_1166	3	1.92	526	2.13835
transcript_1167	2	1.87	525	1.42828
transcript_1168	22	5.31	527	15.6515
transcript_1169	6	2.14	527	4.26858
transcript_1170	13	5.15	525	9.28383
transcript_1171	38	13.51	525	27.1374
transcript_1172	6	3.48	520	4.32605
transcript_1173	15	3.75	525	10.7121
transcript_1174	16	4.2	521	11.514
transcript_1175	7	2.36	526	4.98948
transcript_1176	6	2.62	526	4.2767
transcript_1177	15	4.6	526	10.6917
transcript_1178	5	2.28	523	3.58436
transcript_1179	6	3.18	525	4.28485
transcript_1180	8	2.59	523	5.73498
transcript_1181	9	4.9	523	6.45185
transcript_1182	15	4.19	525	10.7121
transcript_1183	17	4.26	525	12.1404
transcript_1184	17	5.01	524	12.1636
transcript_1185	7	6.25	524	5.00853
transcript_1186	14	7.65	523	10.0362
transcript_1187	21	13.68	525	14.997
transcript_1188	16	7.02	525	11.4263
transcript_1189	18	4.79	523	12.9037
transcript_1190	32	7.56	524	22.8961
transcript_1191	6	3.27	524	4.29302
transcript_1192	17	4.5	525	12.1404
transcript_1193	9	3.76	523	6.45185
transcript_1194	11	3.07	523	7.88559
transcript_1195	18	4.45	519	13.0031
transcript_1196	7	2.84	522	5.02772
transcript_1197	10	3.09	521	7.19624
transcript_1198	9	2.77	522	6.46421
transcript_1199	17	6.22	526	12.1173
transcript_1200	6	3.77	518	4.34275
transcript_1201	9	4.32	511	6.60336
transcript_1202	27	7.32	521	19.4298
transcript_1203	76	16.51	521	54.6914
transcript_1204	7	3.2	520	5.04705
transcript_1205	6	3.96	520	4.32605
transcript_1206	6	1.98	521	4.31774
transcript_1207	5	4.95	519	3.61198
transcript_1208	11	3.87	518	7.96171
transcript_1209	6	3.2	519	4.33438
transcript_1210	19	5.84	519	13.7255
transcript_1211	9	3.09	519	6.50157
transcript_1212	14	4.25	517	10.1527
transcript_1213	11	7.35	519	7.94637
transcript_1214	48	12.55	520	34.6084
transcript_1215	23	6.61	518	16.6472
transcript_1216	14	5.49	517	10.1527
transcript_1217	6	2.09	518	4.34275
transcript_1218	57	16.83	516	41.416
transcript_1219	14	4.34	515	10.1921
transcript_1220	15	4.83	517	10.8779
transcript_1221	3	2.26	497	2.26312
transcript_1222	3705	949.46	517	2686.83
transcript_1223	16	6.24	516	11.6256
transcript_1224	29	6.52	516	21.0713
transcript_1225	7	4.46	517	5.07634
transcript_1226	6	2.4	515	4.36805
transcript_1227	66	15.67	515	48.0485
transcript_1228	19	5.55	515	13.8321
transcript_1229	11	3.42	515	8.00809
transcript_1230	10	3.73	511	7.33707
transcript_1231	11	3.11	515	8.00809
transcript_1232	54	13.68	515	39.3124
transcript_1233	17	7.54	514	12.4002
transcript_1234	92	22.79	514	67.107
transcript_1235	7	3.62	510	5.14602
transcript_1236	85	21.95	514	62.0011
transcript_1237	12	3.62	513	8.77015
transcript_1238	10	3.63	513	7.30846
transcript_1239	3	2.12	510	2.20544
transcript_1240	14	3.84	512	10.2518
transcript_1241	133	33.66	513	97.2025
transcript_1242	11	4.15	511	8.07077
transcript_1243	6	2.1	512	4.39364
transcript_1244	19	4.92	509	13.9952
transcript_1245	24	6.8	512	17.5746
transcript_1246	13	4.02	509	9.57566
transcript_1247	8	2.46	511	5.86965
transcript_1248	12	3.45	511	8.80448
transcript_1249	11	4.84	511	8.07077
transcript_1250	9	6.3	503	6.70838
transcript_1251	16	4.46	511	11.7393
transcript_1252	16	4.16	510	11.7623
transcript_1253	27	7.11	510	19.8489
transcript_1254	106	30.72	511	77.7729
transcript_1255	6	3.17	504	4.46338
transcript_1256	14	7	509	10.3123
transcript_1257	7	2.43	509	5.15613
transcript_1258	13	3.68	510	9.55689
transcript_1259	4	1.99	492	3.04816
transcript_1260	7	3.15	506	5.1867
transcript_1261	10	2.72	508	7.38039
transcript_1262	22	5.71	509	16.205
transcript_1263	39	9.42	508	28.7835
transcript_1264	33	10.22	509	24.3075
transcript_1265	11	3.27	510	8.0866
transcript_1266	8	3.47	506	5.92765
transcript_1267	13	3.94	508	9.59451
transcript_1268	17	4.71	507	12.5714
transcript_1269	3	2.26	495	2.27227
transcript_1270	16	4.94	508	11.8086
transcript_1271	8	5.78	507	5.91596
transcript_1272	6	3.18	507	4.43697
transcript_1273	26	6.73	506	19.2649
transcript_1274	4	2.22	499	3.0054
transcript_1275	7	6.68	507	5.17647
transcript_1276	11	5.19	504	8.18287
transcript_1277	22	6.16	506	16.301
transcript_1278	10	2.86	506	7.40957
transcript_1279	37	10.25	505	27.4697
transcript_1280	15	5	505	11.1364
transcript_1281	16	4.54	505	11.8788
transcript_1282	14	3.65	504	10.4146
transcript_1283	7	2.53	503	5.21763
transcript_1284	20	7.28	504	14.8779
transcript_1285	13	8.13	504	9.67066
transcript_1286	6	2.86	503	4.47225
transcript_1287	24	5.78	504	17.8535
transcript_1288	8	3.55	503	5.96301
transcript_1289	8	3.26	503	5.96301
transcript_1290	58	15.7	503	43.2318
transcript_1291	8	2.65	502	5.97488
transcript_1292	10	3.37	503	7.45376
transcript_1293	10	3.04	503	7.45376
transcript_1294	7	3.38	502	5.22802
transcript_1295	7	4.77	502	5.22802
transcript_1296	12	3.9	502	8.96233
transcript_1297	21	7.62	501	15.7154
transcript_1298	5	1.69	500	3.74924
transcript_1299	7	2.43	500	5.24894
transcript_1300	16	4.57	501	11.9736
transcript_1301	13	4.85	501	9.72857
transcript_1302	8	5.72	501	5.98681
transcript_1303	7	3.89	502	5.22802
transcript_1304	15	5.01	500	11.2477
transcript_1305	7	3.21	500	5.24894
transcript_1306	8	4.42	497	6.03499
transcript_1307	10	7.66	495	7.57422
transcript_1308	20	4.97	500	14.997
transcript_1309	17	4.54	499	12.773
transcript_1310	8	2.36	498	6.02288
transcript_1311	6	3.61	493	4.56297
transcript_1312	17	4.9	499	12.773
transcript_1313	11	3.01	500	8.24833
transcript_1314	27	6.73	499	20.2865
transcript_1315	6	2.17	498	4.51716
transcript_1316	8	6.83	498	6.02288
transcript_1317	8	3.3	497	6.03499
transcript_1318	10	2.87	498	7.5286
transcript_1319	7	4.03	488	5.37801
transcript_1320	9	4.47	499	6.76216
transcript_1321	8	3.29	497	6.03499
transcript_1322	6	2.07	497	4.52625
transcript_1323	9	3.14	498	6.77574
transcript_1324	5	2.78	497	3.77187
transcript_1325	3	2.6	495	2.27227
transcript_1326	11	3.39	496	8.31485
transcript_1327	29	7.7	496	21.921
transcript_1328	31	7.96	496	23.4328
transcript_1329	9	6.05	496	6.80306
transcript_1330	11	5.44	495	8.33165
transcript_1331	18	4.96	495	13.6336
transcript_1332	16	4.41	494	12.1433
transcript_1333	331	86.4	495	250.707
transcript_1334	8	3.38	493	6.08396
transcript_1335	7	3.08	492	5.33428
transcript_1336	8	6	492	6.09633
transcript_1337	32	8.82	494	24.2866
transcript_1338	13	4.34	492	9.90653
transcript_1339	38	10.31	493	28.8988
transcript_1340	7	2.41	494	5.31269
transcript_1341	13	7.13	486	10.0288
transcript_1342	356	109.53	493	270.736
transcript_1343	6	2.77	493	4.56297
transcript_1344	6	2.14	492	4.57224
transcript_1345	86	25.86	494	65.2702
transcript_1346	6	3.54	493	4.56297
transcript_1347	5	1.96	491	3.81796
transcript_1348	13	3.84	491	9.92671
transcript_1349	40	10.46	492	30.4816
transcript_1350	12	4.33	492	9.14449
transcript_1351	26	7.7	492	19.8131
transcript_1352	26	7.58	493	19.7729
transcript_1353	21	5.45	492	16.0029
transcript_1354	2590	576.2	492	1973.69
transcript_1355	7	3.08	492	5.33428
transcript_1356	9	5.24	491	6.87233
transcript_1357	6	3.27	491	4.58156
transcript_1358	6	5.36	490	4.59091
transcript_1359	7	5.77	491	5.34515
transcript_1360	7	4.63	491	5.34515
transcript_1361	49	13.14	491	37.416
transcript_1362	13	5.36	491	9.92671
transcript_1363	7	5.27	486	5.40014
transcript_1364	8	3.46	490	6.12121
transcript_1365	18	6.19	490	13.7727
transcript_1366	28	7.1	490	21.4242
transcript_1367	9	5.64	490	6.88636
transcript_1368	6	2.65	490	4.59091
transcript_1369	10	2.85	486	7.71449
transcript_1370	8	2.74	489	6.13373
transcript_1371	15	4.56	489	11.5007
transcript_1372	36	9.33	488	27.6583
transcript_1373	58	14.14	489	44.4695
transcript_1374	8	2.79	489	6.13373
transcript_1375	28	8.27	487	21.5562
transcript_1376	6	2.33	489	4.60029
transcript_1377	84	24.26	489	64.4041
transcript_1378	3	2.04	474	2.37294
transcript_1379	66	11.07	483	51.2319
transcript_1380	36	9.82	488	27.6583
transcript_1381	19	8.59	484	14.7181
transcript_1382	27	7.39	488	20.7437
transcript_1383	31	8.23	488	23.8169
transcript_1384	8	7.25	486	6.17159
transcript_1385	53	14.08	488	40.7192
transcript_1386	19	4.86	488	14.5975
transcript_1387	20	5.27	487	15.3973
transcript_1388	12	7.19	487	9.23837
transcript_1389	9	3.02	484	6.97173
transcript_1390	7	2.75	485	5.41127
transcript_1391	6	2.39	487	4.61919
transcript_1392	6	5.73	483	4.65744
transcript_1393	17	4.91	486	13.1146
transcript_1394	6	4.65	486	4.62869
transcript_1395	7	3.51	485	5.41127
transcript_1396	10	3.03	485	7.73039
transcript_1397	24	7.06	486	18.5148
transcript_1398	15	5.81	485	11.5956
transcript_1399	9	6.56	485	6.95735
transcript_1400	12	8.04	485	9.27647
transcript_1401	12	6.22	485	9.27647
transcript_1402	3	2.12	479	2.34817
transcript_1403	5	3.79	481	3.89734
transcript_1404	2	2	483	1.55248
transcript_1405	44	29.23	481	34.2966
transcript_1406	15	4.83	484	11.6195
transcript_1407	16	4.79	484	12.3942
transcript_1408	38	10.13	484	29.4362
transcript_1409	54	14.74	485	41.7441
transcript_1410	27	6.79	482	21.002
transcript_1411	7	2.19	485	5.41127
transcript_1412	7	2.37	483	5.43368
transcript_1413	3	1.76	480	2.34328
transcript_1414	17	4.01	484	13.1688
transcript_1415	16	5.03	483	12.4198
transcript_1416	31	8.02	483	24.0634
transcript_1417	5	1.9	480	3.90546
transcript_1418	18	7.24	485	13.9147
transcript_1419	7	3.8	484	5.42245
transcript_1420	10	3.76	480	7.81092
transcript_1421	9	4.27	482	7.00066
transcript_1422	11	3.79	482	8.55636
transcript_1423	11	7.74	482	8.55636
transcript_1424	11	8.48	480	8.59201
transcript_1425	5	2.61	481	3.89734
transcript_1426	6	3.56	473	4.75591
transcript_1427	1	0.16	482	0.777851
transcript_1428	7	3.43	481	5.45627
transcript_1429	10	4.49	481	7.79468
transcript_1430	15	4.29	480	11.7164
transcript_1431	24	6.78	481	18.7072
transcript_1432	14	4.07	479	10.9581
transcript_1433	33	8.66	481	25.7224
transcript_1434	28	7.98	480	21.8706
transcript_1435	7	2.39	481	5.45627
transcript_1436	15	7.63	480	11.7164
transcript_1437	8	3.47	478	6.27488
transcript_1438	12	3.28	480	9.3731
transcript_1439	2	1.8	478	1.56872
transcript_1440	9	3.03	480	7.02983
transcript_1441	22	4.48	479	17.2199
transcript_1442	13	4.03	480	10.1542
transcript_1443	60	15.74	479	46.9633
transcript_1444	6	2.92	479	4.69633
transcript_1445	9	3.18	478	7.05924
transcript_1446	25	7.89	480	19.5273
transcript_1447	5	1.91	478	3.9218
transcript_1448	6	2.18	472	4.76598
transcript_1449	3	1.75	479	2.34817
transcript_1450	10	3.09	476	7.87656
transcript_1451	14	4.32	479	10.9581
transcript_1452	7	3.36	478	5.49052
transcript_1453	10	5.33	478	7.8436
transcript_1454	11	5.56	478	8.62796
transcript_1455	96	27.21	478	75.2986
transcript_1456	9	3.03	478	7.05924
transcript_1457	7	2.95	476	5.51359
transcript_1458	9	3.1	477	7.07404
transcript_1459	8	3.87	476	6.30124
transcript_1460	8	3.49	476	6.30124
transcript_1461	14	5.77	477	11.0041
transcript_1462	17	12.79	474	13.4466
transcript_1463	8	2.68	476	6.30124
transcript_1464	6	3.09	476	4.72593
transcript_1465	5	4.02	476	3.93828
transcript_1466	7	3.18	476	5.51359
transcript_1467	56	13.7	476	44.1087
transcript_1468	7	3.38	476	5.51359
transcript_1469	26	7.24	476	20.479
transcript_1470	27	7.01	476	21.2667
transcript_1471	4	2.32	458	3.27445
transcript_1472	11	4.03	476	8.66421
transcript_1473	15	9.03	473	11.8898
transcript_1474	6	2.07	475	4.73588
transcript_1475	15	6.04	475	11.8397
transcript_1476	10	2.9	471	7.96017
transcript_1477	6	2.89	474	4.74587
transcript_1478	17	4.64	476	13.3901
transcript_1479	8	2.81	475	6.31451
transcript_1480	8	2.33	472	6.35464
transcript_1481	20	7.15	475	15.7863
transcript_1482	6	1.97	473	4.75591
transcript_1483	19	5.9	474	15.0286
transcript_1484	18	4.93	471	14.3283
transcript_1485	13	6.81	475	10.2611
transcript_1486	7	2.85	473	5.54856
transcript_1487	9	2.99	473	7.13386
transcript_1488	6	3.88	472	4.76598
transcript_1489	10	3.61	465	8.06288
transcript_1490	6	2.75	473	4.75591
transcript_1491	8	2.86	471	6.36814
transcript_1492	11	3.16	471	8.75619
transcript_1493	13	3.69	473	10.3045
transcript_1494	6	2.12	475	4.73588
transcript_1495	16	6.25	473	12.6824
transcript_1496	100	27.98	472	79.4331
transcript_1497	10	9.21	472	7.94331
transcript_1498	190	51.35	472	150.923
transcript_1499	15	7.99	472	11.915
transcript_1500	9	2.96	471	7.16415
transcript_1501	8	2.72	470	6.38169
transcript_1502	6	3.9	471	4.7761
transcript_1503	23	6.66	469	18.3865
transcript_1504	10	5.48	471	7.96017
transcript_1505	6	3.56	471	4.7761
transcript_1506	27	9.16	471	21.4925
transcript_1507	20	4.92	471	15.9203
transcript_1508	12	3.38	471	9.5522
transcript_1509	29	8.72	471	23.0845
transcript_1510	51	13.82	471	40.5969
transcript_1511	7	3.6	471	5.57212
transcript_1512	13	11.6	469	10.3924
transcript_1513	6	5.05	470	4.78626
transcript_1514	10	5.09	470	7.97711
transcript_1515	8	2.92	470	6.38169
transcript_1516	8	2.77	468	6.40896
transcript_1517	16	8.12	469	12.7906
transcript_1518	7	4.7	470	5.58397
transcript_1519	47	14.97	468	37.6526
transcript_1520	28	7.79	470	22.3359
transcript_1521	12	3.35	467	9.63402
transcript_1522	27	8.23	469	21.5841
transcript_1523	11	4.19	469	8.79353
transcript_1524	7	3.84	472	5.56031
transcript_1525	10	3.08	467	8.02835
transcript_1526	29	7.89	470	23.1336
transcript_1527	1825	479.11	470	1455.82
transcript_1528	37	10.28	469	29.5782
transcript_1529	14	3.61	469	11.1918
transcript_1530	4	2.55	459	3.26731
transcript_1531	6	2.52	467	4.81701
transcript_1532	4	3.98	469	3.19765
transcript_1533	55	18.45	469	43.9676
transcript_1534	19	13.52	468	15.2213
transcript_1535	9	3.94	463	7.28794
transcript_1536	6	2.58	468	4.80672
transcript_1537	28	11.21	466	22.5276
transcript_1538	15	4.47	468	12.0168
transcript_1539	6	4.31	467	4.81701
transcript_1540	8	2.53	468	6.40896
transcript_1541	41	11.56	468	32.8459
transcript_1542	18	11.27	465	14.5132
transcript_1543	12	3.67	464	9.69631
transcript_1544	7	2.25	468	5.60784
transcript_1545	3	1.97	463	2.42931
transcript_1546	684	604.96	467	549.139
transcript_1547	10	3.88	467	8.02835
transcript_1548	5	4.05	467	4.01418
transcript_1549	9	2.9	467	7.22552
transcript_1550	13	3.36	465	10.4817
transcript_1551	59	17.51	469	47.1653
transcript_1552	74	22.16	465	59.6653
transcript_1553	6	3.87	466	4.82735
transcript_1554	7	3.79	466	5.63191
transcript_1555	12	5.29	465	9.67546
transcript_1556	7	3.69	465	5.64402
transcript_1557	367	131.09	466	295.273
transcript_1558	3907	1000.62	465	3150.17
transcript_1559	9	3.56	464	7.27223
transcript_1560	6	2.73	465	4.83773
transcript_1561	6	3.85	460	4.89031
transcript_1562	14	4.03	463	11.3368
transcript_1563	18	5.47	466	14.482
transcript_1564	14	4.31	464	11.3124
transcript_1565	2	1.42	447	1.67751
transcript_1566	8	3.46	463	6.47817
transcript_1567	13	4.95	463	10.527
transcript_1568	28	7.83	464	22.6247
transcript_1569	7	2.78	463	5.6684
transcript_1570	32	7.78	463	25.9127
transcript_1571	23	18.51	463	18.6247
transcript_1572	16	4.78	463	12.9563
transcript_1573	8	4.93	461	6.50627
transcript_1574	18	6.67	462	14.6074
transcript_1575	37	10.46	463	29.9615
transcript_1576	11	3.46	461	8.94613
transcript_1577	8	2.87	462	6.49219
transcript_1578	18	3.82	463	14.5759
transcript_1579	11	3.28	463	8.90748
transcript_1580	23	6.49	462	18.665
transcript_1581	24	8.07	462	19.4766
transcript_1582	8	4.91	460	6.52042
transcript_1583	10	3.78	461	8.13284
transcript_1584	13	3.93	457	10.6652
transcript_1585	6	5.57	459	4.90097
transcript_1586	12	5.34	459	9.80194
transcript_1587	15	4.7	459	12.2524
transcript_1588	14	4.01	461	11.386
transcript_1589	20	7.01	461	16.2657
transcript_1590	4	3.38	458	3.27445
transcript_1591	3	1.98	454	2.47747
transcript_1592	9	5.58	459	7.35145
transcript_1593	10	4.31	458	8.18611
transcript_1594	7	2.52	460	5.70537
transcript_1595	16	3.95	458	13.0978
transcript_1596	9	3.63	460	7.33547
transcript_1597	5	2.97	451	4.15659
transcript_1598	8	2.89	459	6.53462
transcript_1599	10	4.85	459	8.16828
transcript_1600	6	3.65	445	5.05516
transcript_1601	20	6.07	460	16.301
transcript_1602	24	6.93	459	19.6039
transcript_1603	14	4.33	458	11.4606
transcript_1604	4	3.18	457	3.28161
transcript_1605	7	2.32	456	5.75541
transcript_1606	424	124.94	458	347.091
transcript_1607	6	2.39	454	4.95494
transcript_1608	8	2.85	459	6.53462
transcript_1609	19	5.17	458	15.5536
transcript_1610	8	3.67	457	6.56322
transcript_1611	7	6.31	456	5.75541
transcript_1612	10	3.28	457	8.20403
transcript_1613	9	4.78	456	7.39982
transcript_1614	260	83.84	457	213.305
transcript_1615	7	2.88	454	5.78077
transcript_1616	9	5.59	455	7.41608
transcript_1617	10	3.33	454	8.25824
transcript_1618	15	5.42	455	12.3601
transcript_1619	6	2.5	454	4.95494
transcript_1620	26	8.72	453	21.5188
transcript_1621	8	3	454	6.60659
transcript_1622	27	8.96	455	22.2482
transcript_1623	14	4.26	455	11.5361
transcript_1624	12	4.08	455	9.88811
transcript_1625	3	1.53	452	2.48843
transcript_1626	8	6.33	454	6.60659
transcript_1627	11	4.73	454	9.08406
transcript_1628	9	2.87	453	7.44882
transcript_1629	18	5.05	451	14.9637
transcript_1630	71	24.05	453	58.7629
transcript_1631	12	3.76	454	9.90989
transcript_1632	14	4.26	454	11.5615
transcript_1633	10	3.6	454	8.25824
transcript_1634	7	2.3	454	5.78077
transcript_1635	20	6.48	453	16.5529
transcript_1636	1679	480.39	453	1389.62
transcript_1637	24	6.12	446	20.1753
transcript_1638	7	5.43	453	5.79353
transcript_1639	12	4.41	452	9.95374
transcript_1640	50	14.95	453	41.3823
transcript_1641	6	3.35	453	4.96588
transcript_1642	12	3.6	453	9.93176
transcript_1643	6	2.33	452	4.97687
transcript_1644	8	2.9	449	6.68016
transcript_1645	5	1.9	453	4.13823
transcript_1646	6	3.58	453	4.96588
transcript_1647	1	0.96	453	0.827647
transcript_1648	36	25.63	452	29.8612
transcript_1649	14	5.31	452	11.6127
transcript_1650	12	4.18	451	9.97581
transcript_1651	35	10.08	452	29.0317
transcript_1652	1	0.8	440	0.8521
transcript_1653	16	6.76	451	13.3011
transcript_1654	3	2.73	450	2.49949
transcript_1655	8	5.73	451	6.65054
transcript_1656	6	3.67	451	4.9879
transcript_1657	9	3.15	451	7.48185
transcript_1658	16	5.28	451	13.3011
transcript_1659	3	1.68	451	2.49395
transcript_1660	9	3.06	450	7.49848
transcript_1661	10	3.81	451	8.31317
transcript_1662	5	1.56	448	4.18442
transcript_1663	6	2.31	449	5.01012
transcript_1664	6	2.38	450	4.99899
transcript_1665	7	2.62	448	5.85819
transcript_1666	19	14.14	449	15.8654
transcript_1667	11	3.41	448	9.20572
transcript_1668	694	250.02	451	576.934
transcript_1669	11	3.67	449	9.18522
transcript_1670	53	13.77	450	44.1577
transcript_1671	10	6.35	449	8.3502
transcript_1672	10	3.68	447	8.38756
transcript_1673	17	4.78	448	14.227
transcript_1674	8	2.54	447	6.71005
transcript_1675	2	1.65	445	1.68505
transcript_1676	24	6.63	447	20.1301
transcript_1677	9	2.76	446	7.56573
transcript_1678	6	2.59	448	5.0213
transcript_1679	6	2.26	448	5.0213
transcript_1680	13	3.98	448	10.8795
transcript_1681	7	2.75	448	5.85819
transcript_1682	3	1.68	446	2.52191
transcript_1683	7	2.55	447	5.87129
transcript_1684	2	1.27	441	1.70034
transcript_1685	11	7.12	445	9.26779
transcript_1686	41	12.26	447	34.389
transcript_1687	14	4.58	445	11.7954
transcript_1688	487	136.67	449	406.655
transcript_1689	6	2.4	444	5.06654
transcript_1690	10	4.25	444	8.44423
transcript_1691	8	2.71	445	6.74021
transcript_1692	23	18.52	446	19.3346
transcript_1693	7	3.95	446	5.88446
transcript_1694	119	42.6	445	100.261
transcript_1695	6	2.74	445	5.05516
transcript_1696	8	5.34	445	6.74021
transcript_1697	7	2.32	445	5.89768
transcript_1698	15	10.77	447	12.5813
transcript_1699	6	3.58	445	5.05516
transcript_1700	9	2.78	444	7.59981
transcript_1701	11	3.4	446	9.24701
transcript_1702	15	4.42	445	12.6379
transcript_1703	21	6.07	445	17.693
transcript_1704	33	9.24	445	27.8034
transcript_1705	10	3.54	446	8.40637
transcript_1706	224	63.84	445	188.726
transcript_1707	7	2.66	444	5.91096
transcript_1708	9	4.85	444	7.59981
transcript_1709	10	6.41	444	8.44423
transcript_1710	6	2.35	443	5.07798
transcript_1711	7	3.45	444	5.91096
transcript_1712	1107	315.01	444	934.777
transcript_1713	4	3.53	442	3.39298
transcript_1714	10	5.51	443	8.4633
transcript_1715	12	8.4	443	10.156
transcript_1716	7	2.59	442	5.93771
transcript_1717	10	4.44	443	8.4633
transcript_1718	6	3.11	437	5.1477
transcript_1719	11	3.48	442	9.33069
transcript_1720	14	5.71	443	11.8486
transcript_1721	82	21.44	443	69.399
transcript_1722	308	86.01	444	260.082
transcript_1723	11	8.27	442	9.33069
transcript_1724	18	7.24	441	15.303
transcript_1725	10	4.26	442	8.48244
transcript_1726	11	6.63	442	9.33069
transcript_1727	106	31.93	442	89.9139
transcript_1728	271	87.69	442	229.874
transcript_1729	2	1.62	427	1.75608
transcript_1730	15	4.35	442	12.7237
transcript_1731	6	2.74	440	5.1126
transcript_1732	9	7.02	441	7.65151
transcript_1733	30	9.65	442	25.4473
transcript_1734	15	4.6	441	12.7525
transcript_1735	19	5.35	441	16.1532
transcript_1736	14	4.23	441	11.9024
transcript_1737	1	1	441	0.850168
transcript_1738	8	4.32	443	6.77064
transcript_1739	22	8.18	441	18.7037
transcript_1740	7	2.84	439	5.97829
transcript_1741	12	3.59	435	10.3427
transcript_1742	164	47.79	443	138.798
transcript_1743	7	3.83	441	5.95118
transcript_1744	53	15.67	439	45.2642
transcript_1745	15	5.09	439	12.8106
transcript_1746	6	2.3	438	5.13595
transcript_1747	6	2.18	438	5.13595
transcript_1748	3448	1031.65	440	2938.04
transcript_1749	471	251.87	439	402.253
transcript_1750	6	3.61	438	5.13595
transcript_1751	12	9.71	438	10.2719
transcript_1752	7	2.69	437	6.00565
transcript_1753	2	1.26	430	1.74383
transcript_1754	15	4.38	437	12.8692
transcript_1755	14	4.41	437	12.0113
transcript_1756	44	13.17	438	37.6636
transcript_1757	6	2.31	438	5.13595
transcript_1758	18	5.07	438	15.4078
transcript_1759	13	9.31	437	11.1533
transcript_1760	157	53.66	438	134.391
transcript_1761	2	2	436	1.71984
transcript_1762	11	4.92	436	9.45909
transcript_1763	7	3.24	436	6.01942
transcript_1764	44	16.16	437	37.7498
transcript_1765	12	5.08	437	10.2954
transcript_1766	6	3.46	436	5.15951
transcript_1767	25	6.91	436	21.4979
transcript_1768	12	5.71	437	10.2954
transcript_1769	9	3.47	436	7.73926
transcript_1770	31	8.47	438	26.5357
transcript_1771	7	2.99	436	6.01942
transcript_1772	9	3.4	436	7.73926
transcript_1773	8	2.75	436	6.87934
transcript_1774	19	6.08	436	16.3384
transcript_1775	29	8.08	435	24.9949
transcript_1776	11	4.79	432	9.54668
transcript_1777	9	3.41	435	7.75705
transcript_1778	10	3.43	435	8.61894
transcript_1779	20	5.59	435	17.2379
transcript_1780	22	5.21	435	18.9617
transcript_1781	41	11.96	434	35.4191
transcript_1782	9	3.23	433	7.79288
transcript_1783	11	5.82	435	9.48084
transcript_1784	7	5.46	434	6.04716
transcript_1785	6	5.8	434	5.18328
transcript_1786	9	2.36	432	7.81092
transcript_1787	14	12.37	433	12.1223
transcript_1788	7	2.6	433	6.06113
transcript_1789	18	5.39	433	15.5858
transcript_1790	9	3.57	434	7.77492
transcript_1791	6	2.51	434	5.18328
transcript_1792	17	5.48	435	14.6522
transcript_1793	13	4.62	433	11.2564
transcript_1794	36	10.93	434	31.0997
transcript_1795	46	13.49	432	39.9225
transcript_1796	20	6.37	433	17.3175
transcript_1797	2	1.78	433	1.73175
transcript_1798	15	5.19	432	13.0182
transcript_1799	26	7.82	433	22.5128
transcript_1800	1484	349.35	437	1273.2
transcript_1801	1	1	433	0.865875
transcript_1802	6	5.49	433	5.19525
transcript_1803	1	1	428	0.875991
transcript_1804	7	2.84	435	6.03326
transcript_1805	7	2.69	432	6.07516
transcript_1806	61	17.24	433	52.8184
transcript_1807	8	4.95	432	6.94304
transcript_1808	6	4.08	416	5.40756
transcript_1809	8	3.28	432	6.94304
transcript_1810	7	2.69	430	6.10341
transcript_1811	8	4.19	432	6.94304
transcript_1812	9	6.51	432	7.81092
transcript_1813	7	2.57	432	6.07516
transcript_1814	4	3.04	415	3.61373
transcript_1815	8	3.48	430	6.97533
transcript_1816	54	19.09	431	46.9742
transcript_1817	3	1.79	431	2.60968
transcript_1818	23	7.61	431	20.0075
transcript_1819	6	2.81	431	5.21936
transcript_1820	7	4.76	431	6.08925
transcript_1821	6	2.25	429	5.24369
transcript_1822	8	6.13	430	6.97533
transcript_1823	15	5.2	430	13.0787
transcript_1824	51	16.66	431	44.3646
transcript_1825	8	3.47	430	6.97533
transcript_1826	17	5.46	430	14.8226
transcript_1827	3	2.25	429	2.62185
transcript_1828	6	2.89	428	5.25594
transcript_1829	404	124.71	430	352.254
transcript_1830	682	210.58	431	593.267
transcript_1831	5	4.2	421	4.45278
transcript_1832	7	3.26	427	6.1463
transcript_1833	6	2.53	427	5.26825
transcript_1834	6	3.05	429	5.24369
transcript_1835	34	11.41	429	29.7143
transcript_1836	711	191.98	432	617.062
transcript_1837	12	3.46	428	10.5119
transcript_1838	9	5.76	429	7.86554
transcript_1839	8	5.56	428	7.00793
transcript_1840	5	2.24	424	4.42127
transcript_1841	9	3.35	428	7.88392
transcript_1842	17	8.19	429	14.8571
transcript_1843	16	5.27	428	14.0159
transcript_1844	26	8.14	425	22.9365
transcript_1845	13	7.34	428	11.3879
transcript_1846	17	5.14	429	14.8571
transcript_1847	22	6.95	426	19.3623
transcript_1848	2	1.57	423	1.77269
transcript_1849	6	2.11	428	5.25594
transcript_1850	6	2.31	426	5.28062
transcript_1851	7	5.1	428	6.13194
transcript_1852	22	6.69	425	19.4078
transcript_1853	10	3.49	427	8.78042
transcript_1854	260	63	425	229.365
transcript_1855	8	2.87	427	7.02434
transcript_1856	9	2.99	427	7.90238
transcript_1857	140	41.83	425	123.504
transcript_1858	6	3.11	426	5.28062
transcript_1859	7	2.52	423	6.20442
transcript_1860	41	13.42	426	36.0842
transcript_1861	9	3.33	422	7.99601
transcript_1862	38	10.77	426	33.4439
transcript_1863	28	7.76	426	24.6429
transcript_1864	17	8.08	426	14.9618
transcript_1865	11	4.5	424	9.7268
transcript_1866	13	10.08	425	11.4683
transcript_1867	21	6.46	424	18.5694
transcript_1868	6	2.58	425	5.29305
transcript_1869	6	2.12	424	5.30553
transcript_1870	9	2.7	423	7.97711
transcript_1871	7	3.08	423	6.20442
transcript_1872	11	3.45	423	9.7498
transcript_1873	6	2.34	422	5.33067
transcript_1874	142	39.59	424	125.564
transcript_1875	7	2.93	421	6.23389
transcript_1876	51	14.99	423	45.2036
transcript_1877	9	3	423	7.97711
transcript_1878	14	5.65	423	12.4088
transcript_1879	7	2.56	422	6.21912
transcript_1880	8	5.5	419	7.15845
transcript_1881	7	2.73	422	6.21912
transcript_1882	2	1.94	420	1.78535
transcript_1883	64	23.59	422	56.8605
transcript_1884	7	4.87	422	6.21912
transcript_1885	10	7.95	422	8.88446
transcript_1886	14	6.35	422	12.4382
transcript_1887	3	2.03	421	2.67167
transcript_1888	8	2.81	420	7.14141
transcript_1889	18	5.33	422	15.992
transcript_1890	7	3.08	419	6.26365
transcript_1891	7	3.07	420	6.24873
transcript_1892	16	4.95	422	14.2151
transcript_1893	6	3.39	419	5.36884
transcript_1894	11	3.74	421	9.79611
transcript_1895	18	15.86	420	16.0682
transcript_1896	1	1	417	0.899098
transcript_1897	16	5.92	421	14.2489
transcript_1898	8	2.58	421	7.12445
transcript_1899	5	2.8	420	4.46338
transcript_1900	11	4.02	421	9.79611
transcript_1901	2	1.25	413	1.81561
transcript_1902	12	4.54	420	10.7121
transcript_1903	6	2.85	420	5.35606
transcript_1904	8	2.81	420	7.14141
transcript_1905	11	4.47	420	9.81944
transcript_1906	5	2.52	419	4.47403
transcript_1907	16	4.67	419	14.3169
transcript_1908	6	2.46	420	5.35606
transcript_1909	13	5.69	420	11.6048
transcript_1910	13	4.72	419	11.6325
transcript_1911	8	4.4	419	7.15845
transcript_1912	9	5.31	419	8.05326
transcript_1913	1	1	419	0.894807
transcript_1914	19	14.39	419	17.0013
transcript_1915	21	7.5	419	18.7909
transcript_1916	3	2.13	415	2.71029
transcript_1917	10	3.94	419	8.94807
transcript_1918	10	4.95	419	8.94807
transcript_1919	13	6.12	419	11.6325
transcript_1920	14	4.47	419	12.5273
transcript_1921	11	3.56	418	9.86642
transcript_1922	7	3.17	419	6.26365
transcript_1923	13	4.16	418	11.6603
transcript_1924	7	6.26	418	6.27863
transcript_1925	10	3.45	418	8.96947
transcript_1926	24	7.2	418	21.5267
transcript_1927	18	5.12	418	16.1451
transcript_1928	7	3	418	6.27863
transcript_1929	53	15.89	418	47.5382
transcript_1930	10	2.95	417	8.99098
transcript_1931	7	4.64	416	6.30882
transcript_1932	7	5.11	417	6.29369
transcript_1933	9	5.38	415	8.13088
transcript_1934	13	4.22	416	11.7164
transcript_1935	1304	450.48	418	1169.62
transcript_1936	159	47.68	416	143.3
transcript_1937	12	4.73	417	10.7892
transcript_1938	11	9.72	419	9.84287
transcript_1939	85	28.26	416	76.6071
transcript_1940	59	17.74	418	52.9199
transcript_1941	17	10.68	416	15.3214
transcript_1942	76	20.78	416	68.4957
transcript_1943	39	13.38	415	35.2338
transcript_1944	7008	1880.14	415	6331.25
transcript_1945	6	4.71	415	5.42059
transcript_1946	12	9.6	415	10.8412
transcript_1947	11	10.03	416	9.91386
transcript_1948	29	8.57	415	26.1995
transcript_1949	13	4.96	415	11.7446
transcript_1950	14	7.24	415	12.648
transcript_1951	10	4.55	412	9.1001
transcript_1952	8	3.36	414	7.24491
transcript_1953	78	23.95	414	70.6379
transcript_1954	18	5.43	413	16.3405
transcript_1955	21	6.18	412	19.1102
transcript_1956	10	3.89	413	9.07806
transcript_1957	6	4.47	412	5.46006
transcript_1958	6	3.1	413	5.44684
transcript_1959	6	4.3	412	5.46006
transcript_1960	7	4.58	412	6.37007
transcript_1961	25	8.11	413	22.6952
transcript_1962	6	2.47	413	5.44684
transcript_1963	55	18.86	414	49.8087
transcript_1964	11	4.23	412	10.0101
transcript_1965	4530	1182.87	412	4122.34
transcript_1966	9	4.95	412	8.19009
transcript_1967	9	3.45	412	8.19009
transcript_1968	10	3.98	412	9.1001
transcript_1969	6	2.36	412	5.46006
transcript_1970	11	8.62	411	10.0345
transcript_1971	52	14.64	412	47.3205
transcript_1972	21	6.44	411	19.1567
transcript_1973	14	4.3	412	12.7401
transcript_1974	7	2.67	412	6.37007
transcript_1975	16	5.7	412	14.5602
transcript_1976	4808	1784.27	409	4407.42
transcript_1977	9	4.95	410	8.23004
transcript_1978	33	10.87	411	30.1034
transcript_1979	9	7.59	411	8.21002
transcript_1980	25	9.59	411	22.8056
transcript_1981	7	4.68	411	6.38557
transcript_1982	14	6.15	411	12.7711
transcript_1983	6	2.47	411	5.47334
transcript_1984	24	7.37	410	21.9468
transcript_1985	115	35.75	411	104.906
transcript_1986	11	3.77	413	9.98587
transcript_1987	8	3.13	407	7.36951
transcript_1988	16	4.85	409	14.667
transcript_1989	266	112.94	409	243.838
transcript_1990	150	49.29	410	137.167
transcript_1991	6	2.78	409	5.50011
transcript_1992	10	8.52	409	9.16685
transcript_1993	8	6.68	410	7.31559
transcript_1994	10	3.72	410	9.14449
transcript_1995	18	5.97	409	16.5003
transcript_1996	11	3.26	410	10.0589
transcript_1997	10	6.16	404	9.2803
transcript_1998	8	2.93	409	7.33348
transcript_1999	189	54.22	409	173.253
[truncated: 38,381 more rows]
