# Supplementary material for: De novo transcriptome analysis using 454 pyrosequencing of the Himalayan Mayapple, Podophyllum hexandrum
Source: BMC Genomics. 2013 Nov 1;14:748. doi: 10.1186/1471-2164-14-748 (PMC3840631; doi:10.1186/1471-2164-14-748)
Supplement: Additional file 10 — KEGG biochemical mapping of transcripts from Newbler default parameter assembly. [file 1471-2164-14-748-S10.xls]

## Sheet: Sheet1
KEGG BIOCHEMICAL MAPPING
KEGG CATEGORIES REPRESENTED	UNIQ SEQUENCES (NO. OF KO)
Metabolism	241 (153)
Carbohydrate Metabolism	60 (40)
Energy Metabolism	104 (61)
Lipid Metabolism	21 (13)
Nucleotide Metabolism	33 (16)
Amino acid Metabolism	73 (52)
Metabolism Of other Amino acids	22 (13)
Glycan Biosynthesis and Metabolism	1 (1)
Metabolism Of Co-facters and Vitamins	18 ( 15)
Metabolism of Terpenoids and Polyketides	10 (8)
Biosynthesis of Other Secondary Metabolites	11 (7)
Xenobiotics Biodegradation and Metabolism	11 (5)
Genetic Information Processing	71 (45)
Transcription	16 (6)
Translation	42 (30)
Folding, Sorting and Degradation	15 (11)
Replication and Repair	2(1)
Environmental Information Processing	13 (9)
Membrane Transport	8 (4)
Signal Trasduction	5 (5)
Signaling Molecules and Interaction	N/A
Cellular Processes	25(14)
Transport and Catabolism	16 (10)
Cell Motility	N/A
Cell Growth and Death	9 (4)
Cell Communication	N/A
Organismal Systems	32 (15)
Immune System	2 (2)
Endocrine System	14 (5)
Circulatory System	10 (4)
Digestive System	3 (1)
Excretory System	N/A
Nervous System	N/A
Sensory System	N/A
Development	N/A
Environmental Adaptation	2 (2)
TOTAL	321 (206)
Note : Unique sequences represent non redundant sequences involving particular KEGG Pathway
Detailed KAAS-KEGG link for pathway analysis
http://www.genome.jp/kegg-bin/get_htext?org_name=ko&query=&htext=q00001.keg&filedir=%2Ftools%2Fkaas%2Ffiles%2Flog%2Fresult%2F1343280556&highlight=&option=e&extend=&uploadfile=&format=&wrap=&length=&open=&close=&hier=3&oneclick=on
