# Supplementary material for: De novo transcriptome analysis using 454 pyrosequencing of the Himalayan Mayapple, Podophyllum hexandrum
Source: BMC Genomics. 2013 Nov 1;14:748. doi: 10.1186/1471-2164-14-748 (PMC3840631; doi:10.1186/1471-2164-14-748)
Supplement: Additional file 11 — KEGG biochemical mapping of transcripts from Newbler optimized parameter assembly. [file 1471-2164-14-748-S11.xls]

## Sheet: callus_control
KEGG BIOCHEMICAL MAPPING
KEGG CATEGORIES REPRESENTED	UNIQ SEQUENCES (NO. OF KO)
Metabolism	691 (340)
Carbohydrate Metabolism	203 (100)
Energy Metabolism	227 (110)
Lipid Metabolism	101 (36)
Nucleotide Metabolism	61 (28)
Amino acid Metabolism	207 (94)
Other Amino acids Metabolism	56 (26)
Glycan Biosynthesis and Metabolism	8 (6)
Metabolism of Cofactors and Vitamins	71 (42)
Metabolism of Terpenoids and Polyketides	29 (20)
Biosynthesis of Other Secondary Metabolites	39 (16)
Xenobiotics Biodegradation and Metabolism	32 (13)
Genetic Information Processing	286 (157)
Transcription	55 (20)
Translation	141(82)
Folding, Sorting and Degradation	109 (49)
Replication and Repair	23 (13)
Environmental Information Processing	90 (37)
Membrane Transport	34 (7)
Signal Transduction	53 (29)
Signaling Molecules and Interaction	3 (1)
Cellular Processes	107 (52)
Transport and Catabolism	70 (30)
Cell Motility	2 (2)
Cell Growth and Death	32 (19)
Cell Communication	10 (7)
Organismal Systems	145 (53)
Immune System	24 (9)
Endocrine System	54 (19)
Circulatory System	17 (6)
Digestive System	25 (4)
Excretory System	6 (5)
Nervous System	16 (11)
Development	1 (1)
Environmental Adaptation	19 (12)
TOTAL	1069 ( 543)
Note : Unique sequences represent non redundant sequences involving particular KEGG Pathway
Detail KAAS-KEGG Pathway Analysis Link
2) http://www.genome.jp/kegg-bin/get_htext?org_name=ko&query=&htext=q00001.keg&filedir=%2Ftools%2Fkaas%2Ffiles%2Flog%2Fresult%2F1346824482&highlight=&option=&extend=&uploadfile=&format=&wrap=&length=&open=&close=&hier=3
