# Supplementary material for: De novo transcriptome analysis using 454 pyrosequencing of the Himalayan Mayapple, Podophyllum hexandrum
Source: BMC Genomics. 2013 Nov 1;14:748. doi: 10.1186/1471-2164-14-748 (PMC3840631; doi:10.1186/1471-2164-14-748)
Supplement: Additional file 12 — List of important domains that may be required for podophyllotoxin biosynthesis from sequences assembled using Newbler default parameters. [file 1471-2164-14-748-S12.xls]

## Sheet: Sheet1
Transcript No	Protein associated	Domain classification	Domain ID
transcript_138	Cinnamyl alcohol dehydrogenases	CAD3(Non-specific)	cd08297
transcript_144	Cinnamyl alcohol dehydrogenases	CAD3(Non-specific)	cd08297
transcript_201	Secoisolariciresinol Dehydrogenase	secoisolariciresinol-DH_like_SDR_c(Non-specific)	cd05326
transcript_473	Secoisolariciresinol Dehydrogenase	secoisolariciresinol-DH_like_SDR_c(Non-specific)	cd05326
transcript_740	Secoisolariciresinol Dehydrogenase	secoisolariciresinol-DH_like_SDR_c(Non-specific)	cd05326
transcript_122	Secoisolariciresinol Dehydrogenase	secoisolariciresinol-DH_like_SDR_c(Non-specific)	cd05326
transcript_125	Secoisolariciresinol Dehydrogenase	secoisolariciresinol-DH_like_SDR_c(Non-specific)	cd05326
transcript_135	Secoisolariciresinol Dehydrogenase	secoisolariciresinol-DH_like_SDR_c(Non-specific)	cd05326
transcript_253	Secoisolariciresinol Dehydrogenase	secoisolariciresinol-DH_like_SDR_c(Non-specific)	cd05326
transcript_473	Secoisolariciresinol Dehydrogenase	SDR_c(Non-specific)	cd05233
transcript_740	Secoisolariciresinol Dehydrogenase	SDR_c(Non-specific)	cd05233
transcript_122	Secoisolariciresinol Dehydrogenase	SDR_c(Non-specific)	cd05233
transcript_125	Secoisolariciresinol Dehydrogenase	SDR_c(Non-specific)	cd05233
transcript_253	Secoisolariciresinol Dehydrogenase	SDR_c(Non-specific)	cd05233
transcript_265	Secoisolariciresinol Dehydrogenase	SDR_c(Non-specific)	cd05233
transcript_296	Secoisolariciresinol Dehydrogenase	SDR_c(Non-specific)	cd05233
transcript_201	Secoisolariciresinol Dehydrogenase	SDR_c(Non-specific)	cd05233
transcript_135	Secoisolariciresinol Dehydrogenase	SDR_c(Non-specific)	cd05233
transcript_121	L-lysine 6-monooxygenase	K_oxygenase(Multidom)	pfam13434
transcript_276	Nitronate monooxygenase	NMO(Multidom)	pfam03060
transcript_360	monooxygenase-like	FMO-like(Multidom)	pfam00743
transcript_648	Nitronate monooxygenase	NMO(Multidom)	pfam03060
transcript_138	Glutathione peroxidase	GSHPx(Non-specific)	pfam00255
transcript_886	alkylhydroperoxidase	ahpD_dom(Non-specific)	TIGR00778
transcript_886	uncharacterized peroxidase-related	peroxid_rel(Multidom)	TIGR01926
transcript_114	C-terminal	catalase_peroxidase_2(Non-specific)	cd08200
transcript_114	Heme-dependent	plant_peroxidase_like(Non-specific)	cd00314
transcript_114	Peroxidase	peroxidase(Non-specific)	pfam00141
transcript_114	catalase/peroxidase	cat_per_HPI(Multidom)	TIGR00198
transcript_134	N-terminal	catalase_peroxidase_1(Non-specific)	cd00649
transcript_134	catalase/peroxidase	cat_per_HPI(Multidom)	TIGR00198
transcript_113	methyltransferase	fkbM_fam(Non-specific)	TIGR01444
transcript_280	methyltransferase	mtaA_cmuA(Multidom)	TIGR01463
transcript_459	ubiquinone biosynthesis O-methyltransferase	UbiG(Multidom)	TIGR01983,
transcript_491	methyltransferase	fkbM_fam(Non-specific)	TIGR01444
transcript_531	DNA-methyltransferase	dcm(Multidom)	TIGR00675
transcript_542	O-6-methylguanine DNA methyltransferase	ogt(Non-specific)	TIGR00589,
transcript_641	S-adenosyl-methyltransferase	TIGR00006(Non-specific)	TIGR00006
transcript_657	Serine hydroxymethyltransferase	SHMT(Non-specific)	pfam00464
transcript_861	methyltransferase	TIGR00048(Multidom)	TIGR00048
transcript_121	methyltransferase	methyltr_grsp(Multidom)	TIGR04188
transcript_122	methyltransferase	gid_trmFO(Non-specific)	TIGR00137
transcript_208	methyltransferase	TIGR03438(Multidom)	TIGR03438
transcript_234	ubiquinone biosynthesis O-methyltransferase	UbiG(Multidom)	TIGR01983
