# Supplementary material for: De novo transcriptome analysis using 454 pyrosequencing of the Himalayan Mayapple, Podophyllum hexandrum
Source: BMC Genomics. 2013 Nov 1;14:748. doi: 10.1186/1471-2164-14-748 (PMC3840631; doi:10.1186/1471-2164-14-748)
Supplement: Additional file 13 — List of important domains that may be required for podophyllotoxin biosynthesis from sequences assembled using Newbler optimized parameters. [file 1471-2164-14-748-S13.xls]

## Sheet: Control_CDD
Transcripts	Hit type	PSSM-ID	From	To	E-Value	Bitscore	Accession	Superfamily
NADB_Rossmann superfamily
transcript_346	superfamily	213117	66	96	0.000112146	38.9924	cl09931	NADB_Rossmann superfamily
transcript_412	superfamily	213117	10	248	3.00416e-105	307.859	cl09931	NADB_Rossmann superfamily
transcript_576	superfamily	213117	29	61	7.58188e-13	62.8528	cl09931	NADB_Rossmann superfamily
transcript_894	superfamily	213117	1	88	1.86991e-14	66.0033	cl09931	NADB_Rossmann superfamily
transcript_119	superfamily	213117	113	161	4.01518e-25	98.277	cl09931	NADB_Rossmann superfamily
transcript_142	superfamily	213117	12	160	6.08189e-37	126.232	cl09931	NADB_Rossmann superfamily
transcript_160	superfamily	213117	112	153	1.1299e-19	81.8252	cl09931	NADB_Rossmann superfamily
transcript_226	superfamily	213117	9	124	1.72037e-63	197.665	cl09931	NADB_Rossmann superfamily
transcript_267	superfamily	213117	45	107	3.38999e-06	43.232	cl09931	NADB_Rossmann superfamily
transcript_269	superfamily	213117	28	52	3.84443e-11	57.2223	cl09931	NADB_Rossmann superfamily
transcript_288	superfamily	213117	1	70	5.93469e-37	129.584	cl09931	NADB_Rossmann superfamily
transcript_315	superfamily	213117	8	26	3.50575e-05	39.3481	cl09931	NADB_Rossmann superfamily
transcript_330	superfamily	213117	57	88	2.48239e-09	50.7623	cl09931	NADB_Rossmann superfamily
transcript_398	superfamily	213117	1	71	6.62651e-07	43.6904	cl09931	NADB_Rossmann superfamily
transcript_432	superfamily	213117	1	65	1.52333e-23	88.3656	cl09931	NADB_Rossmann superfamily
transcript_440	superfamily	213117	1	67	6.47619e-18	73.472	cl09931	NADB_Rossmann superfamily
transcript_599	superfamily	213117	1	129	2.01474e-46	152.438	cl09931	NADB_Rossmann superfamily
transcript_694	superfamily	213117	2	72	1.16925e-10	56.138	cl09931	NADB_Rossmann superfamily
transcript_704	superfamily	213117	109	146	0.00213079	36.3573	cl09931	NADB_Rossmann superfamily
transcript_813	superfamily	213117	119	144	0.003384	34.8578	cl09931	NADB_Rossmann superfamily
transcript_108	superfamily	213117	93	128	4.02111e-10	54.7949	cl09931	NADB_Rossmann superfamily
transcript_118	superfamily	213117	1	122	8.33119e-54	171.296	cl09931	NADB_Rossmann superfamily
transcript_137	superfamily	213117	11	57	3.36222e-06	41.9545	cl09931	NADB_Rossmann superfamily
transcript_145	superfamily	213117	5	35	8.46045e-08	46.3405	cl09931	NADB_Rossmann superfamily
transcript_193	superfamily	213117	41	61	7.04484e-05	37.7756	cl09931	NADB_Rossmann superfamily
transcript_230	superfamily	213117	2	40	1.49764e-07	45.9873	cl09931	NADB_Rossmann superfamily
transcript_236	superfamily	213117	1	52	7.63989e-20	79.1629	cl09931	NADB_Rossmann superfamily
transcript_248	superfamily	213117	1	61	4.0294e-25	93.8005	cl09931	NADB_Rossmann superfamily
transcript_306	superfamily	213117	1	89	3.27469e-20	83.0204	cl09931	NADB_Rossmann superfamily
transcript_311	superfamily	213117	2	104	3.21407e-18	76.8858	cl09931	NADB_Rossmann superfamily
transcript_317	superfamily	213117	38	93	3.2623e-16	70.7667	cl09931	NADB_Rossmann superfamily
transcript_321	superfamily	213117	1	87	3.14131e-12	59.8225	cl09931	NADB_Rossmann superfamily
transcript_325	superfamily	213117	102	129	1.95146e-07	47.076	cl09931	NADB_Rossmann superfamily
transcript_327	superfamily	213117	4	71	0.00820962	33.425	cl09931	NADB_Rossmann superfamily
transcript_328	superfamily	213117	4	71	0.00820962	33.425	cl09931	NADB_Rossmann superfamily
transcript_371	superfamily	213117	26	45	6.94924e-08	47.8286	cl09931	NADB_Rossmann superfamily
transcript_399	superfamily	213117	86	108	0.00199015	35.216	cl09931	NADB_Rossmann superfamily
transcript_401	superfamily	213117	1	42	1.37153e-12	58.7879	cl09931	NADB_Rossmann superfamily
transcript_403	superfamily	213117	1	70	4.97061e-07	44.271	cl09931	NADB_Rossmann superfamily
Methyl transferase Domain
transcript_318	superfamily	207069	1	91	9.8161e-52	163.918	cl00480	Methyltransf_6 superfamily
transcript_179	superfamily	207069	2	28	0.00783484	31.7944	cl00480	Methyltransf_6 superfamily
transcript_673	superfamily	208110	2	58	3.23794e-10	55.7617	cl04109	Methyltransf_7 superfamily
Monoxygenase
transcript_722	superfamily	213112	1	161	7.1761e-49	159.663	cl07892	Flavin_utilizing_monoxygenases superfamily
Peroxidase
transcript_633	superfamily	206893	23	163	2.70401e-82	245.761	cl00196	plant_peroxidase_like superfamily
transcript_774	superfamily	206893	53	130	1.72159e-39	136.104	cl00196	plant_peroxidase_like superfamily
transcript_322	superfamily	206893	53	90	7.8446e-09	50.2047	cl00196	plant_peroxidase_like superfamily
transcript_334	superfamily	206893	32	109	9.69447e-24	92.5767	cl00196	plant_peroxidase_like superfamily
Oxidoreductase
transcript_39_	superfamily	201180	14	114	3.6439e-21	92.68	cl17060	Oxidored_q1 superfamily
transcript_687	superfamily	201180	5	107	9.56841e-11	58.3972	cl17060	Oxidored_q1 superfamily
transcript_467	superfamily	201180	2	33	1.12696e-07	48.3821	cl17060	Oxidored_q1 superfamily
transcript_546	superfamily	201180	1	102	4.6083e-22	89.2132	cl17060	Oxidored_q1 superfamily
transcript_786	superfamily	201180	2	109	2.85263e-17	75.346	cl17060	Oxidored_q1 superfamily
transcript_383	superfamily	201180	54	103	0.00742387	32.9741	cl17060	Oxidored_q1 superfamily
transcript_211	superfamily	109709	101	129	1.47771e-13	61.4408	cl02919	Oxidored_q1_N superfamily
transcript_318	superfamily	199318	1	42	5.41414e-06	39.7751	cl00492	Oxidored_q2 superfamily
transcript_327	superfamily	186065	158	269	2.40919e-43	145.777	cl00535	Oxidored_q4 superfamily
transcript_100	superfamily	186065	67	138	1.66578e-48	153.99	cl00535	Oxidored_q4 superfamily
transcript_148	superfamily	210192	72	143	1.46591e-43	142.877	cl15792	Oxidored_q6 superfamily
CypX superfamily
transcript_246	superfamily	212625	157	214	0.00410376	37.1391	cl12078	CypX superfamily
transcript_207	superfamily	212625	1	128	2.50135e-22	90.1565	cl12078	CypX superfamily
transcript_110	superfamily	212625	1	136	1.0009e-12	63.1925	cl12078	CypX superfamily
transcript_371	superfamily	212625	1	110	2.33044e-11	58.9553	cl12078	CypX superfamily
cd00717
transcript_147	superfamily	207059	143	366	1.79392e-117	347.12	cl00464	URO-D_CIMS_like superfamily
transcript_464	superfamily	207059	12	253	1.54726e-117	343.283	cl00464	URO-D_CIMS_like superfamily
cl08267
transcript_766	superfamily	126391	3	147	5.39556e-23	94.0963	cl08267	ISOPREN_C2_like superfamily
transcript_393	superfamily	126391	1	22	1.98247e-08	48.2831	cl08267	ISOPREN_C2_like superfamily
AdoMet_MTases superfamily
transcript_412	superfamily	213141	20	88	0.00109916	36.9068	cl16911	AdoMet_MTases superfamily
transcript_111	superfamily	213141	54	170	1.37961e-15	69.6832	cl16911	AdoMet_MTases superfamily
transcript_122	superfamily	213141	74	161	1.94254e-07	47.9252	cl16911	AdoMet_MTases superfamily
transcript_164	superfamily	213141	15	104	5.27631e-16	71.2733	cl16911	AdoMet_MTases superfamily
transcript_191	superfamily	213141	49	79	0.000592237	36.9054	cl16911	AdoMet_MTases superfamily
transcript_198	superfamily	213141	25	133	1.11137e-17	75.5105	cl16911	AdoMet_MTases superfamily
transcript_198	superfamily	213141	7	33	0.00660682	34.0253	cl16911	AdoMet_MTases superfamily
transcript_290	superfamily	213141	15	57	4.66967e-07	43.1467	cl16911	AdoMet_MTases superfamily
transcript_469	superfamily	213141	70	157	3.65018e-07	44.5727	cl16911	AdoMet_MTases superfamily
transcript_608	superfamily	213141	102	131	0.000229195	38.1445	cl16911	AdoMet_MTases superfamily
transcript_103	superfamily	213141	20	132	5.00407e-31	111.719	cl16911	AdoMet_MTases superfamily
transcript_175	superfamily	213141	1	70	1.71065e-06	40.8763	cl16911	AdoMet_MTases superfamily
transcript_308	superfamily	213141	6	129	4.53711e-39	131.662	cl16911	AdoMet_MTases superfamily
transcript_334	superfamily	213141	62	110	3.52447e-10	52.7	cl16911	AdoMet_MTases superfamily
transcript_369	superfamily	213141	10	105	2.79341e-11	55.8582	cl16911	AdoMet_MTases superfamily
Protein Kinase
transcript_602	superfamily	213144	1	138	4.19182e-42	144.985	cl17037	NBD_sugar-kinase_HSP70_actin superfamily
transcript_911	superfamily	213144	121	142	0.00322091	35.1593	cl17037	NBD_sugar-kinase_HSP70_actin superfamily
transcript_330	superfamily	213144	1	81	1.1087e-17	76.8029	cl17037	NBD_sugar-kinase_HSP70_actin superfamily
transcript_385	superfamily	213144	91	111	6.44443e-08	48.4167	cl17037	NBD_sugar-kinase_HSP70_actin superfamily
transcript_698	superfamily	208991	1	219	0	526.66	cl09155	Pyruvate_Kinase superfamily
transcript_119	superfamily	208991	83	141	4.04539e-30	114.496	cl09155	Pyruvate_Kinase superfamily
transcript_122	superfamily	208991	31	124	1.25575e-26	101.641	cl09155	Pyruvate_Kinase superfamily
transcript_121	superfamily	212177	8	49	0.00245918	35.331	cl00192	ribokinase_pfkB_like superfamily
