# Supplementary material for: De novo transcriptome analysis using 454 pyrosequencing of the Himalayan Mayapple, Podophyllum hexandrum
Source: BMC Genomics. 2013 Nov 1;14:748. doi: 10.1186/1471-2164-14-748 (PMC3840631; doi:10.1186/1471-2164-14-748)
Supplement: Additional file 14 — Complete list of transcription factors identified from transcripts generated by Newbler default parameter assembly. [file 1471-2164-14-748-S14.xls]

## Sheet: Sheet1
QueryAcc	Hit_Acession	HitDesc	HitSignificance	HSP_rank	%ID	eValue	HSP_length
transcript_9	Oryza_sativa_subsp._japonica_LOC_Os04g22990.1	FAR1	3e-41	1	27.665	3e-41	394
transcript_19	Oryza_sativa_subsp._indica_OsIBCD017735	FAR1	1e-13	1	35.6589	1e-13	129
transcript_23	Populus_trichocarpa_758451	HB	2e-61	1	34.4978	2e-61	458
transcript_30	Carica_papaya_evm.TU.supercontig_3.426	MYB	6e-07	1	78.7879	6e-07	33
transcript_37	Oryza_sativa_subsp._indica_OsIBCD015308	C3H	4e-12	1	24.2105	4e-12	190
transcript_43	Vitis_vinifera_GSVIVP00037702001	GRAS	9e-09	1	33.3333	9e-09	84
transcript_44	Oryza_sativa_subsp._japonica_LOC_Os04g22990.1	FAR1	2e-90	1	49.0463	2e-90	367
transcript_55	Vitis_vinifera_GSVIVP00015690001	Jumonji	3e-18	1	86.9565	3e-18	46
transcript_67	Arabidopsis_thaliana_AT4G04890.1	HB	3e-69	1	39.5349	3e-69	387
transcript_77	Cyanidioschyzon_merolae_CMN336C	GNAT	1e-16	1	30.7692	1e-16	169
transcript_84	Populus_trichocarpa_568199	HB	3e-55	1	39.9351	3e-55	308
transcript_89	Physcomitrella_patens_206687	Sigma70-like	4e-19	1	28.5714	4e-19	245
transcript_94	Carica_papaya_evm.TU.supercontig_20.31	FAR1	6e-20	1	29.5681	6e-20	301
transcript_101	Cyanidioschyzon_merolae_CMN336C	GNAT	1e-24	1	30.5221	1e-24	249
transcript_109	Physcomitrella_patens_104118	Orphans	3e-08	1	29.0323	3e-08	124
transcript_117	Populus_trichocarpa_209782	CSD	8e-13	1	46.875	8e-13	64
transcript_159	Zea_mays_GRMZM2G103314_P02	TRAF	2e-14	1	58.209	2e-14	67
transcript_163	Oryza_sativa_subsp._indica_OsIBSD048064	Orphans	1e-53	1	47.9452	1e-53	219
transcript_170	Carica_papaya_evm.TU.supercontig_20.31	FAR1	6e-08	1	29.5652	6e-08	115
transcript_226	Coccomyxa_sp._C-169_80216	CSD	1e-12	1	56.6038	1e-12	53
transcript_232	Populus_trichocarpa_758451	HB	9e-18	1	37.7953	9e-18	127
transcript_237	Oryza_sativa_subsp._indica_OsIBSD049234	Orphans	3e-29	1	34.9462	3e-29	186
transcript_242	Zea_mays_GRMZM2G004957_P02	HB	3e-21	1	42.3358	3e-21	137
transcript_253	Oryza_sativa_subsp._indica_OsIBSD048362	GNAT	2e-15	1	34.7826	2e-15	138
transcript_254	Oryza_sativa_subsp._indica_OsIBSD048695	Orphans	4e-18	1	35.8491	4e-18	159
transcript_258	Oryza_sativa_subsp._indica_OsIBSD048444	GNAT	5e-11	1	30.5085	5e-11	177
transcript_264	Populus_trichocarpa_590344	Orphans	1e-23	1	41.7219	1e-23	151
transcript_279	Physcomitrella_patens_104118	Orphans	5e-11	1	32.6797	5e-11	153
transcript_310	Chlamydomonas_reinhardtii_126346	Orphans	1e-09	1	40.2778	1e-09	72
transcript_332	Oryza_sativa_subsp._indica_OsIBSD048444	GNAT	2e-08	1	29.3233	2e-08	133
transcript_336	Physcomitrella_patens_206687	Sigma70-like	6e-45	1	50	6e-45	164
transcript_361	Physcomitrella_patens_103686	Orphans	2e-08	1	30.4348	2e-08	92
transcript_375	Cyanidioschyzon_merolae_CMN336C	GNAT	2e-26	1	33.3333	2e-26	192
transcript_377	Oryza_sativa_subsp._indica_OsIBSD048695	Orphans	9e-10	1	36.6972	9e-10	109
transcript_453	Carica_papaya_evm.TU.supercontig_10.62	FAR1	9e-16	1	33.3333	9e-16	147
transcript_460	Zea_mays_GRMZM2G004957_P02	HB	2e-21	1	43.5115	2e-21	131
transcript_467	Populus_trichocarpa_795562	Orphans	2e-16	1	36.7647	2e-16	136
transcript_483	Oryza_sativa_subsp._indica_OsIBCD035530	ABI3VP1	2e-12	1	32.5758	2e-12	132
transcript_505	Populus_trichocarpa_594029	Orphans	7e-27	1	49.1667	7e-27	120
transcript_556	Populus_trichocarpa_568199	HB	8e-16	1	41.0714	8e-16	112
transcript_562	Populus_trichocarpa_568199	HB	8e-18	1	41.7391	8e-18	115
transcript_566	Populus_trichocarpa_568199	HB	2e-18	1	39.8374	2e-18	123
transcript_619	Vitis_vinifera_GSVIVP00037702001	GRAS	1e-08	1	36.5854	1e-08	82
transcript_636	Oryza_sativa_subsp._indica_OsIBSD047299	Orphans	5e-21	1	50.9259	5e-21	108
transcript_722	Oryza_sativa_subsp._indica_OsIBCD030024	FAR1	9e-09	1	53.3333	9e-09	45
transcript_776	Oryza_sativa_subsp._indica_OsIBSD048362	GNAT	7e-14	1	34.3137	7e-14	102
transcript_786	Zea_mays_GRMZM2G004957_P02	HB	8e-24	1	46.6667	8e-24	120
transcript_837	Oryza_sativa_subsp._indica_OsIBSD048199	Orphans	1e-24	1	49.5238	1e-24	105
transcript_872	Populus_trichocarpa_834933	HB	8e-10	1	38.5542	8e-10	83
transcript_886	Oryza_sativa_subsp._indica_OsIBSD048199	Orphans	3e-26	1	47.2727	3e-26	110
transcript_891	Micromonas_pusilla_CCMP1545_52348	HMG	1e-27	1	52.7273	1e-27	110
transcript_896	Oryza_sativa_subsp._indica_OsIBCD014458	NAC	6e-13	1	44.4444	6e-13	72
transcript_908	Populus_trichocarpa_586721	Orphans	3e-11	1	43.0556	3e-11	72
transcript_913	Selaginella_moellendorffii_443461	AP2-EREBP	7e-09	1	53.1915	7e-09	47
transcript_929	Populus_trichocarpa_597173	GNAT	5e-23	1	48.2759	5e-23	116
transcript_948	Vitis_vinifera_GSVIVP00018844001	bHLH	7e-14	1	51.2821	7e-14	78
transcript_969	Populus_trichocarpa_646851	LOB	6e-24	1	62.3762	6e-24	101
transcript_1048	Chlamydomonas_reinhardtii_126810	CSD	4e-13	1	49.2537	4e-13	67
transcript_1068	Vitis_vinifera_GSVIVP00026038001	HB	4e-25	1	57.6923	4e-25	104
transcript_1097	Selaginella_moellendorffii_405045	CSD	7e-09	1	37.5	7e-09	72
transcript_1135	Oryza_sativa_subsp._indica_OsIBCD030674	TRAF	5e-14	1	45.4545	5e-14	88
transcript_1150	Oryza_sativa_subsp._indica_OsIBSD048444	GNAT	5e-26	1	53.1915	5e-26	94
transcript_1166	Populus_trichocarpa_415998	ARR-B	3e-08	1	43.4783	3e-08	69
transcript_1190	Populus_trichocarpa_594173	FHA	2e-26	1	61.6279	2e-26	86
transcript_1234	Oryza_sativa_subsp._indica_OsIBSD048224	Orphans	8e-07	1	46.8085	8e-07	47
transcript_1238	Zea_mays_GRMZM2G103314_P02	TRAF	3e-11	1	46.0317	3e-11	63
transcript_1272	Oryza_sativa_subsp._indica_OsIBSD048959	Orphans	3e-12	1	48.4848	3e-12	66
transcript_1297	Oryza_sativa_subsp._indica_OsIBCD011800	Orphans	4e-18	1	44.7059	4e-18	85
transcript_1313	Carica_papaya_evm.TU.supercontig_20.31	FAR1	8e-16	1	43.0108	8e-16	93
transcript_1385	Populus_trichocarpa_794513	Orphans	3e-11	1	44.5783	3e-11	83
transcript_1397	Selaginella_moellendorffii_443461	AP2-EREBP	5e-12	1	44.4444	5e-12	72
transcript_1404	Oryza_sativa_subsp._indica_OsIBSD048362	GNAT	8e-10	1	38.2716	8e-10	81
transcript_1438	Oryza_sativa_subsp._indica_OsIBSD047165	GNAT	4e-11	1	51.1111	4e-11	45
transcript_1529	Zea_mays_GRMZM2G004957_P02	HB	2e-42	1	42.1941	2e-42	237
transcript_1540	Oryza_sativa_subsp._indica_OsIBCD030168	NAC	1e-32	1	43.5644	1e-32	101
transcript_1708	Oryza_sativa_subsp._indica_OsIBCD010288	MYB-related	1e-20	1	42.8571	1e-20	140
transcript_1787	Arabidopsis_thaliana_AT4G21750.2	HB	9e-16	1	50	9e-16	78
transcript_1845	Populus_trichocarpa_758451	HB	8e-31	1	48.4375	8e-31	128
transcript_1907	Vitis_vinifera_GSVIVP00006904001	HB	5e-07	1	41.9753	5e-07	81
transcript_1990	Populus_trichocarpa_586721	Orphans	9e-12	1	53.7037	9e-12	54
transcript_2181	Populus_trichocarpa_643591	NAC	2e-25	1	61.7021	2e-25	94
transcript_2198	Populus_trichocarpa_583220	Orphans	1e-13	1	48.1928	1e-13	83
transcript_2252	Populus_trichocarpa_582869	Orphans	1e-07	1	38.4615	1e-07	52
transcript_2301	Ostreococcus_lucimarinus_38278	Orphans	9e-12	1	44.4444	9e-12	81
transcript_2321	Oryza_sativa_subsp._indica_OsIBCD014458	NAC	8e-13	1	53.2258	8e-13	62
transcript_2335	Zea_mays_GRMZM2G004957_P02	HB	1e-11	1	68.9655	1e-11	29
transcript_2352	Chlamydomonas_reinhardtii_126810	CSD	4e-15	1	49.2754	4e-15	69
transcript_2424	Micromonas_sp._RCC299_101327	C3H	1e-11	1	42.2535	1e-11	71
transcript_2640	Galdieria_sulphuraria_Gs40140.1	Orphans	5e-07	1	45.283	5e-07	53
transcript_2673	Oryza_sativa_subsp._indica_OsIBSD047165	GNAT	6e-12	1	45.4545	6e-12	55
transcript_2745	Physcomitrella_patens_206687	Sigma70-like	3e-11	1	55	3e-11	60
transcript_2787	Oryza_sativa_subsp._indica_OsIBSD048210	Orphans	2e-23	1	69.4444	2e-23	72
transcript_2797	Populus_trichocarpa_592549	Orphans	2e-21	1	59.7222	2e-21	72
transcript_2983	Micromonas_sp._RCC299_59701	HMG	1e-13	1	50.7463	1e-13	67
transcript_3032	Oryza_sativa_subsp._indica_OsIBSD048695	Orphans	2e-07	1	46.7742	2e-07	62
transcript_3259	Oryza_sativa_subsp._indica_OsIBSD048064	Orphans	1e-11	1	66.6667	1e-11	30
