# Supplementary material for: De novo transcriptome analysis using 454 pyrosequencing of the Himalayan Mayapple, Podophyllum hexandrum
Source: BMC Genomics. 2013 Nov 1;14:748. doi: 10.1186/1471-2164-14-748 (PMC3840631; doi:10.1186/1471-2164-14-748)
Supplement: Additional file 15 — Complete list of transcription factors identified from transcripts generated by Newbler optimized parameter assembly. [file 1471-2164-14-748-S15.xls]

## Sheet: Callus_control
Transcript_ID	Hit Description	Transcription_Factor	E-value	Identity	HSP_length
transcript_11	Oryza_sativa_subsp._japonica_LOC_Os04g22990.1	FAR1	2e-49	34.0909	220
transcript_14	Populus_trichocarpa_758451	HB	4e-57	34.4913	403
transcript_18	Oryza_sativa_subsp._japonica_LOC_Os04g22990.1	FAR1	1e-13	37.3494	83
transcript_21	Oryza_sativa_subsp._japonica_LOC_Os04g22990.1	FAR1	5e-85	60.8696	138
transcript_30	Vitis_vinifera_GSVIVP00015690001	Jumonji	6e-18	86.9565	46
transcript_37	Populus_trichocarpa_758451	HB	6e-75	47.7011	174
transcript_40	Populus_trichocarpa_597173	GNAT	1e-22	48.3051	118
transcript_42	Oryza_sativa_subsp._indica_OsIBCD017735	FAR1	1e-13	35.6589	129
transcript_52	Micromonas_sp._RCC299_62804	MYB-related	2e-10	28.1513	238
transcript_75	Populus_trichocarpa_758451	HB	9e-88	41.7778	450
transcript_108	Populus_trichocarpa_758451	HB	6e-46	44.898	147
transcript_122	Oryza_sativa_subsp._japonica_LOC_Os04g22990.1	FAR1	3e-46	48.8636	176
transcript_127	Populus_trichocarpa_209782	CSD	7e-12	46.875	64
transcript_134	Cyanidioschyzon_merolae_CMN336C	GNAT	2e-18	30.8989	178
transcript_158	Zea_mays_GRMZM2G004957_P02	HB	1e-26	43.5065	154
transcript_176	Physcomitrella_patens_113461	Sigma70-like	1e-22	40	70
transcript_178	Physcomitrella_patens_94003	Orphans	2e-30	41.844	141
transcript_182	Carica_papaya_evm.TU.supercontig_20.31	FAR1	3e-21	35.0575	174
transcript_199	Carica_papaya_evm.TU.supercontig_20.31	FAR1	3e-19	24.9258	337
transcript_208	Populus_trichocarpa_590344	Orphans	1e-28	42.1965	173
transcript_217	Cyanidioschyzon_merolae_CMN336C	GNAT	5e-32	36.6197	213
transcript_224	Physcomitrella_patens_103686	Orphans	1e-07	30.4348	92
transcript_228	Vitis_vinifera_GSVIVP00016178001	Orphans	3e-13	82.5	40
transcript_232	Physcomitrella_patens_103813	Orphans	8e-11	27.6596	141
transcript_263	Vitis_vinifera_GSVIVP00037702001	GRAS	6e-07	32.5581	86
transcript_316	Physcomitrella_patens_206687	Sigma70-like	5e-70	50.9506	263
transcript_338	Sorghum_bicolor_4888958	PHD	2e-29	34.2007	269
transcript_357	Populus_trichocarpa_568199	HB	2e-26	32.2222	270
transcript_358	Oryza_sativa_subsp._indica_OsIBSD048362	GNAT	9e-18	35.2941	153
transcript_363	Oryza_sativa_subsp._indica_OsIBSD048224	Orphans	2e-17	38.835	103
transcript_377	Oryza_sativa_subsp._indica_OsIBCD030168	NAC	4e-37	45.0867	173
transcript_381	Carica_papaya_evm.TU.supercontig_91.26	LUG	4e-15	84.6154	26
transcript_405	Zea_mays_GRMZM2G103314_P02	TRAF	4e-14	58.209	67
transcript_413	Oryza_sativa_subsp._indica_OsIBSD048064	Orphans	1e-55	45.1128	266
transcript_429	Populus_trichocarpa_643591	NAC	1e-111	78.0992	242
transcript_477	Populus_trichocarpa_758451	HB	6e-26	41.2903	155
transcript_514	Oryza_sativa_subsp._indica_OsIBCD030674	TRAF	2e-07	31.6176	136
transcript_541	Zea_mays_GRMZM2G004957_P02	HB	2e-42	42.1941	237
transcript_550	Zea_mays_GRMZM2G122897_P01	HB	4e-08	28.8	125
transcript_567	Coccomyxa_sp._C-169_80216	CSD	4e-12	56.6038	53
transcript_589	Oryza_sativa_subsp._indica_OsIBSD049234	Orphans	9e-31	33.6538	208
transcript_594	Populus_trichocarpa_592549	Orphans	2e-10	34.8624	109
transcript_617	Oryza_sativa_subsp._indica_OsIBSD047803	Orphans	1e-29	42.1687	166
transcript_627	Populus_trichocarpa_794513	Orphans	3e-10	41.4634	82
transcript_655	Oryza_sativa_subsp._indica_OsIBSD048695	Orphans	6e-18	35.8491	159
transcript_664	Oryza_sativa_subsp._indica_OsIBSD048444	GNAT	4e-08	30.2521	119
transcript_669	Oryza_sativa_subsp._indica_OsIBCD015308	C3H	2e-08	26.3636	110
transcript_690	Oryza_sativa_subsp._indica_OsIBCD030674	TRAF	3e-43	44.7005	217
transcript_704	Physcomitrella_patens_104118	Orphans	2e-10	34.6154	130
transcript_705	Zea_mays_GRMZM2G122897_P01	HB	1e-13	36.8421	114
transcript_719	Populus_trichocarpa_568199	HB	7e-08	34.0426	94
transcript_759	Oryza_sativa_subsp._indica_OsIBSD048199	Orphans	4e-24	49.5238	105
transcript_781	Chlamydomonas_reinhardtii_126346	Orphans	3e-15	34.8485	132
transcript_847	Physcomitrella_patens_103760	Orphans	7e-07	29.2683	82
transcript_894	Cyanidioschyzon_merolae_CMN336C	GNAT	3e-29	34.5	200
transcript_909	Carica_papaya_evm.TU.supercontig_192.6	LOB	2e-73	81.25	176
transcript_948	Zea_mays_GRMZM2G103314_P02	TRAF	3e-14	48.6111	72
transcript_958	Vitis_vinifera_GSVIVP00000869001	HB	3e-17	41.791	134
transcript_993	Carica_papaya_evm.TU.supercontig_10.62	FAR1	2e-16	32.6797	153
transcript_1070	Oryza_sativa_subsp._indica_OsIBSD048695	Orphans	1e-09	36.6972	109
transcript_1089	Populus_trichocarpa_758451	HB	2e-08	51.1111	45
transcript_1103	Oryza_sativa_subsp._indica_OsIBCD035530	ABI3VP1	4e-12	32.5758	132
transcript_1113	Physcomitrella_patens_193512	Orphans	2e-08	40.5405	74
transcript_1114	Oryza_sativa_subsp._indica_OsIBCD010288	MYB-related	2e-20	42.8571	140
transcript_1115	Populus_trichocarpa_597173	GNAT	8e-28	37.6471	170
transcript_1174	Micromonas_sp._RCC299_101327	C3H	2e-12	47.8261	69
transcript_1224	Oryza_sativa_subsp._indica_OsIBCD005187	G2-like	2e-12	29.5082	183
transcript_1257	Oryza_sativa_subsp._indica_OsIBSD047374	Orphans	7e-17	36.5672	134
transcript_1271	Populus_trichocarpa_568199	HB	7e-17	40.8333	120
transcript_1326	Carica_papaya_evm.TU.supercontig_20.31	FAR1	1e-28	40	155
transcript_1338	Oryza_sativa_subsp._indica_OsIBSD048444	GNAT	4e-25	47.3118	93
transcript_1367	Zea_mays_GRMZM2G004957_P02	HB	1e-22	39.7163	141
transcript_1384	Vitis_vinifera_GSVIVP00037702001	GRAS	2e-08	36.5854	82
transcript_1423	Oryza_sativa_subsp._indica_OsIBSD047299	Orphans	2e-27	48.8189	127
transcript_1442	Oryza_sativa_subsp._indica_OsIBSD048362	GNAT	1e-19	38.8889	126
transcript_1477	Vitis_vinifera_GSVIVP00018844001	bHLH	1e-24	46.4286	112
transcript_1491	Micromonas_sp._RCC299_59701	HMG	3e-36	50	152
transcript_1542	Populus_trichocarpa_568199	HB	2e-24	36.5385	156
transcript_1550	Oryza_sativa_subsp._indica_OsIBSD048695	Orphans	5e-09	34.8214	112
transcript_1566	Oryza_sativa_subsp._indica_OsIBCD030024	FAR1	2e-10	48.3333	60
transcript_1589	Selaginella_moellendorffii_443461	AP2-EREBP	2e-15	42.5532	94
transcript_1610	Oryza_sativa_subsp._indica_OsIBCD000189	Orphans	2e-07	36.5854	82
transcript_1613	Zea_mays_GRMZM2G004957_P02	HB	2e-24	47.1545	123
transcript_1626	Oryza_sativa_subsp._indica_OsIBSD048210	Orphans	7e-10	30.4348	161
transcript_1642	Populus_trichocarpa_582869	Orphans	2e-11	26.5152	132
transcript_1646	Populus_trichocarpa_594173	FHA	3e-37	54.4118	136
transcript_1691	Oryza_sativa_subsp._indica_OsIBSD048210	Orphans	1e-27	53.4884	129
transcript_1751	Oryza_sativa_subsp._indica_OsIBSD048167	FAR1	2e-09	54.3478	46
transcript_1752	Populus_trichocarpa_592549	Orphans	8e-24	59.4937	79
transcript_1788	Oryza_sativa_subsp._indica_OsIBSD048199	Orphans	9e-28	45.6	125
transcript_1872	Arabidopsis_lyrata_311286	MYB-related	7e-08	28.6885	122
transcript_1898	Oryza_sativa_subsp._indica_OsIBSD048444	GNAT	4e-07	37.5	72
transcript_1899	Micromonas_pusilla_CCMP1545_52348	HMG	2e-33	48.0263	152
transcript_1911	Oryza_sativa_subsp._indica_OsIBCD014458	NAC	1e-13	41.573	89
transcript_1942	Oryza_sativa_subsp._indica_OsIBSD048444	GNAT	4e-08	30.9278	97
transcript_1948	Selaginella_moellendorffii_443461	AP2-EREBP	2e-10	51.9231	52
transcript_1950	Populus_trichocarpa_758451	HB	1e-32	47.4453	137
transcript_1961	Selaginella_moellendorffii_405045	CSD	2e-09	38.3562	73
transcript_1993	Arabidopsis_thaliana_AT4G21750.2	HB	9e-16	50	78
transcript_2002	Zea_mays_GRMZM2G004957_P02	HB	8e-14	40	75
transcript_2043	Populus_trichocarpa_586721	Orphans	2e-21	44.8598	107
transcript_2189	Vitis_vinifera_GSVIVP00000869001	HB	9e-24	44.697	132
transcript_2194	Chlamydomonas_reinhardtii_126810	CSD	3e-13	46.5753	73
transcript_2223	Vitis_vinifera_GSVIVP00026038001	HB	8e-31	56.0976	123
transcript_2229	Vitis_vinifera_GSVIVP00000869001	HB	1e-07	42.1053	76
transcript_2236	Populus_trichocarpa_583893	NAC	2e-08	34	100
transcript_2247	Arabidopsis_lyrata_313019	mTERF	6e-07	32.0312	128
transcript_2253	Oryza_sativa_subsp._indica_OsIBCD014458	NAC	9e-13	53.2258	62
transcript_2259	Vitis_vinifera_GSVIVP00000289001	FAR1	6e-63	86.0656	122
transcript_2347	Vitis_vinifera_GSVIVP00000289001	FAR1	2e-13	86.4865	37
transcript_2362	Cyanidioschyzon_merolae_CMN336C	GNAT	6e-09	28.5714	112
transcript_2382	Oryza_sativa_subsp._indica_OsIBSD048224	Orphans	7e-11	42.6471	68
transcript_2396	Micromonas_pusilla_CCMP1545_48139	Pseudo ARR-B	1e-09	33.0189	106
transcript_2457	Oryza_sativa_subsp._indica_OsIBSD048444	GNAT	1e-19	56.962	79
transcript_2493	Populus_trichocarpa_586721	Orphans	1e-11	35.4167	96
transcript_2529	Zea_mays_GRMZM2G103314_P02	TRAF	3e-11	46.0317	63
transcript_2587	Populus_trichocarpa_586721	Orphans	9e-12	53.7037	54
transcript_2600	Oryza_sativa_subsp._indica_OsIBSD048444	GNAT	9e-30	50	110
transcript_2631	Oryza_sativa_subsp._indica_OsIBSD048959	Orphans	9e-17	41.0526	95
transcript_2831	Zea_mays_GRMZM2G103314_P02	TRAF	4e-09	50.9804	51
transcript_2872	Oryza_sativa_subsp._indica_OsIBSD047165	GNAT	2e-14	46.6667	60
transcript_2953	Populus_trichocarpa_583220	Orphans	1e-13	48.1928	83
transcript_2965	Populus_trichocarpa_592549	Orphans	2e-10	43.75	80
transcript_2981	Vitis_vinifera_GSVIVP00014644001	C2H2	3e-46	87.0588	85
transcript_3054	Oryza_sativa_subsp._indica_OsIBSD048362	GNAT	8e-10	38.2716	81
transcript_3072	Chlorella_sp._NC64A_145197	HMG	5e-15	49.3506	77
transcript_3091	Populus_trichocarpa_590207	Orphans	2e-07	46.875	64
transcript_3130	Ostreococcus_lucimarinus_38278	Orphans	9e-12	44.4444	81
transcript_3185	Chlamydomonas_reinhardtii_126810	CSD	4e-15	49.2754	69
transcript_3543	Oryza_sativa_subsp._indica_OsIBSD048695	Orphans	1e-09	45.8333	72
transcript_3611	Oryza_sativa_subsp._indica_OsIBSD047165	GNAT	6e-12	45.4545	55
transcript_3638	Oryza_sativa_subsp._indica_OsIBSD048959	Orphans	8e-07	44	50
transcript_3655	Zea_mays_GRMZM2G103314_P02	TRAF	3e-13	57.377	61
transcript_3707	Oryza_sativa_subsp._indica_OsIBSD048444	GNAT	2e-15	48	75
transcript_4266	Sorghum_bicolor_5001311	C3H	8e-23	68.1818	66
transcript_4316	Oryza_sativa_subsp._indica_OsIBSD048064	Orphans	1e-11	66.6667	30
transcript_4395	Populus_trichocarpa_582233	Orphans	3e-11	47.7612	67
transcript_4482	Populus_trichocarpa_758451	HB	3e-10	37.3333	75
transcript_4500	Populus_trichocarpa_228193	NAC	5e-32	52.9412	136
transcript_4515	Oryza_sativa_subsp._indica_OsIBCD030674	TRAF	5e-31	47.3684	133
transcript_4675	Arabidopsis_thaliana_AT1G26300.2	BSD	1e-09	75	36
transcript_4682	Oryza_sativa_subsp._japonica_LOC_Os04g22990.1	FAR1	2e-19	37.7778	135
transcript_4691	Oryza_sativa_subsp._indica_OsIBSD047803	Orphans	1e-09	32.3529	136
transcript_4692	Populus_trichocarpa_758451	HB	2e-31	50.3759	133
transcript_4709	Vitis_vinifera_GSVIVP00035134001	SNF2	7e-50	70.6667	150
transcript_4718	Oryza_sativa_subsp._indica_OsIBCD030674	TRAF	5e-14	50.7042	71
transcript_4778	Oryza_sativa_subsp._indica_OsIBCD028891	bHLH	6e-09	32.3529	102
transcript_4824	Vitis_vinifera_GSVIVP00032337001	C2H2	9e-48	75.2	125
transcript_4833	Oryza_sativa_subsp._japonica_LOC_Os04g22990.1	FAR1	2e-10	34.8624	109
transcript_4837	Populus_trichocarpa_583893	NAC	6e-23	41.1765	153
transcript_4867	Carica_papaya_evm.TU.supercontig_26.22	C3H	3e-75	94.2623	122
transcript_4878	Vitis_vinifera_GSVIVP00037648001	WRKY	9e-57	77.3333	75
transcript_4926	Oryza_sativa_subsp._indica_OsIBCD030168	NAC	4e-14	36.7347	98
transcript_4946	Populus_trichocarpa_758451	HB	8e-30	43.7908	153
transcript_4950	Vitis_vinifera_GSVIVP00012491001	TRAF	4e-10	31.0345	87
transcript_4951	Arabidopsis_thaliana_AT4G04890.1	HB	2e-19	36.6337	101
transcript_4959	Vitis_vinifera_GSVIVP00036805001	C3H	9e-16	40	130
transcript_5016	Oryza_sativa_subsp._indica_OsIBCD030674	TRAF	2e-13	33.0189	106
transcript_5056	Oryza_sativa_subsp._japonica_LOC_Os11g07890.1	MYB	1e-07	32.8571	70
transcript_5077	Oryza_sativa_subsp._japonica_LOC_Os04g22990.1	FAR1	2e-08	30.2326	129
transcript_5086	Populus_trichocarpa_830518	HB	2e-24	38.8889	90
transcript_5099	Oryza_sativa_subsp._japonica_LOC_Os04g22990.1	FAR1	8e-17	33.5714	140
transcript_5101	Arabidopsis_thaliana_AT4G04890.1	HB	2e-24	46	100
transcript_5103	Populus_trichocarpa_796816	C2H2	2e-56	82.6772	127
transcript_5106	Populus_trichocarpa_258483	G2-like	3e-16	71.9298	57
transcript_5193	Vitis_vinifera_GSVIVP00019935001	FHA	4e-50	82.0513	117
transcript_5260	Populus_trichocarpa_758451	HB	2e-36	51.5723	159
transcript_5267	Oryza_sativa_subsp._indica_OsIBCD030674	TRAF	4e-08	30.5263	95
transcript_5286	Populus_trichocarpa_825773	ARR-B	4e-19	83.0189	53
transcript_5295	Oryza_sativa_subsp._indica_OsIBCD005009	SBP	6e-12	30.0613	163
transcript_5354	Vitis_vinifera_GSVIVP00026038001	HB	6e-26	48.1481	108
transcript_5367	Oryza_sativa_subsp._indica_OsIBCD035530	ABI3VP1	2e-28	47.9339	121
transcript_5391	Oryza_sativa_subsp._japonica_LOC_Os07g46900.1	FAR1	2e-08	33.3333	93
transcript_5393	Populus_trichocarpa_583893	NAC	2e-16	35.443	158
transcript_5396	Oryza_sativa_subsp._indica_OsIBCD001007	C3H	8e-86	87.2093	172
transcript_5441	Oryza_sativa_subsp._indica_OsIBCD001007	C3H	7e-51	93.3333	90
transcript_5469	Populus_trichocarpa_834933	HB	1e-13	42.8571	49
transcript_5528	Carica_papaya_evm.TU.supercontig_20.31	FAR1	5e-13	31.3953	172
transcript_5562	Oryza_sativa_subsp._indica_OsIBCD020133	C2C2-CO-like	2e-09	33.7079	89
transcript_5564	Populus_trichocarpa_554769	CAMTA	2e-58	73.0435	115
transcript_5592	Vitis_vinifera_GSVIVP00009443001	MADS	3e-11	56.8966	58
transcript_5598	Oryza_sativa_subsp._indica_OsIBCD020133	C2C2-CO-like	1e-09	27.7372	137
transcript_5603	Populus_trichocarpa_758451	HB	2e-29	41.8919	148
transcript_5617	Oryza_sativa_subsp._indica_OsIBCD021211	FAR1	1e-19	35.6688	157
transcript_5621	Populus_trichocarpa_758451	HB	2e-36	44.0476	168
transcript_5650	Oryza_sativa_subsp._japonica_LOC_Os04g22990.1	FAR1	3e-10	27.0073	137
transcript_5658	Selaginella_moellendorffii_440731	AP2-EREBP	5e-12	30.5085	118
transcript_5691	Populus_trichocarpa_588876	WRKY	5e-08	23.3766	154
transcript_5708	Zea_mays_GRMZM2G004957_P02	HB	2e-17	42.5	120
transcript_5709	Vitis_vinifera_GSVIVP00006101001	MADS	7e-22	38.8889	144
transcript_5736	Populus_trichocarpa_575800	HB	1e-06	28.4483	116
transcript_5744	Populus_trichocarpa_583893	NAC	5e-21	49.0909	110
transcript_5754	Oryza_sativa_subsp._japonica_LOC_Os04g40630.1	TRAF	1e-70	88.7417	151
transcript_5776	Oryza_sativa_subsp._japonica_LOC_Os04g22990.1	FAR1	9e-09	35.9551	89
transcript_5786	Carica_papaya_evm.TU.supercontig_26.22	C3H	5e-30	49.2537	134
transcript_5835	Vitis_vinifera_GSVIVP00014609001	MYB-related	2e-18	43.2432	111
transcript_5854	Vitis_vinifera_GSVIVP00006101001	MADS	7e-18	42.5532	94
transcript_5881	Selaginella_moellendorffii_437676	OFP	1e-09	25.3521	142
transcript_5885	Zea_mays_GRMZM2G004957_P02	HB	1e-21	42.1053	133
transcript_5916	Populus_trichocarpa_576364	HSF	4e-35	88	75
transcript_5936	Oryza_sativa_subsp._japonica_LOC_Os02g04810.1	ARF	2e-62	93.1034	116
transcript_5970	Oryza_sativa_subsp._indica_OsIBCD021211	FAR1	6e-22	38.5135	148
transcript_5994	Oryza_sativa_subsp._japonica_LOC_Os07g46900.1	FAR1	2e-08	40.9091	88
transcript_6001	Populus_trichocarpa_758451	HB	1e-26	45.3782	119
transcript_6074	Zea_mays_GRMZM2G156006_P01	AP2-EREBP	1e-10	96.4286	28
transcript_6084	Oryza_sativa_subsp._japonica_LOC_Os04g22990.1	FAR1	8e-10	33.8983	118
transcript_6096	Oryza_sativa_subsp._indica_OsIBCD030674	TRAF	6e-26	39.5604	91
transcript_6117	Populus_trichocarpa_758936	LOB	4e-33	98.4127	63
transcript_6122	Oryza_sativa_subsp._indica_OsIBSD048064	Orphans	1e-20	43.1818	132
transcript_6158	Vitis_vinifera_GSVIVP00014609001	MYB-related	2e-08	34.8485	66
transcript_6160	Zea_mays_GRMZM2G004957_P02	HB	6e-22	51.3158	76
transcript_6161	Oryza_sativa_subsp._indica_OsIBCD030674	TRAF	2e-22	38.1295	139
transcript_6255	Oryza_sativa_subsp._japonica_LOC_Os06g12360.1	RWP-RK	4e-13	34.4262	122
transcript_6262	Vitis_vinifera_GSVIVP00001967001	FAR1	3e-24	40.1639	122
transcript_6325	Vitis_vinifera_GSVIVP00025362001	mTERF	2e-15	34.2857	140
transcript_6336	Oryza_sativa_subsp._indica_OsIBCD030674	TRAF	6e-09	32.6733	101
transcript_6350	Vitis_vinifera_GSVIVP00026891001	SNF2	1e-64	86.6667	135
transcript_6364	Oryza_sativa_subsp._indica_OsIBCD000751	SET	3e-13	36.1111	144
transcript_6375	Populus_trichocarpa_758451	HB	4e-27	42.6573	143
transcript_6404	Carica_papaya_evm.TU.supercontig_146.6	bZIP	6e-16	82.0513	39
transcript_6425	Oryza_sativa_subsp._japonica_LOC_Os06g12360.1	RWP-RK	6e-13	33.6634	101
transcript_6429	Oryza_sativa_subsp._indica_OsIBCD019136	MYB-related	6e-08	63.4146	41
transcript_6432	Vitis_vinifera_GSVIVP00019935001	FHA	3e-50	82.0513	117
transcript_6447	Vitis_vinifera_GSVIVP00019935001	FHA	2e-45	79.7872	94
transcript_6465	Populus_trichocarpa_758451	HB	2e-26	44.5455	110
transcript_6467	Oryza_sativa_subsp._indica_OsIBCD030168	NAC	6e-26	42.1053	133
transcript_6484	Oryza_sativa_subsp._indica_OsIBCD030168	NAC	5e-13	36.9231	65
transcript_6500	Selaginella_moellendorffii_448225	C3H	2e-10	44.4444	63
transcript_6506	Zea_mays_GRMZM2G004957_P02	HB	8e-23	37.7483	151
transcript_6527	Populus_trichocarpa_758451	HB	1e-25	42.069	145
transcript_6552	Zea_mays_GRMZM2G125078_P01	HB	1e-07	52.9412	34
transcript_6598	Carica_papaya_evm.TU.supercontig_8.49	FAR1	3e-10	31.8519	135
transcript_6609	Oryza_sativa_subsp._indica_OsIBCD021211	FAR1	9e-19	40	115
transcript_6621	Oryza_sativa_subsp._indica_OsIBCD033988	NAC	1e-19	43.2836	134
transcript_6644	Oryza_sativa_subsp._japonica_LOC_Os02g44790.1	FAR1	2e-20	35.4167	144
transcript_6654	Oryza_sativa_subsp._japonica_LOC_Os11g07890.1	MYB	2e-15	61.5385	39
transcript_6696	Oryza_sativa_subsp._japonica_LOC_Os04g22990.1	FAR1	9e-23	39.5522	134
transcript_6700	Chlamydomonas_reinhardtii_417182	C3H	2e-07	40.3226	62
transcript_6730	Arabidopsis_lyrata_891847	ABI3VP1	3e-13	41.7722	79
transcript_6731	Micromonas_sp._RCC299_62804	MYB-related	6e-16	37.2727	110
transcript_6758	Oryza_sativa_subsp._indica_OsIBCD030168	NAC	5e-19	39.8058	103
transcript_6777	Vitis_vinifera_GSVIVP00019935001	FHA	7e-47	81.25	112
transcript_6780	Vitis_vinifera_GSVIVP00014609001	MYB-related	5e-18	42.7273	110
transcript_6811	Populus_trichocarpa_588876	WRKY	1e-10	39.8305	118
transcript_6984	Populus_trichocarpa_594173	FHA	9e-08	43.2432	74
transcript_7001	Oryza_sativa_subsp._indica_OsIBCD030674	TRAF	8e-29	38.0952	168
transcript_7037	Vitis_vinifera_GSVIVP00008414001	CAMTA	1e-11	85.3659	41
transcript_7159	Populus_trichocarpa_758451	HB	1e-23	40.7143	140
transcript_7177	Oryza_sativa_subsp._indica_OsIBCD030674	TRAF	1e-07	31.5789	114
transcript_7203	Oryza_sativa_subsp._indica_OsIBCD014458	NAC	1e-10	44	75
transcript_7273	Populus_trichocarpa_758451	HB	3e-26	41.6149	161
transcript_7297	Populus_trichocarpa_226391	mTERF	6e-45	61.6883	154
transcript_7313	Sorghum_bicolor_5001625	Orphans	2e-07	68.9655	29
transcript_7332	Oryza_sativa_subsp._japonica_LOC_Os06g12360.1	RWP-RK	3e-26	40.7143	140
transcript_7343	Oryza_sativa_subsp._indica_OsIBCD030674	TRAF	5e-12	32.4324	74
transcript_7344	Oryza_sativa_subsp._indica_OsIBCD019557	C3H	5e-11	70.7317	41
transcript_7345	Arabidopsis_lyrata_913255	ABI3VP1	9e-19	68.0851	47
transcript_7367	Vitis_vinifera_GSVIVP00014609001	MYB-related	3e-18	36.1345	119
transcript_7373	Arabidopsis_lyrata_312791	bHLH	3e-18	42.1569	102
transcript_7384	Arabidopsis_lyrata_339887	PHD	2e-18	36.4486	107
transcript_7399	Populus_trichocarpa_588876	WRKY	3e-07	42.8571	56
transcript_7414	Oryza_sativa_subsp._indica_OsIBCD035530	ABI3VP1	2e-19	35.1562	128
transcript_7418	Carica_papaya_evm.TU.supercontig_44.83	SNF2	2e-26	68.75	48
transcript_7421	Oryza_sativa_subsp._indica_OsIBCD035530	ABI3VP1	6e-25	52.8571	70
transcript_7427	Oryza_sativa_subsp._japonica_LOC_Os04g22990.1	FAR1	1e-53	62.0915	153
transcript_7444	Oryza_sativa_subsp._indica_OsIBCD030674	TRAF	7e-12	31.8519	135
transcript_7487	Populus_trichocarpa_760356	RWP-RK	3e-07	64.1026	39
transcript_7490	Carica_papaya_evm.TU.supercontig_20.31	FAR1	5e-09	30	130
transcript_7551	Oryza_sativa_subsp._indica_OsIBCD035530	ABI3VP1	3e-12	31.5385	130
transcript_7563	Oryza_sativa_subsp._indica_OsIBCD035530	ABI3VP1	6e-32	53.1746	126
transcript_7576	Physcomitrella_patens_115730	Orphans	2e-09	32.6531	98
transcript_7608	Vitis_vinifera_GSVIVP00034571001	C3H	2e-12	34.0278	144
transcript_7637	Vitis_vinifera_GSVIVP00034603001	GRAS	4e-13	40.5172	116
transcript_7641	Vitis_vinifera_GSVIVP00014609001	MYB-related	8e-19	35.3846	130
transcript_7664	Populus_trichocarpa_758451	HB	5e-33	45.7317	164
transcript_7722	Oryza_sativa_subsp._indica_OsIBCD030674	TRAF	7e-19	36.0465	86
transcript_7726	Oryza_sativa_subsp._indica_OsIBCD030674	TRAF	6e-19	31.7568	148
transcript_7727	Arabidopsis_lyrata_905943	C3H	2e-07	33.6957	92
transcript_7728	Vitis_vinifera_GSVIVP00019834001	SNF2	1e-17	96.875	32
transcript_7734	Oryza_sativa_subsp._indica_OsIBSD048167	FAR1	1e-17	55.5556	72
transcript_7739	Oryza_sativa_subsp._indica_OsIBCD020180	PHD	5e-14	38.2979	94
transcript_7750	Populus_trichocarpa_758936	LOB	4e-33	98.4127	63
transcript_7775	Oryza_sativa_subsp._indica_OsIBCD028891	bHLH	2e-27	43.5714	140
transcript_7826	Vitis_vinifera_GSVIVP00021898001	Orphans	1e-13	51.4286	35
transcript_7828	Populus_trichocarpa_755956	PHD	2e-76	84.106	151
transcript_7868	Chlamydomonas_reinhardtii_417182	C3H	2e-07	40.3226	62
transcript_7934	Micromonas_sp._RCC299_101327	C3H	1e-06	58.8235	34
transcript_7973	Micromonas_sp._RCC299_62804	MYB-related	2e-08	31.5789	133
transcript_8028	Oryza_sativa_subsp._indica_OsIBCD030674	TRAF	4e-10	33.9623	106
transcript_8030	Oryza_sativa_subsp._indica_OsIBCD021211	FAR1	6e-07	41.2698	63
transcript_8042	Chlorella_sp._NC64A_142311	C3H	2e-10	36.3636	88
transcript_8057	Oryza_sativa_subsp._indica_OsIBCD035530	ABI3VP1	2e-20	52.3256	86
transcript_8087	Oryza_sativa_subsp._indica_OsIBCD021211	FAR1	2e-10	51.7857	56
transcript_8109	Vitis_vinifera_GSVIVP00006101001	MADS	1e-11	37.5	104
transcript_8127	Oryza_sativa_subsp._indica_OsIBCD035530	ABI3VP1	1e-33	48.951	143
transcript_8129	Oryza_sativa_subsp._indica_OsIBCD030674	TRAF	1e-35	63.4615	104
transcript_8158	Oryza_sativa_subsp._japonica_LOC_Os04g22990.1	FAR1	3e-07	33.0097	103
transcript_8179	Vitis_vinifera_GSVIVP00036491001	ABI3VP1	3e-19	38.4615	117
transcript_8202	Populus_trichocarpa_833322	C3H	3e-18	52.7473	91
transcript_8258	Oryza_sativa_subsp._indica_OsIBCD030674	TRAF	1e-36	51.773	141
transcript_8336	Oryza_sativa_subsp._indica_OsIBCD030674	TRAF	4e-17	29.2857	140
transcript_8386	Oryza_sativa_subsp._japonica_LOC_Os04g22990.1	FAR1	4e-08	44.8276	58
transcript_8419	Vitis_vinifera_GSVIVP00021000001	MYB	2e-14	100	32
transcript_8441	Chlorella_sp._NC64A_138311	C2H2	2e-12	32.1429	140
transcript_8469	Arabidopsis_thaliana_AT4G04890.1	HB	1e-20	43.6893	103
transcript_8471	Populus_trichocarpa_560917	Alfin-like	2e-27	62.766	94
transcript_8502	Vitis_vinifera_GSVIVP00014609001	MYB-related	1e-07	31.3253	83
transcript_8506	Micromonas_sp._RCC299_58625	C3H	1e-07	52.2727	44
transcript_8550	Vitis_vinifera_GSVIVP00034571001	C3H	3e-13	32.1168	137
transcript_8573	Vitis_vinifera_GSVIVP00019935001	FHA	4e-42	79.1667	96
transcript_8575	Vitis_vinifera_GSVIVP00019987001	PHD	8e-11	59.322	59
transcript_8583	Oryza_sativa_subsp._indica_OsIBCD030674	TRAF	7e-09	25.1969	127
transcript_8590	Carica_papaya_evm.TU.supercontig_26.22	C3H	6e-34	53.8462	130
transcript_8617	Oryza_sativa_subsp._indica_OsIBCD030674	TRAF	1e-07	27.3381	139
transcript_8629	Vitis_vinifera_GSVIVP00014609001	MYB-related	5e-08	37.1429	70
transcript_8638	Oryza_sativa_subsp._indica_OsIBCD000751	SET	6e-22	37.4046	131
transcript_8693	Oryza_sativa_subsp._indica_OsIBSD048695	Orphans	2e-16	47.1264	87
transcript_8767	Oryza_sativa_subsp._indica_OsIBCD033988	NAC	4e-17	38.5185	135
transcript_8782	Oryza_sativa_subsp._indica_OsIBCD030674	TRAF	2e-08	31.6667	120
transcript_8816	Vitis_vinifera_GSVIVP00019935001	FHA	5e-46	79.7872	94
transcript_8885	Oryza_sativa_subsp._japonica_LOC_Os01g69920.2	Orphans	8e-14	32.4786	117
transcript_8886	Oryza_sativa_subsp._indica_OsIBSD047525	GNAT	2e-09	32.4324	111
transcript_8897	Carica_papaya_evm.TU.supercontig_26.22	C3H	2e-21	46.4	125
transcript_8903	Populus_trichocarpa_758451	HB	2e-30	46.0526	152
transcript_8914	Vitis_vinifera_GSVIVP00023017001	SNF2	4e-52	73.913	138
transcript_8927	Zea_mays_GRMZM2G004957_P02	HB	1e-23	46.3415	123
transcript_8941	Populus_trichocarpa_594173	FHA	1e-07	34.2466	73
transcript_9002	Oryza_sativa_subsp._indica_OsIBCD033988	NAC	7e-11	35.6522	115
transcript_9032	Oryza_sativa_subsp._indica_OsIBCD035530	ABI3VP1	1e-17	36.6071	112
transcript_9037	Oryza_sativa_subsp._indica_OsIBCD035553	Orphans	9e-09	40.5405	74
transcript_9056	Vitis_vinifera_GSVIVP00028351001	ARF	3e-26	84.058	69
transcript_9067	Micromonas_sp._RCC299_62804	MYB-related	5e-09	41.8919	74
transcript_9075	Oryza_sativa_subsp._indica_OsIBCD030674	TRAF	3e-07	37.5	56
transcript_9177	Zea_mays_GRMZM2G057011_P01	WRKY	5e-33	66.6667	60
transcript_9187	Vitis_vinifera_GSVIVP00000290001	FAR1	9e-15	93.9394	33
transcript_9240	Vitis_vinifera_GSVIVP00016169001	E2F-DP	9e-32	51.0067	149
transcript_9372	Carica_papaya_evm.TU.supercontig_103.64	FAR1	1e-50	73.5537	121
transcript_9383	Arabidopsis_lyrata_312791	bHLH	4e-08	55	40
transcript_9468	Vitis_vinifera_GSVIVP00006101001	MADS	1e-14	57.1429	70
transcript_9517	Vitis_vinifera_GSVIVP00019935001	FHA	5e-20	46.0526	76
transcript_9540	Carica_papaya_evm.TU.supercontig_695.7	MADS	3e-12	60.4167	48
transcript_9560	Vitis_vinifera_GSVIVP00020971001	NAC	1e-07	44.4444	90
transcript_9571	Vitis_vinifera_GSVIVP00009443001	MADS	7e-13	57.6271	59
transcript_9574	Vitis_vinifera_GSVIVP00019935001	FHA	2e-48	81.0345	116
transcript_9576	Vitis_vinifera_GSVIVP00014609001	MYB-related	6e-11	36	75
transcript_9580	Oryza_sativa_subsp._indica_OsIBCD035530	ABI3VP1	2e-19	35.1562	128
transcript_9585	Oryza_sativa_subsp._indica_OsIBCD019262	SET	1e-28	44.6809	141
transcript_9606	Carica_papaya_evm.TU.supercontig_1156.4	C3H	2e-20	62.5	64
transcript_9669	Carica_papaya_evm.TU.supercontig_1.158	MADS	5e-10	78.7879	33
transcript_9690	Oryza_sativa_subsp._japonica_LOC_Os04g22990.1	FAR1	1e-45	62.5954	131
transcript_9709	Oryza_sativa_subsp._indica_OsIBCD035530	ABI3VP1	1e-14	35.1562	128
transcript_9744	Arabidopsis_lyrata_312791	bHLH	4e-29	45.098	153
transcript_9777	Vitis_vinifera_GSVIVP00021000001	MYB	2e-12	100	29
transcript_9790	Oryza_sativa_subsp._indica_OsIBCD030674	TRAF	9e-08	31.5789	114
transcript_9810	Zea_mays_GRMZM2G027807_P01	Tify	2e-09	72.2222	36
transcript_9816	Coccomyxa_sp._C-169_81367	GNAT	3e-24	46.2687	134
transcript_9826	Micromonas_sp._RCC299_58625	C3H	4e-18	37.7778	135
transcript_9835	Sorghum_bicolor_5048453	G2-like	7e-08	30.8511	94
transcript_9865	Oryza_sativa_subsp._indica_OsIBCD020180	PHD	5e-10	54.7619	42
transcript_9882	Oryza_sativa_subsp._indica_OsIBCD035530	ABI3VP1	9e-19	35.5769	104
transcript_9892	Populus_trichocarpa_830518	HB	6e-20	37.415	147
transcript_9908	Coccomyxa_sp._C-169_82291	Orphans	7e-07	30.9524	84
transcript_9911	Selaginella_moellendorffii_421270	C3H	3e-22	57.3034	89
transcript_9917	Carica_papaya_evm.TU.supercontig_84.48	CCAAT	1e-09	92.3077	26
transcript_9925	Vitis_vinifera_GSVIVP00001296001	GRAS	3e-10	32.3529	102
transcript_9946	Oryza_sativa_subsp._indica_OsIBCD020180	PHD	4e-14	38.2979	94
transcript_9956	Micromonas_sp._RCC299_101327	C3H	3e-07	38.4615	52
transcript_9962	Vitis_vinifera_GSVIVP00006101001	MADS	8e-24	46.5753	73
transcript_9963	Oryza_sativa_subsp._indica_OsIBCD030674	TRAF	6e-12	37.6344	93
transcript_9997	Oryza_sativa_subsp._japonica_LOC_Os04g22990.1	FAR1	1e-13	42.1569	102
transcript_10079	Oryza_sativa_subsp._indica_OsIBCD035530	ABI3VP1	2e-10	38.4615	78
transcript_10085	Vitis_vinifera_GSVIVP00006203001	PHD	9e-59	85	80
transcript_10118	Oryza_sativa_subsp._indica_OsIBCD021211	FAR1	1e-11	59.1837	49
transcript_10137	Oryza_sativa_subsp._indica_OsIBCD030674	TRAF	4e-11	42.0455	88
transcript_10140	Populus_trichocarpa_241426	Jumonji	7e-20	60	80
transcript_10199	Vitis_vinifera_GSVIVP00008414001	CAMTA	8e-11	29.2929	99
transcript_10206	Vitis_vinifera_GSVIVP00034571001	C3H	5e-16	43.299	97
transcript_10210	Populus_trichocarpa_568199	HB	7e-28	42.2535	142
transcript_10258	Oryza_sativa_subsp._indica_OsIBCD020180	PHD	8e-14	40.5063	79
transcript_10260	Populus_trichocarpa_568199	HB	6e-23	38.4058	138
transcript_10294	Oryza_sativa_subsp._indica_OsIBCD030674	TRAF	4e-08	38.7755	49
transcript_10469	Oryza_sativa_subsp._japonica_LOC_Os07g46900.1	FAR1	1e-10	38.6792	106
transcript_10542	Vitis_vinifera_GSVIVP00024277001	G2-like	1e-64	78.0488	164
transcript_10555	Oryza_sativa_subsp._indica_OsIBCD019557	C3H	2e-12	56.25	48
transcript_10558	Oryza_sativa_subsp._indica_OsIBCD030674	TRAF	1e-07	32.4324	74
transcript_10577	Oryza_sativa_subsp._indica_OsIBCD011208	ABI3VP1	1e-32	55.0459	109
transcript_10592	Vitis_vinifera_GSVIVP00014609001	MYB-related	3e-08	31.6832	101
transcript_10614	Arabidopsis_lyrata_918940	MYB	7e-09	62.069	29
transcript_10644	Vitis_vinifera_GSVIVP00014609001	MYB-related	2e-15	39.1304	92
transcript_10649	Vitis_vinifera_GSVIVP00006101001	MADS	2e-19	56.9444	72
transcript_10700	Carica_papaya_evm.TU.supercontig_10.93	C2H2	1e-11	39.6226	106
transcript_10710	Vitis_vinifera_GSVIVP00021000001	MYB	1e-12	92.8571	28
transcript_10725	Vitis_vinifera_GSVIVP00021000001	MYB	6e-08	95.4545	22
transcript_10740	Oryza_sativa_subsp._indica_OsIBCD035530	ABI3VP1	4e-27	44	125
transcript_10801	Populus_trichocarpa_795562	Orphans	2e-13	36.8421	114
transcript_10881	Oryza_sativa_subsp._japonica_LOC_Os06g12360.1	RWP-RK	1e-07	34.0659	91
transcript_10882	Populus_trichocarpa_758451	HB	9e-21	44.8	125
transcript_10893	Vitis_vinifera_GSVIVP00021898001	Orphans	6e-13	55.7377	61
transcript_10899	Oryza_sativa_subsp._japonica_LOC_Os04g22990.1	FAR1	2e-11	58.9286	56
transcript_10942	Arabidopsis_lyrata_323835	GRF	1e-10	62.7451	51
transcript_10971	Oryza_sativa_subsp._indica_OsIBCD020180	PHD	1e-12	38.2979	94
transcript_10984	Vitis_vinifera_GSVIVP00006101001	MADS	3e-23	43.6782	87
transcript_10990	Vitis_vinifera_GSVIVP00023178001	C2H2	7e-27	83.0769	65
transcript_11033	Vitis_vinifera_GSVIVP00024661001	Jumonji	4e-26	80.9524	63
transcript_11054	Oryza_sativa_subsp._indica_OsIBCD030674	TRAF	3e-09	31.9328	119
transcript_11060	Oryza_sativa_subsp._indica_OsIBCD033620	WRKY	4e-16	53.0864	81
transcript_11062	Arabidopsis_thaliana_AT5G04110.1	MYB-related	2e-13	34.5133	113
transcript_11105	Oryza_sativa_subsp._indica_OsIBCD021211	FAR1	1e-11	41.1215	107
transcript_11136	Selaginella_moellendorffii_448225	C3H	4e-13	37.7193	114
transcript_11163	Oryza_sativa_subsp._japonica_LOC_Os07g49210.1	SNF2	2e-50	66.9231	130
transcript_11195	Selaginella_moellendorffii_405087	C2C2-Dof	1e-23	50.4854	103
transcript_11207	Oryza_sativa_subsp._indica_OsIBCD030674	TRAF	1e-07	31.5789	114
transcript_11232	Populus_trichocarpa_178195	TUB	4e-18	60.7595	79
transcript_11250	Oryza_sativa_subsp._indica_OsIBCD014700	NAC	1e-21	37.6712	146
transcript_11273	Oryza_sativa_subsp._indica_OsIBSD048362	GNAT	6e-09	35.1064	94
transcript_11320	Oryza_sativa_subsp._japonica_LOC_Os04g22990.1	FAR1	2e-47	61.3139	137
transcript_11348	Vitis_vinifera_GSVIVP00008414001	CAMTA	4e-08	38.2979	47
transcript_11373	Oryza_sativa_subsp._japonica_LOC_Os04g22990.1	FAR1	3e-22	45	120
transcript_11377	Arabidopsis_thaliana_AT4G18960.1	MADS	1e-06	59.5238	42
transcript_11379	Vitis_vinifera_GSVIVP00000012001	MADS	3e-26	84.8485	66
transcript_11440	Populus_trichocarpa_758451	HB	8e-31	48.2759	145
transcript_11474	Populus_trichocarpa_758451	HB	2e-28	45.7364	129
transcript_11520	Oryza_sativa_subsp._indica_OsIBSD048097	Orphans	8e-17	56	75
transcript_11548	Vitis_vinifera_GSVIVP00036491001	ABI3VP1	6e-14	41.4286	70
transcript_11583	Vitis_vinifera_GSVIVP00006101001	MADS	2e-27	46.7626	139
transcript_11729	Populus_trichocarpa_588876	WRKY	2e-16	46.3918	97
transcript_11760	Micromonas_pusilla_CCMP1545_52348	HMG	8e-14	34.375	160
transcript_11819	Oryza_sativa_subsp._indica_OsIBCD025926	C2H2	2e-09	56.5217	46
transcript_11847	Chlamydomonas_reinhardtii_417182	C3H	1e-07	40.3226	62
transcript_11848	Oryza_sativa_subsp._indica_OsIBSD047374	Orphans	2e-07	31.5315	111
transcript_11905	Vitis_vinifera_GSVIVP00026038001	HB	7e-19	42.0168	119
transcript_11936	Oryza_sativa_subsp._indica_OsIBCD030674	TRAF	1e-14	28.9062	128
transcript_11948	Vitis_vinifera_GSVIVP00015690001	Jumonji	2e-31	92.4528	53
transcript_12022	Populus_trichocarpa_589003	Orphans	8e-10	34.0206	97
transcript_12026	Vitis_vinifera_GSVIVP00008414001	CAMTA	4e-08	38.2979	47
transcript_12035	Populus_trichocarpa_758451	HB	2e-26	50.8475	118
transcript_12075	Oryza_sativa_subsp._indica_OsIBSD048210	Orphans	4e-12	50.7692	65
transcript_12098	Zea_mays_GRMZM2G004957_P02	HB	4e-19	42.4779	113
transcript_12110	Populus_trichocarpa_233020	Jumonji	3e-35	73.7705	61
transcript_12124	Oryza_sativa_subsp._japonica_LOC_Os01g66120.1	NAC	5e-43	84.6154	91
transcript_12128	Carica_papaya_evm.TU.supercontig_65.22	MYB-related	1e-36	54.3478	138
transcript_12192	Populus_trichocarpa_583893	NAC	4e-16	39.0909	110
transcript_12211	Vitis_vinifera_GSVIVP00008414001	CAMTA	3e-18	36.5079	126
transcript_12238	Oryza_sativa_subsp._japonica_LOC_Os11g07890.1	MYB	2e-16	33.0935	139
transcript_12249	Oryza_sativa_subsp._indica_OsIBCD028447	PHD	9e-34	61.9718	142
transcript_12315	Vitis_vinifera_GSVIVP00021051001	C2H2	3e-25	51.3761	109
transcript_12339	Carica_papaya_evm.TU.supercontig_3.362	HB	5e-44	54.7445	137
transcript_12362	Populus_trichocarpa_244267	NAC	5e-15	56.5217	46
transcript_12367	Vitis_vinifera_GSVIVP00014609001	MYB-related	6e-14	46.4789	71
transcript_12377	Arabidopsis_lyrata_358770	AUX/IAA	8e-67	84.4444	135
transcript_12393	Vitis_vinifera_GSVIVP00014609001	MYB-related	9e-08	31.3253	83
transcript_12418	Oryza_sativa_subsp._indica_OsIBSD048167	FAR1	1e-19	70.7317	41
transcript_12491	Oryza_sativa_subsp._japonica_LOC_Os04g22990.1	FAR1	2e-09	28.0702	114
transcript_12622	Oryza_sativa_subsp._indica_OsIBSD048959	Orphans	4e-13	39.5604	91
transcript_12662	Arabidopsis_lyrata_313019	mTERF	3e-17	79.4118	34
transcript_12736	Oryza_sativa_subsp._indica_OsIBCD030674	TRAF	1e-16	46.5517	58
transcript_12803	Oryza_sativa_subsp._indica_OsIBCD020180	PHD	1e-16	36.036	111
transcript_12834	Oryza_sativa_subsp._indica_OsIBCD030674	TRAF	1e-07	34.6154	104
transcript_12839	Oryza_sativa_subsp._indica_OsIBCD035530	ABI3VP1	4e-27	44	125
transcript_12847	Populus_trichocarpa_592549	Orphans	7e-23	42.3077	130
transcript_12856	Oryza_sativa_subsp._indica_OsIBSD048362	GNAT	5e-07	32.5301	83
transcript_12926	Vitis_vinifera_GSVIVP00014609001	MYB-related	7e-14	46.4789	71
transcript_13194	Populus_trichocarpa_588763	AP2-EREBP	3e-15	86.6667	30
transcript_14452	Vitis_vinifera_GSVIVP00037648001	WRKY	1e-17	95	40
transcript_14587	Carica_papaya_evm.TU.supercontig_26.22	C3H	2e-22	71.2121	66
transcript_16179	Micromonas_sp._RCC299_59701	HMG	4e-07	41.9355	62
transcript_21419	Vitis_vinifera_GSVIVP00024976001	C2H2	3e-16	100	35
transcript_21550	Vitis_vinifera_GSVIVP00026090001	SET	9e-28	78.2609	69
transcript_22864	Populus_trichocarpa_592549	Orphans	7e-11	55.7692	52
transcript_23451	Oryza_sativa_subsp._indica_OsIBSD046995	Orphans	4e-12	50.7246	69
transcript_23763	Oryza_sativa_subsp._indica_OsIBSD048556	Orphans	2e-07	81.4815	27
transcript_24469	Carica_papaya_evm.TU.supercontig_12.62	WRKY	7e-10	85.7143	21
transcript_25449	Populus_trichocarpa_577692	WRKY	8e-08	82.1429	28
transcript_25951	Vitis_vinifera_GSVIVP00019488001	HSF	2e-11	81.0811	37
transcript_25954	Oryza_sativa_subsp._indica_OsIBSD048556	Orphans	4e-09	55.3191	47
transcript_27428	Zea_mays_AC212823.4_FGP040	MADS	4e-07	74.2857	35
transcript_29509	Oryza_sativa_subsp._japonica_LOC_Os07g17230.1	ABI3VP1	2e-07	35.2941	85
transcript_29544	Oryza_sativa_subsp._japonica_LOC_Os04g22990.1	FAR1	1e-22	55.0725	69
transcript_29556	Oryza_sativa_subsp._indica_OsIBCD035530	ABI3VP1	1e-09	47.3684	57
transcript_29586	Zea_mays_GRMZM2G043250_P01	FAR1	8e-07	45.283	53
transcript_29658	Zea_mays_GRMZM2G004957_P02	HB	1e-16	45.1923	104
transcript_29663	Oryza_sativa_subsp._indica_OsIBCD028891	bHLH	1e-06	38.6364	44
transcript_29849	Vitis_vinifera_GSVIVP00025362001	mTERF	2e-09	43.3333	60
transcript_29854	Zea_mays_GRMZM2G055626_P05	BES1	8e-19	45.2632	95
transcript_29884	Oryza_sativa_subsp._indica_OsIBCD021211	FAR1	6e-16	41.3793	116
transcript_29917	Vitis_vinifera_GSVIVP00014609001	MYB-related	5e-07	33.7079	89
transcript_29962	Zea_mays_GRMZM2G027807_P01	Tify	3e-11	47.0588	68
transcript_29977	Arabidopsis_thaliana_AT4G04890.1	HB	3e-22	60.7595	79
transcript_29991	Populus_trichocarpa_767837	NAC	4e-10	44.6154	65
transcript_30000	Zea_mays_GRMZM2G004957_P02	HB	1e-16	45.5357	112
transcript_30006	Zea_mays_GRMZM2G004957_P02	HB	2e-16	48.913	92
transcript_30040	Zea_mays_GRMZM2G004957_P02	HB	2e-16	48.913	92
transcript_30045	Carica_papaya_evm.TU.supercontig_50.131	PHD	1e-44	80.6122	98
transcript_30057	Vitis_vinifera_GSVIVP00032717001	AP2-EREBP	2e-08	59.0909	44
transcript_30103	Carica_papaya_evm.TU.supercontig_132.65	ABI3VP1	3e-07	38.8889	72
transcript_30105	Arabidopsis_lyrata_312791	bHLH	4e-10	42.2535	71
transcript_30140	Oryza_sativa_subsp._indica_OsIBSD048146	GNAT	1e-10	43.5897	78
transcript_30190	Oryza_sativa_subsp._indica_OsIBCD030168	NAC	4e-35	52.3438	128
transcript_30201	Arabidopsis_lyrata_488346	Orphans	1e-33	63.6364	121
transcript_30205	Oryza_sativa_subsp._japonica_LOC_Os04g22990.1	FAR1	1e-17	35.9649	114
transcript_30244	Populus_trichocarpa_758451	HB	3e-16	45.7447	94
transcript_30271	Populus_trichocarpa_723083	C3H	4e-07	32.8767	73
transcript_30275	Oryza_sativa_subsp._indica_OsIBCD035530	ABI3VP1	8e-13	34.4828	87
transcript_30277	Arabidopsis_thaliana_AT1G05230.3	HB	8e-16	41.3462	104
transcript_30304	Oryza_sativa_subsp._indica_OsIBCD004305	HB	2e-38	61.7886	123
transcript_30312	Oryza_sativa_subsp._indica_OsIBCD030674	TRAF	4e-10	36.9565	92
transcript_30323	Oryza_sativa_subsp._indica_OsIBCD021211	FAR1	4e-16	40.1786	112
transcript_30368	Oryza_sativa_subsp._indica_OsIBCD021211	FAR1	2e-09	41.7722	79
transcript_30379	Oryza_sativa_subsp._indica_OsIBSD048167	FAR1	1e-37	70.3704	108
transcript_30423	Arabidopsis_thaliana_AT1G64100.2	NAC	7e-14	41.1111	90
transcript_30441	Carica_papaya_evm.TU.supercontig_142.54	BSD	5e-14	82.0513	39
transcript_30479	Vitis_vinifera_GSVIVP00032337001	C2H2	1e-33	76.5432	81
transcript_30480	Vitis_vinifera_GSVIVP00008845001	bHLH	4e-08	84.2105	19
transcript_30511	Oryza_sativa_subsp._indica_OsIBCD017735	FAR1	2e-08	35.6322	87
transcript_30518	Vitis_vinifera_GSVIVP00006101001	MADS	4e-11	36.4865	74
transcript_30524	Vitis_vinifera_GSVIVP00006904001	HB	7e-09	40.4255	94
transcript_30532	Oryza_sativa_subsp._japonica_LOC_Os04g22990.1	FAR1	1e-12	44.4444	81
transcript_30542	Carica_papaya_evm.TU.supercontig_50.131	PHD	3e-42	78.9474	95
transcript_30547	Sorghum_bicolor_5058547	WRKY	3e-22	43.1655	139
transcript_30554	Oryza_sativa_subsp._indica_OsIBCD030674	TRAF	4e-23	46.087	115
transcript_30593	Zea_mays_GRMZM2G004957_P02	HB	8e-18	50	92
transcript_30606	Oryza_sativa_subsp._indica_OsIBCD028891	bHLH	3e-10	37.0787	89
transcript_30616	Carica_papaya_evm.TU.supercontig_132.65	ABI3VP1	3e-07	38.8889	72
transcript_30650	Populus_trichocarpa_767006	bZIP	3e-17	57.6471	85
transcript_30660	Populus_trichocarpa_592549	Orphans	7e-23	43.1818	132
transcript_30707	Arabidopsis_thaliana_AT5G07810.1	SNF2	7e-16	66.6667	54
transcript_30736	Oryza_sativa_subsp._japonica_LOC_Os04g22990.1	FAR1	2e-11	32.4561	114
transcript_30746	Oryza_sativa_subsp._japonica_LOC_Os04g22990.1	FAR1	2e-11	58.9286	56
transcript_30801	Vitis_vinifera_GSVIVP00006101001	MADS	7e-12	37.5	104
transcript_30843	Zea_mays_GRMZM2G065692_P01	Orphans	1e-16	39.1667	120
transcript_30844	Vitis_vinifera_GSVIVP00017926001	FHA	3e-21	70.9677	62
transcript_30845	Vitis_vinifera_GSVIVP00034571001	C3H	2e-07	39.759	83
transcript_30893	Oryza_sativa_subsp._japonica_LOC_Os08g04190.1	HB	3e-15	37.6344	93
transcript_30901	Vitis_vinifera_GSVIVP00025350001	bZIP	5e-20	88.8889	45
transcript_30914	Vitis_vinifera_GSVIVP00029442001	bZIP	2e-08	61.5385	39
transcript_30936	Carica_papaya_evm.TU.supercontig_18.113	LOB	9e-07	76.6667	30
transcript_30946	Zea_mays_GRMZM2G004957_P02	HB	9e-12	47.1429	70
transcript_30949	Arabidopsis_thaliana_AT4G04890.1	HB	3e-14	65.1163	43
transcript_30957	Vitis_vinifera_GSVIVP00026038001	HB	1e-12	43.5897	78
transcript_30961	Oryza_sativa_subsp._indica_OsIBCD030674	TRAF	5e-10	33.0097	103
transcript_30997	Chlamydomonas_reinhardtii_296386	Orphans	5e-21	47.8992	119
transcript_31008	Oryza_sativa_subsp._japonica_LOC_Os04g22990.1	FAR1	2e-13	36.3636	121
transcript_31039	Populus_trichocarpa_774203	C2H2	3e-15	82.6087	46
transcript_31054	Oryza_sativa_subsp._japonica_LOC_Os04g22990.1	FAR1	1e-11	58.9286	56
transcript_31067	Zea_mays_GRMZM2G004957_P02	HB	9e-17	44.2105	95
transcript_31097	Arabidopsis_thaliana_AT5G66630.1	Orphans	1e-11	46.0526	76
transcript_31107	Oryza_sativa_subsp._japonica_LOC_Os04g22990.1	FAR1	3e-15	37.7358	106
transcript_31134	Oryza_sativa_subsp._japonica_LOC_Os04g22990.1	FAR1	1e-11	58.9286	56
transcript_31147	Sorghum_bicolor_5058547	WRKY	2e-20	43.3071	127
transcript_31148	Populus_trichocarpa_594173	FHA	1e-09	37.931	87
transcript_31158	Populus_trichocarpa_568199	HB	1e-31	53.2258	124
transcript_31159	Oryza_sativa_subsp._indica_OsIBCD035530	ABI3VP1	1e-18	52.6316	76
transcript_31183	Oryza_sativa_subsp._indica_OsIBCD030674	TRAF	3e-08	34.0206	97
transcript_31193	Oryza_sativa_subsp._indica_OsIBCD035530	ABI3VP1	1e-14	34.7222	72
transcript_31202	Oryza_sativa_subsp._indica_OsIBCD035530	ABI3VP1	1e-13	37.0968	62
transcript_31223	Populus_trichocarpa_830259	AUX/IAA	4e-35	65.7895	114
transcript_31230	Oryza_sativa_subsp._indica_OsIBCD035530	ABI3VP1	2e-24	46.6019	103
transcript_31301	Micromonas_sp._RCC299_62804	MYB-related	2e-15	37.8788	132
transcript_31314	Populus_trichocarpa_830259	AUX/IAA	9e-36	66.087	115
transcript_31326	Vitis_vinifera_GSVIVP00028351001	ARF	2e-26	84.058	69
transcript_31331	Oryza_sativa_subsp._indica_OsIBCD014700	NAC	3e-32	53.271	107
transcript_31344	Oryza_sativa_subsp._indica_OsIBCD035530	ABI3VP1	8e-08	38.7097	62
transcript_31362	Oryza_sativa_subsp._indica_OsIBCD035530	ABI3VP1	1e-30	57.6923	104
transcript_31375	Oryza_sativa_subsp._indica_OsIBCD035530	ABI3VP1	2e-19	57.6271	59
transcript_31407	Oryza_sativa_subsp._indica_OsIBCD030674	TRAF	1e-10	32.1429	112
transcript_31427	Oryza_sativa_subsp._indica_OsIBSD047541	Sigma70-like	2e-17	34.4	125
transcript_31451	Vitis_vinifera_GSVIVP00016169001	E2F-DP	3e-24	68.0851	47
transcript_31473	Vitis_vinifera_GSVIVP00024296001	GRAS	1e-44	75.9615	104
transcript_31478	Oryza_sativa_subsp._indica_OsIBCD019635	SNF2	2e-57	98.913	92
transcript_31520	Oryza_sativa_subsp._indica_OsIBCD030674	TRAF	2e-13	35.0515	97
transcript_31535	Oryza_sativa_subsp._indica_OsIBCD030674	TRAF	8e-13	37.3832	107
transcript_31540	Oryza_sativa_subsp._indica_OsIBSD047503	GNAT	2e-07	45	60
transcript_31608	Oryza_sativa_subsp._indica_OsIBCD021211	FAR1	5e-07	34.5238	84
transcript_31637	Populus_trichocarpa_758451	HB	2e-25	54.2056	107
transcript_31652	Oryza_sativa_subsp._indica_OsIBCD021211	FAR1	6e-16	37.594	133
transcript_31655	Oryza_sativa_subsp._indica_OsIBCD030674	TRAF	2e-26	46.0784	102
transcript_31657	Oryza_sativa_subsp._indica_OsIBCD021211	FAR1	8e-15	36.2205	127
transcript_31674	Vitis_vinifera_GSVIVP00006101001	MADS	2e-19	56.9444	72
transcript_31685	Oryza_sativa_subsp._japonica_LOC_Os11g07890.1	MYB	6e-07	31	100
transcript_31690	Oryza_sativa_subsp._japonica_LOC_Os04g22990.1	FAR1	4e-09	31	100
transcript_31692	Oryza_sativa_subsp._indica_OsIBCD030674	TRAF	9e-15	33.6066	122
transcript_31710	Populus_trichocarpa_830259	AUX/IAA	9e-36	66.087	115
transcript_31726	Vitis_vinifera_GSVIVP00021051001	C2H2	1e-23	50.4854	103
transcript_31728	Oryza_sativa_subsp._indica_OsIBCD021211	FAR1	3e-15	48.913	92
transcript_31733	Populus_trichocarpa_830259	AUX/IAA	9e-32	65.625	96
transcript_31749	Oryza_sativa_subsp._indica_OsIBCD030674	TRAF	3e-11	46.4789	71
transcript_31765	Vitis_vinifera_GSVIVP00031933001	TRAF	2e-41	80.198	101
transcript_31766	Oryza_sativa_subsp._indica_OsIBSD047803	Orphans	5e-08	48.8889	45
transcript_31767	Vitis_vinifera_GSVIVP00015690001	Jumonji	1e-31	92.4528	53
transcript_31770	Vitis_vinifera_GSVIVP00034571001	C3H	5e-07	39.6552	58
transcript_31787	Populus_trichocarpa_178195	TUB	4e-18	69.3548	62
transcript_31789	Oryza_sativa_subsp._indica_OsIBCD030674	TRAF	7e-13	37.3832	107
transcript_31793	Populus_trichocarpa_203702	GRAS	2e-51	73.1092	119
transcript_31796	Populus_trichocarpa_178195	TUB	4e-18	60.7595	79
transcript_31798	Oryza_sativa_subsp._indica_OsIBCD025926	C2H2	2e-25	44.186	129
transcript_31802	Oryza_sativa_subsp._indica_OsIBCD021211	FAR1	5e-07	33.7079	89
transcript_31809	Vitis_vinifera_GSVIVP00015453001	SET	1e-08	30.7692	130
transcript_31813	Carica_papaya_evm.TU.supercontig_52.108	TRAF	1e-49	94.0594	101
transcript_31817	Zea_mays_GRMZM2G137363_P01	AUX/IAA	2e-07	47.9167	48
transcript_31827	Zea_mays_GRMZM2G004957_P02	HB	7e-22	45.2991	117
transcript_31860	Chlorella_sp._NC64A_142311	C3H	1e-10	36.3636	88
transcript_31863	Vitis_vinifera_GSVIVP00006904001	HB	6e-07	24.7423	97
transcript_31875	Oryza_sativa_subsp._japonica_LOC_Os04g22990.1	FAR1	1e-11	58.9286	56
transcript_31881	Vitis_vinifera_GSVIVP00021897001	Orphans	3e-32	54.2373	118
transcript_31883	Oryza_sativa_subsp._indica_OsIBCD028891	bHLH	5e-18	48.7179	78
transcript_31893	Populus_trichocarpa_198791	ARF	4e-17	45.8716	109
transcript_31902	Oryza_sativa_subsp._indica_OsIBCD030674	TRAF	5e-13	33.0508	118
transcript_31925	Carica_papaya_evm.TU.supercontig_50.131	PHD	1e-44	79	100
transcript_31936	Vitis_vinifera_GSVIVP00016169001	E2F-DP	6e-27	49.2308	130
transcript_31945	Populus_trichocarpa_752776	C2H2	2e-17	79.5918	49
transcript_31965	Arabidopsis_lyrata_907730	mTERF	9e-17	60.9375	64
transcript_32015	Oryza_sativa_subsp._indica_OsIBCD021211	FAR1	3e-09	36.2637	91
transcript_32023	Arabidopsis_thaliana_AT4G21750.2	HB	2e-29	50.8065	124
transcript_32046	Oryza_sativa_subsp._indica_OsIBCD030674	TRAF	2e-20	47.3118	93
transcript_32065	Oryza_sativa_subsp._indica_OsIBCD030168	NAC	4e-16	38.1818	110
transcript_32104	Arabidopsis_thaliana_AT4G21750.2	HB	1e-13	33.0357	112
transcript_32196	Populus_trichocarpa_199625	mTERF	3e-44	75.7576	99
transcript_32197	Vitis_vinifera_GSVIVP00023291001	G2-like	2e-18	68.6567	67
transcript_32211	Oryza_sativa_subsp._indica_OsIBCD030674	TRAF	7e-22	47.3684	95
transcript_32263	Carica_papaya_evm.TU.supercontig_3.362	HB	2e-09	45.7143	35
transcript_32282	Carica_papaya_evm.TU.supercontig_49.86	SET	2e-10	53.2258	62
transcript_32300	Populus_trichocarpa_410632	PHD	3e-23	61.25	80
transcript_32311	Micromonas_sp._RCC299_101327	C3H	5e-08	37.2881	59
transcript_32316	Carica_papaya_evm.TU.supercontig_8.233	C2C2-CO-like	2e-18	50.5263	95
transcript_32333	Populus_trichocarpa_834933	HB	4e-12	33.0275	109
transcript_32350	Populus_trichocarpa_830259	AUX/IAA	1e-33	65.4545	110
transcript_32364	Populus_trichocarpa_583893	NAC	4e-12	48.9796	49
transcript_32385	Populus_trichocarpa_795562	Orphans	5e-20	45.8716	109
transcript_32395	Carica_papaya_evm.TU.supercontig_181.6	BSD	2e-29	64.0625	64
transcript_32403	Populus_trichocarpa_767006	bZIP	2e-17	57.6471	85
transcript_32432	Oryza_sativa_subsp._indica_OsIBCD021211	FAR1	4e-16	33.3333	117
transcript_32435	Vitis_vinifera_GSVIVP00026891001	SNF2	8e-58	87.3016	126
transcript_32453	Zea_mays_GRMZM2G004957_P02	HB	3e-21	45.6897	116
transcript_32472	Oryza_sativa_subsp._indica_OsIBCD035530	ABI3VP1	1e-17	36.6071	112
transcript_32477	Oryza_sativa_subsp._japonica_LOC_Os04g22990.1	FAR1	1e-07	30.6306	111
transcript_32484	Oryza_sativa_subsp._indica_OsIBCD021211	FAR1	2e-13	33.3333	84
transcript_32486	Oryza_sativa_subsp._indica_OsIBCD028891	bHLH	6e-13	57.1429	49
transcript_32492	Zea_mays_GRMZM2G004957_P02	HB	1e-18	46.087	115
transcript_32499	Vitis_vinifera_GSVIVP00016169001	E2F-DP	6e-27	49.2308	130
transcript_32504	Vitis_vinifera_GSVIVP00030597001	ARR-B	1e-20	79.4118	68
transcript_32555	Vitis_vinifera_GSVIVP00028351001	ARF	2e-26	84.058	69
transcript_32557	Populus_trichocarpa_199625	mTERF	3e-45	83.75	80
transcript_32569	Vitis_vinifera_GSVIVP00016169001	E2F-DP	5e-28	49.6241	133
transcript_32578	Carica_papaya_evm.TU.supercontig_8.217	HB	7e-30	55.8559	111
transcript_32651	Carica_papaya_evm.TU.supercontig_26.22	C3H	5e-34	63.3663	101
transcript_32702	Oryza_sativa_subsp._indica_OsIBCD030674	TRAF	7e-12	47.2973	74
transcript_32706	Vitis_vinifera_GSVIVP00005984001	FAR1	3e-08	25.2427	103
transcript_32750	Vitis_vinifera_GSVIVP00020336001	SET	7e-11	37.7778	90
transcript_32755	Oryza_sativa_subsp._indica_OsIBCD011867	GRF	3e-07	57.1429	49
transcript_32764	Vitis_vinifera_GSVIVP00016169001	E2F-DP	5e-28	49.6241	133
transcript_32769	Vitis_vinifera_GSVIVP00026038001	HB	2e-17	48.3516	91
transcript_32772	Oryza_sativa_subsp._indica_OsIBSD047119	Orphans	3e-09	50	44
transcript_32793	Oryza_sativa_subsp._indica_OsIBCD030674	TRAF	2e-12	32.7434	113
transcript_32797	Vitis_vinifera_GSVIVP00021898001	Orphans	9e-09	48.1481	54
transcript_32813	Oryza_sativa_subsp._japonica_LOC_Os04g22990.1	FAR1	4e-14	37.2727	110
transcript_32846	Oryza_sativa_subsp._indica_OsIBCD030168	NAC	1e-14	34.9057	106
transcript_32891	Vitis_vinifera_GSVIVP00020336001	SET	7e-11	37.7778	90
transcript_32901	Populus_trichocarpa_830259	AUX/IAA	1e-33	65.4545	110
transcript_32917	Oryza_sativa_subsp._indica_OsIBCD021211	FAR1	2e-12	42.4528	106
transcript_32968	Physcomitrella_patens_196664	Orphans	6e-11	40.2174	92
transcript_32973	Oryza_sativa_subsp._indica_OsIBCD030674	TRAF	3e-18	46.1538	104
transcript_32990	Vitis_vinifera_GSVIVP00032361001	RB	1e-59	95.7265	117
transcript_33006	Carica_papaya_evm.TU.supercontig_273.5	C3H	2e-18	58.7302	63
transcript_33008	Physcomitrella_patens_158236	Orphans	1e-09	44.4444	72
transcript_33023	Vitis_vinifera_GSVIVP00021051001	C2H2	2e-28	47.7273	132
transcript_33053	Oryza_sativa_subsp._indica_OsIBCD035530	ABI3VP1	2e-18	41.3462	104
transcript_33063	Vitis_vinifera_GSVIVP00001294001	GRAS	2e-26	62.8205	78
transcript_33071	Carica_papaya_evm.TU.supercontig_19.123	AP2-EREBP	2e-18	72.5	40
transcript_33080	Vitis_vinifera_GSVIVP00021898001	Orphans	3e-21	57.1429	77
transcript_33106	Populus_trichocarpa_758451	HB	2e-16	46.9388	98
transcript_33115	Populus_trichocarpa_590344	Orphans	1e-09	90	20
transcript_33126	Populus_trichocarpa_198791	ARF	4e-17	45.8716	109
transcript_33135	Oryza_sativa_subsp._indica_OsIBCD030674	TRAF	3e-20	46.2264	106
transcript_33145	Oryza_sativa_subsp._indica_OsIBCD020180	PHD	1e-20	40.3226	124
transcript_33160	Vitis_vinifera_GSVIVP00024661001	Jumonji	5e-23	88.4615	52
transcript_33193	Populus_trichocarpa_830259	AUX/IAA	9e-36	66.087	115
transcript_33197	Oryza_sativa_subsp._indica_OsIBCD030674	TRAF	4e-14	34.2105	114
transcript_33198	Populus_trichocarpa_767006	bZIP	5e-17	59.0361	83
transcript_33229	Vitis_vinifera_GSVIVP00014609001	MYB-related	3e-11	35.8025	81
transcript_33240	Oryza_sativa_subsp._indica_OsIBSD048435	Orphans	3e-08	31.9149	94
transcript_33252	Carica_papaya_evm.TU.supercontig_192.21	Jumonji	7e-25	87.2727	55
transcript_33253	Oryza_sativa_subsp._japonica_LOC_Os06g12360.1	RWP-RK	5e-18	38.5321	109
transcript_33254	Vitis_vinifera_GSVIVP00015048001	AUX/IAA	6e-26	70.1754	57
transcript_33302	Oryza_sativa_subsp._japonica_LOC_Os11g07890.1	MYB	7e-17	45.4545	88
transcript_33314	Oryza_sativa_subsp._japonica_LOC_Os04g22990.1	FAR1	1e-11	58.9286	56
transcript_33335	Oryza_sativa_subsp._indica_OsIBCD035530	ABI3VP1	9e-18	36.6071	112
transcript_33339	Oryza_sativa_subsp._indica_OsIBCD030674	TRAF	3e-16	33.3333	129
transcript_33354	Carica_papaya_evm.TU.supercontig_3.362	HB	4e-20	37.7358	106
transcript_33361	Populus_trichocarpa_830259	AUX/IAA	3e-27	67.4157	89
transcript_33363	Populus_trichocarpa_758451	HB	9e-24	42.5	120
transcript_33364	Oryza_sativa_subsp._indica_OsIBCD020133	C2C2-CO-like	7e-07	32.9268	82
transcript_33394	Oryza_sativa_subsp._indica_OsIBCD011208	ABI3VP1	4e-11	36.1702	94
transcript_33440	Arabidopsis_thaliana_AT5G17890.1	Orphans	1e-13	49.3151	73
transcript_33448	Vitis_vinifera_GSVIVP00021812001	AP2-EREBP	1e-15	66.6667	51
transcript_33457	Populus_trichocarpa_568199	HB	5e-25	62.1951	82
transcript_33462	Oryza_sativa_subsp._indica_OsIBCD011208	ABI3VP1	6e-16	50	50
transcript_33468	Oryza_sativa_subsp._indica_OsIBCD021211	FAR1	5e-12	37.8947	95
transcript_33469	Oryza_sativa_subsp._japonica_LOC_Os04g22990.1	FAR1	1e-11	58.9286	56
transcript_33498	Oryza_sativa_subsp._indica_OsIBCD010288	MYB-related	5e-08	46.5517	58
transcript_33499	Vitis_vinifera_GSVIVP00021897001	Orphans	6e-10	47.541	61
transcript_33508	Vitis_vinifera_GSVIVP00006101001	MADS	2e-19	56.9444	72
transcript_33523	Vitis_vinifera_GSVIVP00016169001	E2F-DP	6e-27	49.2308	130
transcript_33553	Oryza_sativa_subsp._indica_OsIBCD030674	TRAF	1e-13	39.3617	94
transcript_33574	Populus_trichocarpa_834933	HB	5e-26	50	64
transcript_33585	Populus_trichocarpa_830259	AUX/IAA	1e-32	64.2202	109
transcript_33615	Oryza_sativa_subsp._japonica_LOC_Os04g22990.1	FAR1	1e-11	58.9286	56
transcript_33621	Carica_papaya_evm.TU.supercontig_103.55	EIL	6e-33	95.2381	63
transcript_33622	Vitis_vinifera_GSVIVP00028351001	ARF	2e-26	84.058	69
transcript_33668	Oryza_sativa_subsp._indica_OsIBCD030674	TRAF	8e-07	50	46
transcript_33678	Oryza_sativa_subsp._indica_OsIBCD035530	ABI3VP1	1e-17	52.8571	70
transcript_33690	Oryza_sativa_subsp._indica_OsIBCD030674	TRAF	2e-11	35.5932	118
transcript_33697	Vitis_vinifera_GSVIVP00015048001	AUX/IAA	2e-29	63.4615	104
transcript_33729	Oryza_sativa_subsp._indica_OsIBCD035530	ABI3VP1	9e-18	36.6071	112
transcript_33768	Vitis_vinifera_GSVIVP00021812001	AP2-EREBP	1e-18	60.6061	66
transcript_33839	Populus_trichocarpa_410632	PHD	3e-23	61.25	80
transcript_33870	Arabidopsis_thaliana_AT1G67370.1	SWI/SNF-SWI3	2e-10	63.0435	46
transcript_33900	Populus_trichocarpa_568199	HB	5e-15	40.566	106
transcript_33911	Populus_trichocarpa_414016	BES1	3e-12	42.8571	77
transcript_33933	Oryza_sativa_subsp._indica_OsIBCD019888	mTERF	2e-13	50.7692	65
transcript_33968	Oryza_sativa_subsp._japonica_LOC_Os11g07890.1	MYB	3e-09	61.5385	39
transcript_33995	Oryza_sativa_subsp._indica_OsIBCD035530	ABI3VP1	5e-08	38.4615	65
transcript_33997	Oryza_sativa_subsp._japonica_LOC_Os06g12360.1	RWP-RK	8e-18	38.8889	108
transcript_34003	Populus_trichocarpa_266564	HB	7e-09	75.8621	29
transcript_34011	Oryza_sativa_subsp._indica_OsIBCD030168	NAC	3e-15	41.0526	95
transcript_34015	Vitis_vinifera_GSVIVP00024661001	Jumonji	6e-21	89.3617	47
transcript_34026	Oryza_sativa_subsp._indica_OsIBCD030168	NAC	3e-11	36.5591	93
transcript_34065	Oryza_sativa_subsp._indica_OsIBCD030674	TRAF	1e-08	35.6436	101
transcript_34101	Oryza_sativa_subsp._indica_OsIBCD030674	TRAF	3e-13	47.8261	69
transcript_34105	Populus_trichocarpa_417451	NAC	9e-22	84.6154	52
transcript_34125	Arabidopsis_thaliana_AT4G21750.2	HB	2e-21	42.2414	116
transcript_34134	Populus_trichocarpa_178195	TUB	3e-18	60.7595	79
transcript_34154	Vitis_vinifera_GSVIVP00019494001	FHA	7e-10	72	25
transcript_34175	Populus_trichocarpa_830259	AUX/IAA	3e-29	65.625	96
transcript_34187	Oryza_sativa_subsp._indica_OsIBSD047092	GNAT	6e-39	57.1429	119
transcript_34211	Oryza_sativa_subsp._indica_OsIBCD021211	FAR1	9e-12	42.7184	103
transcript_34225	Oryza_sativa_subsp._indica_OsIBCD035530	ABI3VP1	7e-10	39.726	73
transcript_34243	Oryza_sativa_subsp._indica_OsIBCD021211	FAR1	2e-13	38.1443	97
transcript_34280	Oryza_sativa_subsp._indica_OsIBCD035530	ABI3VP1	6e-18	50	82
transcript_34293	Populus_trichocarpa_569394	C2H2	5e-19	94.7368	19
transcript_34311	Arabidopsis_thaliana_AT2G45880.1	BES1	3e-08	41.7722	79
transcript_34317	Oryza_sativa_subsp._japonica_LOC_Os06g12360.1	RWP-RK	2e-08	38.75	80
transcript_34348	Populus_trichocarpa_588876	WRKY	2e-10	41.4634	82
transcript_34385	Oryza_sativa_subsp._indica_OsIBCD025926	C2H2	8e-18	72.549	51
transcript_34451	Oryza_sativa_subsp._indica_OsIBCD021211	FAR1	7e-28	56.5657	99
transcript_34476	Zea_mays_GRMZM2G006352_P01	MYB	3e-13	81.0811	37
transcript_34497	Populus_trichocarpa_830518	HB	4e-20	50.5263	95
transcript_34502	Vitis_vinifera_GSVIVP00014609001	MYB-related	7e-08	31.3253	83
transcript_34518	Oryza_sativa_subsp._indica_OsIBCD021211	FAR1	5e-07	33.7079	89
transcript_34536	Oryza_sativa_subsp._indica_OsIBCD030674	TRAF	5e-10	33.0275	109
transcript_34584	Oryza_sativa_subsp._japonica_LOC_Os04g22990.1	FAR1	1e-11	58.9286	56
transcript_34659	Oryza_sativa_subsp._indica_OsIBSD047541	Sigma70-like	4e-17	35.6522	115
transcript_34698	Arabidopsis_thaliana_AT4G21750.2	HB	4e-13	33.913	115
transcript_34768	Populus_trichocarpa_830259	AUX/IAA	3e-27	67.4157	89
transcript_34773	Populus_trichocarpa_411644	PHD	1e-27	81.5385	65
transcript_34796	Populus_trichocarpa_758451	HB	4e-27	45.1613	124
transcript_34845	Arabidopsis_thaliana_AT4G21750.2	HB	2e-17	58.3333	60
transcript_34888	Oryza_sativa_subsp._indica_OsIBCD020180	PHD	6e-10	37.2093	86
transcript_34922	Populus_trichocarpa_758451	HB	8e-18	49.3151	73
transcript_34960	Vitis_vinifera_GSVIVP00028351001	ARF	2e-26	84.058	69
transcript_34973	Oryza_sativa_subsp._japonica_LOC_Os06g12360.1	RWP-RK	5e-10	38.8889	72
transcript_34983	Populus_trichocarpa_830259	AUX/IAA	3e-29	65.625	96
transcript_34990	Populus_trichocarpa_588137	G2-like	1e-24	91.2281	57
transcript_34995	Selaginella_moellendorffii_405045	CSD	1e-09	33.3333	111
transcript_35018	Oryza_sativa_subsp._indica_OsIBCD030674	TRAF	1e-14	39.4231	104
transcript_35048	Populus_trichocarpa_758451	HB	2e-16	41.6667	84
transcript_35080	Oryza_sativa_subsp._indica_OsIBCD021211	FAR1	1e-09	35.2941	119
transcript_35085	Oryza_sativa_subsp._indica_OsIBCD030674	TRAF	5e-10	34.0206	97
transcript_35089	Populus_trichocarpa_830259	AUX/IAA	3e-27	67.4157	89
transcript_35158	Oryza_sativa_subsp._indica_OsIBCD035530	ABI3VP1	4e-25	52	100
transcript_35197	Populus_trichocarpa_199625	mTERF	5e-38	78.7879	66
transcript_35201	Oryza_sativa_subsp._indica_OsIBCD001007	C3H	1e-10	84.8485	33
transcript_35211	Oryza_sativa_subsp._indica_OsIBCD030674	TRAF	5e-07	35.2273	88
transcript_35215	Arabidopsis_thaliana_AT1G79840.1	HB	1e-18	41.9355	93
transcript_35246	Vitis_vinifera_GSVIVP00008414001	CAMTA	5e-07	24.4186	86
transcript_35278	Populus_trichocarpa_639804	RB	6e-66	93.1818	132
transcript_35292	Populus_trichocarpa_414016	BES1	3e-12	42.8571	77
transcript_35298	Zea_mays_GRMZM2G004957_P02	HB	8e-18	50	92
transcript_35348	Populus_trichocarpa_197839	VOZ	8e-36	95.7143	70
transcript_35373	Oryza_sativa_subsp._indica_OsIBCD035530	ABI3VP1	8e-23	44.2478	113
transcript_35394	Populus_trichocarpa_758451	HB	3e-23	50.9615	104
transcript_35414	Populus_trichocarpa_588876	WRKY	2e-16	46.3918	97
transcript_35421	Populus_trichocarpa_830259	AUX/IAA	3e-29	65.625	96
transcript_35437	Vitis_vinifera_GSVIVP00016169001	E2F-DP	6e-27	49.2308	130
transcript_35484	Vitis_vinifera_GSVIVP00006101001	MADS	1e-18	49.4845	97
transcript_35486	Oryza_sativa_subsp._indica_OsIBCD035530	ABI3VP1	5e-07	30.9524	84
transcript_35495	Vitis_vinifera_GSVIVP00015048001	AUX/IAA	2e-23	72.2222	72
transcript_35513	Oryza_sativa_subsp._indica_OsIBCD030674	TRAF	9e-12	45.5882	68
transcript_35535	Populus_trichocarpa_197839	VOZ	2e-22	97.3684	38
transcript_35550	Vitis_vinifera_GSVIVP00006008001	SNF2	1e-21	89.1304	46
transcript_35563	Vitis_vinifera_GSVIVP00015683001	HB	2e-12	60.8696	46
transcript_35570	Zea_mays_GRMZM2G004957_P02	HB	5e-18	39.0244	123
transcript_35618	Arabidopsis_lyrata_312791	bHLH	6e-18	47.191	89
transcript_35673	Arabidopsis_thaliana_AT5G57620.1	MYB	2e-13	73.1707	41
transcript_35696	Oryza_sativa_subsp._indica_OsIBCD010134	MYB-related	7e-14	57.1429	56
transcript_35697	Vitis_vinifera_GSVIVP00028351001	ARF	2e-26	84.058	69
transcript_35721	Vitis_vinifera_GSVIVP00015314001	PHD	1e-12	47.5	80
transcript_35728	Vitis_vinifera_GSVIVP00029130001	Orphans	4e-09	30.9091	110
transcript_35735	Oryza_sativa_subsp._indica_OsIBCD028891	bHLH	9e-11	45.3125	64
transcript_35742	Oryza_sativa_subsp._japonica_LOC_Os01g06852.1	FAR1	4e-15	55.102	49
transcript_35743	Oryza_sativa_subsp._indica_OsIBCD035530	ABI3VP1	7e-22	43.75	112
transcript_35770	Oryza_sativa_subsp._indica_OsIBCD019262	SET	2e-13	44.7368	76
transcript_35788	Vitis_vinifera_GSVIVP00037702001	GRAS	1e-08	46.1538	52
transcript_35827	Carica_papaya_evm.TU.supercontig_131.86	NAC	2e-11	76.3158	38
transcript_35926	Vitis_vinifera_GSVIVP00037176001	mTERF	4e-09	53.7037	54
transcript_35934	Vitis_vinifera_GSVIVP00015048001	AUX/IAA	1e-30	65.3846	104
transcript_35958	Oryza_sativa_subsp._indica_OsIBCD030674	TRAF	6e-11	28	100
transcript_35961	Zea_mays_GRMZM2G074501_P01	bHLH	6e-07	68.75	32
transcript_35963	Oryza_sativa_subsp._indica_OsIBSD048362	GNAT	8e-09	43.0556	72
transcript_35971	Oryza_sativa_subsp._indica_OsIBCD035530	ABI3VP1	1e-16	53.125	64
transcript_35976	Vitis_vinifera_GSVIVP00016169001	E2F-DP	3e-24	68.0851	47
transcript_35999	Oryza_sativa_subsp._indica_OsIBCD028447	PHD	6e-11	95.8333	24
transcript_36002	Populus_trichocarpa_197839	VOZ	3e-33	95.4545	66
transcript_36042	Oryza_sativa_subsp._indica_OsIBCD021211	FAR1	7e-12	44.7059	85
transcript_36043	Vitis_vinifera_GSVIVP00006733001	PHD	1e-13	46.729	107
transcript_36045	Arabidopsis_lyrata_358770	AUX/IAA	3e-47	82.2785	79
transcript_36069	Zea_mays_GRMZM2G004957_P02	HB	1e-17	45.4545	99
transcript_36078	Oryza_sativa_subsp._indica_OsIBSD048362	GNAT	9e-09	36.8421	95
transcript_36085	Zea_mays_GRMZM2G069248_P01	Orphans	1e-07	44.898	49
transcript_36098	Populus_trichocarpa_767006	bZIP	2e-17	57.6471	85
transcript_36110	Oryza_sativa_subsp._japonica_LOC_Os11g12360.1	MADS	3e-27	52.2222	90
transcript_36142	Oryza_sativa_subsp._indica_OsIBCD030674	TRAF	5e-07	28.866	97
transcript_36145	Vitis_vinifera_GSVIVP00021664001	Trihelix	3e-10	59.0909	44
transcript_36160	Vitis_vinifera_GSVIVP00025555001	AP2-EREBP	3e-44	78.5047	107
transcript_36162	Oryza_sativa_subsp._indica_OsIBCD021211	FAR1	4e-20	45.1327	113
transcript_36207	Populus_trichocarpa_592549	Orphans	9e-09	47.9167	48
transcript_36253	Oryza_sativa_subsp._japonica_LOC_Os04g22990.1	FAR1	2e-13	37.3832	107
transcript_36267	Oryza_sativa_subsp._japonica_LOC_Os11g11220.1	FAR1	7e-20	55.102	49
transcript_36291	Oryza_sativa_subsp._indica_OsIBCD030674	TRAF	2e-12	32.7434	113
transcript_36402	Populus_trichocarpa_830259	AUX/IAA	2e-32	64.8148	108
transcript_36548	Carica_papaya_evm.TU.supercontig_273.5	C3H	4e-22	52.0833	96
transcript_36593	Populus_trichocarpa_764977	SNF2	7e-10	33.3333	120
transcript_36630	Vitis_vinifera_GSVIVP00035957001	SWI/SNF-BAF60b	9e-09	88.8889	27
transcript_36640	Arabidopsis_thaliana_AT4G21750.2	HB	3e-09	32.7434	113
transcript_36661	Populus_trichocarpa_583893	NAC	5e-25	49.5327	107
transcript_36678	Oryza_sativa_subsp._indica_OsIBCD021211	FAR1	4e-12	37.3626	91
transcript_36727	Vitis_vinifera_GSVIVP00008414001	CAMTA	8e-07	41.3793	58
transcript_36735	Vitis_vinifera_GSVIVP00024661001	Jumonji	2e-23	78.125	64
transcript_36774	Oryza_sativa_subsp._indica_OsIBCD030674	TRAF	4e-10	43.0769	65
transcript_36791	Oryza_sativa_subsp._indica_OsIBCD021211	FAR1	4e-15	36.036	111
transcript_36793	Arabidopsis_thaliana_AT4G12020.2	WRKY	5e-09	47.9167	48
transcript_36840	Vitis_vinifera_GSVIVP00030597001	ARR-B	5e-20	66.2651	83
transcript_36854	Populus_trichocarpa_758451	HB	5e-14	33.75	80
transcript_36888	Oryza_sativa_subsp._indica_OsIBSD047092	GNAT	5e-28	68.75	80
transcript_36914	Oryza_sativa_subsp._indica_OsIBSD047918	Orphans	2e-33	55	120
transcript_36919	Oryza_sativa_subsp._indica_OsIBCD035530	ABI3VP1	3e-15	43.0233	86
transcript_36927	Oryza_sativa_subsp._indica_OsIBCD021211	FAR1	1e-07	36.1446	83
transcript_36946	Vitis_vinifera_GSVIVP00015048001	AUX/IAA	2e-23	72.2222	72
transcript_36951	Oryza_sativa_subsp._indica_OsIBCD021211	FAR1	4e-07	40.5797	69
transcript_36970	Selaginella_moellendorffii_443461	AP2-EREBP	9e-12	37.7778	90
transcript_36978	Vitis_vinifera_GSVIVP00028351001	ARF	2e-26	84.058	69
transcript_37010	Vitis_vinifera_GSVIVP00027783001	TCP	7e-25	61.5385	91
transcript_37021	Oryza_sativa_subsp._indica_OsIBCD021211	FAR1	1e-09	35.6322	87
transcript_37058	Populus_trichocarpa_758451	HB	2e-18	53.6232	69
transcript_37067	Vitis_vinifera_GSVIVP00019566001	MYB	3e-12	65.625	64
transcript_37068	Arabidopsis_thaliana_AT4G04890.1	HB	7e-20	40.367	109
transcript_37104	Populus_trichocarpa_414016	BES1	3e-12	42.8571	77
transcript_37175	Populus_trichocarpa_197839	VOZ	5e-29	95	60
transcript_37232	Oryza_sativa_subsp._indica_OsIBCD028679	MYB	4e-10	53.3333	30
transcript_37336	Oryza_sativa_subsp._indica_OsIBCD035530	ABI3VP1	1e-14	49.2754	69
transcript_37343	Vitis_vinifera_GSVIVP00016169001	E2F-DP	1e-18	43.3628	113
transcript_37348	Oryza_sativa_subsp._japonica_LOC_Os01g32700.1	FAR1	2e-14	45.5696	79
transcript_37370	Oryza_sativa_subsp._indica_OsIBCD035530	ABI3VP1	2e-16	52.8571	70
transcript_37402	Oryza_sativa_subsp._indica_OsIBSD048695	Orphans	3e-14	44.4444	81
transcript_37421	Populus_trichocarpa_758451	HB	2e-12	47.8261	69
transcript_37446	Vitis_vinifera_GSVIVP00023445001	ARF	2e-21	86.4865	37
transcript_37447	Oryza_sativa_subsp._indica_OsIBCD025926	C2H2	3e-11	53.125	64
transcript_37468	Oryza_sativa_subsp._indica_OsIBCD011208	ABI3VP1	6e-21	51.6854	89
transcript_37503	Vitis_vinifera_GSVIVP00006904001	HB	4e-13	45.8333	72
transcript_37512	Zea_mays_GRMZM2G004957_P02	HB	8e-15	44.3182	88
transcript_37519	Vitis_vinifera_GSVIVP00028351001	ARF	2e-26	84.058	69
transcript_37542	Carica_papaya_evm.TU.supercontig_7.232	HRT	4e-15	44.086	93
transcript_37544	Carica_papaya_evm.TU.supercontig_131.69	TCP	5e-29	77.3333	75
transcript_37549	Oryza_sativa_subsp._indica_OsIBCD028891	bHLH	8e-08	60	35
transcript_37668	Vitis_vinifera_GSVIVP00014609001	MYB-related	2e-07	42.8571	56
transcript_37698	Selaginella_moellendorffii_441095	SNF2	2e-07	36.2832	113
transcript_37699	Carica_papaya_evm.TU.supercontig_7.232	HRT	3e-08	39.726	73
transcript_37700	Vitis_vinifera_GSVIVP00022239001	SNF2	1e-18	85.4167	48
transcript_37715	Vitis_vinifera_GSVIVP00025478001	C3H	5e-07	37.7358	53
transcript_37742	Populus_trichocarpa_583893	NAC	4e-10	56.6038	53
transcript_37767	Oryza_sativa_subsp._indica_OsIBCD035530	ABI3VP1	1e-22	50.5263	95
transcript_37822	Zea_mays_GRMZM2G009163_P04	DBP	9e-09	73.5294	34
transcript_37826	Vitis_vinifera_GSVIVP00015048001	AUX/IAA	2e-23	72.2222	72
transcript_37828	Populus_trichocarpa_592549	Orphans	4e-07	54.5455	44
transcript_37841	Oryza_sativa_subsp._japonica_LOC_Os04g22990.1	FAR1	5e-19	68.9655	58
transcript_37850	Oryza_sativa_subsp._japonica_LOC_Os06g12360.1	RWP-RK	2e-08	38.75	80
transcript_37871	Populus_trichocarpa_834933	HB	6e-21	52.9412	85
transcript_37875	Oryza_sativa_subsp._japonica_LOC_Os04g22990.1	FAR1	2e-21	54.717	53
transcript_37934	Carica_papaya_evm.TU.supercontig_2.176	ARR-B	3e-12	60	60
transcript_37970	Oryza_sativa_subsp._japonica_LOC_Os02g33750.2	FAR1	4e-11	37.1429	70
transcript_37974	Vitis_vinifera_GSVIVP00028545001	mTERF	8e-24	44.3396	106
transcript_37997	Populus_trichocarpa_678093	C2H2	1e-32	78.481	79
transcript_38017	Oryza_sativa_subsp._japonica_LOC_Os04g22990.1	FAR1	4e-07	34.7826	92
transcript_38032	Arabidopsis_thaliana_AT4G12020.2	WRKY	4e-12	40.2439	82
transcript_38073	Oryza_sativa_subsp._indica_OsIBCD021211	FAR1	2e-07	35.2941	68
transcript_38077	Oryza_sativa_subsp._indica_OsIBSD048959	Orphans	4e-11	43.9024	82
transcript_38084	Oryza_sativa_subsp._indica_OsIBCD014700	NAC	4e-37	54.4715	123
transcript_38088	Oryza_sativa_subsp._indica_OsIBCD030674	TRAF	3e-09	70.3704	27
transcript_38105	Zea_mays_GRMZM2G122897_P01	HB	1e-14	50.7937	63
transcript_38117	Oryza_sativa_subsp._indica_OsIBCD035530	ABI3VP1	2e-15	53.8462	65
transcript_38134	Oryza_sativa_subsp._indica_OsIBCD030674	TRAF	4e-07	34.1463	41
transcript_38217	Oryza_sativa_subsp._indica_OsIBCD035530	ABI3VP1	3e-18	53.8462	65
transcript_38246	Oryza_sativa_subsp._japonica_LOC_Os11g11100.1	bZIP	4e-10	81.8182	33
transcript_38298	Oryza_sativa_subsp._japonica_LOC_Os04g22990.1	FAR1	2e-07	33.3333	93
transcript_38318	Oryza_sativa_subsp._indica_OsIBCD030674	TRAF	1e-14	46.0526	76
transcript_38357	Populus_trichocarpa_234179	MYB	4e-08	72.7273	33
transcript_38371	Populus_trichocarpa_795036	Orphans	3e-08	50	48
transcript_38374	Arabidopsis_thaliana_AT4G21750.2	HB	1e-11	43.5897	39
transcript_38456	Vitis_vinifera_GSVIVP00008414001	CAMTA	1e-07	37.5	64
transcript_38459	Oryza_sativa_subsp._indica_OsIBCD035530	ABI3VP1	3e-15	43.0233	86
transcript_38522	Populus_trichocarpa_414037	ARF	4e-16	69.697	33
transcript_38527	Oryza_sativa_subsp._indica_OsIBSD047092	GNAT	6e-20	80.7692	26
transcript_38542	Oryza_sativa_subsp._japonica_LOC_Os11g07890.1	MYB	1e-24	54.2857	70
transcript_38560	Populus_trichocarpa_234179	MYB	4e-08	72.7273	33
transcript_38573	Oryza_sativa_subsp._indica_OsIBCD028891	bHLH	1e-10	45.3125	64
transcript_38600	Vitis_vinifera_GSVIVP00016111001	bHLH	9e-22	82.2581	62
transcript_38653	Populus_trichocarpa_752776	C2H2	1e-17	76	50
transcript_38671	Oryza_sativa_subsp._indica_OsIBCD019777	HB	1e-10	46.0317	63
transcript_38710	Populus_trichocarpa_576279	mTERF	3e-17	62.7119	59
transcript_38713	Oryza_sativa_subsp._indica_OsIBCD025926	C2H2	3e-11	53.125	64
transcript_38789	Oryza_sativa_subsp._indica_OsIBCD030168	NAC	6e-08	33.3333	72
transcript_38819	Carica_papaya_evm.TU.supercontig_9.68	GRAS	6e-19	67.2414	58
transcript_38825	Oryza_sativa_subsp._japonica_LOC_Os06g12360.1	RWP-RK	6e-13	33.6449	107
transcript_38868	Vitis_vinifera_GSVIVP00015048001	AUX/IAA	2e-23	72.2222	72
transcript_38908	Oryza_sativa_subsp._indica_OsIBSD048167	FAR1	9e-11	32.9787	94
transcript_38917	Oryza_sativa_subsp._indica_OsIBCD021211	FAR1	2e-07	35.2941	68
transcript_38933	Populus_trichocarpa_758451	HB	3e-11	34	100
transcript_38939	Vitis_vinifera_GSVIVP00006101001	MADS	1e-11	50.6329	79
transcript_38960	Zea_mays_GRMZM2G074501_P01	bHLH	6e-07	68.75	32
transcript_39015	Oryza_sativa_subsp._indica_OsIBCD030674	TRAF	2e-09	34.8837	86
transcript_39025	Vitis_vinifera_GSVIVP00014609001	MYB-related	8e-07	32.1839	87
transcript_39119	Vitis_vinifera_GSVIVP00015048001	AUX/IAA	1e-17	64.7059	68
transcript_39151	Carica_papaya_evm.TU.supercontig_146.33	SBP	2e-11	72.093	43
transcript_39161	Vitis_vinifera_GSVIVP00017926001	FHA	4e-22	78.0488	41
transcript_39188	Oryza_sativa_subsp._indica_OsIBCD021211	FAR1	4e-12	50.6849	73
transcript_39223	Populus_trichocarpa_414016	BES1	3e-12	42.8571	77
transcript_39258	Populus_trichocarpa_828520	PHD	3e-27	82.8125	64
transcript_39260	Vitis_vinifera_GSVIVP00021051001	C2H2	4e-26	54.3689	103
transcript_39272	Populus_trichocarpa_828520	PHD	9e-46	83.3333	96
transcript_39331	Populus_trichocarpa_727486	PHD	1e-56	82.3529	119
transcript_39349	Zea_mays_GRMZM2G122897_P01	HB	4e-10	47.4576	59
transcript_39404	Oryza_sativa_subsp._indica_OsIBCD030674	TRAF	3e-07	24.6914	81
transcript_39439	Populus_trichocarpa_589179	Orphans	8e-15	50.6667	75
transcript_39586	Carica_papaya_evm.TU.supercontig_7.232	HRT	5e-12	43.2099	81
transcript_39592	Vitis_vinifera_GSVIVP00013156001	ABI3VP1	2e-12	54.717	53
transcript_39596	Arabidopsis_thaliana_AT4G04890.1	HB	7e-20	40.367	109
transcript_39607	Vitis_vinifera_GSVIVP00012491001	TRAF	8e-07	43.6364	55
transcript_39612	Carica_papaya_evm.TU.supercontig_8.217	HB	8e-12	47.0588	51
transcript_39661	Oryza_sativa_subsp._indica_OsIBCD020180	PHD	1e-07	35.3846	65
transcript_39662	Vitis_vinifera_GSVIVP00013156001	ABI3VP1	2e-12	54.717	53
transcript_39694	Populus_trichocarpa_590344	Orphans	6e-10	92	25
transcript_39780	Oryza_sativa_subsp._indica_OsIBCD030674	TRAF	2e-09	38.5542	83
transcript_39784	Vitis_vinifera_GSVIVP00012491001	TRAF	4e-08	45.614	57
transcript_39791	Chlorella_sp._NC64A_142311	C3H	4e-07	38.1818	55
transcript_39811	Selaginella_moellendorffii_130409	Trihelix	3e-08	56.25	32
transcript_39863	Oryza_sativa_subsp._indica_OsIBCD030674	TRAF	3e-07	33.3333	69
transcript_39883	Oryza_sativa_subsp._indica_OsIBCD021211	FAR1	2e-07	35.2941	68
transcript_40083	Arabidopsis_thaliana_AT4G21750.2	HB	6e-24	46.6667	105
transcript_40202	Populus_trichocarpa_758451	HB	2e-10	55.3846	65
transcript_40316	Arabidopsis_thaliana_AT1G64100.2	NAC	2e-10	47.3684	57
transcript_40365	Oryza_sativa_subsp._indica_OsIBCD030168	NAC	2e-07	64.7059	34
transcript_40366	Populus_trichocarpa_829875	Rcd1-like	7e-11	71.7949	39
