# Supplementary material for: De novo transcriptome analysis using 454 pyrosequencing of the Himalayan Mayapple, Podophyllum hexandrum
Source: BMC Genomics. 2013 Nov 1;14:748. doi: 10.1186/1471-2164-14-748 (PMC3840631; doi:10.1186/1471-2164-14-748)
Supplement: Additional file 16 — List of SSRs, SSR distribution and SSR mining of transcripts generated by Newbler default parameter assembly. [file 1471-2164-14-748-S16.xls]

## Sheet: SSR mining
Total number of Transcript Contigs examined						3372
Total Size of Transcript Contigs						1143488
Total number of identified SSRs						25
Number of SSR containing Transcript Contigs						23
Number of Transcript Contigs containing more than one SSR						2
Number of SSRs present in Compound Formation						2

## Sheet: Distribution of SSRs
Type of repeat pattern			Number
Di-nucleotide			14
Tri-nucleotide			9
Tetra-nucleotide			2
Penta-nucleotide			0
Hexa-nucleotide			0

## Sheet: Statistics of SSR
ID		SSR no.	SSR Type	SSR		Size	Start	End
Transcript_178		1	p3	(AAG)6		18	76	93
Transcript_178	_405	1	p3	(CAC)5		15	82	96
Transcript_178	_1378	1	p3	(GAA)7		21	82	102
Transcript_178	_1398	1	p2	(GC)6		12	91	102
Transcript_178	_1482	1	c	(AT)9aaa(AT)6		33	336	368
Transcript_178	_1503	1	p2	(AT)6		12	53	64
Transcript_178	_1539	1	p2	(CT)9		18	1	18
Transcript_178	_1606	1	p4	(TTAT)5		20	411	430
Transcript_178	_1613	1	c	(AGA)7at(AAG)6		41	406	446
Transcript_178	_1620	1	p2	(AG)10		20	504	523
Transcript_178	_1643	1	p3	(AGA)6		18	234	251
Transcript_178	_1648	1	p2	(TA)7		14	165	178
Transcript_178	_1652	1	p4	(TATT)7		28	279	306
Transcript_178	_1726	1	p3	(CTT)6		18	271	288
Transcript_178	_1908	1	p2	(CG)6		12	3	14
Transcript_178	_2183	1	p3	(CCA)6		18	1	18
Transcript_178	_2376	1	p2	(CG)6		12	220	231
Transcript_178	_2450	1	p2	(AT)10		20	230	249
Transcript_178	_2494	1	p3	(GCC)5		15	187	201
Transcript_178	_2922	1	p2	(GA)6		12	122	133
Transcript_178	_3006	1	p2	(CA)8		16	106	121
Transcript_178	_3089	1	p2	(CT)6		12	163	174
Transcript_178	_3308	1	p2	(GA)6		12	1	12
