# Supplementary material for: De novo transcriptome analysis using 454 pyrosequencing of the Himalayan Mayapple, Podophyllum hexandrum
Source: BMC Genomics. 2013 Nov 1;14:748. doi: 10.1186/1471-2164-14-748 (PMC3840631; doi:10.1186/1471-2164-14-748)
Supplement: Additional file 17 — List of SSRs, SSR distribution and SSR mining of transcripts generated by Newbler optimized parameter assembly. [file 1471-2164-14-748-S17.xls]

## Sheet: SSRs
Transcript_ID	SSR nr.	SSR type	SSR	size	start	end	transcript_length
transcript_4	1	c	(AT)9aaa(AT)6	33	1218	1250	3045
transcript_13	1	p2	(AT)6	12	1076	1087	2419
transcript_33	1	p2	(AT)6	12	504	515	1705
transcript_54	1	p2	(AT)9	18	742	759	1490
transcript_56	1	p2	(TA)6	12	981	992	1492
transcript_65	1	p2	(TA)7	14	165	178	1447
transcript_163	1	c	(AGA)7at(AAG)6	41	536	576	1057
transcript_213	1	p4	(AAAT)5	20	89	108	966
transcript_231	1	p3	(AAG)6	18	563	580	953
transcript_313	1	p4	(TTTC)6	24	500	523	831
transcript_414	1	p2	(CT)9	18	1	18	773
transcript_490	1	p2	(AG)7	14	518	531	748
transcript_601	1	p3	(GTG)5	15	546	560	689
transcript_609	1	p3	(GAA)7	21	131	151	687
transcript_631	1	p3	(GTG)6	18	652	669	670
transcript_858	1	p2	(GA)6	12	115	126	599
transcript_1100	1	p2	(AC)6	12	526	537	538
transcript_1151	1	p4	(TTAT)5	20	411	430	522
transcript_1185	1	p2	(AG)10	20	503	522	524
transcript_1363	1	p3	(AGA)6	18	234	251	486
transcript_1392	1	p4	(TATT)7	28	279	306	483
transcript_1405	1	p2	(GA)6	12	12	23	481
transcript_1427	1	p2	(TA)7	14	165	178	482
transcript_1593	1	p3	(CTT)6	18	271	288	458
transcript_1714	1	p2	(TC)6	12	105	116	443
transcript_2070	1	p3	(AAT)6	18	2	19	392
transcript_2078	1	p2	(CT)8	16	148	163	397
transcript_2224	1	p2	(CA)8	16	139	154	378
transcript_2298	1	p2	(GA)11	22	202	223	362
transcript_2358	1	p2	(CG)6	12	3	14	361
transcript_2417	1	p2	(GA)7	14	27	40	351
transcript_2434	1	p4	(TATT)5	20	186	205	340
transcript_2499	1	p2	(AG)9	18	40	57	334
transcript_2564	1	p2	(TC)6	12	283	294	325
transcript_2736	1	p2	(CG)6	12	248	259	317
transcript_2795	1	p2	(CT)6	12	163	174	307
transcript_3010	1	p2	(GC)6	12	98	109	287
transcript_3096	1	p2	(AG)6	12	12	23	279
transcript_3349	1	p2	(AT)10	20	230	249	261
transcript_3351	1	p3	(GCC)5	15	187	201	261
transcript_4279	1	p3	(CCA)6	18	1	18	202
transcript_4486	1	p2	(AT)8	16	353	368	478
transcript_4645	1	p3	(AGA)7	21	81	101	404
transcript_4646	1	p3	(TGG)6	18	81	98	409
transcript_4690	1	p3	(AGC)5	15	306	320	430
transcript_4795	1	p4	(AAAT)5	20	3	22	496
transcript_4808	1	p3	(TCT)6	18	45	62	470
transcript_4853	1	p4	(AAAT)5	20	245	264	521
transcript_4872	1	p5	(TTATT)5	25	81	105	434
transcript_4885	1	p2	(TA)6	12	85	96	490
transcript_4898	1	p3	(TTA)5	15	360	374	498
transcript_4975	1	p2	(AG)6	12	257	268	493
transcript_4991	1	p2	(AT)11	22	417	438	442
transcript_5028	1	p2	(CT)10	20	21	40	474
transcript_5060	1	p3	(TTA)5	15	360	374	496
transcript_5076	1	p2	(CT)7	14	116	129	476
transcript_5113	1	p3	(TTC)7	21	126	146	471
transcript_5120	1	p3	(CGG)6	18	425	442	443
transcript_5166	1	p3	(ATA)6	18	114	131	521
transcript_5175	1	p3	(TGC)5	15	374	388	425
transcript_5220	1	c	(TC)9ttctccttcctcctatttcttttctttc(TCT)5	61	199	259	447
transcript_5245	1	p3	(TTA)5	15	360	374	486
transcript_5262	1	p2	(AT)7	14	297	310	469
transcript_5273	1	p2	(TA)7	14	2	15	528
transcript_5273	2	p2	(AT)6	12	314	325	528
transcript_5291	1	p2	(TA)8	16	63	78	419
transcript_5300	1	p2	(CT)6	12	31	42	575
transcript_5340	1	p2	(GA)8	16	157	172	489
transcript_5380	1	p5	(TTATT)5	25	81	105	446
transcript_5381	1	p2	(TG)8	16	125	140	428
transcript_5384	1	p3	(GCA)7	21	401	421	421
transcript_5474	1	p2	(AG)6	12	434	445	453
transcript_5481	1	p2	(CT)7	14	116	129	484
transcript_5488	1	p2	(AT)6	12	256	267	453
transcript_5531	1	p3	(TTA)5	15	359	373	474
transcript_5567	1	p2	(TA)8	16	318	333	497
transcript_5583	1	p2	(GA)8	16	157	172	489
transcript_5584	1	p2	(TA)6	12	590	601	601
transcript_5594	1	p2	(AT)7	14	202	215	533
transcript_5642	1	p2	(TC)6	12	60	71	432
transcript_5664	1	p2	(TA)6	12	590	601	601
transcript_5670	1	p6	(AGGAGA)5	30	138	167	515
transcript_5713	1	p3	(GAA)5	15	42	56	429
transcript_5749	1	c	(GA)16ggag(GA)9	54	448	501	501
transcript_5779	1	p3	(ATT)5	15	331	345	519
transcript_5819	1	c	(AT)7ttatattatataacaactttatatatagtagtatatcttggaatatctcttctggaaagtatctctttactggttatgca(TG)6	106	40	145	538
transcript_5833	1	c	(GAG)5atggtga(GGC)5	37	32	68	452
transcript_5895	1	p5	(TGCTT)6	30	174	203	461
transcript_5932	1	p2	(TC)6	12	60	71	481
transcript_6007	1	p2	(AT)7	14	259	272	412
transcript_6047	1	p2	(TG)6	12	9	20	468
transcript_6079	1	p2	(TC)8	16	99	114	404
transcript_6119	1	p2	(AT)6	12	288	299	421
transcript_6136	1	p6	(CCTTTT)5	30	304	333	522
transcript_6177	1	c	(TC)7acgttacatgcata(AT)6aat(TA)8	59	270	328	436
transcript_6186	1	p3	(GCA)7	21	401	421	426
transcript_6224	1	p4	(AAGA)6	24	106	129	537
transcript_6270	1	p3	(TTA)5	15	359	373	485
transcript_6284	1	p2	(TA)7	14	169	182	560
transcript_6300	1	p3	(TTA)5	15	360	374	498
transcript_6339	1	p2	(TA)8	16	215	230	403
transcript_6366	1	p2	(CT)12	24	434	457	475
transcript_6455	1	p2	(AG)6	12	392	403	414
transcript_6481	1	p2	(AG)10	20	319	338	526
transcript_6490	1	p3	(TCT)6	18	45	62	432
transcript_6522	1	p2	(GA)7	14	394	407	416
transcript_6539	1	p2	(AG)22	44	391	434	434
transcript_6603	1	p2	(TC)6	12	61	72	413
transcript_6607	1	p2	(TA)7	14	169	182	436
transcript_6630	1	p2	(AT)11	22	139	160	409
transcript_6656	1	c	(AG)6taggaagaaca(AG)18	59	393	451	456
transcript_6670	1	p2	(AT)7	14	259	272	404
transcript_6749	1	p3	(TGG)5	15	241	255	478
transcript_6749	2	p2	(GA)7	14	461	474	478
transcript_6867	1	p3	(CCA)6	18	364	381	543
transcript_6881	1	p2	(AT)9	18	326	343	438
transcript_6896	1	p2	(AG)19	38	392	429	429
transcript_6902	1	p2	(TC)7	14	64	77	484
transcript_6921	1	p2	(AG)6	12	51	62	402
transcript_6933	1	p3	(ATA)9	27	375	401	428
transcript_6934	1	p2	(TA)8	16	50	65	519
transcript_7019	1	c	(GA)7gctgcagtatataact(GA)11	52	156	207	416
transcript_7043	1	p3	(TCT)5	15	150	164	543
transcript_7114	1	p2	(TA)6	12	86	97	404
transcript_7123	1	p3	(TGG)5	15	241	255	482
transcript_7123	2	p2	(GA)7	14	460	473	482
transcript_7124	1	p2	(AT)7	14	62	75	471
transcript_7137	1	p2	(AT)7	14	259	272	419
transcript_7153	1	p2	(TA)7	14	169	182	411
transcript_7160	1	p3	(TTC)7	21	288	308	484
transcript_7172	1	p3	(CAA)6	18	120	137	510
transcript_7180	1	p2	(AT)8	16	112	127	489
transcript_7217	1	p4	(TCCT)5	20	42	61	452
transcript_7254	1	c	(CG)6(CA)6	24	286	309	480
transcript_7255	1	c	(TC)6catccgtagccaccatctctaattatca(TC)20	80	357	436	438
transcript_7381	1	p2	(GA)12	24	445	468	469
transcript_7481	1	p2	(TA)8	16	50	65	526
transcript_7564	1	p3	(CAA)6	18	120	137	492
transcript_7587	1	p2	(TC)6	12	275	286	490
transcript_7592	1	p2	(AG)23	46	392	437	439
transcript_7607	1	p3	(GCT)5	15	55	69	470
transcript_7649	1	p2	(TC)12	24	418	441	442
transcript_7655	1	p2	(TC)6	12	494	505	512
transcript_7661	1	p2	(GA)9	18	507	524	524
transcript_7772	1	p3	(CCG)5	15	285	299	518
transcript_7772	2	p3	(CGC)6	18	491	508	518
transcript_7793	1	p2	(GA)6	12	314	325	454
transcript_7800	1	p3	(ACC)6	18	145	162	425
transcript_7829	1	p3	(ATA)5	15	34	48	465
transcript_7835	1	p3	(TGG)5	15	241	255	413
transcript_7913	1	p2	(AT)7	14	258	271	408
transcript_8050	1	p2	(AG)23	46	391	436	437
transcript_8085	1	c	(TA)6(GA)8	28	457	484	489
transcript_8104	1	p2	(AT)6	12	366	377	545
transcript_8138	1	p2	(TA)6	12	404	415	435
transcript_8151	1	p2	(AG)21	42	392	433	434
transcript_8216	1	p6	(TTTGAA)5	30	225	254	411
transcript_8259	1	p2	(GA)6	12	1	12	453
transcript_8314	1	p2	(TC)8	16	150	165	430
transcript_8327	1	p2	(TA)10	20	28	47	451
transcript_8332	1	p2	(TA)6	12	205	216	441
transcript_8341	1	p3	(CAA)5	15	186	200	411
transcript_8360	1	p2	(AT)8	16	465	480	486
transcript_8382	1	p2	(AT)9	18	286	303	594
transcript_8432	1	p3	(TTC)5	15	399	413	444
transcript_8451	1	p3	(GGC)7	21	324	344	412
transcript_8474	1	p2	(TA)7	14	445	458	459
transcript_8613	1	p2	(TA)7	14	171	184	407
transcript_8628	1	p4	(TCCT)5	20	42	61	452
transcript_8645	1	p3	(TTC)6	18	486	503	503
transcript_8654	1	p2	(TA)7	14	170	183	418
transcript_8710	1	p2	(AT)7	14	271	284	552
transcript_8785	1	p3	(AAG)7	21	20	40	439
transcript_8785	2	p2	(AG)6	12	217	228	439
transcript_8875	1	p3	(ATT)5	15	335	349	526
transcript_8894	1	p2	(AT)7	14	259	272	409
transcript_8909	1	p2	(GA)6	12	269	280	466
transcript_8919	1	p2	(TA)7	14	170	183	426
transcript_8930	1	p2	(AT)11	22	365	386	502
transcript_8931	1	p3	(AAT)5	15	454	468	475
transcript_8932	1	p6	(AGGACA)5	30	231	260	413
transcript_8955	1	p2	(AG)16	32	447	478	485
transcript_8960	1	p2	(TA)7	14	396	409	462
transcript_8964	1	c	(TA)6(GA)8	28	454	481	486
transcript_8987	1	p2	(TC)8	16	150	165	436
transcript_8996	1	p2	(CT)6	12	350	361	485
transcript_9058	1	p2	(AG)12	24	236	259	441
transcript_9101	1	p2	(AT)7	14	271	284	464
transcript_9113	1	p2	(AG)21	42	391	432	433
transcript_9115	1	c	(TC)7gcg(CT)6	29	395	423	425
transcript_9188	1	p2	(GA)8	16	416	431	432
transcript_9191	1	p3	(GAA)5	15	485	499	499
transcript_9269	1	p2	(AG)7	14	262	275	408
transcript_9295	1	p5	(TTTGA)5	25	66	90	412
transcript_9364	1	p2	(AC)6	12	123	134	510
transcript_9396	1	p2	(GA)9	18	417	434	438
transcript_9411	1	p3	(AAT)13	39	441	479	481
transcript_9581	1	p2	(AG)6	12	41	52	489
transcript_9624	1	p2	(AT)6	12	534	545	546
transcript_9652	1	p2	(AG)18	36	390	425	425
transcript_9654	1	p3	(ACC)6	18	64	81	412
transcript_9699	1	p2	(AG)7	14	316	329	431
transcript_9716	1	p2	(CT)6	12	496	507	515
transcript_9828	1	p2	(CT)10	20	516	535	550
transcript_9850	1	p2	(AG)7	14	315	328	477
transcript_9913	1	p3	(ATG)5	15	229	243	428
transcript_9914	1	p3	(TTA)5	15	235	249	434
transcript_9921	1	p2	(CT)7	14	387	400	400
transcript_9929	1	c	(TA)6(GA)8	28	457	484	489
transcript_9940	1	p2	(AG)6	12	433	444	464
transcript_9955	1	p2	(AT)8	16	424	439	441
transcript_10036	1	p3	(ATA)5	15	34	48	426
transcript_10065	1	p2	(AG)19	38	391	428	429
transcript_10149	1	p3	(AAC)7	21	18	38	482
transcript_10284	1	c	(TC)7gcg(CT)6	29	395	423	427
transcript_10314	1	p2	(GA)8	16	420	435	436
transcript_10325	1	p2	(TA)6	12	156	167	451
transcript_10384	1	c	(AG)6taggaagaaca(AG)18	59	395	453	459
transcript_10406	1	p3	(GTT)5	15	44	58	447
transcript_10420	1	p4	(TATT)6	24	38	61	486
transcript_10442	1	p2	(AT)6	12	531	542	551
transcript_10509	1	c	(AG)6taggaagaaca(AG)18	59	395	453	455
transcript_10539	1	p2	(AT)7	14	271	284	460
transcript_10564	1	p3	(AAT)13	39	265	303	542
transcript_10564	2	p2	(TC)14	28	512	539	542
transcript_10573	1	p3	(AAT)6	18	5	22	464
transcript_10591	1	p3	(TTA)5	15	368	382	474
transcript_10674	1	p3	(AGA)6	18	314	331	435
transcript_10728	1	c	(CA)10g(AT)6	33	369	401	402
transcript_10736	1	p3	(ATG)5	15	66	80	477
transcript_10760	1	p2	(AT)6	12	366	377	441
transcript_10777	1	p2	(TC)9	18	370	387	404
transcript_10792	1	p3	(TTC)8	24	471	494	519
transcript_10814	1	p2	(TA)6	12	269	280	484
transcript_10911	1	p4	(ATAG)10	40	252	291	496
transcript_10962	1	p2	(CT)9	18	408	425	503
transcript_11000	1	p4	(TTAT)5	20	345	364	482
transcript_11011	1	p2	(TC)7	14	438	451	464
transcript_11061	1	p3	(TTA)5	15	396	410	434
transcript_11146	1	p4	(TAAA)5	20	390	409	410
transcript_11189	1	p2	(TA)13	26	466	491	491
transcript_11208	1	p3	(TCT)5	15	405	419	445
transcript_11239	1	p2	(TA)7	14	170	183	454
transcript_11264	1	p2	(TA)6	12	433	444	480
transcript_11268	1	c	(AAAT)5agatagatagataa(AAAT)5	54	205	258	509
transcript_11287	1	p3	(ATT)5	15	246	260	488
transcript_11341	1	p2	(AT)12	24	413	436	462
transcript_11366	1	p3	(CCA)6	18	396	413	415
transcript_11416	1	p5	(ATAAA)5	25	119	143	401
transcript_11455	1	p2	(TC)7	14	403	416	425
transcript_11479	1	p3	(GAA)6	18	169	186	446
transcript_11550	1	p3	(TAA)6	18	320	337	524
transcript_11574	1	p2	(AT)10	20	43	62	446
transcript_11626	1	p2	(TA)6	12	577	588	588
transcript_11634	1	p2	(CT)11	22	405	426	443
transcript_11636	1	p2	(GT)7	14	76	89	410
transcript_11637	1	p6	(TTTGTT)5	30	166	195	428
transcript_11670	1	p2	(GA)6	12	394	405	423
transcript_11683	1	p2	(AT)12	24	383	406	406
transcript_11699	1	c	(TTC)6t(TTC)12	55	361	415	415
transcript_11719	1	p2	(AT)6	12	399	410	479
transcript_11739	1	p3	(ATT)5	15	245	259	467
transcript_11818	1	p2	(TC)17	34	442	475	475
transcript_11831	1	p3	(TTC)5	15	3	17	416
transcript_11877	1	p2	(AT)10	20	43	62	408
transcript_11897	1	p3	(GCC)5	15	185	199	459
transcript_11899	1	c*	(ATAAA)5(AAAT)6*	42	207	248	462
transcript_11989	1	p3	(TTA)9	27	336	362	402
transcript_11992	1	p2	(AG)21	42	393	434	434
transcript_12011	1	p2	(TA)9	18	181	198	420
transcript_12014	1	p3	(TTC)11	33	558	590	590
transcript_12058	1	p3	(AAT)5	15	85	99	460
transcript_12071	1	p2	(GA)12	24	428	451	458
transcript_12079	1	p4	(AGAA)6	24	112	135	471
transcript_12084	1	p4	(ATTA)5	20	149	168	512
transcript_12119	1	p2	(GA)6	12	298	309	401
transcript_12141	1	p2	(TC)10	20	403	422	423
transcript_12172	1	p2	(AG)15	30	455	484	484
transcript_12185	1	p2	(TA)10	20	529	548	548
transcript_12190	1	p2	(CA)7	14	429	442	443
transcript_12197	1	p2	(GA)9	18	416	433	439
transcript_12291	1	p2	(CT)10	20	491	510	514
transcript_12293	1	p2	(AG)17	34	390	423	423
transcript_12320	1	c	(CA)8(TA)10	36	424	459	461
transcript_12381	1	p3	(AGG)5	15	145	159	459
transcript_12399	1	c	(TA)6(GA)6	24	457	480	480
transcript_12403	1	p5	(ACCGA)6	30	244	273	455
transcript_12440	1	p2	(AT)7	14	168	181	427
transcript_12445	1	p2	(GA)6	12	380	391	450
transcript_12455	1	p2	(TA)7	14	97	110	503
transcript_12475	1	p3	(GAT)6	18	403	420	420
transcript_12500	1	p2	(AT)7	14	260	273	431
transcript_12554	1	p2	(AG)11	22	413	434	434
transcript_12559	1	p2	(CA)6	12	427	438	463
transcript_12581	1	p2	(TA)7	14	170	183	449
transcript_12606	1	p2	(AG)12	24	413	436	438
transcript_12653	1	p3	(AAG)7	21	25	45	414
transcript_12655	1	p2	(TA)15	30	474	503	504
transcript_12672	1	p2	(AT)12	24	382	405	409
transcript_12681	1	c	(TACG)6tan(ACGT)172	715	7	721	723
transcript_12713	1	p2	(AT)8	16	396	411	418
transcript_12728	1	p3	(GCG)5	15	259	273	550
transcript_12756	1	p4	(AAAT)5	20	201	220	412
transcript_12762	1	c*	(ATAAA)5(AAAT)6*	42	209	250	563
transcript_12763	1	p4	(ATTA)5	20	149	168	422
transcript_12765	1	p2	(TA)11	22	415	436	437
transcript_12783	1	p3	(CTT)7	21	55	75	576
transcript_12783	2	p3	(TTC)10	30	531	560	576
transcript_12785	1	p2	(GA)13	26	385	410	410
transcript_12800	1	p2	(AT)11	22	420	441	447
transcript_12844	1	p2	(TA)14	28	480	507	507
transcript_12864	1	p4	(ATTA)5	20	149	168	414
transcript_12866	1	c*	(ATAAA)5(AAAT)6*	42	207	248	478
transcript_12877	1	p3	(TTC)21	63	364	426	426
transcript_12900	1	p2	(GC)6	12	82	93	402
transcript_12905	1	p2	(AG)10	20	378	397	400
transcript_12915	1	p2	(TC)7	14	425	438	439
transcript_12922	1	p2	(TA)7	14	366	379	409
transcript_12931	1	p2	(TA)7	14	369	382	405
transcript_12940	1	p2	(TC)8	16	462	477	482
transcript_24020	1	p2	(GA)6	12	79	90	207
transcript_27010	1	p3	(GAG)5	15	110	124	202
transcript_28232	1	p3	(GGC)5	15	184	198	201
transcript_29518	1	p2	(CT)9	18	251	268	269
transcript_29523	1	p2	(TA)7	14	200	213	214
transcript_29548	1	p6	(TTGATG)5	30	167	196	268
transcript_29551	1	p6	(ACATCA)5	30	232	261	381
transcript_29554	1	p2	(TC)7	14	196	209	297
transcript_29578	1	p4	(TTTC)5	20	215	234	285
transcript_29580	1	p2	(TA)13	26	272	297	346
transcript_29606	1	c	(TC)7gcg(CT)6	29	307	335	337
transcript_29608	1	p2	(GA)26	52	155	206	207
transcript_29613	1	p4	(TTTC)5	20	215	234	285
transcript_29620	1	p2	(TA)12	24	37	60	230
transcript_29624	1	p2	(TA)12	24	37	60	233
transcript_29633	1	c	(TC)7gcg(CT)6	29	306	334	335
transcript_29660	1	p2	(AT)8	16	237	252	294
transcript_29679	1	p3	(TAC)5	15	182	196	320
transcript_29694	1	p2	(GA)8	16	281	296	296
transcript_29703	1	p3	(GAA)5	15	188	202	272
transcript_29704	1	p2	(CT)9	18	244	261	262
transcript_29706	1	p2	(AT)10	20	370	389	391
transcript_29720	1	p2	(CA)9	18	65	82	308
transcript_29731	1	p4	(TTTC)5	20	215	234	285
transcript_29746	1	p2	(AT)14	28	240	267	285
transcript_29749	1	p2	(TC)10	20	224	243	245
transcript_29757	1	p2	(TC)7	14	196	209	212
transcript_29791	1	p2	(AT)14	28	243	270	294
transcript_29810	1	p4	(AGAA)5	20	8	27	379
transcript_29829	1	p2	(GT)6	12	314	325	327
transcript_29869	1	p3	(GAT)10	30	84	113	340
transcript_29877	1	p2	(AT)10	20	77	96	306
transcript_29886	1	c	(GA)25gngagngagn(GA)6gggaaan(AG)24	127	273	399	399
transcript_29890	1	c	(GA)13c(GA)74	175	36	210	211
transcript_29899	1	p3	(AAT)5	15	111	125	321
transcript_29910	1	p3	(AGA)5	15	217	231	306
transcript_29914	1	p4	(TTTC)5	20	215	234	285
transcript_29922	1	p4	(TTTC)5	20	215	234	277
transcript_29935	1	p2	(GA)16	32	203	234	235
transcript_29938	1	p2	(CT)7	14	116	129	318
transcript_29942	1	p2	(AT)6	12	132	143	297
transcript_29949	1	p2	(AC)7	14	130	143	278
transcript_29960	1	p2	(TA)7	14	59	72	286
transcript_29970	1	c	(GT)12(GA)17	58	319	376	377
transcript_29993	1	p2	(TG)6	12	38	49	328
transcript_29997	1	p2	(CT)11	22	171	192	204
transcript_30018	1	c	(TCT)9ttaatctctctccctcacggc(CT)6tcttgttccttgttaatttatttattatttcttatttctatttctttcctctttcttttttttctttttttcctagtactgtat(TTC)16	192	83	274	278
transcript_30034	1	p2	(AG)19	38	160	197	203
transcript_30055	1	p2	(AT)12	24	332	355	356
transcript_30058	1	p3	(GAA)6	18	67	84	388
transcript_30080	1	p2	(CT)11	22	53	74	354
transcript_30085	1	p2	(AT)8	16	183	198	311
transcript_30094	1	p2	(AC)7	14	130	143	278
transcript_30101	1	p2	(AG)12	24	245	268	296
transcript_30107	1	p2	(AT)13	26	251	276	276
transcript_30118	1	p3	(AAG)5	15	253	267	391
transcript_30128	1	p2	(CT)9	18	244	261	262
transcript_30141	1	p2	(AT)12	24	288	311	313
transcript_30145	1	p2	(GA)17	34	203	236	239
transcript_30154	1	p2	(CA)11	22	335	356	358
transcript_30155	1	p3	(TTC)15	45	103	147	397
transcript_30158	1	p3	(GAA)6	18	67	84	372
transcript_30159	1	p3	(GAA)6	18	1	18	348
transcript_30169	1	p3	(CAT)6	18	123	140	341
transcript_30180	1	p2	(GA)17	34	160	193	234
transcript_30182	1	p2	(TC)7	14	58	71	323
transcript_30186	1	c	(AG)7aa(AG)9	34	167	200	209
transcript_30195	1	p2	(AT)6	12	23	34	216
transcript_30195	2	p2	(AT)8	16	193	208	216
transcript_30204	1	p2	(CG)6	12	124	135	391
transcript_30206	1	p2	(GA)27	54	268	321	322
transcript_30222	1	p2	(AG)15	30	186	215	215
transcript_30224	1	p2	(TA)84	168	51	218	218
transcript_30247	1	p2	(AG)7	14	190	203	381
transcript_30251	1	p2	(TA)7	14	169	182	363
transcript_30258	1	p2	(AT)7	14	54	67	293
transcript_30285	1	p4	(TTTC)5	20	215	234	259
transcript_30286	1	p2	(AT)21	42	337	378	379
transcript_30300	1	p2	(AT)10	20	237	256	350
transcript_30317	1	p2	(AT)7	14	296	309	381
transcript_30329	1	p2	(AT)10	20	336	355	356
transcript_30341	1	p2	(GA)9	18	241	258	338
transcript_30349	1	p3	(AGA)5	15	168	182	383
transcript_30363	1	p3	(ATC)5	15	158	172	380
transcript_30364	1	p2	(GA)21	42	330	371	372
transcript_30384	1	p3	(TTC)5	15	23	37	294
transcript_30397	1	p2	(AG)45	90	140	229	229
transcript_30399	1	p3	(AAG)8	24	29	52	379
transcript_30405	1	p2	(AT)9	18	272	289	293
transcript_30408	1	p3	(TTC)5	15	30	44	377
transcript_30422	1	p2	(AT)7	14	258	271	357
transcript_30430	1	p2	(TC)9	18	286	303	323
transcript_30439	1	p2	(AT)7	14	258	271	299
transcript_30458	1	c	(GA)13c(AG)76	179	36	214	214
transcript_30480	1	p3	(TCT)10	30	269	298	366
transcript_30489	1	p3	(AAT)6	18	22	39	314
transcript_30503	1	p3	(TTA)6	18	114	131	320
transcript_30510	1	p5	(ATCAA)5	25	302	326	371
transcript_30516	1	p3	(GAT)5	15	372	386	388
transcript_30528	1	p2	(GA)31	62	298	359	360
transcript_30538	1	p2	(CT)8	16	140	155	375
transcript_30546	1	p2	(TC)7	14	140	153	266
transcript_30551	1	c	(TC)9n(TC)8	35	202	236	250
transcript_30555	1	p3	(AAT)6	18	22	39	349
transcript_30574	1	p2	(CT)12	24	292	315	317
transcript_30583	1	p2	(AT)6	12	202	213	345
transcript_30585	1	p2	(AT)16	32	184	215	215
transcript_30587	1	p3	(TAA)7	21	86	106	331
transcript_30602	1	p3	(TCT)6	18	5	22	373
transcript_30658	1	p2	(TA)7	14	168	181	375
transcript_30666	1	p3	(GAA)6	18	1	18	347
transcript_30670	1	c	(AG)7aa(AG)10	36	53	88	224
transcript_30679	1	p3	(TTA)5	15	271	285	393
transcript_30683	1	p2	(TC)8	16	347	362	363
transcript_30691	1	p3	(GAA)5	15	20	34	287
transcript_30714	1	p2	(AT)6	12	27	38	397
transcript_30716	1	p2	(TA)7	14	169	182	326
transcript_30719	1	p2	(AT)7	14	259	272	368
transcript_30724	1	p2	(TA)8	16	204	219	395
transcript_30724	2	p2	(TA)11	22	372	393	395
transcript_30760	1	p2	(AG)6	12	161	172	382
transcript_30762	1	p3	(GAA)6	18	67	84	383
transcript_30765	1	p3	(GAA)6	18	67	84	390
transcript_30774	1	p2	(TG)7	14	24	37	206
transcript_30790	1	p2	(TC)14	28	223	250	256
transcript_30792	1	p2	(TA)7	14	169	182	364
transcript_30802	1	p2	(AT)9	18	301	318	329
transcript_30820	1	p2	(CT)7	14	116	129	314
transcript_30822	1	p3	(AAG)5	15	65	79	393
transcript_30878	1	p2	(GA)7	14	309	322	322
transcript_30880	1	p2	(AT)11	22	139	160	353
transcript_30912	1	p3	(TTA)5	15	361	375	397
transcript_30914	1	p2	(GA)12	24	294	317	325
transcript_30937	1	p2	(AT)7	14	259	272	292
transcript_30947	1	p2	(AT)7	14	258	271	353
transcript_30950	1	p2	(TC)6	12	246	257	397
transcript_30959	1	p2	(TA)9	18	291	308	308
transcript_30966	1	p3	(AAT)6	18	13	30	352
transcript_30987	1	p3	(TCT)6	18	5	22	377
transcript_31010	1	p3	(TGC)7	21	32	52	337
transcript_31023	1	p2	(CT)12	24	73	96	295
transcript_31033	1	p2	(TA)7	14	170	183	394
transcript_31059	1	p2	(TA)7	14	169	182	362
transcript_31087	1	p2	(TA)9	18	6	23	323
transcript_31101	1	p2	(AT)7	14	259	272	356
transcript_31104	1	p2	(TA)7	14	170	183	388
transcript_31109	1	p2	(AG)15	30	161	190	391
transcript_31123	1	p2	(GA)13	26	182	207	217
transcript_31129	1	p2	(AT)6	12	265	276	341
transcript_31185	1	p2	(AT)8	16	272	287	335
transcript_31203	1	p2	(AT)8	16	210	225	385
transcript_31209	1	c	(GAG)7acgaaggaagaagatgactagatgagcagaacgaaataataaaaaaagatattaaattgagattagattatatgaa(AG)9	115	78	192	221
transcript_31217	1	p4	(AATA)7	28	310	337	372
transcript_31221	1	p2	(GA)6	12	314	325	354
transcript_31250	1	p2	(GA)11	22	111	132	297
transcript_31251	1	p2	(TA)7	14	169	182	363
transcript_31256	1	p2	(AT)6	12	23	34	292
transcript_31256	2	p2	(AT)8	16	194	209	292
transcript_31269	1	p2	(TG)7	14	25	38	207
transcript_31287	1	p2	(TA)7	14	170	183	363
transcript_31293	1	p3	(AAG)5	15	60	74	343
transcript_31296	1	p2	(AT)6	12	141	152	208
transcript_31297	1	p2	(GA)11	22	271	292	360
transcript_31302	1	p3	(TGT)7	21	6	26	265
transcript_31303	1	p3	(CAC)5	15	181	195	376
transcript_31318	1	p3	(TTG)5	15	9	23	375
transcript_31329	1	p2	(AT)6	12	147	158	319
transcript_31340	1	p2	(AT)9	18	272	289	305
transcript_31346	1	p2	(TA)8	16	328	343	353
transcript_31365	1	p2	(AG)11	22	84	105	286
transcript_31372	1	p2	(AT)11	22	175	196	299
transcript_31374	1	p3	(AAG)8	24	29	52	391
transcript_31385	1	p2	(TC)7	14	99	112	334
transcript_31394	1	p2	(CT)7	14	271	284	297
transcript_31400	1	p3	(CAA)6	18	120	137	380
transcript_31423	1	p2	(AT)7	14	204	217	345
transcript_31429	1	p2	(AT)9	18	331	348	350
transcript_31430	1	p2	(TC)16	32	275	306	307
transcript_31431	1	p2	(TA)7	14	170	183	378
transcript_31440	1	p3	(AGA)5	15	141	155	309
transcript_31443	1	p2	(CA)6	12	176	187	275
transcript_31472	1	c	(TC)6ttatatctttcttatatttcttaataattagttattatataagtatttatcttgactaaattttaagtaaattagtagattgaatt(TTA)5	113	159	271	332
transcript_31476	1	p2	(AT)6	12	24	35	314
transcript_31494	1	c	(TC)46acactatctgtgn(GA)17ngagan(GA)7	159	147	305	306
transcript_31498	1	p2	(TG)7	14	24	37	389
transcript_31507	1	c	(TCT)5cttcttc(CTT)8	46	4	49	310
transcript_31508	1	p2	(TA)7	14	171	184	371
transcript_31522	1	p2	(CT)8	16	89	104	367
transcript_31537	1	p2	(TA)7	14	170	183	330
transcript_31570	1	p2	(AT)8	16	68	83	349
transcript_31574	1	p2	(AT)9	18	135	152	217
transcript_31584	1	p3	(AAT)6	18	22	39	309
transcript_31591	1	p2	(TC)8	16	192	207	337
transcript_31593	1	p2	(AT)6	12	201	212	367
transcript_31593	2	p3	(GAG)6	18	344	361	367
transcript_31602	1	p2	(AT)10	20	268	287	306
transcript_31622	1	p2	(AT)7	14	259	272	359
transcript_31624	1	p2	(TG)6	12	71	82	293
transcript_31634	1	p2	(AT)7	14	259	272	356
transcript_31660	1	p3	(GAG)5	15	27	41	355
transcript_31697	1	c	(TA)10tttcaataattaagataa(AT)6	50	15	64	302
transcript_31728	1	p2	(TG)7	14	333	346	359
transcript_31757	1	p3	(AAG)8	24	29	52	396
transcript_31760	1	p2	(TA)7	14	170	183	362
transcript_31762	1	p2	(AT)16	32	248	279	286
transcript_31769	1	p3	(TCT)6	18	5	22	376
transcript_31772	1	p2	(AT)6	12	23	34	214
transcript_31772	2	p2	(AT)8	16	194	209	214
transcript_31801	1	p2	(TA)8	16	69	84	333
transcript_31821	1	p2	(TA)7	14	170	183	394
transcript_31889	1	p2	(AT)6	12	23	34	229
transcript_31889	2	p2	(AT)7	14	194	207	229
transcript_31895	1	p2	(TA)7	14	170	183	365
transcript_31896	1	p2	(TC)7	14	60	73	255
transcript_31909	1	p2	(TC)6	12	266	277	304
transcript_31945	1	p3	(GAA)5	15	270	284	366
transcript_31950	1	p2	(AT)6	12	366	377	389
transcript_31958	1	p3	(CTG)5	15	5	19	395
transcript_31961	1	p2	(AT)10	20	246	265	265
transcript_31983	1	p2	(AT)6	12	201	212	373
transcript_31983	2	p3	(GAG)6	18	350	367	373
transcript_32018	1	p2	(AT)10	20	302	321	321
transcript_32036	1	c*	(AAAAT)7(AAAT)10*	71	259	329	343
transcript_32053	1	p2	(TA)7	14	170	183	363
transcript_32067	1	p2	(AG)24	48	251	298	299
transcript_32072	1	p2	(TA)7	14	169	182	305
transcript_32076	1	p2	(AT)7	14	226	239	312
transcript_32082	1	p2	(TA)12	24	250	273	286
transcript_32089	1	p2	(AG)45	90	140	229	229
transcript_32112	1	p2	(TG)11	22	80	101	351
transcript_32116	1	p2	(GA)41	82	313	394	395
transcript_32175	1	p2	(AT)8	16	218	233	280
transcript_32187	1	p2	(AT)7	14	257	270	310
transcript_32189	1	p2	(TA)8	16	77	92	385
transcript_32197	1	p3	(GCA)5	15	1	15	338
transcript_32213	1	p2	(AG)44	88	140	227	227
transcript_32244	1	p2	(AT)6	12	238	249	383
transcript_32253	1	p3	(TCT)6	18	5	22	371
transcript_32287	1	p3	(TAA)7	21	87	107	338
transcript_32341	1	c	(TA)9tttatttcaaggagctgc(TA)6	48	23	70	351
transcript_32349	1	c	(TA)9tgta(GT)6	34	291	324	337
transcript_32357	1	p3	(TCT)6	18	5	22	364
transcript_32368	1	p3	(CAG)5	15	259	273	336
transcript_32370	1	p2	(GA)18	36	167	202	204
transcript_32411	1	p2	(TA)10	20	29	48	366
transcript_32419	1	p2	(TA)7	14	170	183	330
transcript_32422	1	c*	(AAAAT)6(AAAT)10*	66	250	315	328
transcript_32434	1	c	(GT)9ttgagagac(AG)6	39	76	114	222
transcript_32443	1	p2	(AG)6	12	251	262	281
transcript_32451	1	p2	(CA)7	14	231	244	378
transcript_32461	1	p2	(GA)7	14	5	18	319
transcript_32464	1	c	(TA)7catatgtgttaaatatatatagatttttgaacaatcaa(AT)7	66	32	97	212
transcript_32465	1	p2	(TA)7	14	171	184	307
transcript_32468	1	p2	(AC)7	14	240	253	262
transcript_32482	1	p3	(TCT)5	15	19	33	359
transcript_32483	1	p3	(TTC)8	24	210	233	272
transcript_32501	1	c	(TG)7(TA)8	30	282	311	318
transcript_32516	1	p2	(CT)6	12	222	233	316
transcript_32521	1	p3	(CAT)5	15	170	184	383
transcript_32525	1	p2	(TA)7	14	168	181	269
transcript_32591	1	p2	(TC)11	22	178	199	204
transcript_32599	1	p2	(AG)14	28	185	212	213
transcript_32602	1	c	(GA)12tcagataagtagaaagttggaattaggaacttttggagaggacagagggtttggagcagagggaacatgatgccctccatgcttgc(GA)8	126	1	126	242
transcript_32619	1	p3	(CAG)5	15	265	279	360
transcript_32638	1	c	(AT)10(GT)7	34	289	322	323
transcript_32652	1	p2	(TA)6	12	30	41	367
transcript_32652	2	p2	(AT)13	26	335	360	367
transcript_32654	1	p2	(TC)9	18	196	213	217
transcript_32662	1	p2	(AG)14	28	243	270	271
transcript_32728	1	p3	(TTC)5	15	123	137	216
transcript_32736	1	p2	(TC)6	12	41	52	291
transcript_32776	1	p3	(TAA)7	21	87	107	335
transcript_32795	1	p3	(ATG)8	24	374	397	399
transcript_32800	1	p2	(CA)6	12	176	187	362
transcript_32805	1	p2	(CT)15	30	202	231	234
transcript_32814	1	p2	(CT)7	14	165	178	307
transcript_32873	1	p2	(AT)7	14	226	239	309
transcript_32874	1	p2	(GA)8	16	209	224	240
transcript_32876	1	p2	(CA)8	16	313	328	338
transcript_32879	1	p3	(AAT)5	15	85	99	341
transcript_32892	1	p3	(CTT)5	15	149	163	382
transcript_32904	1	p2	(AT)7	14	227	240	389
transcript_32924	1	c	(TAA)5c(ATT)5	31	213	243	250
transcript_32944	1	p2	(AT)7	14	226	239	358
transcript_32972	1	p2	(AT)7	14	259	272	362
transcript_32979	1	p2	(AT)15	30	195	224	224
transcript_32991	1	p3	(GAT)10	30	84	113	236
transcript_33033	1	c	(GAA)6aagggggatgggagg(GAA)5	48	36	83	335
transcript_33033	2	c	(AT)6tttttggttacata(AT)7tttggtcataataaatatatattgattgtaacaaa(AT)7tgtaataaaaataa(AT)9	121	214	334	335
transcript_33044	1	p2	(AT)9	18	204	221	355
transcript_33064	1	c	(TC)6cctctctctctcacctgcccatcagtccatcacgtctttttctctcttcttctttttacn(CT)6	84	127	210	250
transcript_33071	1	p2	(AG)9	18	368	385	386
transcript_33083	1	p3	(TTA)8	24	37	60	373
transcript_33088	1	p2	(GA)11	22	214	235	237
transcript_33101	1	c	(TA)6acaataattactattaattaattgtgtgtac(TA)8	59	282	340	355
transcript_33107	1	p2	(TA)6	12	92	103	320
transcript_33122	1	p2	(TA)7	14	169	182	362
transcript_33130	1	p2	(AT)7	14	226	239	309
transcript_33144	1	p2	(AT)11	22	176	197	359
transcript_33149	1	p3	(CCA)6	18	122	139	333
transcript_33149	2	p2	(TC)7	14	320	333	333
transcript_33155	1	p2	(AT)7	14	100	113	201
transcript_33194	1	p2	(TA)7	14	62	75	366
transcript_33203	1	p3	(AAG)5	15	378	392	392
transcript_33218	1	p2	(GA)6	12	47	58	282
transcript_33241	1	p3	(AGA)6	18	250	267	281
transcript_33259	1	p3	(GAT)5	15	85	99	352
transcript_33264	1	p3	(CAA)6	18	120	137	379
transcript_33315	1	p3	(CAG)5	15	255	269	269
transcript_33333	1	p4	(TATT)5	20	260	279	361
transcript_33334	1	p2	(TA)6	12	116	127	312
transcript_33410	1	c	(TA)7catatgtgttaaatatatatagatttttgaacaatcaa(AT)7	66	32	97	270
transcript_33411	1	p2	(TC)13	26	237	262	262
transcript_33433	1	p3	(CAG)5	15	257	271	334
transcript_33448	1	p3	(TCT)6	18	136	153	396
transcript_33481	1	p3	(GGT)6	18	204	221	223
transcript_33530	1	p5	(ATCAA)5	25	303	327	364
transcript_33532	1	p2	(AT)17	34	273	306	306
transcript_33549	1	p2	(TA)9	18	182	199	361
transcript_33569	1	p2	(CT)7	14	271	284	335
transcript_33593	1	p3	(CTC)5	15	72	86	368
transcript_33598	1	p2	(AT)7	14	252	265	266
transcript_33648	1	p2	(GA)7	14	331	344	347
transcript_33661	1	p2	(AT)8	16	50	65	355
transcript_33665	1	c	(AG)18tggtgagagagaaggaaaggaaaggaagaagagaagaaga(AAG)6	94	231	324	331
transcript_33667	1	p2	(TA)7	14	170	183	204
transcript_33681	1	p2	(TC)9	18	72	89	276
transcript_33748	1	p2	(AG)16	32	265	296	297
transcript_33749	1	p2	(TC)8	16	77	92	292
transcript_33768	1	p3	(TCT)6	18	136	153	374
transcript_33782	1	p2	(GA)9	18	11	28	304
transcript_33796	1	p3	(TGA)10	30	51	80	235
transcript_33832	1	p2	(TC)6	12	198	209	264
transcript_33843	1	p2	(CT)9	18	311	328	329
transcript_33863	1	p2	(TA)11	22	221	242	256
transcript_33887	1	p2	(TA)7	14	260	273	288
transcript_33930	1	p2	(AT)7	14	259	272	372
transcript_33938	1	p2	(TA)6	12	93	104	324
transcript_33945	1	p2	(TA)7	14	369	382	392
transcript_34018	1	p2	(GA)7	14	5	18	209
transcript_34020	1	p2	(TA)8	16	197	212	365
transcript_34029	1	p3	(CTC)5	15	72	86	369
transcript_34031	1	p2	(CA)6	12	176	187	310
transcript_34036	1	p3	(CTC)5	15	72	86	370
transcript_34040	1	p2	(TC)8	16	150	165	354
transcript_34051	1	p2	(AT)7	14	200	213	223
transcript_34056	1	p3	(AAT)6	18	22	39	245
transcript_34077	1	p2	(TA)9	18	320	337	355
transcript_34105	1	p2	(CT)7	14	192	205	343
transcript_34110	1	p2	(TA)10	20	333	352	353
transcript_34114	1	p2	(AG)8	16	343	358	371
transcript_34126	1	p2	(TC)11	22	255	276	288
transcript_34130	1	p2	(TG)9	18	364	381	384
transcript_34142	1	p4	(TGAA)5	20	2	21	272
transcript_34170	1	p2	(AT)7	14	13	26	330
transcript_34208	1	p2	(AT)8	16	218	233	392
transcript_34218	1	p2	(TA)7	14	206	219	328
transcript_34237	1	c	(AT)10(GT)7	34	289	322	335
transcript_34284	1	p2	(AT)8	16	218	233	249
transcript_34286	1	p2	(AT)12	24	305	328	368
transcript_34290	1	p3	(TCT)5	15	54	68	399
transcript_34295	1	p3	(TCT)6	18	5	22	375
transcript_34319	1	p4	(AAAT)5	20	201	220	291
transcript_34346	1	p3	(AAG)7	21	25	45	263
transcript_34360	1	p2	(AT)7	14	256	269	278
transcript_34406	1	p2	(AG)21	42	337	378	380
transcript_34422	1	p2	(AC)7	14	110	123	225
transcript_34511	1	p3	(CTT)16	48	112	159	292
transcript_34547	1	p2	(CT)6	12	137	148	339
transcript_34568	1	p2	(TC)10	20	352	371	371
transcript_34636	1	p2	(AG)7	14	212	225	225
transcript_34756	1	p2	(CT)6	12	163	174	325
transcript_34757	1	p2	(AT)8	16	155	170	378
transcript_34759	1	p2	(AT)6	12	352	363	386
transcript_34769	1	p3	(GAA)7	21	147	167	371
transcript_34810	1	p2	(TA)10	20	311	330	381
transcript_34877	1	p2	(AC)7	14	110	123	263
transcript_34884	1	p2	(AT)10	20	43	62	287
transcript_34903	1	p2	(TA)8	16	69	84	235
transcript_34939	1	p5	(GAAAA)5	25	303	327	364
transcript_34954	1	p2	(AT)6	12	23	34	219
transcript_34954	2	p2	(AT)8	16	197	212	219
transcript_34964	1	p2	(GA)8	16	143	158	325
transcript_34993	1	c	(GAA)6aagggggatgggagg(GAA)5	48	36	83	315
transcript_34993	2	c	(AT)6tttttggttacataa(AT)7tttggtcataataaatatatattgattgtaacaaa(AT)7	90	214	303	315
transcript_35034	1	p2	(GA)10	20	253	272	283
transcript_35065	1	p2	(GA)8	16	224	239	328
transcript_35071	1	p3	(ATT)5	15	15	29	268
transcript_35090	1	p2	(TA)7	14	170	183	240
transcript_35093	1	p2	(AG)6	12	255	266	284
transcript_35114	1	p2	(TA)7	14	169	182	379
transcript_35133	1	p3	(ACT)7	21	90	110	314
transcript_35134	1	p3	(GAT)5	15	172	186	321
transcript_35144	1	p2	(GA)7	14	70	83	271
transcript_35175	1	p2	(AT)11	22	210	231	231
transcript_35182	1	p2	(TA)6	12	87	98	216
transcript_35192	1	p2	(TC)11	22	311	332	333
transcript_35199	1	p3	(AAT)6	18	229	246	308
transcript_35208	1	p2	(TA)9	18	133	150	340
transcript_35213	1	p2	(GA)6	12	47	58	285
transcript_35214	1	p2	(AT)7	14	260	273	374
transcript_35268	1	p2	(TA)7	14	170	183	246
transcript_35281	1	p2	(TC)6	12	41	52	276
transcript_35305	1	p3	(TCT)5	15	170	184	228
transcript_35309	1	c	(GAA)6aagggggatgggagg(GAA)6	51	36	86	354
transcript_35309	2	c	(AT)6tttttggtacataa(AT)7ttggtcataataaatatatattgattgtaacaaa(AT)7tgtaataaaaataa(AT)10	122	215	336	354
transcript_35311	1	p2	(TA)8	16	196	211	228
transcript_35314	1	p3	(ACC)6	18	64	81	377
transcript_35333	1	p2	(AT)13	26	230	255	258
transcript_35336	1	p2	(TA)6	12	178	189	285
transcript_35370	1	p3	(TTC)6	18	291	308	336
transcript_35387	1	p3	(TTA)9	27	338	364	368
transcript_35402	1	p2	(AT)7	14	336	349	360
transcript_35456	1	p2	(AT)14	28	307	334	336
transcript_35471	1	p2	(AT)6	12	5	16	289
transcript_35473	1	p2	(AC)9	18	141	158	305
transcript_35505	1	p2	(GA)6	12	82	93	284
transcript_35542	1	p2	(GA)17	34	211	244	244
transcript_35560	1	p2	(AG)9	18	247	264	266
transcript_35569	1	p2	(AG)14	28	242	269	276
transcript_35593	1	p3	(GTT)5	15	18	32	356
transcript_35624	1	p3	(CAT)6	18	113	130	339
transcript_35629	1	p2	(TC)6	12	41	52	331
transcript_35655	1	p2	(AT)7	14	213	226	234
transcript_35708	1	c	(TC)6ttcttttttcctttcgctttatgttattttttttctcttcttttttccttttgctttatgtattta(TC)6tttattttttttttccttttttttcctttttttattttatgttatttttattttttttcctttttcccttttgtctttatgttatt(TC)10	196	6	201	203
transcript_35730	1	p2	(AT)7	14	336	349	362
transcript_35738	1	p2	(AT)8	16	271	286	318
transcript_35782	1	c	(TA)9tctaca(TG)15tagtatatatagt(AG)15	97	126	222	223
transcript_35793	1	p3	(ATA)5	15	179	193	304
transcript_35798	1	p3	(ATT)5	15	280	294	297
transcript_35809	1	p2	(GA)15	30	325	354	355
transcript_35814	1	p2	(TA)6	12	286	297	304
transcript_35827	1	p3	(ATA)5	15	379	393	395
transcript_35874	1	p3	(TCA)5	15	192	206	309
transcript_35875	1	p2	(GA)37	74	257	330	331
transcript_35878	1	p2	(AT)10	20	241	260	263
transcript_35889	1	p2	(TC)6	12	53	64	262
transcript_35889	2	p2	(GA)7	14	248	261	262
transcript_35917	1	p2	(AG)6	12	213	224	255
transcript_35921	1	p3	(ATT)5	15	175	189	293
transcript_35961	1	p3	(AAG)5	15	279	293	293
transcript_35989	1	p3	(CAT)7	21	279	299	334
transcript_35994	1	p2	(GA)6	12	32	43	300
transcript_36010	1	p3	(CCG)5	15	71	85	324
transcript_36052	1	c	(TAA)5c(ATT)5	31	212	242	247
transcript_36181	1	p2	(AT)7	14	226	239	384
transcript_36221	1	p2	(GA)6	12	382	393	399
transcript_36227	1	p2	(AC)6	12	362	373	397
transcript_36234	1	p2	(TA)7	14	170	183	253
transcript_36243	1	p2	(AT)13	26	140	165	382
transcript_36268	1	p2	(GA)17	34	306	339	340
transcript_36282	1	p2	(TG)6	12	199	210	349
transcript_36296	1	c	(AT)8aaatataattatagatataatatgatatataatttaatataccaatgtgtcttgatgtctatttgacctaaaccctttttggctgcatatg(TA)6	119	137	255	256
transcript_36299	1	p3	(CTC)5	15	72	86	365
transcript_36303	1	c	(AAT)7taaataaag(GAA)5	45	39	83	330
transcript_36308	1	p2	(AT)10	20	82	101	392
transcript_36348	1	p5	(AAAAT)5	25	287	311	348
transcript_36364	1	p2	(GT)8	16	39	54	241
transcript_36410	1	p2	(GA)15	30	324	353	354
transcript_36443	1	c	(GA)22cagatacgacaatagagagaagaagag(GA)6	83	150	232	232
transcript_36462	1	p5	(ACCGA)6	30	245	274	390
transcript_36507	1	p2	(GA)16	32	267	298	302
transcript_36531	1	p2	(TC)7	14	177	190	374
transcript_36588	1	p2	(CA)10	20	370	389	389
transcript_36595	1	p2	(AT)10	20	43	62	282
transcript_36601	1	p2	(GA)7	14	137	150	291
transcript_36603	1	p2	(AT)12	24	277	300	312
transcript_36625	1	p2	(CA)7	14	314	327	361
transcript_36641	1	p2	(GA)6	12	32	43	399
transcript_36657	1	p3	(TCA)5	15	191	205	362
transcript_36685	1	p2	(TG)6	12	71	82	323
transcript_36742	1	p2	(AT)7	14	258	271	357
transcript_36770	1	c	(AT)10(GT)7	34	289	322	340
transcript_36797	1	p3	(CAC)5	15	181	195	339
transcript_36846	1	p2	(GA)16	32	176	207	320
transcript_36876	1	p2	(TC)7	14	100	113	363
transcript_36895	1	p2	(TA)7	14	282	295	295
transcript_36898	1	p2	(AG)7	14	263	276	286
transcript_36920	1	p2	(TA)7	14	291	304	311
transcript_36936	1	p2	(CT)7	14	256	269	269
transcript_36944	1	p2	(AT)6	12	343	354	363
transcript_36982	1	p3	(TCT)6	18	350	367	379
transcript_36983	1	p3	(AAG)5	15	256	270	271
transcript_37009	1	p2	(GA)8	16	27	42	238
transcript_37020	1	p2	(AT)12	24	230	253	254
transcript_37050	1	p2	(AT)8	16	213	228	262
transcript_37067	1	p3	(GGT)5	15	336	350	373
transcript_37103	1	p2	(TA)7	14	86	99	214
transcript_37114	1	p2	(TA)6	12	286	297	297
transcript_37127	1	p3	(ATT)6	18	5	22	316
transcript_37148	1	p2	(TA)8	16	69	84	318
transcript_37170	1	p2	(TA)6	12	180	191	204
transcript_37219	1	p2	(TG)7	14	26	39	211
transcript_37242	1	p2	(AT)6	12	324	335	352
transcript_37247	1	c	(AC)13(AT)6	38	106	143	244
transcript_37278	1	p2	(GA)9	18	11	28	327
transcript_37278	2	p2	(AG)6	12	309	320	327
transcript_37318	1	p2	(AT)6	12	312	323	325
transcript_37321	1	p3	(CTT)5	15	111	125	224
transcript_37335	1	p2	(GT)8	16	250	265	267
transcript_37395	1	p2	(AT)6	12	343	354	354
transcript_37422	1	p2	(AT)11	22	210	231	232
transcript_37450	1	p3	(GAA)5	15	43	57	277
transcript_37475	1	p2	(GA)7	14	133	146	301
transcript_37487	1	p2	(TA)8	16	223	238	320
transcript_37499	1	p2	(AT)14	28	244	271	274
transcript_37515	1	p2	(TA)6	12	289	300	302
transcript_37547	1	p3	(TTC)6	18	291	308	348
transcript_37656	1	c	(GAA)6aagggggatgggagg(GAA)5	48	36	83	339
transcript_37656	2	c	(AT)6tttttggttacataa(AT)7ttgtcataataaatatatattgattgtaacaaa(AT)7tgtaataaaaata(AT)10	121	214	334	339
transcript_37734	1	p2	(TA)6	12	178	189	285
transcript_37735	1	c	(CT)7caggcgctaatttatttatttattttattttatttattgcttttaagattctgatttgcgaa(GGT)6	94	49	142	312
transcript_37751	1	p2	(AT)11	22	210	231	233
transcript_37870	1	p2	(TA)6	12	286	297	303
transcript_37873	1	c	(GAA)6aagggggatgggagg(GAA)5	48	36	83	288
transcript_37873	2	c	(AT)6tttttggtacataa(AT)7	40	213	252	288
transcript_37929	1	p2	(GA)8	16	277	292	294
transcript_37943	1	p3	(TCA)5	15	350	364	383
transcript_37964	1	p2	(GA)46	92	261	352	352
transcript_37994	1	p2	(AT)7	14	67	80	242
transcript_38021	1	p2	(GA)6	12	40	51	266
transcript_38026	1	p2	(AT)6	12	252	263	280
transcript_38053	1	p2	(TA)8	16	223	238	318
transcript_38070	1	p2	(AT)8	16	210	225	225
transcript_38073	1	p2	(TC)6	12	222	233	233
transcript_38074	1	p4	(ATAA)5	20	300	319	334
transcript_38078	1	p3	(ATG)6	18	86	103	207
transcript_38098	1	p3	(TTA)7	21	171	191	282
transcript_38152	1	p3	(TCA)6	18	328	345	351
transcript_38159	1	p2	(AT)8	16	175	190	357
transcript_38178	1	p2	(AT)6	12	139	150	357
transcript_38233	1	p2	(AT)9	18	247	264	264
transcript_38271	1	p2	(AT)8	16	213	228	239
transcript_38283	1	p3	(CTT)7	21	41	61	390
transcript_38284	1	p2	(TA)6	12	284	295	332
transcript_38286	1	p3	(AAG)8	24	29	52	312
transcript_38420	1	p2	(GA)8	16	143	158	282
transcript_38451	1	p2	(TA)8	16	223	238	298
transcript_38476	1	p2	(CT)7	14	89	102	296
transcript_38493	1	p2	(CT)6	12	116	127	376
transcript_38501	1	p3	(GAT)5	15	54	68	261
transcript_38526	1	p2	(TG)7	14	105	118	250
transcript_38565	1	p2	(AT)9	18	341	358	370
transcript_38572	1	p2	(AT)11	22	210	231	233
transcript_38614	1	p2	(TA)7	14	294	307	314
transcript_38630	1	p2	(GA)11	22	247	268	268
transcript_38647	1	p3	(CAT)11	33	306	338	349
transcript_38653	1	p3	(GAA)5	15	268	282	382
transcript_38669	1	p3	(GCG)5	15	257	271	392
transcript_38704	1	c	(AAT)7taaataaag(GAA)5	45	38	82	321
transcript_38709	1	c	(AC)7(TC)13	40	205	244	244
transcript_38726	1	p2	(AT)6	12	130	141	219
transcript_38749	1	p2	(AT)13	26	228	253	255
transcript_38764	1	p2	(TC)6	12	189	200	201
transcript_38800	1	p2	(GA)9	18	209	226	230
transcript_38811	1	p2	(AT)9	18	249	266	266
transcript_38815	1	p2	(TA)6	12	182	193	207
transcript_38821	1	p3	(CAA)6	18	120	137	311
transcript_38960	1	p3	(AAG)5	15	282	296	296
transcript_38968	1	p3	(TGC)5	15	203	217	227
transcript_38981	1	p2	(AT)12	24	233	256	257
transcript_39004	1	p2	(CT)8	16	211	226	251
transcript_39072	1	p2	(AT)9	18	89	106	261
transcript_39080	1	p2	(AT)9	18	89	106	273
transcript_39081	1	p2	(AT)7	14	67	80	256
transcript_39137	1	p2	(GA)6	12	31	42	211
transcript_39166	1	p6	(TGGAAT)5	30	120	149	225
transcript_39194	1	p3	(CCA)7	21	166	186	269
transcript_39300	1	p3	(ATT)6	18	86	103	278
transcript_39309	1	p2	(GA)20	40	307	346	348
transcript_39339	1	p3	(CTT)5	15	111	125	215
transcript_39366	1	p2	(AT)12	24	229	252	253
transcript_39396	1	p2	(TA)7	14	160	173	200
transcript_39408	1	p2	(GA)7	14	134	147	259
transcript_39452	1	p2	(GC)7	14	163	176	208
transcript_39460	1	p3	(CAT)6	18	107	124	210
transcript_39466	1	p2	(TA)6	12	190	201	215
transcript_39579	1	p2	(TA)6	12	178	189	203
transcript_39602	1	p3	(GAC)6	18	185	202	362
transcript_39640	1	p3	(ATT)5	15	176	190	263
transcript_39659	1	p2	(AT)10	20	127	146	209
transcript_39664	1	c	(AG)6accaaggagggt(GA)7	38	200	237	249
transcript_39666	1	p2	(AT)9	18	270	287	287
transcript_39732	1	p5	(TTTGA)5	25	66	90	215
transcript_39792	1	p2	(AT)11	22	167	188	395
transcript_39795	1	p3	(GAA)9	27	108	134	224
transcript_39932	1	p6	(TGGAAT)5	30	115	144	234
transcript_39936	1	p2	(TG)7	14	196	209	211
transcript_40097	1	p3	(CAA)5	15	330	344	353
transcript_40107	1	p2	(TA)6	12	49	60	223
transcript_40133	1	p2	(AG)16	32	169	200	203
transcript_40148	1	p2	(AT)6	12	241	252	252
transcript_40162	1	c	(TGGGT)5tgaaagaggtagaagaaatagacagagacaacggaagaaaagcaaaatcagtgagcggaagtataaaattggtatggtaatcacactcctcaa(CT)6	130	146	275	295
transcript_40173	1	p2	(TA)6	12	274	285	290
transcript_40245	1	p2	(AT)8	16	231	246	247
transcript_40280	1	p2	(GA)32	64	156	219	220
transcript_40303	1	p2	(AT)10	20	44	63	242
transcript_40322	1	p2	(AT)7	14	210	223	223

## Sheet: distribution of SSRs in differe
Type of Repeat pattern	Cell Culture sample
Dinucleotide	694
Trinucleotide	250
Tetranucleotide	40
Pentanucleotide	18
Hexanucleotide	9

## Sheet: SSR_minning
Description	Cell culture sample
Total number of transcripts examined	40380
Total size of transcripts (bp)	12961891
Total number of identified SSRs	1011
Number of SSR contaning transcripts	894
Number of transcripts containing more than one SSR	94
Number of SSRs present in compund formation	93
