# Supplementary material for: De novo transcriptome analysis using 454 pyrosequencing of the Himalayan Mayapple, Podophyllum hexandrum
Source: BMC Genomics. 2013 Nov 1;14:748. doi: 10.1186/1471-2164-14-748 (PMC3840631; doi:10.1186/1471-2164-14-748)
Supplement: Additional file 18 — List of mature and precursor miRNAs with their respective transcript IDs for transcripts generated by Newbler default parameter assembly. [file 1471-2164-14-748-S18.xls]

## Sheet: Mature miRNA
Mapping of transcripts on mirBase mature plant miRNA database
Mature_miRNA_ID	Transcript_ID	Mature_miRNA_Sequence	Mapped_transcript_seq
rgl-miR5141	transcript_69	UUAUCUGUCAGUCGCGUCGGGUCU	TTATCTGTCAGTCGCGTCGGGTCT
hsa-miR-2110	transcript_412	UUGGGGAAACGGCCGCUGAGUG	GGAAACGGCCGCTGAGT
mmu-miR-5111-5p	transcript_1505	UAGCUCAGUGGUAGAG	TAGCTCAGTGGTAGAG
mmu-miR-1196-3p	transcript_1514	AAAAAAAAAAAAACCA	AAAAAAAAAAAAAC
dre-miR-430i	transcript_1620	CUACGCCAACAAAUAGCACUUA	ACGCCAACAAATAGCACTTA
sha-miR-716b	transcript_1747	AGAUCUUGGUGGUAGUAGCAAAUAU	AGATCTTGGTGGTAGTAGCAAATAT
pta-miR1310	transcript_1756	GGCAUCGGGGGCGUAACGCCCCU	GGCATCGGGGGCGTAACGCCC
bta-miR-2885	transcript_2900	CGCCCCGGCGCUGCCGCCG	CGCCCCGGCGCTGCCGC
gga-miR-1692	transcript_2980	UGUAGCUCAGUUGGUAGAGU	TGTAGCTCAGTTGGTAGAGT
peu-miR2916	transcript_3358	UGGGGACUCGAAGACGAUCAUAU	TGGGGACTCGAAGACGATCA

## Sheet: Precursor
Mapping of transcripts on mirBase percursor plant miRNA database
mirBase_percursor_ID	Transcript_ID	mirBase_Sequence	Mapped_transcript_seq
rgl-MIR5141	transcript_69	UAACGUCGGCUUAUCUGUCAGUCGCGUCGGGUCUGCCGCUCAGUUGAAAGCUAUGAAACAAGUAUGCGGUAGUUCAAAACUGGAAUUGGCACAAUAUCGCGAAGUGGCCGCCUUUGCUCAAUUUGGCUCAGACCUUGAUGCUGCGACUCAGGCAUUACUCAA	TAACGTCGGCTTATCTGTCAGTCGCGTCGGGTCTGCCGCTCAGTTGAAAGCTATGAAACAAGTATGCGGTAGTTCAAAACTGGAATTGGCACAATATCGCGAAGTGGCCGCCTTTGCTCAATTTGGCTCAGACCTTGATGCTGCGACTCAGGCATTACTCAA
hsa-mir-4426	transcript_694	AGUUGGAAGAUGGACGUACUUUGUCUGACUACAAUAUUCAAAAGGAGUCUACUCUUCAUCUUG	GACTACAATATTCAAAAGGAGTCTACTCTTCATCTTG
dgr-mir-308	transcript_1515	CUCGCAGUAUAUUUUUGUGUUUUGUUUAUUUUUGAAAAUCAAAUCACAGGAUUAUACUGUGAG	ATATTTTTGTGTTTTGTTTATTTTTGAAAATCAAAT
cel-mir-4927	transcript_1612	GUGGGUUUUUUCAAAAUUUUUUUAAUUAAAUAAAAAAAUUUGGAAAAAAGUUCCAG	TTTTTTTAATTAAATAAAAAAATTTGGAAAA
sha-mir-716b	transcript_2053	UCCACUUCGGCCUUCAAAGUUCUCAUUUGAAUAUUUGCUACUACCACCAAGAUCUCCACCCACAGCAGCUCCACCCAAAUUCACAUUCUAAACUUCCAGGCCCACCACAGUGUCUAGUUACUUACCCUGCCUGAGUUGUGCACUUAUCUG	CCACTTCGGCCTTCAAAGTTCTCATTTGAATATTTGCTACTACCACCAAGATCTCCACCCACAGCAGCTCCACCC
pta-MIR1310	transcript_2492	AGGCAUCGGGGGCGUAACGCCCCUCGACCUAUUCUCAAACUUUAAAUAGGUAAGAGGGUGCGGCUGCUCCAUUGAGCCGC	AGGCATCGGGGGCGTAACGCCCCTCGACCTATTCTCAAACTTTAAATAGGTAAGAGGGTGCGGCTGCTCCATTGAGCC
sha-mir-716a	transcript_2664	GGCUAGGCCACGAUGAGUAGGAGGGCUGCUGCGGUGGGCCUGGAAGCCUAGGGCAUGGGCCCAGGUGGAGCUGCCGCAGGUGUAGAUCUUGGUGGUAGUAGCAAAUAUUCAAACGAGAACUUUGAAGGCUGAGGUGGAGAAGGGUUCCAU	AGGCCACGATGAGTAGGAGGGCTGCTGCGGTGGGCCTGGAAGCCTAGGGCATGGGCCCAGGTGGAGCTGCCGCAGGTGTAGATCTTGGTGGTAGTAGCAAATATTCAAACGAGAACTTTGAAGGCTGAGGTGGAGAAGGGTTCCAT
peu-MIR2911	transcript_3300	UCCCAGUCCCGAACCCGUCGGCUGUCGGUGGACUGCUCGAGCUGCUCCCGCGGCAAGAGCGGGUCGUCGCGUGCCGGCCGGGGGACGGGCUGGGA	TCCCAGTCCCGAACCCGTCGGCTGTCGGTGGACTGCTCGAGCTGCTCCCGCGGCAAGAGCGGGTCGTCGCGTGCCGGCCGGGGGACGGGCTGGGA
peu-MIR2916	transcript_3358	UGGGGACUCGAAGACGAUCAUAUACCAUCCUAGUCUCAACCAUAAACGAUGCCGACCAGGGAUUGGCGGAUGUUGCUUCUAGGAGUCCGCCA	TGGGGACTCGAAGACGATCATATACCATCCTAGTCTCAACCATAAACGATGCCGACCAGGGATTGGCGGATGTTGCTTCTAGGAGTCCGCC
