# Supplementary material for: De novo transcriptome analysis using 454 pyrosequencing of the Himalayan Mayapple, Podophyllum hexandrum
Source: BMC Genomics. 2013 Nov 1;14:748. doi: 10.1186/1471-2164-14-748 (PMC3840631; doi:10.1186/1471-2164-14-748)
Supplement: Additional file 19 — List of mature and precursor miRNAs with their respective transcript IDs for transcripts generated by Newbler optimized parameter assembly. [file 1471-2164-14-748-S19.xls]

## Sheet: Mature miRNA
Mature_miRNA_ID	transcript_ID	Mature_miRNA_sequence	miRNA_length(nt)
osa-miR5532	transcript_1	AUGGAAUAUAUGACAAAGGUGG	22
rgl-miR5141	transcript_2	AGACCCGACGCGACUGACAGAUAA	24
osa-miR5538	transcript_5	GCAGCAAGUGAUUGAGUUCAGU	22
osa-miR5523	transcript_83	CUAGUAAAUAUGUUCCUCCUCA	22
osa-miR5539	transcript_202	UAGCACGCGCAUCCGUUUUCUU	22
gma-miR1533	transcript_470	UCAUUAUUAUUUUUAUUAU	19
hbr-miR6173	transcript_1222	AGCCGUAAACGAUGGAUACU	20
gma-miR4995	transcript_2026	AGGCAGUGGCUUGGUUAAGGG	21
gma-miR6300	transcript_2702	GUCGUUGUAGUAUAGUGG	18
mtr-miR172a	transcript_4900	CUGCAGCAUCAUCAGGAUUCU	21
ghr-miR172	transcript_4900	CUGCAGCAUCAUCAGGAUUCU	21
csi-miR172c	transcript_4900	CUGCAGCAUCAUCAAGAUUCCA	22
ptc-miR172i	transcript_4900	UUGCAGCAUCAUCAGGAUUCU	21
vvi-miR172d	transcript_4900	AUGCAGCAUCAUCAAGAUUCUCA	23
tcc-miR172d	transcript_4900	AUGCAGCAUCAUCAGGAUUCU	21
aau-miR172	transcript_4900	AUGCAGCAUCAUCAAGAUUCUCA	23
pta-miR1310	transcript_5737	GGCAUCGGGGGCGUAACGCCCCU	23
mtr-miR398b	transcript_5813	CAGGGGCGACCUGAGAACACA	21
mtr-miR398c	transcript_5813	CAGGGGCGACCUGAGAACACA	21
ptc-miR398b	transcript_5813	CAGGGGCGACCUGAGAACACA	21
cme-miR398a	transcript_5813	CAGGGGCGACCUGAGAACACA	21
zma-miR398a-3p	transcript_5813	CGGGGGCGACCUGAGAACACA	21
vvi-miR398b	transcript_6501	CAGGGGCGACCUGAGAACACA	21
mdm-miR398b	transcript_6501	CAGGGGCGACCUGAGAACACA	21
mdm-miR398c	transcript_6501	CAGGGGCGACCUGAGAACACA	21
bdi-miR398a	transcript_6501	CAGGGGCGACCUGAGAACACA	21
rco-miR398b	transcript_6501	CAGGGGCGACCUGAGAACACA	21
vvi-miR3623-5p	transcript_7826	UCACAAGUUCAUCCAAGCACCA	22
bdi-miR172d	transcript_8078	CUGCAGCAUCAUCAGGAUUCU	21
sbi-miR172f	transcript_8078	GUGCAGCAUCAUCAGGAUUCU	21
ata-miR172	transcript_8078	AUGCAGCAUCAUCAAGAUUCUCA	23
osa-miR1438	transcript_8555	UUAAAAAUGAUAAAAUUACCCU	22
ptc-miR6478	transcript_8645	CCGACCUUAGCUCAGUUGGUG	21
gma-miR398c	transcript_8781	CAGGGGCGACCUGAGAACACA	21
ptc-miR398c-3p	transcript_8781	CAGGGGCGACCUGAGAACACA	21
tcc-miR398a	transcript_8781	CAGGGGCGACCUGAGAACACA	21
cca-miR398	transcript_8781	CAGGGGCGACCUGAGAACACA	21
sbi-miR398	transcript_8781	CGGGGGCGACCUGAGAACACA	21
hbr-miR398	transcript_8781	CAUGUGAUCUCAGGUCGCUCC	21
pde-miR1310	transcript_9695	GGCAUCGGGGGCGUAACGCCCU	22
bna-miR397a	transcript_10107	ACAUCAACGCUGCACUCAAUGA	22
bna-miR397b	transcript_10107	ACAUCAACGCUGCACUCAAUGA	22
mtr-miR2673b	transcript_12373	CCUCUUCCUCUUCCUCUUCCAC	22
mtr-miR2673a	transcript_12373	CCUCUUCCUCUUCCUCUUCCAC	22
zma-miR395a-5p	transcript_12638	GUUCUCCUCAAACCACUUCAGUU	23
vvi-miR398c	transcript_13092	UGUGUUCUCAGGUCGCCCCUG	21
osa-miR398b	transcript_13092	UGUGUUCUCAGGUCGCCCCUG	21
tae-miR398	transcript_13092	UGUGUUCUCAGGUCGCCCCCG	21
zma-miR398b-3p	transcript_13092	UGUGUUCUCAGGUCGCCCCCG	21
aqc-miR398b	transcript_13092	UGUGUUCUCAGGUCGCCCCUG	21
nta-miR398	transcript_13092	UGUGUUCUCAGGUCGCCCCUG	21
nta-miR2911	transcript_14583	GGCCGGGGGACGGACUGGGA	20
han-miR2911	transcript_14583	GGCCGGGGGACGGACUGGGA	20
ath-miR829.1	transcript_29787	AGCUCUGAUACCAAAUGAUGGAAU	24
aly-miR845b-3p	transcript_29787	UCGCUCUGAUACCAAAUGAUG	21
gma-miR5783	transcript_30710	GACGACGACGGGGAGGACGCGC	22
osa-miR5162	transcript_32351	AAAUGACCAAAAUACCCCUAGAAC	24
han-miR1310	transcript_33456	AGGCAUCGGGGGCGCAACGCCC	22
ath-miR5658	transcript_33796	AUGAUGAUGAUGAUGAUGAAA	21
nta-miR6158a	transcript_35194	AAGUUCGAUUUGUACGAAGGGC	22
nta-miR6158b	transcript_35194	AAGUUCGAUUUGUACGAAGGGC	22
nta-miR6158c	transcript_35194	AAGUUCGAUUUGUACGAAGGGC	22
ath-miR5021	transcript_35309	UGAGAAGAAGAAGAAGAAAA	20
osa-miR1873	transcript_37378	UCAACAUGGUAUCAGAGCUGGAAG	24
osa-miR2275d	transcript_38432	UGAGAUAUUGGAGAAAAACAAG	22
gma-miR5035	transcript_39585	CUUCUAAACAUUUUUUCCCUUA	22

## Sheet: Abbreviation_list
Abbreviation	Name
cre	Chlamydomonas reinhardtii
pta	Pinus taeda
ppt	Physcomitrella patens
smo	Selaginella moellendorffii
ath	Arabidopsis thaliana
bna	Brassica napus
bol	Brassica oleracea
bra	Brassica rapa
cpa	Carica papaya
gma	Glycine max
lja	Lotus japonicus
mtr	Medicago truncatula
vun	Vigna unguiculata
ghb	Gossypium herbaceum
ghr	Gossypium hirsutum
gra	Gossypium raimondii
ptc	Populus trichocarpa
sly	Solanum lycopersicum
vvi	Vitis vinifera
osa	Oryza sativa
sbi	Sorghum bicolor
sof	Saccharum officinarum
tae	Triticum aestivum
zma	Zea mays
pvu	Phaseolus vulgaris
mdm	Malus domestica
bdi	Brachypodium distachyon
aqc	Aquilegia caerulea
peu	Populus euphratica
csi	Citrus sinensis
ccl	Citrus clementine
crt	Citrus reticulata
ctr	Citrus trifoliata
rco	Ricinus communis
gar	Gossypium arboreum
aly	Arabidopsis lyrata
ahy	Arachis hypogaea
gso	Glycine soja
pab	Picea abies
ttu	Triticum turgidum
ata	Aegilops tauschii
hvu	Hordeum vulgare
far	Festuca arundinacea
bgy	Bruguiera gymnorhiza
bcy	Bruguiera cylindrica
tcc	Theobroma cacao
rgl	Rehmannia glutinosa
cme	Cucumis melo
ssp	Saccharum ssp.
amg	Acacia mangium
aau	Acacia auriculiformis
ssl	Salvia sclarea
dpr	Digitalis purpurea
nta	Nicotiana tabacum
stu	Solanum tuberosum
egu	Elaeis guineensis
mes	Manihot esculenta
cca	Cynara cardunculus
hbr	Hevea brasiliensis
pde	Pinus densata
han	Helianthus annuus
hci	Helianthus ciliaris
htu	Helianthus tuberosus
hex	Helianthus exilis
har	Helianthus argophyllus
hpe	Helianthus petiolaris
hpa	Helianthus paradoxus

## Sheet: Precursor miRNA
miRNA_ID	Transcript_ID	Precursor_miRNA_Seq
osa-MIR5523	transcript_83	GACAAUAUAACUAGUAAAUAUGUUCCUCCUCAUGUCAACAUAUUUUAAUGUUUAGGGGGAAUUACACUUACUUGUUUUCUAGUA
egu-MIR172d	transcript_1244	GUGCAGCAUCAUCAAGAUUCACAUCGUUCCCAUCUCUGGGUUUGAAGGUGAUAACAUGAUUGACAGGUCCACCAACCUUGAUUGGUACAAGGGCCCGACCCUUCUUGAGGCUCUUGACUUGAUACAGGAGCCCAAGAGGCCCUCAGACAAGCCCCUCCGUCUUCCACUUCAGGAUGUGAAUCUUGAUGAUGCUGCAC
pde-MIR1310	transcript_11588	AUUAGAGGCAUCGGGGGCGUAACGCCCUCGACCUAUUCUCAAACUUUAAAUAGGUAAGAGGGUGCGGCUGCUCCAUUGAGCCG
nta-MIR2911	transcript_1546	GUCGCCGCGUGCCGGCCGGGGGACGGACUGGGAACGGUUCUUUCGGGGGCCUUCCCCGGGCGUCGAACAGCCAAC
gma-MIR5368	transcript_1558	ACUGUUUCCUGGGAUUGGCUUUGGGCUUUCCUGCACAGCUUAGGUGGAGGGCAAAGAAGACUUCCUUCUGAGGGGGCCAGAGCCAUCAGAGAGAUACCACUCUGGACGAGCUAGAAUUCUAACCUUGUGCCAGGACCUAUGGGCCGAGGGACAGUCUCAGGUAGACAGU
gma-MIR4995	transcript_2026	UAAAACUCAUAGGCAGUGGCUUGGUUAAGGGAAGCCACUGGAGCCGUAGUAAAAGCAAGUCUUCACCGGGCAAUUGUUUAUGGACCCGAA
pta-MIR1310	transcript_12525	AGGCAUCGGGGGCGUAACGCCCCUCGACCUAUUCUCAAACUUUAAAUAGGUAAGAGGGUGCGGCUGCUCCAUUGAGCCGC
rgl-MIR5141	transcript_2	UUGAGUAAUGCCUGAGUCGCAGCAUCAAGGUCUGAGCCAAAUUGAGCAAAGGCGGCCACUUCGCGAUAUUGUGCCAAUUCCAGUUUUGAACUACCGCAUACUUGUUUCAUAGCUUUCAACUGAGCGGCAGACCCGACGCGACUGACAGAUAAGCCGACGUUA
osa-MIR5538	transcript_5	CCAUUGAACUACCCCUACUCACCUCCUCUCCUCCCGUUCUAAUUUGACUACCUCUACGGGAUAGACCUCAACAGAAAACUGUUGAGUAACGGCAGCAAGUGAUUGAGUUCAGUAGUUCCUCAU
hbr-MIR6483	transcript_43	GUCCAAUCAUUGAUCCUGAAAAUUUCUACAAUAAAAUUAGGUAGGUCGCUAGUAUAGUUCCCUAUCCACGAUACUGCUAUUUACUGAAAUAUUUUACAAAAUAGAAAAUAUAGGAA
osa-MIR5539	transcript_202	UGUUCCAAACAAGCAACGGAUUGAGCGCACUAGCGCGAAAGCGUUAGCACGCGCAUCCGUUUUCUUGCUUUGAAUC
bdi-MIR5056	transcript_565	CUCAAUUUGGGAGGAAGAACCGGUAAUAAGCAAAAAACCAUCCAUUCAGGUUCUACAUUUGUUUGAAUAAAAUGUUUCGCCAAUUGCAUGCGUCUAAUCAAAAAAACUUUUCUUAUUCAUCUUUUUCUAUCUUCCCAUUCAUCU
peu-MIR2916	transcript_2711	UGGGGACUCGAAGACGAUCAUAUACCAUCCUAGUCUCAACCAUAAACGAUGCCGACCAGGGAUUGGCGGAUGUUGCUUCUAGGAGUCCGCCA
bdi-MIR172d	transcript_4900	GCUGCAGCAUCAUCAGGAUUCUCCAAAACUGCCACCACGACAGCUGCCCCCGCCGCCACACCGGCCUCAUUCCGGUUUGACCCGAUGGCUCCA
han-MIR1310	transcript_32593	AGGCAUCGGGGGCGCAACGCCCUCGACCUAUUCUCAAACUUUAAAUAGGUAGGACGGUGCGGCUGCUUUGUUGAGCCGC
peu-MIR2911	transcript_38673	UCCCAGUCCCGAACCCGUCGGCUGUCGGUGGACUGCUCGAGCUGCUCCCGCGGCAAGAGCGGGUCGUCGCGUGCCGGCCGGGGGACGGGCUGGGA
han-MIR2911	transcript_38673	UCCCUGUCCCGAACCCGUCGGCUGUCGGUGGACUGCUCGAGCUGCUUCCGCGGCGAGAGCGGGUCACCGCGUGCCGGCCGGGGGACGGACUGGGA
